# Supplementary material for: The tumor suppressor MIR139 is silenced by POLR2M to promote AML oncogenesis
Source: Leukemia. 2021 Nov 5;36(3):687–700. doi: 10.1038/s41375-021-01461-5 (PMC8885418; doi:10.1038/s41375-021-01461-5)
Supplement: Supplementary file 7 — Supplementary Table 1 [file 41375_2021_1461_MOESM7_ESM.xlsx]

## Sheet: Sheet1
Supplementary Table 6: Primers used in the study
Name	Sequence 5' to 3'	Orientation	Species	Notes
Generation of Mir139KO mice
Mir139KOsgRNA5’plus	TAATACGACTCACTATAGGTCAGTACAGTGGGAGTGCCGGTTTTAGAGCTAGAAATAG	Forward	Mus musculus	None
Mir139KOsgRNA5’minus	TAATACGACTCACTATAGGGTGATAGAGAGTGGGAAGGGTTTTAGAGCTAGAAATAG	Reverse	Mus musculus	None
Mir139KOsgRNA3’plus	TAATACGACTCACTATAGGTGAGTGAAAGGCACGTCTCGTTTTAGAGCTAGAAATAG	Forward	Mus musculus	None
Mir139KOsgRNA3’minus	TAATACGACTCACTATAGGGTGTAAAGACCGGGATGTAGTTTTAGAGCTAGAAATAG	Reverse	Mus musculus	None
Universal gRNA Reverse Primer	AAAAGCACCGACTCGGTGCCACTTTTTCAAGTTGATAACGGACTAGCCTTATTTTAACTTGCTATTTCTAGCTCTAAAAC	Reverse	Mus musculus	None
Generation of Enh1KO and Enh2KO mice
enh1KOsgRNA5'	TAATACGACTCACTATAGCGTGCAACTATGGATGAGACGTTTTAGAGCTAGAAATAG	Forward	Mus musculus	None
enh1KOsgRNA3'	TAATACGACTCACTATAGCCCTCAGAGACTCCTAACGAGTTTTAGAGCTAGAAATAG	Reverse	Mus musculus	None
enh2KOsgRNA5'	TAATACGACTCACTATAGGTGAAGTAAACGCTCCATGGGTTTTAGAGCTAGAAATAG	Forward	Mus musculus	None
enh2KOsgRNA3'	TAATACGACTCACTATAGTATATAGCTAAGGTCATCGAGTTTTAGAGCTAGAAATAG	Reverse	Mus musculus	None
Universal gRNA Reverse Primer	AAAAGCACCGACTCGGTGCCACTTTTTCAAGTTGATAACGGACTAGCCTTATTTTAACTTGCTATTTCTAGCTCTAAAAC	Reverse	Mus musculus	None
Genotyping knockout mice
miR-139WT_FW	ATGGTAAGGGATGAGAGAAG	Forward	Mus musculus	None
miR-139WT_RV	GGGGAGTGCATCTATCTCCATG	Reverse	Mus musculus	None
miR-139KO_FW	CTCTAAAGTGGGGTGAGTGAAA	Forward	Mus musculus	None
miR-139KO_RV	GGGGAGTGCATCTATCTCCATG	Reverse	Mus musculus	None
miR-139E1WT5p_FW	TTTATGTCTGGCTGTGCTTC	Forward	Mus musculus	None
miR-139E1WT5p_RV	CCCTAACTCATCCTAACTCAC	Reverse	Mus musculus	None
miR-139E1WT3p_FW	CCCTGTCCTGTTCCCCTTTAG	Forward	Mus musculus	None
miR-139E1WT3p_RV	CCCGAGGGCTGAGATAAGTA	Reverse	Mus musculus	None
miR-139E1KO_FW	TTTATGTCTGGCTGTGCTTC	Forward	Mus musculus	None
miR-139E1KO_RV	CCCGAGGGCTGAGATAAGTA	Reverse	Mus musculus	None
miR-139E2WT5p_FW	CCCAACAGAACCAATGAAG	Forward	Mus musculus	None
miR-139E2WT5p_RV	GTGAGATTTCAGGATGCAG	Reverse	Mus musculus	None
miR-139E2WT3p_FW	TCCCAAACAAACTCTACC	Forward	Mus musculus	None
miR-139E2WT3p_RV	ACACAAGCACAAGTACAC	Reverse	Mus musculus	None
miR-139E2KO_FW	CCCAACAGAACCAATGAAG	Forward	Mus musculus	None
miR-139E2KO_RV	ACACAAGCACAAGTACAC	Reverse	Mus musculus	None
pri-miR-139
TSS_miR139_UNC_FW	ACTGGGTCTCTTATGTCCTC	Forward	Homo sapiens	None
TSS_miR139_UNC_RV	CTGCTCTCTATCTTGTCCCT	Reverse	Homo sapiens	None
TSS_miR139_NESTED_FW	GTGTGTGGGAGGTAAATG	Forward	Homo sapiens	None
TSS_miR139_NESTED_RV	TCCCTAAGAAGACCAGCA	Reverse	Homo sapiens	None
ChIP-qPCR primers
TSSBao-Mir139FW	ACAGACAGAGAGAGGTGG	Forward	Homo sapiens	None
TSSBao-Mir139RV	AGGGACAAGATAGAGAGCAG	Reverse	Homo sapiens	None
ChIP_POLR_E2139_FW	CTGGAGAGAGAACAACAAC	Forward	Homo sapiens	None
ChIP_POLR_E2139_RV	GGTCAGTGTCAGAAGAGAG	Reverse	Homo sapiens	None
huEnh2_1_FW	CTCAGCCAGCACTCAAATTC	Forward	Homo sapiens	None
huEnh2_1_RV	GGCTGTAAACACTGAGAGAA	Reverse	Homo sapiens	None
ChIP_POLR_E1E2_FW	CCTGGAAAGCCACATTATT	Forward	Homo sapiens	None
ChIP_POLR_E1E2_RV	CTCTTCTTGTGGCTCCCTG	Reverse	Homo sapiens	None
huEnh1_1_FW	CCTGTTCCTTCCCTCTGTG	Forward	Homo sapiens	None
huEnh1_1_RV	CTGTGGGTGGAAAAGAAGAC	Reverse	Homo sapiens	None
huPE11_3_FW	AAGCCCAGAGAATAAAGTG	Forward	Homo sapiens	None
huPE11_3_RV	CCAAATCTCTCCTTCCATC	Reverse	Homo sapiens	None
huProm1_2_FW	CTGATCGCACCCTGTTTCCC	Forward	Homo sapiens	None
huProm1_2_RV	TAGGCTGAGGGAGAGGAGCAAG	Reverse	Homo sapiens	None
Prom_ChIP_2_FW	GCGGAACTGCGGACTAGATG	Forward	Mus musculus	None
Prom_ChIP_2_RV	AGGGAGAAATTTAGAGGTCG	Reverse	Mus musculus	None
Enh1_ChIP_3_FW	CTTGGCTGGCCTCTGTACTG	Forward	Mus musculus	None
Enh1_ChIP_3_RV	AGATGGTTGAAATGAGAGGTTG	Reverse	Mus musculus	None
Enh2_ChIP_3_FW	CTCTCATCCTGTCTTCATCC	Forward	Mus musculus	None
Enh2_ChIP_3_RV	ACAGGCTACAACAAACATTG	Reverse	Mus musculus	None
Enh2_ChIP_6_FW	GAAGGCAGACAGGAGAAACG	Forward	Mus musculus	None
Enh2_ChIP_6_RV	GTTTAGCAACCCCATCCCTC	Reverse	Mus musculus	None
CRISPR-Cas9 vectors
sgRNA control 3-729 FW	CACCGTTCGTGGCCGAAGGCGCCGC	Forward	Mus musculus	None
sgRNA control 3-729 RV	AAACGCGGCGCCTTCGGCCACGAAC	Reverse	Mus musculus	None
sgRNA control 4-949 FW	CACCGGCGCTCGTTCGAGACGATCT	Forward	Mus musculus	None
sgRNA control 4-949 RV	AAACAGATCGTCTCGAACGAGCGCC	Reverse	Mus musculus	None
sgRNA control 5-884 FW	CACCGATGATGTGATCCTTCGCCGA	Forward	Mus musculus	None
sgRNA control 5-884 RV	AAACTCGGCGAAGGATCACATCATC	Reverse	Mus musculus	None
POLR2M sgRNA 2 FW	CACCGCAGCTGCCCACATCCGAGCC	Forward	Mus musculus	None
POLR2M sgRNA 2 RV	AAACGGCTCGGATGTGGGCAGCTGC	Reverse	Mus musculus	None
POLR2M sgRNA 4 FW	CACCGCCTCAGAAGAGCAGCGACGA	Forward	Mus musculus	None
POLR2M sgRNA 4 RV	AAACTCGTCGCTGCTCTTCTGAGGC	Reverse	Mus musculus	None
POLR2M sgRNA 5 FW	CACCGGTTGCGCAAAAGTCTCTCC	Forward	Mus musculus	None
POLR2M sgRNA 5 RV	AAACGGAGAGACTTTTGCGCAACC	Reverse	Mus musculus	None
Eif4g2_sgRNA2_FW	CACCGGAGTCTAAACTCATCCTTAA	Forward	Mus musculus	None
Eif4g2_sgRNA2_RV	AAACTTAAGGATGAGTTTAGACTCC	Reverse	Mus musculus	None
Eif4g2_sgRNA3_FW	CACCGATACCTGTTGCCAGCAGTCT	Forward	Mus musculus	None
Eif4g2_sgRNA3_RV	AAACAGACTGCTGGCAACAGGTATC	Reverse	Mus musculus	None
Eif4g2_sgRNA4_FW	CACCGTCTCGTCTAGTGCTTCGTGC	Forward	Mus musculus	None
Eif4g2_sgRNA4_RV	AAACGCACGAAGCACTAGACGAGAC	Reverse	Mus musculus	None
Hpgd_sgRNA2_FW	CACCGTGCTTCGAAGCACAATAAAC	Forward	Mus musculus	None
Hpgd_sgRNA2_RV	AAACGTTTATTGTGCTTCGAAGCAC	Reverse	Mus musculus	None
Hpgd_sgRNA3_FW	CACCGATCAATATGTCTTCATTAGC	Forward	Mus musculus	None
Hpgd_sgRNA3_RV	AAACGCTAATGAAGACATATTGATC	Reverse	Mus musculus	None
Hpgd_sgRNA4_FW	CACCGGTTTATTGTGCTTCGAAGCA	Forward	Mus musculus	None
Hpgd_sgRNA4_RV	AAACTGCTTCGAAGCACAATAAACC	Reverse	Mus musculus	None
Ptprt_sgRNA_2_FW	CACCGCGGGCTGGAGCGATCTCGAC	Forward	Mus musculus	None
Ptprt_sgRNA_2_RV	AAACGTCGAGATCGCTCCAGCCCGC	Reverse	Mus musculus	None
Ptprt_sgRNA_3_FW	CACCGCCTGCGACTCCAAAACGTTG	Forward	Mus musculus	None
Ptprt_sgRNA_3_RV	AAACCAACGTTTTGGAGTCGCAGGC	Reverse	Mus musculus	None
Ptprt_sgRNA_4_FW	CACCGACCTCCCAATGAGACCAATG	Forward	Mus musculus	None
Ptprt_sgRNA_4_RV	AAACCATTGGTCTCATTGGGAGGTC	Reverse	Mus musculus	None
shRNA-containing vectors
11716Neg_EV	Only backbone (empty vector)	N/A	N/A	TRCN Clone id: SHC001
11717Neg_Control	CCGGCAACAAGATGAAGAGCACCAACTCGAGTTGGTGCTCTTCATCTTGTTGTTTTT	N/A	N/A	TRCN Clone id: SHC002
11713Grinl1a	CCGGGTGAACTGTTTCATCCTGTTACTCGAGTAACAGGATGAAACAGTTCACTTTTTG	N/A	Mus musculus	TRCN Clone id: TRCN0000124751
11714Grinl1a	CCGGGACAGTCTCTTCATCACTAAACTCGAGTTTAGTGATGAAGAGACTGTCTTTTTG	N/A	Mus musculus	TRCN Clone id: TRCN0000124752
11715Grinl1a	CCGGGCCGAGAGACTGAATATTAAACTCGAGTTTAATATTCAGTCTCTCGGCTTTTTG	N/A	Mus musculus	TRCN Clone id: TRCN0000124753
Genome-wide CRISPR screen
sgRNAlibF1	AATGGACTATCATATGCTTACCGTAACTTGAAAGTATTTCG	Forward	N/A	None
sgRNAlibR1	TCTACTATTCTTTCCCCTGCACTGTTGTGGGCGATGTGCGCTCTG	Reverse	N/A	None
sgRNAlibF2	AATGATACGGCGACCACCGAGATCTACACTCTTTCCCTACCAGACGCTGTTCCGTTGTTCTTGTGGAAAGGACGAAACACCG	Forward	N/A	None
sgRNAlibR2	CAAGCAGAAGACGGCATACGAGAT-BARCODE-GTGACTGGAGTTCAGACGTGTGCTCTTCCGATCTTCTACTATTCTTTCCCCTGCACTGT	Reverse	N/A	None
sgRNAlibseq	CGTTGTTCTTGTGGAAAGGACGAAACACCG	Forward	N/A	None
Generation of pCW-miR-139
mmumiR139_TOPO	CACCATGGTAAGGGATGAGAGAAGC	Forward	Mus musculus	None
mmumiR139FW	ATGGTAAGGGATGAGAGAAGC	Forward	Mus musculus	None
mmumiR139RV	CAAGGAGAGGAGGCATAAGG	Reverse	Mus musculus	None
Generation of pCW-eGFP
eGFPFW	ATGGTGAGCAAGGGCGA	Forward	N/A	None
eGFPRV	TTACTTGTACAGCTCGTCC	Reverse	N/A	None
eGFPTOPOFW	CACCATGGTGAGCAAGGGCGA	Forward	N/A	None
Luciferase reporter assay
Eif4g2_WT_FW	CTAGCAAGTTAGAAAACTGAATAGCAACACTGAATACTGTAGAGATGCACTTTGCTCAGG	Forward	Mus musculus	None
Eif4g2_WT_RV	TCGACCTGAGCAAAGTGCATCTCTACAGTATTCAGTGTTGCTATTCAGTTTTCTAACTTG	Reverse	Mus musculus	None
Eif4g2_MUT_FW	CTAGCAAGTTAGAAAACTGAATAGCAACACTGAATACTCCCGAGATGCACTTTGCTCAGG	Forward	Mus musculus	None
Eif4g2_MUT_RV	TCGACCTGAGCAAAGTGCATCTCGGGAGTATTCAGTGTTGCTATTCAGTTTTCTAACTTG	Reverse	Mus musculus	None
Hpgd_WT_FW	CTAGCTCAGGAAGTCATCTTAAAGGAGATACTTGAATTGTTATTTAAGTCAAAGCAGATG	Forward	Mus musculus	None
Hpgd_WT_RV	TCGACATCTGCTTTGACTTAAATAACAATTCAAGTATCTCCTTTAAGATGACTTCCTGAG	Reverse	Mus musculus	None
Hpgd_MUT_FW	CTAGCTCAGGAAGTCATCTTAAAGGCTCTACTTGAATTGTTATTTAAGTCAAAGCAGATG	Forward	Mus musculus	None
Hpgd_MUT_RV	TCGACATCTGCTTTGACTTAAATAACAATTCAAGTAGAGCCTTTAAGATGACTTCCTGAG	Reverse	Mus musculus	None
Ptprt_WT_1_FW	CTAGCGTCAAAACAAGGCTTTGCTTCATGCGTATTGTCTCCAAAGGTTAATTCAGCCATG	Forward	Mus musculus	None
Ptprt_WT_1_RV	TCGACATGGCTGAATTAACCTTTGGAGACAATACGCATGAAGCAAAGCCTTGTTTTGACG	Reverse	Mus musculus	None
Ptprt_MUT_1_FW	CTAGCGTCAAAACAAGGCTTTGCTTCATGCGTATTGTACACAAAGGTTAATTCAGCCATG	Forward	Mus musculus	None
Ptprt_MUT_1_RV	TCGACATGGCTGAATTAACCTTTGTGTACAATACGCATGAAGCAAAGCCTTGTTTTGACG	Reverse	Mus musculus	None
Bisulfite and nested PCR primers
Promoter_BS_1_FW	GAGGAGGGGTTTTTTTTTTGAGAAGGG	Forward	Homo sapiens	None
Promoter_BS_1_RV	ACTARGAACATAATCCTAATACTACACCACATCCTC	Reverse	Homo sapiens	None
Promoter_BS_2_FW	GATAATAGCGATGAGGATGTGGTGTAG	Forward	Homo sapiens	None
Promoter_BS_2_RV	AARGCAAACTAACAACAAACCAACTAAAAAAACC	Reverse	Homo sapiens	None
Promoter_BS_3_FW	TGGGTTTTTTYGGTTTTTTTAGTTGGTTTGTTGTTAG	Forward	Homo sapiens	None
Promoter_BS_3_RV	CAAATAAARGACTACTCCAAAACCTATCC	Reverse	Homo sapiens	None
Promoter_BS_4_FW	GGGGTTYGGTTAGAGTTTTAGGTAGAG	Forward	Homo sapiens	None
Promoter_BS_4_RV	ACCCACCCAAACCTAAAAACCCCAATCAATAAC	Reverse	Homo sapiens	None
Promoter_BS_5_FW	GGTYGTTATTGATTGGGGTTTTTAGGTTTGGGTGG	Forward	Homo sapiens	None
Promoter_BS_5_RV	CCCCAACRGCTTTCATACCAAACAAAAACC	Reverse	Homo sapiens	None
Promoter_nested_1_FW	GGGTTTTTTTTTTGAGAAGGGTTYGGG	Forward	Homo sapiens	None
Promoter_nested_1_RV	AACATAATCCTAATACTACACCACATCCTCATRGCT	Reverse	Homo sapiens	None
Promoter_nested_2_FW	AGYGATGAGGATGTGGTGTAGTATTAG	Forward	Homo sapiens	None
Promoter_nested_2_RV	AACTAACAACAAACCAACTAAAAAAACRGAAAAA	Reverse	Homo sapiens	None
Promoter_nested_3_FW	TTTTYGGTTTTTTTAGTTGGTTTGTTGTTAGTTTGYG	Forward	Homo sapiens	None
Promoter_nested_3_RV	AARGACTACTCCAAAACCTATCRGTCTCA	Reverse	Homo sapiens	None
Promoter_nested_4_FW	TTYGGTTAGAGTTTTAGGTAGAGATYG	Forward	Homo sapiens	None
Promoter_nested_4_RV	CCAAACCTAAAAACCCCAATCAATAACGACRGC	Reverse	Homo sapiens	None
Promoter_nested_5_FW	TATTGATTGGGGTTTTTAGGTTTGGGTGGGTAGGT	Forward	Homo sapiens	None
Promoter_nested_5_RV	CRGCTTTCATACCAAACAAAAACCTAAAAA	Reverse	Homo sapiens	None
Enhancer_1_BS_1_FW	GGGATATATTTAATGTTATAATTTAGTGTTAG	Forward	Homo sapiens	None
Enhancer_1_BS_1_RV	AACACATAAAAAATATATCTCCATAAAAATCAAATAC	Reverse	Homo sapiens	None
Enhancer_1_BS_2_FW	TATTTGTTTAYGTTTTTGTATTTGATTTTTATGGAG	Forward	Homo sapiens	None
Enhancer_1_BS_2_RV	TACCAAAAAAAACACTAAAACACTATAAAACAAAAAAC	Reverse	Homo sapiens	None
Enhancer_1_BS_3_FW	TTTTTTGGTATTATTTTGGGTTTTATAAGTTTGG	Forward	Homo sapiens	None
Enhancer_1_BS_3_RV	TATCCATCCCAATAAAACCAACACCAATACAAACAC	Reverse	Homo sapiens	None
Enhancer_1_BS_4_FW	ATTAATTTGGATTTTTTATGTGTTTGTATTGGTGTTGG	Forward	Homo sapiens	None
Enhancer_1_BS_4_RV	CCAACCTAATATCCCCTCCTCAAACTACCTTTTCCTC	Reverse	Homo sapiens	None
Enhancer_1_BS_5_FW	TAGGGAGGAGGAGGAGGAAAAGGTAGTTTGAGGAG	Forward	Homo sapiens	None
Enhancer_1_BS_5_RV	ACTAACCTCCRTATATCCTTCCTACAAACC	Reverse	Homo sapiens	None
Enhancer_1_BS_6_FW	AGTAAGGGYGTTGTTAAGTTTTTTTTTTTTTTG	Forward	Homo sapiens	None
Enhancer_1_BS_6_RV	CRAACAAAACCTAAACCCAAAAAAAACCAACCTC	Reverse	Homo sapiens	None
Enhancer_1_BS_7_FW	TTTGTTTTTTTTTGAGTTTTAATTTTAGGTTTTTG	Forward	Homo sapiens	None
Enhancer_1_BS_7_RV	TCCATAAAAATCCTAAAACCCTACCATCTATC	Reverse	Homo sapiens	None
Enhancer_1_BS_8_FW	ATAGGGGTATAGATAGATGGTAGGGTTTTAGG	Forward	Homo sapiens	None
Enhancer_1_BS_8_RV	ACCCTTATCTAACATTCTCAAATAAATACTCC	Reverse	Homo sapiens	None
Enhancer_1_BS_9_FW	TAAGGGTTYGAAAAGTGTTGTTTATAG	Forward	Homo sapiens	None
Enhancer_1_BS_9_RV	CTACAAAAAATTAACTCATACTCAAAACCC	Reverse	Homo sapiens	None
Enhancer_1_BS_10_FW	GAGTTAATTTTTTGTAGTTTTTTTTGGGGTTGAG	Forward	Homo sapiens	None
Enhancer_1_BS_10_RV	AAATTAAACRATCTTAAAAACTTAAAAAAAACAACC	Reverse	Homo sapiens	None
Enhancer_1_nested_1_FW	TATATTTAATGTTATAATTTAGTGTTAGATAT	Forward	Homo sapiens	None
Enhancer_1_nested_1_RV	CATAAAAAATATATCTCCATAAAAATCAAATACAAAA	Reverse	Homo sapiens	None
Enhancer_1_nested_2_FW	TGTTTAYGTTTTTGTATTTGATTTTTATGGAGATAT	Forward	Homo sapiens	None
Enhancer_1_nested_2_RV	AAAAAAAACACTAAAACACTATAAAACAAAAAACRTTC	Reverse	Homo sapiens	None
Enhancer_1_nested_3_FW	TTGGTATTATTTTGGGTTTTATAAGTTTGGTTTT	Forward	Homo sapiens	None
Enhancer_1_nested_3_RV	CATCCCAATAAAACCAACACCAATACAAACACATAA	Reverse	Homo sapiens	None
Enhancer_1_nested_4_FW	ATTTGGATTTTTTATGTGTTTGTATTGGTGTTGGTTTT	Forward	Homo sapiens	None
Enhancer_1_nested_4_RV	CCTAATATCCCCTCCTCAAACTACCTTTTCCTCCTCC	Reverse	Homo sapiens	None
Enhancer_1_nested_5_FW	GAGGAGGAGGAGGAAAAGGTAGTTTGAGGAGGGGA	Forward	Homo sapiens	None
Enhancer_1_nested_5_RV	ACCTCCRTATATCCTTCCTACAAACCRACT	Reverse	Homo sapiens	None
Enhancer_1_nested_6_FW	AGGGYGTTGTTAAGTTTTTTTTTTTTTTGTTTT	Forward	Homo sapiens	None
Enhancer_1_nested_6_RV	CAAAACCTAAACCCAAAAAAAACCAACCTCRTCA	Reverse	Homo sapiens	None
Enhancer_1_nested_7_FW	TTTTTTTTTGAGTTTTAATTTTAGGTTTTTGAYGA	Forward	Homo sapiens	None
Enhancer_1_nested_7_RV	TAAAAATCCTAAAACCCTACCATCTATCTATA	Reverse	Homo sapiens	None
Enhancer_1_nested_8_FW	GGGTATAGATAGATGGTAGGGTTTTAGGATTT	Forward	Homo sapiens	None
Enhancer_1_nested_8_RV	TTATCTAACATTCTCAAATAAATACTCCTAAC	Reverse	Homo sapiens	None
Enhancer_1_nested_9_FW	GGTTYGAAAAGTGTTGTTTATAGYGYG	Forward	Homo sapiens	None
Enhancer_1_nested_9_RV	AAAAAATTAACTCATACTCAAAACCCRACT	Reverse	Homo sapiens	None
Enhancer_1_nested_10_FW	TAATTTTTTGTAGTTTTTTTTGGGGTTGAGTTTT	Forward	Homo sapiens	None
Enhancer_1_nested_10_RV	TAAACRATCTTAAAAACTTAAAAAAAACAACCTTAA	Reverse	Homo sapiens	None
Enhancer_2_BS_1_FW	GGAATGTTAGYGGTGGAGATATTGTTATAGTAGTTTG	Forward	Homo sapiens	None
Enhancer_2_BS_1_RV	ACTAACAAAAATAAATATCTCATCCCCCTCCCCCTCCC	Reverse	Homo sapiens	None
Enhancer_2_BS_2_FW	GAGGGGGATGAGATATTTATTTTTGTTAG	Forward	Homo sapiens	None
Enhancer_2_BS_2_RV	CCCAATCTCTCCAAATAACACTCAAACCCAAC	Reverse	Homo sapiens	None
Enhancer_2_BS_3_FW	TTGAGTGTTATTTGGAGAGATTGGGTTTGTGTGTGGTG	Forward	Homo sapiens	None
Enhancer_2_BS_3_RV	AAATAAAAAAAACAACCCTAAATCAAACACTTATC	Reverse	Homo sapiens	None
Enhancer_2_BS_4_FW	AGGAAATGAYGAGGGTTGAGATAAGTGTTTG	Forward	Homo sapiens	None
Enhancer_2_BS_4_RV	CTAACTACTCAACAAATAACCCATCTAAC	Reverse	Homo sapiens	None
Enhancer_2_BS_5_FW	TAGTTAGGGATAGTTTTTTTTTTTTTTTTGAGAGGAGG	Forward	Homo sapiens	None
Enhancer_2_BS_5_RV	AATTACAAAAAACTAAAAATACCTAACTAAAAATCCC	Reverse	Homo sapiens	None
Enhancer_2_BS_6_FW	TGTTTAGGATGAGGGGATTTTTAGTTAG	Forward	Homo sapiens	None
Enhancer_2_BS_6_RV	TAAAAAACTAAATCTTCCCTAAAACAAACTCC	Reverse	Homo sapiens	None
Enhancer_2_BS_7_FW	GTTGTGTTTAAGTTATTAGTTAGGGAGGTTAG	Forward	Homo sapiens	None
Enhancer_2_BS_7_RV	AAACCCAATATCCTCCTCTTCCTATCAAACCTCAC	Reverse	Homo sapiens	None
Enhancer_2_nested_1_FW	TGTTAGYGGTGGAGATATTGTTATAGTAGTTTGGAGA	Forward	Homo sapiens	None
Enhancer_2_nested_1_RV	ACAAAAATAAATATCTCATCCCCCTCCCCCTCCCAATC	Reverse	Homo sapiens	None
Enhancer_2_nested_2_FW	GGGATGAGATATTTATTTTTGTTAGTTTT	Forward	Homo sapiens	None
Enhancer_2_nested_2_RV	ATCTCTCCAAATAACACTCAAACCCAACTACA	Reverse	Homo sapiens	None
Enhancer_2_nested_3_FW	GTGTTATTTGGAGAGATTGGGTTTGTGTGTGGTGTGAT	Forward	Homo sapiens	None
Enhancer_2_nested_3_RV	AAAAAAAACAACCCTAAATCAAACACTTATCTCAA	Reverse	Homo sapiens	None
Enhancer_2_nested_4_FW	AATGACGAGGGTTGAGATAAGTGTTTGATTT	Forward	Homo sapiens	None
Enhancer_2_nested_4_RV	CTACTCAACAAATAACCCATCTAACTATA	Reverse	Homo sapiens	None
Enhancer_2_nested_5_FW	TAGGGATAGTTTTTTTTTTTTTTTTGAGAGGAGGGAGG	Forward	Homo sapiens	None
Enhancer_2_nested_5_RV	ACAAAAAACTAAAAATACCTAACTAAAAATCCCCTCA	Reverse	Homo sapiens	None
Enhancer_2_nested_6_FW	TAGGATGAGGGGATTTTTAGTTAGGTAT	Forward	Homo sapiens	None
Enhancer_2_nested_6_RV	AAACTAAATCTTCCCTAAAACAAACTCCACCC	Reverse	Homo sapiens	None
Enhancer_2_nested_7_FW	TGTTTAAGTTATTAGTTAGGGAGGTTAGGGGA	Forward	Homo sapiens	None
Enhancer_2_nested_7_RV	CCAATATCCTCCTCTTCCTATCAAACCTCACACAC	Reverse	Homo sapiens	None
