# Supplementary material for: The tumor suppressor MIR139 is silenced by POLR2M to promote AML oncogenesis
Source: Leukemia. 2021 Nov 5;36(3):687–700. doi: 10.1038/s41375-021-01461-5 (PMC8885418; doi:10.1038/s41375-021-01461-5)
Supplement: Supplementary file 8 — Supplementary Table 2 [file 41375_2021_1461_MOESM8_ESM.xlsx]

## Sheet: RNA-Seq DESeq2 output (rlog)
	symbol	log2FoldChange	pvalue	padj	HSPCWT1707401	HSPCWT1707403	HSPCWT1764303	HSPCWT1925901	MLL_AF9_WT_NEO1	MLL_AF9_WT_NEO2	MLL_AF9_WT_NEO3	MLL_AF9_WT_PURO1	MLL_AF9_WT_PURO2	MLL_AF9_WT_PURO3
ENSMUSG00000027556	Car1	-9.42848	8.69163e-289	1.37806e-284	13.7539	13.9673	13.3636	13.6818	8.64575	8.61841	8.65357	8.64364	8.61657	8.62219
ENSMUSG00000076609	NA	-12.3364	1.66137e-253	1.31705e-249	16.3611	16.5636	18.7172	16.7203	10.8538	10.8486	10.8458	10.8532	10.8481	10.8497
ENSMUSG00000105646	NA	-12.3128	2.16858e-252	1.14609e-248	16.3904	16.5912	18.7446	16.7455	10.8853	10.879	10.8741	10.8813	10.8827	10.8778
ENSMUSG00000004655	Aqp1	-10.1497	9.73643e-235	3.85928e-231	13.7217	13.5641	14.1237	14.2177	8.99705	8.98182	8.97347	8.99538	8.98681	8.99804
ENSMUSG00000028644	Ermap	-8.55087	1.54652e-217	4.90401e-214	13.5221	13.3344	13.3204	13.4763	8.70829	8.55536	8.51814	8.68993	8.57729	8.63971
ENSMUSG00000059336	Slc14a1	-7.48331	3.21196e-198	8.48761e-195	11.9492	12.0701	11.6135	11.8656	7.56767	7.50924	7.48982	7.57147	7.55011	7.5163
ENSMUSG00000052305	Hbb-b1	-8.5258	1.03539e-177	2.34516e-174	13.0904	12.2375	12.5356	13.0606	8.02126	7.99472	7.98003	8.01837	7.99211	8.00589
ENSMUSG00000006574	Slc4a1	-8.99531	1.88252e-170	3.73092e-167	13.5803	12.5759	13.1521	13.6859	8.42349	8.37706	8.34247	8.39263	8.36129	8.36788
ENSMUSG00000030000	Add2	-8.74027	8.85697e-166	1.5603e-162	12.6648	12.4565	13.2266	13.4583	8.15689	8.10743	8.12515	8.15392	8.11601	8.11269
ENSMUSG00000031543	Ank1	-7.89237	2.23586e-155	3.54495e-152	13.9044	13.5614	14.2487	14.4157	9.5826	9.51976	9.3735	9.54262	9.44763	9.49882
ENSMUSG00000028717	Tal1	-7.99804	2.72676e-150	3.93025e-147	12.5361	12.5744	12.9704	13.0929	8.16841	8.09508	8.09097	8.27026	8.35082	8.23703
ENSMUSG00000001763	Tspan33	-7.85114	6.86417e-149	9.06928e-146	11.9599	11.686	12.3923	12.6277	7.69412	7.64603	7.69505	7.69045	7.64276	7.65274
ENSMUSG00000069919	Hba-a1	-8.34557	1.0574e-148	1.28962e-145	12.6201	11.8631	12.6002	13.091	7.87247	7.84252	7.82586	7.86921	7.83955	7.86165
ENSMUSG00000095079	NA	-12.1937	1.17239e-147	1.32773e-144	15.2913	16.0326	19.2288	16.4791	10.5301	10.5237	10.5203	10.5294	10.5231	10.525
ENSMUSG00000076615	NA	-7.25508	9.72698e-140	1.02814e-136	11.2137	11.873	11.8956	11.2925	7.37071	7.33224	7.3107	7.36654	7.32842	7.34006
ENSMUSG00000051367	Six1	7.59618	9.88586e-132	9.79627e-129	10.1277	10.1526	10.2613	10.2306	13.8332	13.5661	13.7342	13.8798	13.2262	13.9294
ENSMUSG00000025014	Dntt	-5.6461	3.14299e-131	2.9313e-128	10.1387	10.1798	10.2418	10.2665	6.8736	6.79142	6.73159	6.80316	6.7544	6.76934
ENSMUSG00000029866	Kel	-6.70035	9.22065e-130	8.12186e-127	10.9403	10.7431	11.2477	11.4443	7.17124	7.12969	7.1064	7.18548	7.12556	7.15638
ENSMUSG00000064225	Paqr9	-6.33536	2.08562e-127	1.74039e-124	11.0363	11.1025	10.5826	10.9057	7.17017	7.24173	7.04632	7.10855	7.12077	7.07907
ENSMUSG00000076613	NA	-9.23199	9.91666e-127	7.86143e-124	12.9288	13.3683	15.3529	13.2024	8.38238	8.35887	8.34588	8.37981	8.35656	8.36362
ENSMUSG00000086741	Gm15816	-6.82868	8.93514e-126	6.74603e-123	11.1957	10.8615	11.5449	11.6587	7.33233	7.25824	7.31626	7.31066	7.28784	7.34869
ENSMUSG00000073940	Hbb-bt	-7.13229	9.23349e-125	6.65441e-122	11.6163	11.0318	11.3615	11.9844	7.34819	7.30931	7.28753	7.36149	7.30544	7.39138
ENSMUSG00000041329	Atp1b2	-8.25594	7.03572e-122	4.85006e-119	12.3481	12.1711	13.215	13.2857	8.2242	8.09667	8.0473	8.11261	8.04923	8.12454
ENSMUSG00000020490	Btnl10	-6.7419	2.20485e-120	1.45658e-117	11.4761	11.0863	11.4718	11.8008	7.61968	7.40175	7.36372	7.5451	7.39776	7.45638
ENSMUSG00000106567	NA	-8.52922	4.88056e-118	3.09525e-115	11.8188	12.6451	13.1047	12.4631	7.97705	7.95484	7.95051	7.99266	7.96382	7.9726
ENSMUSG00000076655	NA	-5.95591	9.03143e-117	5.50743e-114	10.3675	10.4172	10.733	10.157	6.88165	6.83405	6.80723	6.8765	6.8293	6.84375
ENSMUSG00000055675	Kbtbd11	-6.10158	1.38559e-113	8.13651e-111	10.688	10.6988	10.9384	10.3357	7.00492	7.15596	6.95377	7.00004	6.95536	6.98885
ENSMUSG00000094420	NA	-7.51415	6.21742e-110	3.52061e-107	11.8929	10.8815	12.1681	12.022	7.4857	7.45061	7.43106	7.48189	7.44713	7.45772
ENSMUSG00000076614	NA	-7.88159	1.21168e-108	6.62452e-106	11.1049	12.6416	12.232	12.2725	7.6151	7.58093	7.57628	7.61139	7.57755	7.58786
ENSMUSG00000035472	Slc25a21	-5.62194	5.69428e-108	3.00943e-105	10.5794	10.5008	10.1004	10.2162	6.98613	6.92664	6.89868	7.00022	6.92169	6.98417
ENSMUSG00000067149	Jchain	-8.37798	4.89615e-107	2.50414e-104	12.7976	13.0339	12.1556	11.6835	7.92885	7.87366	7.88169	7.92555	7.90765	7.92908
ENSMUSG00000041237	Pklr	-8.4044	6.15086e-106	3.04756e-103	12.5411	12.3961	13.4156	13.5184	8.49066	8.22539	8.29926	8.22277	8.18622	8.19393
ENSMUSG00000076604	NA	-7.41718	1.42825e-105	6.8621e-103	11.1059	11.5244	12.399	11.5776	7.40965	7.37189	7.35076	7.40556	7.36814	7.37956
ENSMUSG00000037138	Aff3	-6.71863	1.60054e-105	7.4637e-103	11.6813	11.7407	11.9368	11.8302	7.67237	7.6227	7.63037	7.89176	8.0067	7.89885
ENSMUSG00000094345	NA	-8.36537	2.0424e-104	9.25206e-102	11.7034	12.7403	13.308	12.0191	7.84836	7.81905	7.80279	7.84517	7.81615	7.82498
ENSMUSG00000076672	NA	-6.58307	2.07902e-103	9.15633e-101	10.598	10.8764	10.7531	11.5207	7.09775	7.0547	7.03054	7.09309	7.05041	7.06346
ENSMUSG00000073400	Trim10	-5.57095	1.16675e-102	4.99967e-100	10.4175	9.9949	10.0581	10.4362	6.90356	6.863	6.76333	6.85586	6.90614	6.86333
ENSMUSG00000053279	Aldh1a1	-6.12908	1.30847e-101	5.45941e-99	10.925	10.8708	10.1555	10.5239	6.97708	7.00867	6.90579	6.99271	6.93689	6.98046
ENSMUSG00000053846	Lipg	7.33603	6.59592e-99	2.68149e-96	10.3637	10.1329	10.2524	10.244	14.1838	13.4268	13.562	13.5756	13.8015	13.6484
ENSMUSG00000031189	Aff2	6.56318	7.97248e-99	3.16009e-96	11.2945	11.2073	11.3495	11.3935	14.8082	14.6357	14.7538	14.1411	14.833	14.2098
ENSMUSG00000061353	Cxcl12	-6.87656	9.35118e-99	3.61617e-96	10.6668	10.9708	11.8222	11.3453	7.223	7.18255	7.19394	7.21862	7.19606	7.19077
ENSMUSG00000002808	Epdr1	-5.3835	5.05679e-96	1.90894e-93	10.0983	10.28	10.0781	10.3289	6.87422	6.8661	6.79761	7.03572	6.84094	7.08282
ENSMUSG00000024535	Snx24	7.03822	1.38666e-95	5.1129e-93	10.3928	10.39	10.2634	10.3355	14.3398	13.868	13.2104	13.6738	13.6713	13.5288
ENSMUSG00000063646	Jakmip1	-4.98373	2.37188e-95	8.54686e-93	9.61777	9.75391	9.95079	9.83314	6.7854	6.79181	6.65922	6.80065	6.69449	6.74249
ENSMUSG00000008843	Cldn13	-7.66869	1.05697e-93	3.72407e-91	11.3575	11.1439	12.2218	12.5605	7.52979	7.4956	7.47658	7.52607	7.49222	7.50253
ENSMUSG00000022623	Shank3	-7.08984	1.19711e-93	4.12614e-91	11.4232	11.4603	12.2996	12.0816	7.63619	7.5698	7.54957	7.81155	7.55144	7.85416
ENSMUSG00000076621	NA	-7.43448	2.37143e-92	7.99978e-90	11.13	11.6587	12.6128	11.7525	7.51919	7.48388	7.46419	7.62128	7.54693	7.57283
ENSMUSG00000039264	Gimap3	-5.64544	4.55093e-92	1.50323e-89	9.82305	9.9442	10.5159	10.2228	6.76929	6.71934	6.69115	6.7639	6.71435	6.72953
ENSMUSG00000068227	Il2rb	-6.74411	1.34444e-91	4.35021e-89	10.8166	11.007	11.8768	11.3759	7.32401	7.24956	7.22762	7.44772	7.26264	7.40908
ENSMUSG00000031877	Ces2g	-6.59451	5.25214e-89	1.66545e-86	12.7942	12.8562	13.6716	13.6778	9.41124	9.22217	9.2112	9.41035	9.35612	9.47279
ENSMUSG00000032012	Nectin1	-5.71014	1.20918e-88	3.75913e-86	10.4274	10.1654	10.9398	10.4044	6.97347	7.17429	7.01357	7.08588	7.01866	7.03357
ENSMUSG00000105906	NA	-7.52637	1.55998e-88	4.75643e-86	10.8593	11.7991	12.5435	11.5502	7.42749	7.39005	7.3691	7.42343	7.38633	7.39765
ENSMUSG00000076934	NA	-7.46084	3.24558e-88	9.70919e-86	10.8059	11.7235	12.4756	11.5275	7.40115	7.36324	7.34202	7.39704	7.35947	7.37094
ENSMUSG00000038227	Hoxa9	4.86339	7.59823e-88	2.23092e-85	10.3754	10.5605	10.333	10.4266	13.2566	12.9865	13.2042	13.0416	12.896	13.0928
ENSMUSG00000031170	Slc38a5	-7.45364	3.78263e-87	1.09043e-84	11.1616	10.9343	12.1712	12.3247	7.43028	7.37552	7.35443	7.41766	7.38807	7.38317
ENSMUSG00000098145	NA	5.53748	1.63705e-85	4.6349e-83	9.70035	9.73921	9.5591	9.61176	12.3773	12.1705	12.5662	12.7249	12.7728	12.7925
ENSMUSG00000076618	NA	-7.20908	1.21115e-84	3.3689e-82	11.4545	11.0321	12.4052	11.1431	7.36342	7.3249	7.30333	7.43478	7.34595	7.39836
ENSMUSG00000031119	Gpc4	-4.692	1.78375e-83	4.87611e-81	9.42834	9.35633	9.67307	9.43961	6.57307	6.54285	6.63086	6.63845	6.52563	6.68582
ENSMUSG00000076620	NA	-7.48663	2.90899e-83	7.81728e-81	11.1615	11.6349	12.7563	11.5122	7.48537	7.44893	7.42856	7.58298	7.46105	7.53327
ENSMUSG00000026815	Gfi1b	-7.54086	2.11132e-82	5.57917e-80	11.7497	11.8986	12.9687	13.1063	7.98418	8.15711	8.00519	8.21156	8.11454	8.22962
ENSMUSG00000096108	NA	-7.65673	1.50633e-81	3.91522e-79	11.0584	12.0583	12.6997	11.2124	7.4624	7.42559	7.40501	7.4584	7.42194	7.43306
ENSMUSG00000105518	NA	-6.61221	2.97037e-81	7.596e-79	11.2552	11.1469	11.7318	11.5073	7.41242	7.3889	7.33506	7.39131	7.85661	7.36462
ENSMUSG00000098243	NA	5.79199	1.41676e-80	3.56551e-78	10.6296	10.7169	10.4341	10.5319	13.3475	13.2288	13.6396	13.7079	13.8338	13.8023
ENSMUSG00000001506	Col1a1	-10.0801	2.75147e-80	6.81633e-78	12.8668	13.5591	14.4729	17.3752	8.88222	8.87135	8.85355	8.92741	8.877	8.89792
ENSMUSG00000029814	Igf2bp3	6.52431	7.66494e-80	1.86966e-77	10.7265	10.7748	10.4471	10.5256	13.9893	13.8086	14.0577	13.824	13.8452	13.7842
ENSMUSG00000069917	Hba-a2	-6.49179	4.95408e-79	1.19011e-76	10.6178	10.0849	11.0969	11.4137	7.03285	6.98801	6.96279	7.028	6.98354	6.99714
ENSMUSG00000076569	NA	-6.53456	7.16262e-79	1.69498e-76	11.5134	10.3786	10.3412	11.1137	7.04669	7.00212	6.97705	7.04187	6.99768	7.0112
ENSMUSG00000076937	NA	-6.47734	8.43075e-79	1.96573e-76	10.0133	10.7329	11.3978	11.0202	7.02776	6.98282	6.95754	7.0229	6.97834	6.99197
ENSMUSG00000076607	NA	-6.54155	4.93296e-78	1.13351e-75	10.4947	10.2851	11.576	11.0031	7.04794	7.00339	6.97834	7.04312	6.99895	7.01246
ENSMUSG00000031162	Gata1	-7.44211	8.21655e-78	1.86105e-75	11.8218	11.7727	12.8717	13.053	8.35193	8.07711	8.08591	8.06636	7.9407	8.08464
ENSMUSG00000020333	Acsl6	-4.54166	1.85193e-77	4.13554e-75	9.18767	8.97822	9.30993	9.32078	6.45172	6.44441	6.36318	6.44564	6.38954	6.40676
ENSMUSG00000001020	S100a4	-6.82479	2.05829e-77	4.53253e-75	11.4619	11.363	11.9549	11.745	7.50269	7.49639	7.43022	7.4987	8.00096	7.47341
ENSMUSG00000003585	Sec14l2	-5.0007	2.65873e-77	5.77455e-75	11.3198	10.8836	11.2988	11.6728	8.27249	8.15668	8.22096	8.30071	8.22451	8.32645
ENSMUSG00000042035	Igsf3	-5.53011	2.37276e-76	5.08381e-74	10.5445	10.3732	10.905	10.9595	7.46222	7.44807	7.48958	7.15279	7.19693	7.28352
ENSMUSG00000076563	NA	-5.51072	3.2269e-76	6.82168e-74	9.65898	9.85706	10.5269	9.89537	6.72091	6.67029	6.64174	6.71545	6.66524	6.68062
ENSMUSG00000001761	Smo	-6.3568	3.12596e-74	6.52132e-72	10.6697	10.6524	11.7921	11.4902	7.40497	7.48945	7.44869	7.41594	7.29239	7.41498
ENSMUSG00000107842	NA	-6.01457	3.84445e-74	7.91607e-72	10.0778	9.84888	10.7238	10.9229	6.88117	6.8342	6.80779	6.87608	6.82952	6.84376
ENSMUSG00000037124	Trim58	-4.38175	6.02892e-73	1.22549e-70	8.98566	9.00154	9.25614	9.24339	6.45258	6.4079	6.35067	6.48412	6.45022	6.44418
ENSMUSG00000023995	Tspo2	-6.24471	1.83165e-72	3.67604e-70	10.0425	10.1226	10.9891	11.157	6.94125	6.8946	6.86833	6.93621	6.88995	6.90411
ENSMUSG00000056399	Prss34	-9.68143	2.61037e-72	5.17342e-70	13.7585	14.3367	14.8768	14.7632	9.55115	9.53038	9.52445	9.82471	9.52932	9.89201
ENSMUSG00000076605	NA	-7.12198	4.63028e-72	9.06334e-70	10.8681	11.2758	12.3067	10.6759	7.23808	7.19715	7.1742	7.23364	7.19308	7.20547
ENSMUSG00000029661	Col1a2	-9.28652	6.48537e-72	1.25397e-69	11.992	12.6213	13.5509	16.1915	8.25069	8.23613	8.21098	8.2479	8.22261	8.2303
ENSMUSG00000026080	Chst10	-4.81023	1.19556e-71	2.28381e-69	9.67305	9.02386	9.38864	9.53282	6.51757	6.46247	6.45515	6.51163	6.45695	6.47373
ENSMUSG00000078247	Airn	4.33005	2.39486e-69	4.5203e-67	11.5965	11.4451	11.5101	11.4905	13.8619	13.9013	14.0182	14.1382	13.5741	14.0401
ENSMUSG00000053886	Sh2d4a	-5.1119	4.71301e-69	8.79115e-67	10.1193	9.98022	9.35974	9.79222	6.84312	6.67355	6.63307	6.83712	6.6348	6.67311
ENSMUSG00000104235	NA	4.54658	5.88667e-69	1.08527e-66	8.30292	8.23772	8.24644	8.31508	10.6857	10.4848	10.6316	10.9316	10.9266	10.9818
ENSMUSG00000003032	Klf4	-4.80594	6.91154e-69	1.25957e-66	11.8656	11.804	11.5847	11.3096	8.76283	8.43776	8.80343	8.66179	8.72649	8.74888
ENSMUSG00000076677	NA	-5.77094	1.51486e-68	2.72933e-66	9.4233	10.4539	10.6256	10.228	6.79803	6.74916	6.72164	6.80384	6.74429	6.75912
ENSMUSG00000027863	Cd2	-4.26949	1.83918e-68	3.27642e-66	8.85972	8.887	9.18946	8.95122	6.38373	6.32607	6.31845	6.42894	6.32029	6.33785
ENSMUSG00000038668	Lpar1	5.88188	2.37251e-68	4.17956e-66	8.89001	8.90826	9.02435	9.07482	12.3347	11.3652	11.7235	12.302	12.003	12.2286
ENSMUSG00000034573	Ptpn13	-4.61984	2.48754e-68	4.33407e-66	9.73219	9.3432	9.10255	9.40147	6.5476	6.64948	6.55328	6.57837	6.54634	6.58611
ENSMUSG00000103529	NA	-4.41191	3.41976e-68	5.89351e-66	9.56506	9.61846	9.25905	9.54283	6.85443	6.6329	6.6659	6.83852	6.85357	6.84501
ENSMUSG00000094546	NA	-6.23678	9.36251e-68	1.59616e-65	10.3196	9.77047	11.1473	10.9589	6.94683	6.9014	6.87589	6.94191	6.89688	6.91065
ENSMUSG00000110105	Vmn2r29	3.65832	3.37084e-67	5.68561e-65	8.30998	8.25281	8.25478	8.36071	10.4125	10.3466	10.3406	10.4451	10.3805	10.3657
ENSMUSG00000025163	Cd7	-5.51541	4.43709e-67	7.40528e-65	9.54442	9.68822	10.5337	10.2098	6.73065	6.68025	6.65182	6.74795	6.67521	6.73452
ENSMUSG00000085723	Gm15915	-5.2243	5.1078e-67	8.43585e-65	9.54782	9.51903	10.092	10.3398	6.7798	6.74773	6.71746	6.7522	6.70035	6.70533
ENSMUSG00000054191	Klf1	-7.06445	2.2345e-66	3.65237e-64	12.5582	12.3823	13.5462	13.7429	9.06845	8.78727	8.90287	9.11331	8.73375	9.10288
ENSMUSG00000029810	Tmem176b	-6.51248	2.8079e-66	4.54278e-64	10.8115	10.9996	12.0575	11.8741	7.46279	7.83734	7.5201	7.69013	7.53978	7.62009
ENSMUSG00000024065	Ehd3	-5.06558	3.00003e-66	4.8046e-64	9.12541	9.73487	10.0365	9.57874	6.60615	6.54055	6.53343	6.58822	6.5352	6.5751
ENSMUSG00000086835	NA	-5.45933	4.35244e-66	6.90079e-64	9.56188	9.71023	10.5434	10.2262	6.79509	6.71137	6.67214	6.76751	6.74905	6.79587
ENSMUSG00000026532	Spta1	-6.22114	6.78208e-66	1.06465e-63	11.3037	10.9534	9.84843	10.3486	6.97335	6.9671	6.93082	7.00936	6.93282	6.99613
ENSMUSG00000093327	Mir5107	-5.23202	1.75303e-65	2.72493e-63	9.98393	9.40339	10.3271	10.3411	6.84805	6.78679	6.90888	6.8738	6.91678	6.8774
ENSMUSG00000076940	NA	-5.75077	2.54488e-65	3.91738e-63	9.39354	10.2382	10.7136	10.2529	6.78418	6.73501	6.70731	6.77887	6.73011	6.74504
ENSMUSG00000000938	Hoxa10	5.79155	2.58941e-65	3.94761e-63	9.06617	9.19508	9.30971	9.22188	11.8462	11.7388	12.0679	12.57	12.2629	12.6419
ENSMUSG00000032053	Pou2af1	-5.02601	2.80527e-65	4.23596e-63	9.73622	9.28023	10.0063	9.23468	6.57107	6.51714	6.49837	6.56525	6.51174	6.52815
ENSMUSG00000055639	Dach1	5.95835	8.39083e-65	1.25506e-62	12.304	12.3163	12.0768	12.1684	15.8859	14.8803	15.2243	15.3722	14.8327	15.4378
ENSMUSG00000087475	4933406I18Rik	5.283	1.27927e-64	1.89559e-62	8.91463	8.72559	8.77402	8.9309	11.9271	11.4788	11.8887	11.7454	11.093	11.7209
ENSMUSG00000023926	Rhag	-5.58232	3.23693e-64	4.752e-62	11.0262	11.086	10.2605	10.545	7.41942	7.56331	7.49113	7.31511	7.16012	7.19116
ENSMUSG00000006235	Epor	-6.41079	5.06883e-64	7.37305e-62	11.1236	11.044	12.174	12.2486	8.12347	7.79224	7.85029	7.86004	7.78214	7.90127
ENSMUSG00000076498	NA	-4.71595	1.78984e-63	2.57981e-61	8.97434	9.10081	9.64048	9.49971	6.48211	6.42625	6.39461	6.47609	6.42065	6.43766
ENSMUSG00000105547	NA	-5.46093	2.60751e-62	3.72451e-60	9.284	9.92506	10.5041	9.90571	6.69155	6.64029	6.61136	6.68602	6.63517	6.65075
ENSMUSG00000076619	NA	-6.78525	3.34073e-62	4.72921e-60	10.8148	10.4022	12.1025	10.7514	7.13583	7.09297	7.06889	7.20601	7.09805	7.13895
ENSMUSG00000003469	Phyhip	-5.76945	6.95303e-62	9.75577e-60	10.0157	9.69312	10.6001	10.9342	6.92204	6.85331	6.84613	6.99565	6.828	6.96048
ENSMUSG00000020395	Itk	-4.75919	8.3192e-62	1.15703e-59	10.0235	10.3858	9.97391	9.67044	7.31449	7.05423	6.97325	7.15246	7.01519	7.12969
ENSMUSG00000034634	Ly6d	-4.71441	5.46463e-61	7.53406e-59	9.06432	8.95723	9.65648	9.50972	6.47985	6.42394	6.39227	6.47382	6.41834	6.43537
ENSMUSG00000020019	Ntn4	-4.86463	1.76313e-60	2.40987e-58	10.3518	10.3604	10.6445	10.8714	7.64204	7.56929	7.48565	7.72977	7.28459	7.72031
ENSMUSG00000089706	B230216N24Rik	4.21621	2.14994e-60	2.91344e-58	8.22508	8.16511	8.18898	8.27545	10.3073	10.4495	10.7428	10.5596	10.8273	10.4751
ENSMUSG00000017309	Cd300lg	-5.38695	1.65222e-59	2.22e-57	10.1843	9.81923	10.7876	10.3553	6.94295	7.32337	7.0145	6.91691	7.08853	6.92541
ENSMUSG00000023367	Tmem176a	-5.89655	8.98119e-59	1.19661e-56	10.321	10.4857	11.4769	11.2128	7.29952	7.624	7.2699	7.47618	7.26742	7.35004
ENSMUSG00000104291	NA	3.77251	1.33222e-58	1.74565e-56	7.91849	7.92487	7.81485	7.99645	9.94864	9.91697	10.0804	10.1664	10.0561	10.1637
ENSMUSG00000076514	NA	-4.38168	1.33203e-58	1.74565e-56	8.84707	8.99511	9.41041	8.82202	6.39294	6.33552	6.30299	6.38676	6.32977	6.34726
ENSMUSG00000094797	NA	-5.06077	2.39913e-58	3.11789e-56	9.0795	9.6966	10.1153	9.38766	6.56985	6.51569	6.48504	6.56402	6.51027	6.52676
ENSMUSG00000045629	Sh3tc2	-6.02967	4.41728e-58	5.69398e-56	11.2164	10.719	11.2732	11.7774	7.99677	7.74154	7.47147	7.44919	7.64015	7.43756
ENSMUSG00000060586	H2-Eb1	-5.53307	5.22261e-58	6.67777e-56	10.5458	9.71497	10.1268	10.9806	7.00408	6.95605	6.98334	7.16073	7.07539	7.14023
ENSMUSG00000026938	Fcna	-4.93026	9.24741e-58	1.17294e-55	10.0856	9.60773	10.3003	10.6649	7.2644	7.1634	7.1622	7.22787	7.21733	7.09384
ENSMUSG00000028434	Epb41l4b	-4.50293	1.46139e-57	1.83892e-55	9.08159	9.42888	9.8146	9.64437	6.84204	6.71518	6.65263	6.81629	6.65766	6.78595
ENSMUSG00000001348	Acp5	-5.09697	2.35087e-57	2.93488e-55	11.0069	10.6124	11.3707	11.5738	7.88378	8.2135	7.89879	8.09196	8.04693	8.17819
ENSMUSG00000018924	Alox15	-4.79934	3.97647e-57	4.92554e-55	9.48541	9.92844	10.3407	10.0645	6.98112	7.04928	7.04883	7.22384	6.84642	7.05259
ENSMUSG00000071561	BC100530	9.11556	5.90536e-57	7.2581e-55	10.4131	10.3956	10.4498	10.4496	14.7551	15.0822	15.0017	13.8369	12.0206	13.8968
ENSMUSG00000111856	NA	-4.89057	6.71751e-57	8.19278e-55	11.0418	10.654	11.407	11.6048	8.12428	8.32567	8.09268	8.24961	8.11735	8.34418
ENSMUSG00000076577	NA	-5.41907	1.51224e-56	1.83027e-54	9.29714	10.1462	10.4635	9.48755	6.6668	6.61462	6.58513	6.66117	6.60941	6.62528
ENSMUSG00000096336	NA	-6.52263	2.68293e-56	3.22256e-54	9.40867	10.9454	11.0706	11.4422	6.99828	6.96275	6.92714	6.99336	6.94822	6.96203
ENSMUSG00000063458	Lrmda	5.34397	2.98222e-56	3.55512e-54	13.9795	13.788	13.7014	13.849	16.7143	16.0318	16.3822	17.03	16.7395	17.0585
ENSMUSG00000042066	Tmcc2	-4.93347	1.38627e-55	1.64025e-53	11.3945	11.0503	11.812	11.872	8.73454	8.3962	8.6569	8.49335	8.32746	8.54129
ENSMUSG00000021699	Pde4d	4.19242	1.80946e-55	2.12511e-53	13.7098	13.7624	13.5021	13.5721	16.0886	16.1238	16.2689	15.7579	15.9244	15.7625
ENSMUSG00000076617	NA	-7.23638	1.9759e-55	2.30352e-53	16.6042	16.2602	16.7049	16.1684	11.9829	12.0406	11.7837	12.4742	11.9598	12.4909
ENSMUSG00000020601	Trib2	-5.24086	3.46558e-55	4.01072e-53	10.4166	10.6871	10.4458	10.4786	7.10301	7.39588	7.032	7.41906	7.05303	7.63624
ENSMUSG00000024610	Cd74	-6.02468	4.35081e-55	4.99871e-53	12.9336	12.3731	13.2729	13.3287	9.14157	9.22009	9.77841	9.2518	9.45136	9.17767
ENSMUSG00000024521	Pmaip1	4.33809	5.20625e-55	5.9385e-53	9.15545	9.07112	9.26504	9.24201	11.9816	11.5688	11.5698	11.2727	11.7162	11.425
ENSMUSG00000032093	Cd3e	-5.53698	1.44212e-54	1.63321e-52	9.39908	9.50623	10.6492	10.2156	6.70225	6.65079	6.62172	6.69669	6.64565	6.68402
ENSMUSG00000021880	Rnase6	-4.14225	1.5239e-54	1.71358e-52	9.21205	8.97358	8.65827	8.70309	6.36645	6.40713	6.30071	6.38643	6.32813	6.34603
ENSMUSG00000000142	Axin2	-4.54343	5.57704e-54	6.22704e-52	8.72536	8.96868	9.52657	9.37342	6.43741	6.38104	6.34912	6.43134	6.38786	6.40513
ENSMUSG00000027073	Prg2	-6.5244	1.08648e-53	1.20463e-51	13.0374	12.7998	13.178	13.5251	9.07014	8.84226	9.11715	9.57306	9.04039	9.51571
ENSMUSG00000076534	NA	-5.01366	1.21686e-53	1.33982e-51	10.0715	9.33887	8.93661	9.70758	6.55082	6.49626	6.46538	6.54494	6.4908	6.50741
ENSMUSG00000063760	Rnf217	4.16482	6.85478e-53	7.49535e-51	10.6985	10.6925	10.576	10.4751	12.579	13.0681	12.8233	12.9585	13.2657	12.9663
ENSMUSG00000028132	Tmem56	-5.83016	7.8417e-53	8.51576e-51	10.5759	11.2048	9.54044	10.2601	6.92128	6.92481	6.98025	6.92685	6.97693	7.11398
ENSMUSG00000018217	Pmp22	5.38642	8.78429e-53	9.47448e-51	8.77843	8.78708	9.05204	8.87174	11.9766	11.9162	12.2483	11.4292	11.2542	11.4263
ENSMUSG00000024747	Aldh1a7	-4.85064	1.19924e-52	1.28472e-50	9.82379	9.81243	8.8986	9.21921	6.53773	6.48293	6.4519	6.58062	6.47744	6.58763
ENSMUSG00000070605	Zfp992	5.51077	1.21661e-52	1.29459e-50	9.17687	9.13473	9.05818	9.15688	12.454	12.4418	12.3341	11.7302	11.3283	11.7123
ENSMUSG00000032878	Ccdc85a	6.43785	2.3568e-52	2.49114e-50	8.49965	8.52538	8.66627	8.72057	11.3056	11.6006	11.1201	12.4258	11.7189	12.4578
ENSMUSG00000095753	NA	-4.92445	4.45114e-52	4.6737e-50	9.89956	9.10828	8.9384	9.80089	6.525	6.46991	6.43871	6.51906	6.46439	6.48117
ENSMUSG00000114412	4930405A10Rik	4.87591	4.77615e-52	4.98196e-50	8.41034	8.34222	8.47987	8.48249	11.1522	10.4511	10.7935	11.3496	11.1717	11.3998
ENSMUSG00000041827	Oasl1	-4.86661	7.39645e-52	7.66475e-50	9.28309	9.03362	9.9257	9.98222	6.72684	6.55922	6.58486	6.65429	6.6325	6.61638
ENSMUSG00000085201	NA	3.39936	1.02975e-51	1.06017e-49	7.88985	8.04133	8.02293	8.02093	9.99108	9.94067	9.9631	9.92983	10.0527	9.80695
ENSMUSG00000053977	Cd8a	-4.2227	1.58897e-51	1.62536e-49	8.73499	8.8192	9.29561	9.20259	6.58528	6.3607	6.32846	6.43722	6.38004	6.49251
ENSMUSG00000062995	Ica1	4.11899	2.96645e-51	3.01494e-49	11.2284	11.1003	10.9108	10.9354	13.7045	13.3103	13.2715	13.2405	13.445	13.2203
ENSMUSG00000076612	NA	-8.00578	5.08898e-51	5.13922e-49	11.5429	11.4694	14.8199	10.9139	7.53998	7.50335	7.51355	7.536	7.49972	7.51079
ENSMUSG00000034460	Six4	5.39549	7.70754e-51	7.73437e-49	7.93802	8.04799	8.20783	8.25962	10.7963	10.4743	10.7266	11.3776	10.9037	11.4166
ENSMUSG00000045092	S1pr1	-3.94835	1.07506e-50	1.07202e-48	8.70676	9.12454	8.63552	8.64125	6.36999	6.43079	6.32619	6.41451	6.27894	6.32284
ENSMUSG00000076523	NA	-7.08497	1.81952e-50	1.80303e-48	10.1812	10.1288	11.7268	12.2113	7.14284	7.10016	7.0762	7.13822	7.09591	7.10885
ENSMUSG00000059742	Kcnh7	4.40256	2.20758e-50	2.17399e-48	7.83826	7.68351	7.78341	7.86421	10.5884	10.2972	10.4411	10.0041	9.98326	9.97809
ENSMUSG00000043557	Mdga1	-5.2592	2.47584e-50	2.42311e-48	10.3618	11.0172	11.5958	11.3555	8.20153	7.85702	7.80799	7.98633	7.7741	7.87259
ENSMUSG00000015854	Cd5l	-4.88606	3.90514e-50	3.79852e-48	9.44555	8.93388	9.88536	9.99775	6.69502	6.66041	6.5181	6.75315	6.543	6.58292
ENSMUSG00000042302	Ehbp1	5.23058	6.23276e-50	6.02563e-48	10.2318	10.2654	9.96567	10.1047	13.4013	12.7785	12.5007	12.7205	13.4198	12.7248
ENSMUSG00000031698	Mylk3	-4.15797	6.43077e-50	6.17939e-48	9.90571	9.68064	9.2693	9.61746	7.14802	7.03455	7.03931	7.24262	6.84802	7.06221
ENSMUSG00000076608	NA	-6.54136	1.0914e-49	1.04242e-47	10.3181	9.93413	11.9126	10.4705	6.97219	6.92613	6.9002	6.96721	6.92154	6.93551
ENSMUSG00000086387	NA	3.74704	1.45134e-49	1.3779e-47	8.38761	8.55961	8.33122	8.35179	10.429	10.4957	10.5103	10.506	10.8464	10.4519
ENSMUSG00000093861	NA	-7.22986	1.57934e-49	1.4905e-47	10.3547	10.9159	13.4777	10.9788	7.22874	7.18678	7.16323	7.2242	7.1826	7.19532
ENSMUSG00000100220	NA	-4.81539	2.88916e-49	2.71051e-47	8.95051	9.16874	9.84495	9.91457	6.61991	6.54244	6.51197	6.65931	6.53705	6.64231
ENSMUSG00000096422	NA	-5.65581	3.05354e-49	2.84788e-47	9.84977	9.08885	10.7801	10.2395	6.72361	6.67311	6.64463	6.71816	6.66807	6.68341
ENSMUSG00000102615	NA	-3.88678	5.2865e-49	4.90161e-47	8.62552	8.42532	8.96172	8.48795	6.27643	6.29402	6.18225	6.26996	6.21033	6.22865
ENSMUSG00000094694	NA	-5.39575	7.00197e-49	6.45444e-47	9.77913	9.76916	10.5776	9.02133	6.64876	6.59657	6.56709	6.64313	6.59135	6.60722
ENSMUSG00000057604	Lmcd1	-3.74053	7.35966e-49	6.74493e-47	8.50463	8.18897	8.6395	8.61967	6.23193	6.17089	6.16288	6.22537	6.16476	6.18338
ENSMUSG00000002602	Axl	-5.05044	8.50019e-49	7.74543e-47	11.2881	10.8457	11.354	11.55	8.04188	8.29935	7.80671	8.48511	8.05088	8.23401
ENSMUSG00000002033	Cd3g	-3.59354	8.8533e-49	8.02109e-47	8.47212	8.63787	8.42042	8.36286	6.37878	6.31521	6.17966	6.26926	6.18154	6.20006
ENSMUSG00000094335	NA	-6.70099	8.94443e-49	8.05761e-47	9.56595	10.7988	11.9271	10.7212	7.06492	7.02352	7.0004	7.06042	7.01942	7.03192
ENSMUSG00000048148	Nwd1	-3.98934	1.49949e-48	1.34318e-46	9.96921	10.2043	10.1299	10.032	7.3577	7.8043	7.4655	7.66168	7.78073	7.53298
ENSMUSG00000022099	Dmtn	-5.40199	2.59081e-48	2.30771e-46	11.0996	10.5545	11.2251	11.693	8.16904	7.65808	7.63335	7.82752	8.07808	7.89606
ENSMUSG00000031438	Rnf128	4.62105	2.77479e-48	2.45778e-46	8.57944	8.86434	8.54137	8.54815	11.5955	11.4184	11.11	11.0657	10.8953	10.9545
ENSMUSG00000027860	Vangl1	-3.68811	4.62259e-48	4.07173e-46	8.741	8.63065	8.49371	8.91706	6.44816	6.4989	6.50361	6.41711	6.28156	6.37552
ENSMUSG00000076652	NA	-6.03266	5.28302e-48	4.62775e-46	9.45151	9.78815	11.2493	10.5668	6.82027	6.77131	6.7437	6.81498	6.76642	6.78129
ENSMUSG00000021596	Mctp1	4.18888	8.51642e-48	7.41911e-46	12.0408	11.9509	11.6453	11.724	14.2594	14.0668	13.9134	14.3667	14.2407	14.3676
ENSMUSG00000104125	NA	3.75847	9.49362e-48	8.22521e-46	7.63308	7.77397	7.84062	7.90407	9.94035	9.63659	9.91364	10.0184	9.90485	10.092
ENSMUSG00000036887	C1qa	-5.60964	1.12227e-47	9.67041e-46	9.89297	9.52972	10.5592	10.9783	6.88659	6.85834	6.7895	7.12484	6.81185	7.0701
ENSMUSG00000008845	Cd163	-4.9078	1.26225e-47	1.08178e-45	10.295	10.3477	9.75728	9.73871	6.86658	7.18638	6.8313	6.98283	7.38369	6.91864
ENSMUSG00000106668	NA	-5.54943	1.42466e-47	1.21441e-45	9.05668	9.99271	10.7491	9.78966	6.68407	6.63225	6.60297	6.67848	6.62707	6.64283
ENSMUSG00000022994	Adcy6	-6.41303	1.48647e-47	1.26032e-45	11.2218	11.3367	12.1059	12.189	7.70732	7.68524	7.65223	8.29686	7.72022	8.19918
ENSMUSG00000032034	Kcnj5	-4.33952	1.96147e-47	1.65421e-45	8.50499	9.45638	8.9854	9.01653	6.41806	6.33458	6.33923	6.38584	6.35411	6.35915
ENSMUSG00000093894	NA	-5.75272	2.14591e-47	1.80018e-45	9.4199	9.89524	11.0917	9.89492	6.75471	6.70432	6.69757	6.77198	6.69929	6.73684
ENSMUSG00000000359	Rem1	-4.041	3.28158e-47	2.7384e-45	8.98041	8.30711	8.94352	8.6333	6.29825	6.23868	6.20487	6.29184	6.2327	6.25087
ENSMUSG00000026435	Slc45a3	-4.80899	3.73162e-47	3.09763e-45	9.3164	9.60267	10.3518	10.0778	7.06347	6.77508	6.81513	6.98792	6.85927	7.08852
ENSMUSG00000053007	Creb5	6.31492	4.1642e-47	3.43872e-45	9.52047	9.3809	9.62403	9.53356	13.3054	12.2878	12.0546	13.1963	11.8602	13.1387
ENSMUSG00000095571	NA	-4.68578	4.26683e-47	3.50521e-45	8.98748	9.3052	9.84908	8.76314	6.45594	6.39943	6.3674	6.44985	6.39377	6.41098
ENSMUSG00000053044	Cd8b1	-4.36829	4.9117e-47	4.01417e-45	8.75775	8.73621	9.51111	9.28819	6.45581	6.37357	6.36608	6.54569	6.41706	6.41023
ENSMUSG00000033849	B3galt2	3.75562	6.08632e-47	4.94865e-45	7.78962	7.78806	7.88054	7.92518	10.0862	9.88152	10.287	9.77164	9.94288	9.83615
ENSMUSG00000076665	NA	-5.94391	6.87922e-47	5.5648e-45	9.56273	9.55895	10.4236	11.196	6.79405	6.74482	6.71708	6.78873	6.73991	6.75486
ENSMUSG00000040009	Gnaz	-4.6879	1.78912e-46	1.43993e-44	8.61503	9.70978	9.60601	9.66331	6.6049	6.59434	6.56247	6.56328	6.54436	6.66933
ENSMUSG00000103427	NA	4.22495	2.70595e-46	2.16681e-44	7.51859	7.59744	7.68032	7.76494	9.75505	9.58257	9.9856	10.163	10.2068	10.1941
ENSMUSG00000063972	Nr6a1	3.96204	3.25479e-46	2.5932e-44	9.90624	9.96005	9.5797	9.69933	12.338	11.9482	12.0526	12.0118	11.9261	11.9568
ENSMUSG00000076501	NA	-4.7033	5.88767e-46	4.66745e-44	9.07155	8.86134	9.9493	9.12481	6.46904	6.4129	6.40545	6.46299	6.43195	6.42437
ENSMUSG00000032253	Phip	3.87675	7.48305e-46	5.90268e-44	12.2528	12.2553	11.8405	12.0212	14.2271	14.4141	14.1975	14.3154	14.3854	14.3398
ENSMUSG00000053310	Nrgn	-5.7592	8.02268e-46	6.29701e-44	9.83745	10.6547	11.4328	11.1331	7.15965	7.2227	7.19667	7.44872	7.62405	7.46603
ENSMUSG00000046768	Rhoj	5.07171	9.36793e-46	7.31668e-44	9.46677	9.73738	9.72258	9.66031	12.6734	11.8155	11.8166	12.5149	12.8174	12.4938
ENSMUSG00000104118	NA	4.1947	1.11592e-45	8.67299e-44	7.34251	7.39215	7.5513	7.59412	9.47651	9.57371	9.90905	9.81722	10.1444	9.86097
ENSMUSG00000009070	Rsph14	-4.67017	1.12873e-45	8.72979e-44	8.61951	9.71949	9.61218	9.6768	6.61281	6.60228	6.5705	6.57132	6.5748	6.71706
ENSMUSG00000076928	NA	-4.41369	1.19728e-45	9.21499e-44	8.99575	9.16846	9.87817	9.50233	6.88475	6.60835	6.59857	6.67972	6.67658	6.80044
ENSMUSG00000016255	Tubb1	-5.74864	1.22543e-45	9.38611e-44	9.4596	11.0501	11.0231	10.6307	7.48836	7.12366	7.08712	7.05753	7.04866	7.07229
ENSMUSG00000028716	Pdzk1ip1	-4.65751	1.34287e-45	1.02362e-43	9.03502	8.96428	9.6392	9.90116	6.5513	6.49753	6.46716	6.70403	6.56123	6.71405
ENSMUSG00000034795	Ccdc122	3.60202	2.02018e-45	1.53253e-43	8.316	8.37497	8.39582	8.30098	10.0627	10.4924	10.5682	10.3125	10.5985	10.3452
ENSMUSG00000015882	Lcorl	4.2442	2.35859e-45	1.78074e-43	11.1291	11.1523	10.761	10.9433	13.4039	13.4004	13.1823	13.2206	13.782	13.2873
ENSMUSG00000037169	Mycn	-4.25629	2.87678e-45	2.16167e-43	8.42324	8.95999	9.23347	9.26793	6.47121	6.33778	6.30525	6.41494	6.33203	6.4707
ENSMUSG00000096490	NA	-5.17755	3.26265e-45	2.44006e-43	9.30984	8.85216	10.2912	9.94059	6.57943	6.52546	6.49491	6.57361	6.52006	6.53649
ENSMUSG00000079597	Gm5483	7.35434	4.08593e-45	3.04143e-43	9.98392	9.70342	9.75552	9.8079	13.4711	13.8929	13.8633	13.3089	11.4201	13.3096
ENSMUSG00000024617	Camk2a	-4.06574	5.76657e-45	4.27238e-43	8.72416	8.98259	9.45368	9.24703	6.67035	6.78965	6.61665	6.4908	6.57316	6.54717
ENSMUSG00000087612	NA	-4.75419	7.52953e-45	5.55259e-43	9.12338	9.10796	10.069	9.78613	6.60253	6.74201	6.54193	6.60889	6.86276	6.58363
ENSMUSG00000021615	Xrcc4	4.21291	9.01548e-45	6.61761e-43	10.0392	10.025	9.58753	9.7472	12.1147	12.1431	12.0776	12.3722	12.3107	12.3801
ENSMUSG00000049086	Bmyc	-4.74981	1.37198e-44	1.00243e-42	9.09039	9.09185	10.0554	9.77544	6.59382	6.73377	6.53303	6.58804	6.83772	6.57486
ENSMUSG00000057098	Ebf1	-3.54418	2.7788e-44	2.021e-42	8.584	8.28903	8.7107	8.29694	6.33891	6.25123	6.30115	6.30632	6.25778	6.28937
ENSMUSG00000095589	NA	-5.80736	5.23622e-44	3.79088e-42	10.1185	9.82118	11.1241	9.20199	6.74735	6.69681	6.66827	6.76467	6.69176	6.70712
ENSMUSG00000038253	Hoxa5	4.47866	5.6311e-44	4.05823e-42	8.12672	8.34452	8.27085	8.41855	11.0896	10.3865	10.9392	10.9016	10.2754	10.8949
ENSMUSG00000056899	Immp2l	3.90339	6.50507e-44	4.66688e-42	11.0637	11.1518	11.1635	11.146	13.153	12.8867	13.3354	13.3753	13.7405	13.4648
ENSMUSG00000028332	Hemgn	-5.94036	8.64038e-44	6.17087e-42	11.9068	11.7008	10.4703	10.954	7.8904	8.00292	7.97118	7.56534	7.47678	7.55887
ENSMUSG00000076535	NA	-6.17581	1.43203e-43	1.01816e-41	9.5138	11.5254	10.4271	9.79353	6.83862	6.78992	6.76246	6.83336	6.78506	6.79985
ENSMUSG00000028134	Ptbp2	3.80291	1.67081e-43	1.18262e-41	10.746	10.8359	10.5272	10.6935	12.8425	12.8853	12.8252	12.6584	13.2648	12.6877
ENSMUSG00000022995	Enah	5.80399	2.09074e-43	1.47327e-41	9.64108	9.68254	9.60359	9.75959	13.3151	12.6829	13.3444	11.962	12.4526	11.9681
ENSMUSG00000022629	Kif21a	5.12944	2.39372e-43	1.67931e-41	8.10473	8.20942	8.21327	8.2649	11.2324	11.3222	11.2322	10.2137	11.0918	10.3425
ENSMUSG00000030844	Rgs10	-3.40559	2.7107e-43	1.89331e-41	11.3382	11.4562	11.6389	11.645	9.35469	9.42468	9.27393	9.33492	9.64613	9.33897
ENSMUSG00000101298	NA	5.3699	3.8477e-43	2.67567e-41	10.7893	10.9229	10.8554	10.8676	14.0856	12.8984	13.6817	14.182	13.0175	14.0917
ENSMUSG00000097357	Gm16793	-4.04156	4.27739e-43	2.96149e-41	9.04371	8.74975	9.21428	9.16064	6.46006	6.42871	6.37228	6.79646	6.44705	6.75233
ENSMUSG00000047193	Dync2h1	4.26927	4.58893e-43	3.16337e-41	10.4377	10.508	10.0281	10.2352	12.6157	12.5703	13.0328	12.5944	12.8384	12.5866
ENSMUSG00000071562	Stfa1	7.4848	4.74113e-43	3.25414e-41	9.15977	9.09493	9.20531	9.23533	13.1744	13.3951	13.4906	12.1893	10.8297	12.3
ENSMUSG00000096833	NA	-5.53341	5.60509e-43	3.83055e-41	10.0431	10.085	10.5975	8.6656	6.6665	6.61432	6.58482	6.66087	6.6091	6.62497
ENSMUSG00000079560	Hoxa3	5.33728	8.11138e-43	5.51957e-41	10.7423	10.8797	10.8054	10.8216	14.0159	12.8529	13.6337	14.1213	12.9474	14.0326
ENSMUSG00000094433	NA	-5.41673	1.03394e-42	7.00564e-41	9.06491	10.112	10.6143	9.22998	6.63391	6.58106	6.55117	6.62821	6.57577	6.59185
ENSMUSG00000032232	Cgnl1	6.3535	1.2363e-42	8.34109e-41	10.3408	9.93581	10.0456	10.1124	12.5885	12.4818	13.1203	13.6986	14.0335	13.6642
ENSMUSG00000056895	Hist3h2ba	-5.79382	1.35544e-42	9.10615e-41	10.1995	9.69124	11.0141	11.427	7.1947	7.41947	7.37522	7.14557	7.07321	7.04066
ENSMUSG00000001120	Pcbp3	-4.20939	2.45508e-42	1.64241e-40	9.77997	9.74593	10.0424	10.0079	7.13658	7.11475	7.01924	7.58357	7.50899	7.25931
ENSMUSG00000054342	Kcnn4	-6.46103	3.33942e-42	2.21534e-40	12.4616	12.3662	13.5226	13.5675	8.90432	8.93763	8.81415	9.29784	9.63534	9.16781
ENSMUSG00000022098	Bmp1	-4.91199	3.33306e-42	2.21534e-40	9.12588	9.18073	10.1545	10.2394	6.72856	6.69771	6.68833	6.8276	6.77278	6.88232
ENSMUSG00000022305	Lrp12	4.84133	4.81603e-42	3.18159e-40	10.7778	10.7789	10.4704	10.574	13.8055	13.2878	12.6414	13.4931	12.9655	13.4339
ENSMUSG00000035873	Pawr	5.00663	5.21064e-42	3.428e-40	8.44963	8.43644	8.66787	8.55554	11.0191	11.041	11.4135	10.8697	11.9725	10.833
ENSMUSG00000033565	Rbfox2	3.80129	6.02175e-42	3.94524e-40	8.81562	8.99431	9.07085	9.10029	11.1129	11.3144	11.4354	11.1848	10.7542	11.0907
ENSMUSG00000100786	NA	3.55426	7.13388e-42	4.65463e-40	7.42258	7.58844	7.47063	7.57355	9.59904	9.34611	9.82835	9.40207	9.60632	9.43841
ENSMUSG00000095335	NA	-4.11302	7.18889e-42	4.67131e-40	8.76963	8.65344	9.26843	8.32216	6.30976	6.25046	6.21681	6.30338	6.24451	6.26259
ENSMUSG00000039005	Tlr4	5.14347	8.37285e-42	5.41843e-40	10.413	10.326	9.84095	9.92021	13.0434	12.814	13.0472	12.7795	13.0928	12.8517
ENSMUSG00000085696	Hoxaas3	5.0757	9.00396e-42	5.80316e-40	10.7735	10.9321	10.8106	10.7976	13.9056	12.8665	13.5803	13.9935	12.8636	13.9035
ENSMUSG00000094930	NA	-6.84342	9.13631e-42	5.86462e-40	9.57339	10.3531	12.8267	11.0831	7.04546	7.00015	6.97466	7.04056	6.99564	7.00938
ENSMUSG00000049687	Pheta2	-5.433	1.22117e-41	7.80712e-40	10.5666	10.5603	11.4675	11.4666	7.69234	7.50392	7.60491	8.02578	7.49961	8.07726
ENSMUSG00000006389	Mpl	-5.15518	1.2675e-41	8.07078e-40	8.83149	9.87771	10.3695	10.2104	7.0079	6.70199	6.69333	6.78181	6.69673	6.71274
ENSMUSG00000025531	Chm	3.98898	1.32295e-41	8.39016e-40	9.28345	9.25464	8.83646	8.9754	11.3516	11.4846	11.0895	11.3973	11.4712	11.374
ENSMUSG00000023965	Fbxl17	3.10235	2.05661e-41	1.29911e-39	12.6163	12.5824	12.3813	12.3573	14.3413	14.3158	14.2111	14.3861	14.1763	14.3578
ENSMUSG00000026185	Igfbp5	-4.62864	3.66992e-41	2.30899e-39	8.69991	9.00536	9.72077	9.82789	6.52498	6.58476	6.55213	6.65799	6.46517	6.52928
ENSMUSG00000036526	Card11	-4.46152	3.92246e-41	2.45813e-39	9.75931	9.67548	10.2826	10.1546	7.30279	7.62566	7.08052	7.16066	7.05752	7.03964
ENSMUSG00000022788	Fgd4	5.20732	4.20556e-41	2.62517e-39	12.0339	11.8055	11.4789	11.5732	14.3856	14.2344	14.3115	14.9413	14.3642	14.9553
ENSMUSG00000022651	Retnlg	-7.44367	5.60198e-41	3.48311e-39	13.6569	9.20837	11.509	12.0647	7.36792	7.35827	7.26799	7.34578	7.28702	7.28175
ENSMUSG00000104975	NA	-4.55677	6.68301e-41	4.13903e-39	8.37991	9.01193	9.65574	9.32825	6.41792	6.36113	6.32897	6.4118	6.35544	6.37273
ENSMUSG00000045287	Rtn4rl1	-3.51167	6.94241e-41	4.28295e-39	8.34759	8.35257	8.74084	8.40267	6.48083	6.34806	6.22772	6.25135	6.244	6.20972
ENSMUSG00000030468	Siglecg	-3.97661	7.40887e-41	4.55301e-39	9.40157	8.84971	9.53429	9.62995	7.02653	6.93278	6.96826	6.71937	7.04921	6.81332
ENSMUSG00000096515	NA	-3.61066	9.02305e-41	5.52357e-39	8.10915	8.58616	8.58391	8.13894	6.19117	6.12925	6.09405	6.18451	6.12303	6.14192
ENSMUSG00000111203	NA	-4.74111	9.17362e-41	5.59415e-39	8.67715	8.82518	9.89989	9.52686	6.46401	6.40833	6.37684	6.45801	6.40276	6.4197
ENSMUSG00000022902	Stfa2	7.8349	1.05795e-40	6.42673e-39	9.30771	9.27683	9.37658	9.40391	13.7369	13.3344	13.2725	13.0759	10.2887	13.085
ENSMUSG00000050199	Lgr4	4.33285	1.3804e-40	8.35352e-39	9.19136	9.29173	8.90711	9.0611	11.7283	11.7974	11.5682	11.1323	11.7753	11.1219
ENSMUSG00000027985	Lef1	-3.68424	1.56706e-40	9.44705e-39	9.26777	9.06287	9.16639	9.00564	7.12997	6.72397	6.67112	6.95677	6.67867	6.82867
ENSMUSG00000039431	Mtmr7	3.46164	2.06375e-40	1.23942e-38	7.63028	7.89701	7.70158	8.01798	9.90698	9.77065	9.67717	9.85918	9.79378	9.83464
ENSMUSG00000076731	NA	-5.07933	3.41342e-40	2.04226e-38	9.94223	8.41094	10.0108	9.58555	6.55426	6.51266	6.47069	6.5485	6.49551	6.51174
ENSMUSG00000055067	Smyd3	3.46631	3.4817e-40	2.07527e-38	13.0286	13.0449	12.8996	12.9222	14.7766	14.6576	15.2686	14.9469	15.1757	14.9205
ENSMUSG00000032131	Abcg4	-5.36998	3.65372e-40	2.16965e-38	11.2937	11.028	11.9318	12.0996	8.81047	8.10894	8.44355	8.17581	8.11345	8.32411
ENSMUSG00000051934	Spats2	3.89192	3.87084e-40	2.29001e-38	8.26725	8.43314	8.63026	8.57668	10.2913	10.686	10.7134	10.7106	11.0104	10.6452
ENSMUSG00000087689	NA	7.74341	3.99371e-40	2.35392e-38	9.1709	9.16219	9.28318	9.28734	13.4309	13.604	13.533	12.4193	10.5558	12.4038
ENSMUSG00000032204	Aqp9	-3.88757	5.641e-40	3.31252e-38	11.2961	11.4056	11.1126	11.16	9.01673	8.58051	8.62518	8.80824	9.11668	8.7207
ENSMUSG00000002617	Zfp40	3.239	7.23728e-40	4.23421e-38	7.78123	7.88423	7.71222	7.95831	9.84982	9.52505	9.57726	9.72643	9.74815	9.80076
ENSMUSG00000052560	Cpne8	5.84917	9.3032e-40	5.42287e-38	8.28241	8.31334	8.55793	8.52765	11.8919	11.8073	11.6315	11.55	10.0458	11.4126
ENSMUSG00000029088	Kcnip4	3.14451	1.16526e-39	6.76748e-38	8.00752	7.99934	7.94365	8.00715	9.53519	9.79034	9.76476	9.96808	9.91796	9.85961
ENSMUSG00000014686	Ceacam16	4.44434	1.40473e-39	8.12844e-38	7.73462	7.68505	7.95866	8.01851	10.8567	10.3173	10.2652	10.2417	9.85505	10.1989
ENSMUSG00000061132	Blnk	-3.43732	2.63084e-39	1.5168e-37	9.01897	8.63972	8.85873	8.86698	6.56899	6.68594	6.74781	6.67201	6.96401	6.63
ENSMUSG00000060149	BC002059	3.65702	3.03729e-39	1.74479e-37	8.88278	9.05964	8.63145	8.7981	10.8672	10.8631	11.0392	10.8058	11.2368	10.837
ENSMUSG00000044098	Rsbn1	3.59435	6.37755e-39	3.6504e-37	11.6613	11.9109	11.5184	11.4638	13.538	13.6609	13.9405	13.6944	13.7279	13.7326
ENSMUSG00000036792	Mbd5	3.324	8.0814e-39	4.60901e-37	12.0612	12.0734	12.0081	11.9451	14.2609	13.7105	13.6707	14.0157	13.897	14.0411
ENSMUSG00000020297	Nsg2	-3.34395	1.04264e-38	5.92514e-37	8.0733	8.09522	8.47634	8.10814	6.2365	6.14569	6.0551	6.14678	6.08449	6.10364
ENSMUSG00000001870	Ltbp1	-4.51543	1.10831e-38	6.2758e-37	9.15496	10.1613	10.1632	9.80574	7.05287	7.22251	6.9074	7.30367	6.83818	7.17257
ENSMUSG00000035042	Ccl5	-4.43636	1.26245e-38	7.12321e-37	9.78976	9.75442	10.6765	10.4768	7.60932	7.53335	7.61281	7.29078	7.60681	7.27082
ENSMUSG00000030223	Ptpro	-4.86528	1.41219e-38	7.93983e-37	10.9654	10.6144	10.169	9.95001	7.80369	7.24517	7.15448	7.47035	7.65363	7.42647
ENSMUSG00000076522	NA	-6.14438	1.52308e-38	8.53302e-37	10.197	11.5389	10.0612	9.07716	6.80181	6.75237	6.72447	6.79647	6.74743	6.76245
ENSMUSG00000017314	Mpp2	-4.39092	1.75536e-38	9.79972e-37	8.95175	8.58909	9.54171	9.67117	6.52083	6.55645	6.4334	6.69396	6.4594	6.64228
ENSMUSG00000041992	Rapgef5	4.84032	1.83746e-38	1.02221e-36	9.98837	9.93434	9.57313	9.78644	13.0585	12.6756	12.5678	12.0174	12.3525	11.9862
ENSMUSG00000037475	Thoc2	3.98418	1.91927e-38	1.06399e-36	11.1925	11.3037	10.7227	10.9774	13.4148	13.3031	13.2951	13.2441	13.4524	13.2938
ENSMUSG00000102559	NA	3.61535	2.28704e-38	1.26345e-36	7.48882	7.48428	7.55749	7.60289	9.88412	9.59764	9.81272	9.43076	9.26392	9.47632
ENSMUSG00000095981	NA	-5.12225	3.35594e-38	1.84752e-36	8.76122	9.5033	10.4568	9.25309	6.54483	6.49024	6.45934	6.53894	6.48477	6.50139
ENSMUSG00000098045	NA	3.73621	4.22508e-38	2.31795e-36	7.21601	7.44564	7.45081	7.58851	9.35313	9.26408	9.57709	9.55504	9.83122	9.65705
ENSMUSG00000024776	Stambpl1	3.42183	4.90681e-38	2.68267e-36	10.8994	10.8056	10.6238	10.7164	13.0997	12.824	12.528	12.6908	12.5895	12.6438
ENSMUSG00000030671	Pde3b	4.9136	5.31158e-38	2.89399e-36	11.7909	11.8074	11.2832	11.3779	14.7785	14.2378	14.2826	14.1563	13.9855	14.1461
ENSMUSG00000028364	Tnc	-5.23382	1.01239e-37	5.49706e-36	8.8593	9.13174	10.4507	10.2248	6.64006	6.67592	6.60352	6.68039	6.60607	6.64407
ENSMUSG00000063171	Rps4l	-4.72281	1.37187e-37	7.42355e-36	9.16729	8.36209	9.42653	9.90896	6.46271	6.40699	6.37548	6.50642	6.40142	6.41837
ENSMUSG00000004637	Wwox	3.69318	1.5958e-37	8.60594e-36	12.9865	12.8719	12.7992	12.7712	14.9594	14.4611	14.858	15.2627	14.9258	15.2406
ENSMUSG00000035649	Zcchc7	3.74363	1.6703e-37	8.97717e-36	11.8272	11.865	11.3661	11.5005	13.7413	13.7736	13.7729	13.8058	13.9373	13.7983
ENSMUSG00000024353	Mzb1	-4.72479	2.1896e-37	1.17284e-35	8.70973	9.04214	10.1385	9.4745	6.56182	6.494	6.48572	6.68023	6.51196	6.5291
ENSMUSG00000020303	Stc2	5.0632	2.65244e-37	1.41597e-35	8.57385	8.58607	8.78553	8.621	10.7877	11.4398	11.5664	10.9094	12.1685	11.0047
ENSMUSG00000059810	Rgs3	-4.85134	3.14145e-37	1.6714e-35	11.1429	10.7979	11.4564	11.2209	7.82348	8.07813	7.75524	8.45173	8.20799	8.49229
ENSMUSG00000096074	NA	-5.52092	4.0824e-37	2.16476e-35	9.15413	9.16497	10.9274	9.8511	6.64242	6.58974	6.55995	6.63674	6.58447	6.62378
ENSMUSG00000095351	NA	-6.14125	4.52822e-37	2.39316e-35	9.94286	9.92375	11.6366	9.27362	6.7907	6.74101	6.71296	6.78534	6.73604	6.75114
ENSMUSG00000022641	Bbx	4.79377	5.1267e-37	2.70046e-35	12.0687	12.2258	11.6109	11.7499	14.5844	14.4102	14.6903	14.8058	14.1255	14.7944
ENSMUSG00000102277	NA	3.59381	5.48771e-37	2.88105e-35	7.06455	7.09081	7.30448	7.37694	9.06343	8.97083	9.31435	9.38406	9.37722	9.39036
ENSMUSG00000029763	Exoc4	3.57757	5.83757e-37	3.05461e-35	13.4761	13.4869	13.0835	13.1272	15.5955	15.3476	15.342	15.3388	15.2349	15.3362
ENSMUSG00000086998	NA	-4.55732	6.64614e-37	3.46627e-35	10.0425	8.95809	9.2228	8.76302	6.57438	6.56184	6.41408	6.6362	6.46431	6.56274
ENSMUSG00000031246	Sh3bgrl	4.1842	6.87376e-37	3.57323e-35	10.5093	10.6217	10.0928	10.3914	13.1031	12.9546	12.8131	12.4662	12.762	12.4776
ENSMUSG00000046876	Atxn1	4.61379	7.7087e-37	3.99417e-35	12.9403	12.9227	12.4216	12.5895	15.6499	14.9211	14.9569	15.5113	15.2309	15.4067
ENSMUSG00000030737	Slco2b1	-3.84935	8.07996e-37	4.17289e-35	8.91867	8.54993	9.17156	9.31103	6.85248	6.64104	6.45878	6.65457	6.46239	6.69261
ENSMUSG00000001014	Icam4	-4.41287	1.13041e-36	5.81902e-35	9.0554	9.04632	9.86146	10.1282	6.87205	6.86993	6.76381	7.01733	6.80923	6.95092
ENSMUSG00000076564	NA	-5.94898	1.24511e-36	6.38873e-35	9.87387	9.83666	11.3945	9.0915	6.73912	6.68841	6.65978	6.73365	6.68335	6.69876
ENSMUSG00000002985	Apoe	-4.64385	1.33957e-36	6.85125e-35	13.1253	12.53	13.4849	13.6179	10.2218	10.4739	10.7151	10.1143	10.4357	10.1319
ENSMUSG00000054435	Gimap4	-4.23756	1.99453e-36	1.01682e-34	9.31227	9.50424	8.47123	8.56256	6.45444	6.39558	6.43186	6.4228	6.36497	6.47865
ENSMUSG00000005465	Il27ra	-4.61614	2.58564e-36	1.31395e-34	8.96385	9.13078	10.0802	9.81294	6.62547	6.57337	6.56643	7.02362	6.75637	6.80227
ENSMUSG00000105176	NA	2.98258	2.72715e-36	1.38144e-34	7.51635	7.62262	7.51027	7.58001	9.15694	9.24244	9.51202	9.25056	9.32921	9.24051
ENSMUSG00000018593	Sparc	-6.2158	3.19673e-36	1.61415e-34	9.60311	10.2715	10.683	12.0775	7.40597	7.10483	7.02445	7.19172	7.10883	7.13216
ENSMUSG00000050232	Cxcr3	-4.20482	3.52901e-36	1.77627e-34	8.41478	8.43653	9.42873	9.1465	6.37867	6.34462	6.3228	6.34581	6.28758	6.33151
ENSMUSG00000027737	Slc7a11	6.56461	3.79946e-36	1.90634e-34	10.7228	10.2648	10.3534	10.4058	14.026	14.7348	13.9291	12.8019	13.5454	12.7922
ENSMUSG00000043592	Unc5cl	-3.32227	4.01366e-36	2.00746e-34	8.20921	7.96061	8.20609	8.54041	6.27713	6.12095	6.16463	6.2309	6.19432	6.16097
ENSMUSG00000074825	Itpripl1	-4.35047	4.04956e-36	2.01905e-34	11.9484	11.8596	12.6579	12.3251	9.21533	9.89484	9.63896	9.50712	9.34232	9.46311
ENSMUSG00000078502	Gm13212	4.15768	4.61327e-36	2.2929e-34	8.72295	8.88117	8.63517	8.70891	10.7299	10.9971	11.1944	10.7804	11.6849	10.8492
ENSMUSG00000038372	Gmds	3.56714	5.32345e-36	2.6376e-34	11.385	11.4626	11.2829	11.3749	13.171	13.5661	13.4366	13.1964	13.8744	13.18
ENSMUSG00000047996	Prrg1	4.96887	5.48262e-36	2.708e-34	9.27408	9.21588	9.19932	9.0876	11.4777	11.2723	11.3077	12.448	11.9986	12.449
ENSMUSG00000022696	Sidt1	-3.46668	5.73409e-36	2.82342e-34	8.55187	8.67475	8.97385	8.55697	6.69777	6.69679	6.63249	6.47707	6.38157	6.36241
ENSMUSG00000051839	Gypa	-5.6963	6.08993e-36	2.98636e-34	10.7107	10.7826	8.69523	9.51933	6.75181	6.66589	6.62552	6.70038	6.64941	6.73149
ENSMUSG00000036594	H2-Aa	-5.34029	6.10269e-36	2.98636e-34	10.9986	10.335	10.5164	11.2624	7.22365	7.18277	7.19428	7.79411	7.72615	7.87356
ENSMUSG00000034730	Adgrb1	5.01262	6.20153e-36	3.02539e-34	7.86481	7.83962	8.08743	8.14318	11.31	10.3335	10.5022	10.275	11.2115	10.2176
ENSMUSG00000023571	C1qtnf12	-4.88914	6.22717e-36	3.02858e-34	13.068	13.0555	14.2168	14.3445	11.0253	10.6857	10.7291	10.7094	10.8868	10.6779
ENSMUSG00000000127	Fer	3.98857	6.47493e-36	3.13945e-34	10.4726	10.6052	10.0766	10.2281	12.8562	12.4753	12.2859	12.7646	12.5924	12.7377
ENSMUSG00000023274	Cd4	-3.28312	6.84675e-36	3.30961e-34	8.1378	8.12782	8.55801	8.41272	6.33367	6.24579	6.21031	6.43365	6.30032	6.20676
ENSMUSG00000028393	Alad	-5.11577	9.6953e-36	4.67231e-34	12.2835	12.0789	13.1818	13.3336	9.52992	9.87729	9.86717	9.3552	9.83024	9.38148
ENSMUSG00000026004	Kansl1l	4.67449	1.26575e-35	6.08134e-34	11.5813	11.6912	11.0536	11.2298	14.208	14.0395	14.2604	13.7296	13.9497	13.8045
ENSMUSG00000095612	NA	-3.45423	1.36415e-35	6.53432e-34	8.34922	8.23898	8.48319	7.78046	6.15084	6.08806	6.05235	6.1441	6.08176	6.10092
ENSMUSG00000079523	Tmsb10	-3.4343	1.51079e-35	7.21495e-34	14.7976	14.6268	15.2899	15.2024	12.8924	12.7837	12.9046	12.78	13.0666	12.7743
ENSMUSG00000031074	Fgf3	-4.35138	1.58273e-35	7.53579e-34	8.2089	8.68166	9.48616	9.23757	6.35386	6.29523	6.26195	6.34755	6.28935	6.30722
ENSMUSG00000024670	Cd6	-3.91525	1.70942e-35	8.11464e-34	8.65169	8.34983	9.29814	9.22079	6.51442	6.47755	6.49749	6.55417	6.5369	6.51235
ENSMUSG00000030701	Plekhb1	4.2239	1.91789e-35	9.07707e-34	8.18796	8.20619	8.22165	8.17575	11.1688	9.94494	10.5194	10.6255	10.3	10.5339
ENSMUSG00000052155	Acvr2a	3.64598	1.93648e-35	9.13775e-34	9.14558	9.2208	8.98895	9.11174	10.713	11.5039	11.0571	11.1294	11.4651	11.2349
ENSMUSG00000021061	Sptb	-5.59782	2.05547e-35	9.67049e-34	14.0627	13.5827	14.3052	14.4869	10.8288	10.2052	10.2259	10.7962	11.0704	10.8236
ENSMUSG00000092216	Gm19345	4.18382	2.18097e-35	1.02305e-33	7.58321	7.53683	7.7895	7.89056	10.5864	10.047	9.97878	9.98027	9.58288	9.93603
ENSMUSG00000096958	NA	4.47924	2.48576e-35	1.16259e-33	11.0078	11.2267	11.0265	10.8558	13.8557	13.9442	13.7798	13.2401	12.8578	13.2208
ENSMUSG00000074024	4632427E13Rik	2.86285	3.10198e-35	1.44653e-33	9.00636	9.11627	8.9643	8.9804	10.7475	10.781	10.5224	10.7649	10.5001	10.8215
ENSMUSG00000043505	Gimap5	-3.58136	3.85579e-35	1.79277e-33	8.34891	8.60852	8.99733	8.62912	6.41917	6.30868	6.371	6.69189	6.32794	6.51818
ENSMUSG00000090216	NA	3.49063	4.05576e-35	1.88023e-33	9.53443	9.7491	9.28294	9.36334	11.7537	11.3245	11.4258	11.5596	11.4464	11.5232
ENSMUSG00000100182	1810006J02Rik	4.12763	5.2286e-35	2.41689e-33	7.89973	7.98418	8.02752	8.10341	10.1445	10.0662	10.2873	10.066	10.987	10.1364
ENSMUSG00000048752	Prss50	-5.3236	6.77523e-35	3.11958e-33	9.4482	9.26292	10.6329	10.9111	7.26005	6.96495	6.90772	6.89662	6.84633	6.92063
ENSMUSG00000007617	Homer1	4.17451	6.78811e-35	3.11958e-33	10.204	10.3085	9.80356	9.94372	12.8186	12.451	12.5341	12.3725	11.9401	12.3877
ENSMUSG00000026069	Il1rl1	-5.56092	8.15958e-35	3.73902e-33	10.7801	11.1646	9.42749	9.75788	6.93555	6.86705	6.89021	7.30502	6.86234	7.31855
ENSMUSG00000067931	Zfp948	3.78338	9.65599e-35	4.41198e-33	7.79148	8.01087	7.96454	7.95614	9.91578	10.2343	10.561	9.95019	9.71205	9.96334
ENSMUSG00000098814	NA	-6.64277	1.17009e-34	5.33096e-33	12.8243	9.35843	10.8552	9.73058	6.93205	6.88438	6.85752	6.9269	6.87962	6.8941
ENSMUSG00000102564	NA	-3.32944	1.25712e-34	5.71109e-33	8.51166	8.96204	8.60848	8.61296	6.4405	6.55163	6.47427	6.70788	6.71594	6.77895
ENSMUSG00000095200	NA	-3.90236	1.28747e-34	5.83224e-33	8.11312	8.6375	9.12998	8.34622	6.24939	6.18861	6.15407	6.24286	6.18251	6.20105
ENSMUSG00000037336	Mfsd2b	-4.07002	1.35633e-34	6.12665e-33	12.0642	12.2944	12.8693	12.8533	10.1681	9.72741	9.87769	10.1163	9.97227	10.2619
ENSMUSG00000031443	F7	5.42763	1.52826e-34	6.88368e-33	9.12063	9.23273	9.60226	9.2924	12.6766	12.2654	12.9282	11.6532	11.8258	11.5316
ENSMUSG00000070576	Mn1	-3.9728	1.57277e-34	7.06412e-33	8.44776	8.80921	9.28883	9.19408	6.79065	6.4648	6.36069	6.41892	6.62686	6.37983
ENSMUSG00000051727	Kctd14	-3.24207	1.58798e-34	7.11228e-33	9.04301	9.06422	8.78356	8.65985	7.01856	6.77264	6.77223	6.98839	6.98994	6.72958
ENSMUSG00000056260	Lrif1	2.94447	1.59324e-34	7.11571e-33	8.69417	8.87576	8.56471	8.62218	10.58	10.398	10.347	10.2838	10.4235	10.4633
ENSMUSG00000095210	NA	-4.56568	1.9376e-34	8.6294e-33	8.98729	9.93155	8.57648	8.69471	6.39924	6.34162	6.30894	6.39303	6.33584	6.3534
ENSMUSG00000059060	Rad51b	3.87105	2.0461e-34	9.0871e-33	11.8882	11.8182	11.6776	11.7344	14.1063	13.6118	14.0407	13.6723	14.5299	13.7321
ENSMUSG00000041272	Tox	5.22429	2.15645e-34	9.55042e-33	10.044	10.1245	9.92073	10.0513	12.5968	12.8083	12.5866	12.2994	13.8758	12.3542
ENSMUSG00000042978	Sbk1	-3.81765	2.78141e-34	1.22839e-32	10.6985	10.5131	11.2408	11.2371	8.29236	8.50969	8.67445	8.71896	8.52028	8.7403
ENSMUSG00000087203	Gm13986	5.64296	2.94119e-34	1.29535e-32	10.2129	9.85315	9.90414	9.91441	13.7166	12.4573	13.23	13.0075	11.6793	13.0904
ENSMUSG00000097325	Gm16897	-4.72893	3.10141e-34	1.36213e-32	11.9824	12.3356	12.4385	12.3526	9.06028	9.07356	8.89085	9.64626	9.63154	9.54334
ENSMUSG00000029596	Sdsl	-5.43545	3.59024e-34	1.57247e-32	10.0004	10.0248	11.2947	11.2818	7.37983	7.13377	7.10954	7.74333	7.5565	7.61854
ENSMUSG00000000805	Car4	7.61238	4.35478e-34	1.90207e-32	8.8932	8.91216	9.034	9.05529	14.0288	12.5045	12.6465	12.3186	10.2883	12.2555
ENSMUSG00000044927	H1fx	-4.84227	4.41366e-34	1.92249e-32	8.75681	8.90121	10.1715	10.0087	6.75529	6.59098	6.70195	6.59399	6.51598	6.55635
ENSMUSG00000026142	Rhbdd1	3.40626	4.5673e-34	1.98396e-32	11.8254	11.7972	11.5174	11.4131	13.693	13.4994	13.8581	13.5046	13.6889	13.4609
ENSMUSG00000114205	NA	3.6445	5.46682e-34	2.36821e-32	8.42656	8.15554	8.15723	8.21529	10.2664	9.88038	10.1441	10.6163	10.3684	10.5732
ENSMUSG00000051000	Fam160a1	4.74917	7.42399e-34	3.19873e-32	8.29509	8.28037	8.54996	8.39029	11.4688	10.5904	10.6463	11.366	10.1883	11.2799
ENSMUSG00000073779	NA	3.48924	7.42437e-34	3.19873e-32	8.3245	8.24553	8.23399	8.19108	10.4475	10.4085	10.4748	9.91892	10.3083	9.83473
ENSMUSG00000095285	NA	-3.70786	8.54347e-34	3.67092e-32	8.25075	8.00657	8.93283	8.42574	6.20552	6.14392	6.10891	6.1989	6.13773	6.15653
ENSMUSG00000038210	Hoxa11	5.74587	8.63152e-34	3.69872e-32	7.8804	7.9137	8.11644	8.15017	10.7867	9.93017	10.4447	11.6919	10.8976	11.7442
ENSMUSG00000054612	Mgmt	2.87539	1.05139e-33	4.49322e-32	11.3683	11.5105	11.5245	11.5086	13.415	13.1483	12.9156	13.2475	13.0425	13.1691
ENSMUSG00000024423	Impact	2.59263	1.09436e-33	4.66427e-32	9.88407	9.96372	9.83765	9.8754	11.2869	11.6022	11.4138	11.3864	11.4656	11.3543
ENSMUSG00000074219	NA	-4.46885	1.4153e-33	6.01598e-32	9.80451	10.1045	10.8373	10.5492	7.33119	7.56779	7.64932	7.41536	8.02294	7.5393
ENSMUSG00000096433	Zfp994	3.09548	1.52583e-33	6.46845e-32	8.34193	8.42478	8.05342	8.26974	9.85643	10.1326	10.0347	10.1789	10.0692	10.2066
ENSMUSG00000092455	NA	3.45612	1.57626e-33	6.66441e-32	8.48902	8.32595	8.05353	8.15263	10.2686	10.3618	10.3583	10.1128	10.4453	9.97395
ENSMUSG00000048232	Fbxo10	-3.90142	1.91805e-33	8.08797e-32	11.1393	10.6021	11.406	11.6415	8.94563	8.72279	8.93705	8.93462	8.55764	8.8015
ENSMUSG00000062310	Glrp1	4.40881	2.49324e-33	1.04855e-31	7.87773	7.89558	7.89939	7.93911	10.0857	10.2616	10.946	9.85851	10.7431	9.85544
ENSMUSG00000076576	NA	-5.41907	2.53672e-33	1.06401e-31	8.88155	8.93999	9.91904	10.8022	6.59235	6.53865	6.50826	6.58656	6.53327	6.54962
ENSMUSG00000030470	Csrp3	-3.21983	2.67558e-33	1.1193e-31	8.13968	8.56384	8.53558	8.44116	6.6632	6.30756	6.34325	6.41194	6.34962	6.48068
ENSMUSG00000094124	NA	-3.92017	2.7769e-33	1.15863e-31	8.55943	8.50412	9.20553	8.06902	6.29	6.21558	6.16771	6.25609	6.22274	6.21448
ENSMUSG00000074575	Kcng1	-4.15574	2.81647e-33	1.17205e-31	8.29089	8.27825	9.28397	9.18466	6.31369	6.25423	6.24639	6.33415	6.24827	6.2664
ENSMUSG00000024663	Rab3il1	-3.80471	2.98378e-33	1.23843e-31	11.4172	10.9535	11.64	11.9826	8.92843	9.36114	9.24	9.17812	9.21265	9.13086
ENSMUSG00000039153	Runx2	3.26705	3.08015e-33	1.27508e-31	13.4302	13.4399	13.2323	13.149	15.2442	14.8243	15.2026	15.4537	15.1392	15.3567
ENSMUSG00000022865	Cxadr	3.7399	3.2153e-33	1.32757e-31	8.71326	8.66087	8.36367	8.63253	11.0396	10.4918	11.1124	10.4932	10.5967	10.5388
ENSMUSG00000024664	Fads3	-4.70098	3.25575e-33	1.34078e-31	10.1576	10.2357	10.9493	11.1794	7.52994	7.6415	7.45498	7.97176	8.1085	7.89141
ENSMUSG00000063663	Brwd3	3.13062	3.85668e-33	1.58414e-31	10.2876	10.37	9.94514	10.1147	12.1748	12.0043	11.897	12.045	11.88	12.0809
ENSMUSG00000076536	NA	-3.38017	4.33972e-33	1.77794e-31	7.70173	8.22519	8.2211	8.4456	6.13583	6.07324	6.03769	6.1291	6.06696	6.08605
ENSMUSG00000034480	Diaph2	4.57331	4.75105e-33	1.94144e-31	12.0948	12.1345	11.4661	11.6216	14.3023	14.5066	14.4056	14.3563	14.5338	14.3851
ENSMUSG00000094872	NA	-6.44546	5.61858e-33	2.29004e-31	9.3628	8.90966	11.5029	11.395	6.8301	6.78124	6.75367	6.82482	6.77636	6.7912
ENSMUSG00000031375	Bgn	-5.03157	9.58552e-33	3.89688e-31	8.47084	8.81938	10.0194	10.1517	6.50111	6.44552	6.41403	6.49512	6.43995	6.45688
ENSMUSG00000076532	NA	-3.7314	1.00701e-32	4.08341e-31	7.79336	8.82849	8.48721	8.55619	6.20912	6.14759	6.11263	6.2025	6.14142	6.16019
ENSMUSG00000040407	Akap9	3.20635	1.16908e-32	4.7285e-31	11.7109	11.8522	11.4389	11.5287	13.3538	13.4203	13.32	13.6303	13.6694	13.6274
ENSMUSG00000024112	Cacna1h	-4.34901	1.17383e-32	4.73565e-31	8.73847	8.70853	9.87138	9.00908	6.46038	6.39087	6.35878	6.69092	6.38519	6.6077
ENSMUSG00000045954	Cavin2	-4.14866	1.28565e-32	5.1736e-31	8.21878	9.50094	8.57948	8.78925	6.32535	6.29245	6.23295	6.31901	6.28648	6.35502
ENSMUSG00000033487	Fndc3a	4.32509	1.42773e-32	5.73082e-31	13.1455	13.2431	12.5788	12.7284	15.629	15.254	15.3394	15.3344	15.4683	15.2997
ENSMUSG00000047181	Samd14	-6.34827	1.52498e-32	6.10571e-31	11.8389	11.8148	12.881	12.903	9.15889	8.16601	8.27503	8.60282	8.18832	8.79287
ENSMUSG00000038725	Pkhd1l1	-4.49814	1.56719e-32	6.25889e-31	9.90076	9.707	8.43318	8.88476	6.63181	6.55137	6.56163	6.61431	6.58915	6.55189
ENSMUSG00000067818	Myl9	-5.27156	1.68537e-32	6.71396e-31	8.22353	9.90172	10.4395	10.0343	6.8268	6.58317	6.55423	6.67493	6.57805	6.59364
ENSMUSG00000018398	2008-09-01	-3.21757	2.15826e-32	8.57623e-31	13.3413	13.3425	13.812	13.8308	11.7956	11.5863	11.6691	11.5222	11.5727	11.4077
ENSMUSG00000029765	Plxna4	-4.39425	2.46298e-32	9.76262e-31	8.46388	9.93646	9.67863	9.29434	6.82443	6.60143	6.86808	6.73821	6.57338	6.75781
ENSMUSG00000101799	9330175M20Rik	-4.13244	2.56689e-32	1.01491e-30	8.2288	9.51299	8.58489	8.81392	6.33515	6.30236	6.24308	6.35537	6.34621	6.3647
ENSMUSG00000021103	Mnat1	3.3713	3.20265e-32	1.26314e-30	10.9905	11.0652	10.5779	10.7138	12.7178	12.6601	12.7652	12.8513	13.0228	12.8129
ENSMUSG00000097494	4933406C10Rik	2.58988	3.88786e-32	1.52958e-30	8.02484	8.05172	7.93237	8.0881	9.61292	9.49501	9.50511	9.63547	9.43734	9.60637
ENSMUSG00000021619	Atg10	3.68904	4.38842e-32	1.72224e-30	10.2558	10.2751	9.96504	10.0439	12.0435	11.9938	11.8289	12.5053	12.5567	12.4469
ENSMUSG00000076630	NA	-3.11189	4.5168e-32	1.76825e-30	7.78796	7.93078	8.26079	7.75896	6.07559	6.01153	5.9751	6.0687	6.0051	6.02465
ENSMUSG00000030219	Erp27	3.65218	4.61598e-32	1.80262e-30	8.75884	8.68102	8.54966	8.63852	11.2123	10.3245	10.8663	10.7334	10.3963	10.7766
ENSMUSG00000050315	Synpo2	-3.09335	4.98015e-32	1.94006e-30	8.65261	8.704	8.31997	8.45416	6.50041	6.76596	6.79017	6.59314	6.49951	6.54993
ENSMUSG00000035992	Fnip1	4.09069	6.13445e-32	2.38387e-30	11.5619	11.6141	11.0041	11.1269	13.7919	13.6135	13.3867	13.7212	13.8177	13.7114
ENSMUSG00000027676	Ccdc39	3.08461	6.23687e-32	2.41774e-30	7.47256	7.38723	7.52127	7.50431	8.87234	9.29035	9.36644	9.19656	9.42506	9.33468
ENSMUSG00000096715	NA	-5.82164	6.32164e-32	2.44462e-30	10.1245	10.5317	10.8642	8.0447	6.68179	6.62991	6.60059	6.67619	6.62472	6.6405
ENSMUSG00000062661	Ncs1	-4.10364	7.36252e-32	2.84021e-30	8.70842	8.85991	9.66526	9.44672	6.86748	6.53728	6.51668	6.59896	6.95765	6.58256
ENSMUSG00000033538	Casp4	4.30451	9.07842e-32	3.49365e-30	9.4591	9.39276	8.897	9.04381	11.4989	11.518	11.7387	11.3725	12.1516	11.4215
ENSMUSG00000102352	NA	2.97079	1.0049e-31	3.85781e-30	8.45291	8.29405	8.15255	8.26261	10.1218	9.98113	10.2863	9.93185	9.9443	9.88312
ENSMUSG00000067567	Hdac8	2.87497	1.09727e-31	4.20221e-30	10.7483	10.7749	10.8287	10.8299	12.3835	12.2557	12.234	12.6806	12.6396	12.6162
ENSMUSG00000097392	D930016D06Rik	3.13663	1.1283e-31	4.31067e-30	8.33244	8.27811	8.10633	8.12877	10.1201	9.94806	10.235	9.79847	10.2488	9.81094
ENSMUSG00000104452	NA	-4.8921	1.15849e-31	4.41535e-30	8.33851	10.231	9.49417	8.93651	6.46453	6.40832	6.37648	6.45848	6.40269	6.41981
ENSMUSG00000038248	Sobp	3.80039	1.17787e-31	4.47845e-30	8.57122	8.4665	8.33267	8.41534	10.7011	10.3365	10.3726	10.3949	11.2154	10.4425
ENSMUSG00000029534	St7	3.25345	1.21036e-31	4.59098e-30	12.3061	12.3417	12.2301	12.2615	13.7455	14.1313	14.2488	14.0825	14.6001	14.0915
ENSMUSG00000037224	Zfyve28	-3.04557	1.30785e-31	4.94891e-30	8.72185	8.2163	8.40953	8.44932	6.72732	6.6334	6.44965	6.57375	6.53079	6.50899
ENSMUSG00000011256	Adam19	-5.36403	1.31098e-31	4.94895e-30	11.6414	10.3766	10.6589	10.1139	7.63943	7.33711	7.15901	7.8184	7.17868	7.80958
ENSMUSG00000027562	Car2	-6.6162	1.41324e-31	5.32229e-30	14.8548	14.7896	14.1098	14.662	10.2388	10.2172	10.2739	11.0726	10.1726	11.1308
ENSMUSG00000038997	Asb17	-3.07534	1.59978e-31	6.01056e-30	8.06958	8.19531	7.91719	8.28055	6.22071	6.2089	6.45183	6.15845	6.11065	6.11576
ENSMUSG00000037379	Spon2	-4.55046	1.65223e-31	6.19292e-30	9.17673	8.92078	10.2126	10.2542	6.99325	6.93531	6.795	6.89489	7.17042	6.91199
ENSMUSG00000044957	Pp2d1	3.19909	1.77217e-31	6.62682e-30	7.34408	7.67577	7.53112	7.63185	9.65366	9.49858	9.35924	9.38631	9.12295	9.33227
ENSMUSG00000037872	Ackr1	-3.18374	2.01883e-31	7.53141e-30	8.05804	7.63658	7.96532	8.29674	6.09075	6.02705	5.99084	6.0839	6.02066	6.0401
ENSMUSG00000096632	NA	-5.00967	2.17496e-31	8.09484e-30	9.08816	8.47266	10.443	9.29821	6.48798	6.43212	6.40047	6.48197	6.42653	6.44354
ENSMUSG00000049744	Arhgap15	4.66088	2.3392e-31	8.6857e-30	13.3486	13.2652	12.6537	12.8564	15.3269	15.5634	15.4424	15.7804	15.8871	15.8594
ENSMUSG00000039137	Whrn	-2.74006	2.47385e-31	9.16422e-30	8.3289	8.33443	8.54604	8.35937	6.66472	6.76002	6.63664	6.75145	6.55437	6.77393
ENSMUSG00000094194	NA	-5.48181	2.57953e-31	9.53346e-30	9.25441	10.9496	9.6807	8.65848	6.59239	6.53869	6.5083	6.5866	6.53331	6.54966
ENSMUSG00000027200	Sema6d	-3.17682	3.17812e-31	1.17184e-29	8.3278	8.57681	8.34037	8.19155	6.39486	6.25747	6.24745	6.58539	6.25128	6.57774
ENSMUSG00000075269	Bex6	-3.42174	3.4044e-31	1.25236e-29	8.76147	8.98539	8.26387	8.42497	6.37664	6.61278	6.39241	6.5262	6.67891	6.52652
ENSMUSG00000047953	Gp5	-5.15654	3.62321e-31	1.32977e-29	9.47296	10.6508	11.3027	11.0905	7.56676	7.32859	7.55993	7.81105	7.28512	7.9002
ENSMUSG00000064023	Klk8	-4.43532	4.41263e-31	1.61576e-29	8.49796	8.71569	9.82386	9.65876	6.48919	6.45796	6.51704	6.62516	6.47621	6.73431
ENSMUSG00000076586	NA	-3.42955	4.44797e-31	1.62494e-29	8.05347	8.14333	7.83524	8.66642	6.14349	6.0811	6.04568	6.13678	6.07484	6.09387
ENSMUSG00000107962	NA	3.15619	5.32922e-31	1.94241e-29	7.50894	7.65602	7.43703	7.54115	9.31835	9.05701	9.25648	9.354	9.68377	9.45374
ENSMUSG00000039395	Mreg	5.34681	5.99112e-31	2.17865e-29	9.14336	8.85617	8.94844	8.91522	12.7053	12.1832	12.0101	11.0078	11.4407	10.9766
ENSMUSG00000000617	Grm6	-3.95948	6.55632e-31	2.37873e-29	7.91903	8.49622	9.21399	8.67077	6.25481	6.19414	6.15966	6.24828	6.18805	6.20656
ENSMUSG00000047141	Zfp654	3.81238	7.10524e-31	2.572e-29	10.3975	10.655	9.9447	10.2224	12.7301	12.4679	12.5323	12.4468	12.4365	12.4783
ENSMUSG00000022150	Dab2	4.54353	8.18565e-31	2.95634e-29	8.79569	8.79777	8.67087	8.95327	11.8288	11.9153	11.2775	10.8371	11.0016	10.6624
ENSMUSG00000027806	Tsc22d2	3.94508	8.45582e-31	3.04698e-29	12.1304	12.1923	11.8289	11.8924	14.1793	13.6783	13.9242	14.5638	14.3708	14.6459
ENSMUSG00000036890	Gtdc1	3.59319	8.59876e-31	3.09146e-29	10.7143	10.6776	10.3222	10.351	12.7253	12.6422	12.5686	12.2826	12.9494	12.3133
ENSMUSG00000109536	NA	3.19209	1.03531e-30	3.71375e-29	9.88631	10.0344	9.79354	9.99859	11.745	11.7352	11.6503	11.5922	12.2391	11.6495
ENSMUSG00000095771	NA	-5.58512	1.106e-30	3.95838e-29	8.70583	9.59669	11.1	9.38557	6.61556	6.56233	6.53222	6.60982	6.58034	6.57321
ENSMUSG00000028007	Snx7	3.78334	1.32865e-30	4.74453e-29	9.49843	9.57856	9.19037	9.1361	11.5024	11.8297	11.5753	11.6055	10.9517	11.5873
ENSMUSG00000026771	Spopl	3.1153	1.35732e-30	4.83602e-29	10.6022	10.6959	10.2111	10.3332	12.2671	12.1725	12.3445	12.3216	12.3365	12.3374
ENSMUSG00000022489	Pde1b	3.75051	1.5005e-30	5.33418e-29	10.2973	9.91349	9.9156	10.0009	12.5021	11.7995	11.8904	12.4748	11.9238	12.371
ENSMUSG00000113313	NA	3.15941	1.75853e-30	6.23745e-29	10.5264	10.4937	10.2847	10.3553	12.1197	12.4715	12.4616	11.9872	12.4389	11.9653
ENSMUSG00000040270	Bach2	-4.09983	2.38804e-30	8.45144e-29	10.3189	10.0262	9.5773	9.45056	7.45561	7.22007	7.73631	7.24158	7.02833	7.24584
ENSMUSG00000106099	NA	3.54161	2.55902e-30	9.03636e-29	7.26646	7.43721	7.42958	7.52267	9.43173	9.41594	9.49935	9.08323	9.90194	9.15405
ENSMUSG00000021913	Ogdhl	4.10044	2.61412e-30	9.2104e-29	7.56122	7.5802	7.87512	7.95576	9.57405	10.1018	10.4072	9.76497	10.4752	9.80999
ENSMUSG00000079436	Kcnj13	3.29134	2.64723e-30	9.30638e-29	7.1841	7.14635	7.39662	7.52444	9.36408	9.11675	9.46844	9.03665	9.24427	8.99665
ENSMUSG00000033306	Lpp	5.21951	3.20981e-30	1.12592e-28	11.9013	11.8527	11.5093	11.5505	14.575	13.8555	13.7754	15.2122	14.0864	15.1473
ENSMUSG00000079017	Ifi27l2a	-3.95167	3.58002e-30	1.25301e-28	9.60106	8.83625	9.78926	9.94019	7.43789	7.05801	7.03222	7.19372	6.9114	7.20056
ENSMUSG00000093387	NA	3.16425	3.69319e-30	1.28977e-28	9.23565	9.27046	8.96034	9.10383	10.8245	11.08	10.897	10.7854	11.3645	10.9002
ENSMUSG00000055737	Ghr	5.10054	4.038e-30	1.40709e-28	9.472	9.73422	9.8857	9.79707	13.4095	12.3173	12.8074	11.8982	12.11	11.8732
ENSMUSG00000033450	Tagap	-3.07815	4.24889e-30	1.47733e-28	11.6417	11.5196	12.0565	11.8045	10.0789	9.94243	9.87352	9.70258	9.69673	9.76411
ENSMUSG00000086427	Hoxa11os	5.32174	4.38717e-30	1.52207e-28	7.64035	7.678	7.9038	7.94089	10.6178	9.59802	10.1193	11.3052	10.2494	11.304
ENSMUSG00000022257	Laptm4b	2.64049	4.5212e-30	1.56514e-28	9.80927	9.75119	9.7881	9.77715	11.4712	11.5468	11.2275	11.1833	11.3961	11.1522
ENSMUSG00000044867	NA	-3.20414	4.61507e-30	1.59416e-28	7.96867	8.29941	8.49028	8.41662	6.27057	6.24725	6.1334	6.53294	6.24093	6.44522
ENSMUSG00000042476	Abcb4	-5.06844	5.04771e-30	1.73982e-28	12.1006	12.0828	10.9491	11.2844	9.13635	8.18646	8.42207	8.31438	8.43003	8.55546
ENSMUSG00000097661	NA	3.71941	5.29045e-30	1.81952e-28	8.10834	8.43564	8.05032	8.14977	10.0784	10.2262	10.4735	10.0263	10.8259	10.1266
ENSMUSG00000104262	NA	3.4706	6.62915e-30	2.275e-28	7.12738	7.13169	7.2896	7.36247	8.7651	9.26424	8.96623	9.30656	9.55256	9.30277
ENSMUSG00000042708	Shcbp1l	3.66443	7.12815e-30	2.44097e-28	8.47484	8.6155	8.49488	8.56263	10.8848	10.3189	11.126	10.5326	10.1428	10.5582
ENSMUSG00000027763	Mbnl1	3.56234	7.15238e-30	2.44399e-28	14.3554	14.6651	14.004	14.2043	16.2672	16.2612	16.2952	16.487	16.4632	16.5453
ENSMUSG00000037876	Jmjd1c	3.9564	7.4896e-30	2.55371e-28	13.4126	13.4649	12.9166	13.075	15.2526	15.2198	15.1853	15.7989	15.6239	15.7508
ENSMUSG00000004668	Abca13	5.28197	8.13629e-30	2.76826e-28	12.8687	12.1806	12.0411	12.1582	15.2696	15.5325	15.3375	14.8128	15.4213	14.8886
ENSMUSG00000102662	NA	3.84735	8.39432e-30	2.84994e-28	7.74561	7.62161	7.63533	7.74255	9.17942	9.76817	9.62651	10.0594	10.3208	9.99632
ENSMUSG00000042742	Bmt2	3.41085	8.87017e-30	3.00505e-28	9.59142	9.77889	9.35946	9.37022	11.3712	11.4996	11.1454	11.5534	11.8444	11.5665
ENSMUSG00000095794	NA	-5.69553	9.41635e-30	3.18329e-28	8.11078	10.0965	11.0204	9.77372	6.63195	6.57905	6.54913	6.62624	6.57376	6.58985
ENSMUSG00000033427	Upb1	-3.56408	9.71832e-30	3.27838e-28	8.8935	8.32331	9.15901	9.02336	6.93604	6.58273	6.75932	6.67862	6.53422	6.48465
ENSMUSG00000052062	Pard3b	-3.99804	1.11216e-29	3.7438e-28	8.93594	10.1623	9.39848	9.28947	7.05099	7.20598	7.13051	7.13808	6.84851	6.88391
ENSMUSG00000030979	Uros	-2.42727	1.36631e-29	4.58959e-28	11.7173	11.6004	11.654	11.9141	10.1381	10.2771	10.2964	10.1902	10.1614	10.1954
ENSMUSG00000039841	Zfp800	4.10316	1.54718e-29	5.18617e-28	11.9879	12.1665	11.6964	11.8395	13.5732	13.9093	14.1375	14.5895	14.4732	14.5956
ENSMUSG00000006356	Crip2	-4.54503	1.55422e-29	5.19875e-28	9.89232	9.75789	10.9332	11.1099	7.96571	7.47311	7.62334	7.78969	7.61173	7.87798
ENSMUSG00000004698	Hdac9	3.11169	1.59759e-29	5.33257e-28	10.1002	10.0699	9.82135	9.95692	11.7723	11.3152	11.9033	11.8481	11.983	11.9173
ENSMUSG00000087066	NA	2.61965	1.86595e-29	6.21526e-28	9.08172	9.17491	9.06622	9.10957	10.5243	10.4614	10.7851	10.5842	10.6602	10.8592
ENSMUSG00000035394	Cfap53	3.36664	2.3091e-29	7.67522e-28	8.17363	8.29387	8.19374	8.21092	10.6371	9.92317	10.3478	9.90694	9.95707	10.0149
ENSMUSG00000057440	Mpp7	4.4411	2.33106e-29	7.732e-28	11.3791	11.2896	10.6216	10.8884	13.8599	13.4468	13.5829	13.485	13.5559	13.4972
ENSMUSG00000036863	Syde2	-3.51811	2.36202e-29	7.81832e-28	8.65598	9.12881	8.62203	8.57355	6.48985	6.80601	6.84374	6.44674	6.33853	6.45417
ENSMUSG00000003282	Plag1	4.46245	3.48203e-29	1.15016e-27	8.45998	8.52184	8.26918	8.39688	11.6726	11.0468	10.885	10.5932	10.1309	10.5927
ENSMUSG00000086876	NA	4.67711	3.90707e-29	1.28787e-27	9.11215	8.99065	8.76915	8.93542	11.5734	11.0949	11.008	12.2013	10.8301	12.0263
ENSMUSG00000090565	4930405O22Rik	2.72844	4.20831e-29	1.38429e-27	7.16397	7.33167	7.30046	7.35108	8.85156	9.01987	8.77768	8.93342	8.70245	8.98445
ENSMUSG00000006567	Atp7b	-6.05407	4.23384e-29	1.3898e-27	11.9716	11.9044	12.598	12.5928	8.26153	8.92917	8.18888	8.18641	9.21986	8.16475
ENSMUSG00000102142	NA	3.08595	4.58926e-29	1.50336e-27	7.09217	7.01657	7.30783	7.33395	8.78222	8.73481	8.99558	9.05267	9.09568	9.15299
ENSMUSG00000068859	Sp9	6.53426	4.73869e-29	1.54911e-27	9.4995	9.58316	9.32891	9.41408	13.4447	12.3154	12.7973	13.2793	10.2723	13.2899
ENSMUSG00000052234	Epx	-5.64352	5.00937e-29	1.63423e-27	11.7982	11.3557	11.6313	11.8831	7.94198	7.72438	7.82803	8.68006	7.78579	8.69808
ENSMUSG00000028825	Rhd	-5.01544	5.03694e-29	1.63985e-27	12.4298	12.2174	13.0845	13.3057	10.0894	9.28406	9.52569	9.91218	9.2759	9.96059
ENSMUSG00000102719	NA	3.17173	5.19918e-29	1.6892e-27	8.48414	8.46322	8.217	8.2027	10.1783	10.4035	10.4326	9.95381	10.2084	9.90002
ENSMUSG00000076695	NA	-5.10281	5.50685e-29	1.7855e-27	10.3758	8.56345	9.95453	8.48314	6.49431	6.43858	6.40701	6.4883	6.433	6.44997
ENSMUSG00000022438	Parvb	-4.82909	5.81122e-29	1.88034e-27	12.2274	12.464	13.2141	13.1186	9.73673	9.33993	9.38343	10.0762	10.0082	10.1156
ENSMUSG00000022157	Mcpt8	-5.01611	5.97029e-29	1.92788e-27	12.9373	13.759	13.8852	13.8257	10.0345	10.0044	10.5392	10.8181	10.5915	10.8977
ENSMUSG00000114891	NA	2.52008	6.63761e-29	2.13901e-27	8.29605	8.39816	8.30382	8.13062	9.77021	9.72811	9.74226	9.80271	9.90682	9.6977
ENSMUSG00000048442	Smim5	-3.36817	6.81957e-29	2.19319e-27	11.1771	10.9134	11.7757	11.7988	9.34426	9.29359	9.31803	9.43709	9.43572	9.42833
ENSMUSG00000027221	Chst1	-3.24035	7.19077e-29	2.30789e-27	8.57547	8.45624	9.12154	8.54632	6.62915	6.57828	6.70936	6.80466	6.55164	6.8585
ENSMUSG00000016756	Cmah	-3.2048	7.48299e-29	2.39683e-27	8.91125	9.03151	8.65422	8.58555	6.75574	7.08694	6.73911	6.59203	6.95116	6.68714
ENSMUSG00000043219	Hoxa6	4.05713	7.92184e-29	2.53227e-27	7.88125	7.99304	8.05123	8.08645	10.6251	9.67403	10.1884	10.6574	9.68092	10.5724
ENSMUSG00000026987	Baz2b	4.66064	8.02385e-29	2.55972e-27	13.6316	13.4605	13.1054	13.1914	15.6075	15.3613	15.3811	16.4764	16.0652	16.4284
ENSMUSG00000026458	Ppfia4	-4.07294	8.21139e-29	2.61429e-27	11.1404	10.7474	11.8979	11.767	9.23917	8.67351	8.886	8.78341	9.06655	8.86517
ENSMUSG00000005339	Fcer1a	-4.78427	8.23882e-29	2.61777e-27	9.2671	10.2877	8.599	8.55092	6.44948	6.39282	6.3607	6.49383	6.38714	6.47785
ENSMUSG00000098715	NA	-4.34751	8.26905e-29	2.62212e-27	9.96027	10.2541	10.5044	10.3419	7.31022	7.3188	7.1857	8.01841	7.40813	7.90369
ENSMUSG00000032220	Myo1e	3.03714	8.36644e-29	2.6477e-27	10.2988	10.2784	10.2263	10.1475	12.4462	12.0435	11.7362	12.0111	11.8347	11.8799
ENSMUSG00000067158	Col4a4	4.65321	9.20968e-29	2.90876e-27	7.67468	7.68907	7.76846	7.82902	10.1881	10.423	10.6021	9.51502	11.0004	9.53881
ENSMUSG00000076258	NA	-4.87986	9.64755e-29	3.04099e-27	18.2999	19.7408	18.8937	20.1878	16.742	16.3644	16.2368	16.4834	16.2157	16.5059
ENSMUSG00000063245	NA	3.70398	1.00226e-28	3.15296e-27	7.46268	7.53978	7.58404	7.67226	9.93205	10.0237	9.93764	9.30908	9.40535	9.19719
ENSMUSG00000107320	NA	4.56385	1.00811e-28	3.16505e-27	8.16345	8.32087	8.26323	8.22324	10.0726	10.1142	10.5055	11.3764	10.6734	11.339
ENSMUSG00000094088	NA	-5.91449	1.14855e-28	3.59886e-27	8.51581	9.50116	11.5197	9.91708	6.66617	6.61385	6.58428	6.66052	6.60862	6.62454
ENSMUSG00000036352	Ubac1	-2.9889	1.17332e-28	3.66924e-27	12.6649	12.4731	13.0301	13.1992	10.9075	11.05	10.9501	11.0011	11.0988	11.0448
ENSMUSG00000028051	Hcn3	-5.3527	1.37945e-28	4.30534e-27	10.8129	10.7528	11.6544	11.7281	8.51025	8.06746	8.2504	7.59008	7.67264	7.53462
ENSMUSG00000024206	Rfx2	-3.42858	1.40035e-28	4.362e-27	10.9347	10.7046	11.4971	11.5285	8.90081	9.05102	9.29514	9.04966	9.14314	9.01517
ENSMUSG00000005161	Prdx2	-3.82189	1.45006e-28	4.50798e-27	14.0616	13.9633	14.9279	15.0676	12.1175	12.3537	12.1192	12.2464	12.2709	12.2556
ENSMUSG00000076680	NA	-5.30861	1.61084e-28	4.99801e-27	9.12782	9.11333	10.8678	8.72829	6.53234	6.47739	6.44627	6.52642	6.47189	6.48862
ENSMUSG00000033542	Arhgef5	-3.09863	1.63675e-28	5.06848e-27	7.62164	7.94698	8.16392	8.27007	6.24683	6.12948	6.0392	6.10392	6.04109	6.0604
ENSMUSG00000024639	Gnaq	3.51211	1.67079e-28	5.16381e-27	13.0772	13.1074	12.5915	12.613	15.1471	14.9526	14.9207	14.8047	14.8174	14.7563
ENSMUSG00000045094	Arhgef37	-4.58693	1.69618e-28	5.23208e-27	10.7225	10.0342	10.0242	9.67855	7.02955	7.18484	7.02622	7.75064	7.04952	7.64483
ENSMUSG00000027474	Ccm2l	3.05156	1.77403e-28	5.46159e-27	9.05828	8.71914	9.1717	9.03234	10.5053	10.7114	10.8298	10.8192	11.0022	10.8087
ENSMUSG00000041685	Fcho2	3.88961	1.9926e-28	6.1226e-27	11.6191	11.5163	11.0577	11.2087	13.4838	13.3035	13.1553	13.8943	13.688	13.8844
ENSMUSG00000111171	NA	3.24804	2.44223e-28	7.48965e-27	8.05558	7.90961	7.90439	7.95066	9.90318	9.70353	9.61918	9.64031	10.3271	9.67017
ENSMUSG00000022329	Stk3	3.72627	2.45853e-28	7.5251e-27	10.824	10.8792	10.2204	10.3753	12.7702	12.757	12.6833	12.7499	12.8494	12.7081
ENSMUSG00000043154	Ppp2r3a	4.12875	2.55357e-28	7.80094e-27	10.5812	10.5894	9.98762	10.0697	13.0699	12.6222	12.5427	12.4509	12.8374	12.4794
ENSMUSG00000022504	Ciita	-3.2968	2.61559e-28	7.97505e-27	9.09923	8.59347	8.55835	9.02276	6.60762	6.7289	6.69311	7.05965	6.66634	6.9253
ENSMUSG00000032561	Acpp	5.92765	2.62535e-28	7.98944e-27	11.8251	11.083	11.0955	11.12	14.6652	14.0006	14.06	14.9182	13.7171	14.9484
ENSMUSG00000087406	E130215H24Rik	-3.28995	2.78815e-28	8.46862e-27	9.03967	8.96591	9.4343	9.50913	7.05478	7.0647	6.98477	7.41858	7.3681	7.29147
ENSMUSG00000076540	NA	-4.50874	2.89276e-28	8.76953e-27	9.07453	9.82262	8.94639	7.8897	6.36649	6.30855	6.27571	6.36025	6.30274	6.32039
ENSMUSG00000046727	Cystm1	3.63476	3.18422e-28	9.6347e-27	8.44249	8.16753	8.19341	8.34343	10.9861	10.1186	10.0457	10.2632	10.3486	10.2518
ENSMUSG00000021423	Ly86	-4.62924	3.61272e-28	1.09104e-26	11.0405	10.9765	10.4744	10.4644	7.53677	7.5114	7.43772	8.05933	8.26036	8.1851
ENSMUSG00000073821	NA	-4.59373	3.68065e-28	1.10944e-26	8.53823	8.73976	10.0878	9.93696	6.55756	6.81967	6.62602	6.69019	6.53329	6.70168
ENSMUSG00000037031	Tspan15	-3.42172	4.12293e-28	1.2404e-26	8.13043	8.11257	8.66782	8.75541	6.62377	6.27399	6.32156	6.2771	6.18961	6.22164
ENSMUSG00000079563	Pglyrp2	-3.46141	4.79652e-28	1.44032e-26	8.55832	8.67155	9.40885	9.30188	6.9479	6.90117	6.88087	6.94936	6.70343	6.96847
ENSMUSG00000029238	Clock	3.63801	4.98312e-28	1.49352e-26	10.2308	10.4342	9.81407	9.92687	12.5001	12.2184	12.2332	12.2123	11.8628	12.2523
ENSMUSG00000076508	NA	-5.05515	5.39862e-28	1.615e-26	8.62448	8.83181	10.5986	9.09568	6.4756	6.41948	6.38767	6.46955	6.41385	6.43095
ENSMUSG00000028654	Mycl	-3.78578	5.53194e-28	1.65177e-26	7.98449	7.92896	8.9486	8.81427	6.21681	6.15639	6.12216	6.2103	6.15034	6.16874
ENSMUSG00000021575	Ahrr	5.10136	6.52636e-28	1.94503e-26	8.51126	8.34984	8.50464	8.47151	11.598	10.5828	10.7812	11.7897	10.0083	11.8146
ENSMUSG00000001281	Itgb7	-5.95579	7.78175e-28	2.31481e-26	13.4219	13.1183	14.3801	14.162	10.0683	9.58594	9.70559	10.3546	10.6765	10.4239
ENSMUSG00000022139	Mbnl2	3.47149	8.56198e-28	2.54214e-26	12.666	12.7519	12.1823	12.2509	14.5943	14.2986	14.3592	14.5779	14.6478	14.4988
ENSMUSG00000027460	Angpt4	2.84847	8.66467e-28	2.56782e-26	7.79697	7.81169	7.83742	7.87031	9.75429	9.25438	9.32058	9.48632	9.69719	9.36153
ENSMUSG00000039115	Itga9	-2.82619	8.76723e-28	2.59337e-26	8.62202	8.79085	8.4267	8.52795	7.0273	6.83841	6.64733	6.71979	6.94484	6.83578
ENSMUSG00000030207	Fam234b	-3.57131	8.96692e-28	2.64749e-26	12.34	12.1711	12.836	12.9241	10.0148	10.2658	10.2818	10.495	10.5904	10.5136
ENSMUSG00000098645	NA	3.62721	9.13315e-28	2.69156e-26	9.84485	9.79783	9.2358	9.41009	11.7798	11.6838	11.9671	11.5824	11.5785	11.5123
ENSMUSG00000036499	Eea1	4.15196	1.37343e-27	4.04003e-26	11.1022	11.0939	10.664	10.8889	13.9388	13.0242	12.9515	13.4469	12.705	13.3788
ENSMUSG00000016494	Cd34	-5.37738	1.47559e-27	4.3325e-26	12.3236	12.6796	12.8097	12.6983	8.64869	9.14132	8.77802	9.56299	9.73407	9.53137
ENSMUSG00000103254	NA	-5.29739	1.58034e-27	4.63149e-26	7.86259	9.8265	10.5965	9.49568	6.52871	6.4738	6.44271	6.52279	6.4683	6.48502
ENSMUSG00000023243	Kcnk5	-4.09972	1.63076e-27	4.77044e-26	9.77152	9.57576	10.1997	10.3821	7.22898	7.40961	7.48902	7.79579	6.98167	7.70566
ENSMUSG00000026893	Gca	4.16	1.7849e-27	5.2117e-26	10.7556	10.074	9.9761	10.2229	12.9684	12.709	12.7562	12.5574	12.3205	12.5813
ENSMUSG00000044712	Slc38a6	4.22796	1.86259e-27	5.42857e-26	10.3477	10.3569	9.97567	9.99315	13.1779	12.2214	12.3059	12.7695	11.8812	12.6881
ENSMUSG00000028139	Riiad1	3.5291	1.88703e-27	5.48971e-26	7.6499	7.70846	7.80446	7.75588	10.2656	9.55748	9.58931	9.90662	9.2203	9.742
ENSMUSG00000030117	Gdf3	-4.34552	2.06224e-27	5.98842e-26	8.17123	8.20156	9.31827	9.59918	6.33087	6.27176	6.23819	6.3512	6.26583	6.28385
ENSMUSG00000044501	Zfp758	2.78948	2.2344e-27	6.47648e-26	7.99298	7.93316	7.84643	7.92894	9.26544	9.51069	9.45176	9.5849	9.84635	9.63468
ENSMUSG00000031451	Gas6	-4.3661	2.2866e-27	6.61569e-26	8.33781	8.72933	10.0078	9.4881	6.72335	6.60123	6.5464	6.54082	6.57406	6.59211
ENSMUSG00000052291	NA	3.14195	2.42916e-27	7.01536e-26	11.1463	11.2007	10.7393	10.8188	12.796	12.7437	12.7003	12.7956	13.1357	12.7532
ENSMUSG00000089849	NA	3.76602	2.4689e-27	7.11716e-26	8.32336	8.26998	8.04032	8.21185	10.4214	9.70662	10.526	10.732	9.91002	10.6116
ENSMUSG00000032420	Nt5e	5.02036	2.65839e-27	7.64951e-26	10.2648	9.8905	9.75863	9.73294	13.4975	12.4749	12.6686	12.6568	11.5117	12.684
ENSMUSG00000048217	Nags	-3.98456	2.79577e-27	8.03023e-26	8.33496	8.04741	9.18084	9.25177	6.49352	6.26004	6.25222	6.46372	6.25409	6.27219
ENSMUSG00000095130	NA	-4.97636	3.38006e-27	9.69092e-26	7.89129	9.90063	10.1552	8.9803	6.45745	6.40096	6.36894	6.45137	6.3953	6.41251
ENSMUSG00000094075	NA	-5.60873	3.8625e-27	1.10541e-25	9.20488	10.2184	10.991	8.1222	6.62014	6.54226	6.53511	6.59011	6.53689	6.55321
ENSMUSG00000099474	1700097N02Rik	-3.00077	3.97634e-27	1.13594e-25	7.83789	7.94345	8.427	8.29862	6.27144	6.23324	6.14647	6.3399	6.37658	6.35306
ENSMUSG00000038371	Sbf2	4.35752	4.15997e-27	1.18626e-25	10.1909	10.0975	9.81478	9.83568	12.9836	12.475	12.4869	12.5157	11.3139	12.4349
ENSMUSG00000094561	NA	-4.44442	4.32113e-27	1.23001e-25	8.19242	9.39692	9.69954	8.20178	6.34417	6.28533	6.25193	6.33784	6.27943	6.29737
ENSMUSG00000104503	NA	2.68614	4.42411e-27	1.25707e-25	7.57584	7.47408	7.39796	7.49244	9.0989	9.09038	9.30975	8.88069	9.03633	8.91947
ENSMUSG00000070348	Ccnd1	-2.95776	4.43718e-27	1.25852e-25	10.987	11.1039	10.8502	10.7312	8.87794	8.81807	9.0162	9.2568	9.23082	9.196
ENSMUSG00000037965	Zc3h7a	-4.74537	4.59021e-27	1.2996e-25	18.4724	20.033	19.0026	20.3887	16.9776	16.6678	16.5392	16.7849	16.6206	16.8133
ENSMUSG00000020590	Snx13	3.61676	5.43678e-27	1.53654e-25	11.0665	11.1101	10.5862	10.7041	13.4438	12.9398	12.9319	12.8604	12.6863	12.8549
ENSMUSG00000024290	Rock1	3.22811	5.55024e-27	1.56582e-25	11.8738	11.8472	11.3322	11.5951	13.6424	13.5565	13.3722	13.4405	13.8182	13.5135
ENSMUSG00000094951	NA	-5.22198	7.27735e-27	2.04942e-25	8.70584	8.74667	10.7948	9.20284	6.50033	6.44473	6.41323	6.49434	6.43916	6.45609
ENSMUSG00000028842	Ago3	3.02638	9.56739e-27	2.68956e-25	10.1498	10.3407	9.77103	9.9061	11.8855	11.7336	11.799	11.9055	11.8383	11.8583
ENSMUSG00000094322	NA	-4.72492	9.89293e-27	2.77615e-25	7.74985	8.95503	9.86447	9.67356	6.40275	6.34513	6.31244	6.39655	6.33935	6.35691
ENSMUSG00000086602	NA	-3.47596	1.14038e-26	3.19447e-25	7.77314	7.86428	8.67387	8.55408	6.16267	6.10076	6.06562	6.19779	6.12193	6.14101
ENSMUSG00000087373	NA	2.70202	1.22821e-26	3.43445e-25	6.9072	7.11945	7.17758	7.20346	8.58857	8.67475	8.86513	8.56851	8.63909	8.74305
ENSMUSG00000104145	NA	3.0171	1.48164e-26	4.1358e-25	7.00198	7.04561	7.18106	7.23106	8.64678	8.50957	8.92025	8.91565	9.08881	9.01772
ENSMUSG00000058672	Tubb2a	-3.52868	1.83818e-26	5.12203e-25	10.3608	10.7229	11.3481	11.1506	8.78933	8.97893	8.45979	8.76833	8.61029	8.82131
ENSMUSG00000032715	Trib3	3.97423	1.90985e-26	5.3124e-25	8.19966	8.39402	8.39236	8.5173	11.3827	10.2127	10.4304	10.3269	10.7487	10.3043
ENSMUSG00000042474	Fcmr	-3.19486	2.15894e-26	5.99474e-25	7.77765	7.54838	8.20615	8.36082	6.08648	6.0227	5.98644	6.07962	6.0163	6.03576
ENSMUSG00000025019	Lcor	3.50874	2.21642e-26	6.14359e-25	11.5582	11.5192	10.9498	11.125	13.5567	13.4107	13.2957	13.1701	13.4801	13.1244
ENSMUSG00000085568	Gm14858	3.011	2.26514e-26	6.26768e-25	9.1975	9.15532	9.33357	9.2968	10.8829	10.6778	10.7303	11.324	11.0096	11.2686
ENSMUSG00000041268	Dmxl2	4.49071	2.28276e-26	6.30544e-25	11.6129	11.2702	10.8405	10.8734	14.2512	13.7845	13.5368	13.5421	13.5138	13.5088
ENSMUSG00000094796	BC147527	-2.71125	2.30486e-26	6.35541e-25	9.24718	9.29301	9.35696	9.29723	7.52251	7.5951	7.56176	7.8779	7.36176	7.66412
ENSMUSG00000095620	2010005H15Rik	6.65773	2.45039e-26	6.74494e-25	8.26406	8.27633	8.4353	8.46421	11.287	11.0983	10.7718	12.808	9.86283	12.8
ENSMUSG00000049037	Clec4a1	-3.55361	2.87643e-26	7.90396e-25	9.46007	8.74269	8.68699	8.56864	6.90027	6.72298	6.59277	6.87656	6.40997	6.68922
ENSMUSG00000022141	Nipbl	3.83936	2.88158e-26	7.90441e-25	12.6548	12.6653	12.1018	12.3163	14.4019	14.341	14.255	14.9029	14.9013	14.9587
ENSMUSG00000096926	NA	2.62209	3.01564e-26	8.25785e-25	7.2069	7.08815	7.15315	7.28086	8.74554	8.52056	8.56971	8.83477	8.79137	8.82593
ENSMUSG00000026525	Opn3	3.07043	3.09682e-26	8.46554e-25	9.52621	9.76037	9.24529	9.41457	11.2625	11.0709	11.3035	11.2063	11.616	11.2649
ENSMUSG00000085912	Trp53cor1	4.11801	3.11951e-26	8.51287e-25	8.72616	8.9483	8.78373	8.77206	11.4536	10.576	10.943	11.5858	10.304	11.482
ENSMUSG00000026986	Hnmt	4.95347	3.18751e-26	8.68349e-25	8.89925	8.99442	8.70359	8.77271	11.6659	11.0367	11.0652	12.1794	10.3882	12.2306
ENSMUSG00000087187	NA	4.07151	3.22326e-26	8.76584e-25	8.64334	8.52169	8.52679	8.70651	11.6678	10.7043	10.9114	10.8265	10.1215	10.7253
ENSMUSG00000014353	Tmem87b	3.38472	3.43978e-26	9.33864e-25	10.6977	10.7813	10.2906	10.3011	12.7086	12.3535	12.1875	12.6969	12.3439	12.6497
ENSMUSG00000029603	Dtx1	-3.52504	3.52755e-26	9.56056e-25	7.9573	7.78125	8.77818	8.66232	6.19013	6.19546	6.11998	6.23876	6.14931	6.1953
ENSMUSG00000076580	NA	-5.12425	3.55734e-26	9.62485e-25	9.24928	8.59756	10.6885	8.60573	6.47482	6.41868	6.38687	6.46877	6.41306	6.43016
ENSMUSG00000039253	Fn3krp	-2.32902	5.18531e-26	1.40056e-24	11.2999	11.1434	11.0183	11.1739	9.63395	9.78821	9.80282	9.59394	9.77623	9.63381
ENSMUSG00000025907	Rb1cc1	3.18486	5.3692e-26	1.44777e-24	11.1655	11.1902	10.5969	10.8519	12.7604	12.8531	12.7772	12.7626	12.996	12.8623
ENSMUSG00000023092	Fhl1	-3.5741	5.40694e-26	1.45547e-24	7.76527	8.93199	8.71038	8.39227	6.48522	6.30665	6.27143	6.36204	6.1994	6.23081
ENSMUSG00000091509	NA	3.08184	5.74087e-26	1.54274e-24	7.5343	7.71896	7.45698	7.67699	9.4162	9.30345	9.52451	9.05759	9.75555	9.17477
ENSMUSG00000034171	Faah	-3.86294	5.86907e-26	1.57452e-24	9.13399	9.39328	10.1365	9.79319	7.59779	6.93355	6.97252	7.38611	7.31742	7.25411
ENSMUSG00000023224	Serping1	-4.02046	6.18497e-26	1.65647e-24	7.91203	8.16002	9.30507	9.02893	6.32341	6.20908	6.17477	6.26297	6.20302	6.26145
ENSMUSG00000100826	Ipw	3.68511	6.93794e-26	1.85499e-24	8.90114	9.20192	8.54081	8.8118	10.8594	11.1892	11.0629	10.611	11.3891	10.7846
ENSMUSG00000032827	Ppp1r9a	3.94294	7.33449e-26	1.95771e-24	9.70282	9.74483	9.41721	9.52966	12.2165	12.0574	12.099	11.7699	10.8448	11.7363
ENSMUSG00000041673	Lrrc18	3.3432	7.64745e-26	2.03782e-24	8.79132	8.51949	8.20728	8.1587	10.3836	10.5278	10.1709	10.4286	10.4322	10.3923
ENSMUSG00000042453	Reln	-3.20664	7.82395e-26	2.08135e-24	8.44438	8.08502	8.95918	8.47071	6.69744	6.49391	6.66348	6.44887	6.37683	6.52775
ENSMUSG00000026688	Mgst3	-2.90944	8.26939e-26	2.19617e-24	11.2742	11.109	11.5515	11.8363	9.72372	9.46337	9.7869	9.64285	9.6323	9.67672
ENSMUSG00000034544	Rsrc1	3.26708	8.39324e-26	2.22162e-24	11.9049	11.9952	11.436	11.5569	13.552	13.6394	13.5786	13.5554	13.9803	13.5463
ENSMUSG00000002413	Braf	3.57014	8.3932e-26	2.22162e-24	11.956	11.9026	11.2964	11.4791	13.9789	13.6112	13.5556	13.7917	13.7709	13.798
ENSMUSG00000030321	Efcab12	2.50399	8.48306e-26	2.24165e-24	8.62077	8.53003	8.57441	8.51791	9.74879	10.2516	10.0684	10.0791	9.98758	10.0605
ENSMUSG00000090019	Gimap1	-3.9259	9.17264e-26	2.41984e-24	9.23804	9.57765	9.96455	9.85785	6.97075	7.05545	6.86917	7.61678	7.14109	7.56048
ENSMUSG00000024620	Pdgfrb	-4.82027	9.82336e-26	2.5872e-24	9.75447	10.0947	11.0286	10.5864	7.0819	7.14638	7.05089	7.86022	7.45414	7.84089
ENSMUSG00000000489	Pdgfb	-3.67019	1.05773e-25	2.78115e-24	8.05782	8.38206	8.98656	8.97717	6.30991	6.25054	6.21684	6.73672	6.2836	6.41125
ENSMUSG00000000320	Alox12	-4.58722	1.06166e-25	2.78687e-24	9.32599	10.878	11.1692	10.8086	8.05163	7.85218	8.04352	7.87587	7.39827	7.81774
ENSMUSG00000041235	Chd7	3.77232	1.16303e-25	3.04789e-24	13.4531	13.0356	12.6704	12.7656	15.3464	15.1648	15.3487	15.0635	15.2091	15.0065
ENSMUSG00000085396	Firre	2.52127	1.18146e-25	3.0911e-24	10.6004	10.6932	10.6743	10.653	12.1481	11.8702	12.0413	12.3592	12.0519	12.3383
ENSMUSG00000079608	Stard6	2.5364	1.30599e-25	3.41129e-24	7.51205	7.58478	7.52646	7.74843	9.21748	8.94897	9.17625	8.94916	9.17917	9.03058
ENSMUSG00000024544	Ldlrad4	2.77034	1.34933e-25	3.51869e-24	10.7858	10.6304	10.3984	10.4768	12.5265	12.1538	12.2062	12.1376	12.1474	12.0622
ENSMUSG00000094006	NA	-6.10954	1.38687e-25	3.61063e-24	8.90394	9.18544	12.5421	9.5932	6.69556	6.64303	6.61334	6.6899	6.63778	6.65376
ENSMUSG00000079065	BC005561	3.30798	1.43797e-25	3.73755e-24	8.50925	8.62773	8.27995	8.39112	10.1701	10.3709	10.5451	10.0406	10.8419	10.1029
ENSMUSG00000015619	Gata3	-2.92734	1.57348e-25	4.08306e-24	8.78439	9.27267	9.24358	9.0869	7.39432	7.11353	7.30079	7.40997	7.01947	7.42846
ENSMUSG00000024399	Ltb	-3.85209	2.0793e-25	5.38683e-24	9.69851	9.62857	10.4708	10.5179	8.09347	7.65063	7.62675	7.80732	7.35697	7.80518
ENSMUSG00000076556	NA	-3.71775	2.15067e-25	5.56261e-24	7.5159	8.70394	8.86106	8.29533	6.19423	6.13323	6.09865	6.18766	6.12712	6.1457
ENSMUSG00000029862	Clcn1	2.8733	2.25412e-25	5.81122e-24	7.21252	7.33519	7.29929	7.48783	9.22289	8.58888	9.08343	9.05008	9.0222	9.01991
ENSMUSG00000039219	Arid4b	3.00382	2.2505e-25	5.81122e-24	11.4146	11.5334	10.9888	11.1454	13.1425	12.9551	12.8241	13.1529	13.1042	13.11
ENSMUSG00000031613	Hpgd	6.89922	2.40073e-25	6.17915e-24	10.279	10.204	10.0759	10.203	11.2607	13.1346	12.1628	14.1706	14.868	14.3086
ENSMUSG00000095889	NA	-3.58656	2.57684e-25	6.62168e-24	8.06112	8.30157	9.02656	7.84978	6.2717	6.14149	6.09236	6.22478	6.12141	6.16797
ENSMUSG00000062545	Tlr12	-3.7362	2.6826e-25	6.88229e-24	7.82074	7.88244	8.78781	8.94483	6.19197	6.12999	6.09474	6.18531	6.12376	6.14268
ENSMUSG00000059834	Sclt1	3.15814	2.69432e-25	6.9012e-24	9.4096	9.505	8.93188	9.29463	11.1279	11.2027	11.2421	10.9324	11.3949	10.9323
ENSMUSG00000073002	Vamp5	-3.64694	2.82648e-25	7.22804e-24	11.579	11.6425	12.1066	12.192	10.0381	9.40244	9.46932	9.71977	9.25365	9.70316
ENSMUSG00000027669	Gnb4	-2.87366	3.05389e-25	7.79702e-24	9.97463	10.1437	10.0261	10.0138	8.42779	7.84687	8.22421	8.30353	8.155	8.41329
ENSMUSG00000042595	Fam199x	2.67477	3.09866e-25	7.8986e-24	8.56323	8.87995	8.65658	8.65753	10.1583	10.2095	10.197	10.1149	10.5673	10.3249
ENSMUSG00000051285	Pcmtd1	3.639	3.21746e-25	8.18824e-24	10.0555	10.1208	9.58127	9.63437	12.2616	11.5484	11.8741	12.1541	11.6821	12.1606
ENSMUSG00000037362	Nov	4.87463	3.31759e-25	8.42956e-24	7.40917	7.45111	7.69953	7.76181	10.8751	9.9672	10.1425	9.37313	10.9631	9.4726
ENSMUSG00000028229	Rmdn1	2.95009	3.88416e-25	9.85335e-24	8.98968	9.10089	8.76799	8.79473	11.0737	10.5506	10.584	10.5257	10.4721	10.5953
ENSMUSG00000004044	Cavin1	-3.5221	4.19943e-25	1.06361e-23	9.75648	10.2956	10.8151	10.817	8.15738	8.34821	8.1905	8.2386	8.57766	8.24743
ENSMUSG00000037710	Cisd1	-2.49358	4.29303e-25	1.08558e-23	10.6324	10.5955	10.8492	10.9575	9.0665	9.29629	9.18666	9.25135	9.34726	9.08444
ENSMUSG00000031433	Rbm41	2.78049	4.4644e-25	1.12712e-23	9.19537	9.24368	9.22544	9.14595	10.3997	10.856	10.6719	10.9379	11.1246	10.91
ENSMUSG00000036587	Fut7	-4.77178	4.52109e-25	1.13962e-23	10.6715	10.8472	11.9075	11.7259	7.93465	8.26482	8.01624	8.58221	8.85626	8.59514
ENSMUSG00000087943	NA	-4.29953	4.54383e-25	1.14353e-23	9.34409	10.4686	10.3603	11.1385	8.10351	7.7871	7.63735	7.84962	7.50549	7.83575
ENSMUSG00000039782	Cpeb2	3.10776	4.65087e-25	1.16862e-23	10.9056	10.8477	10.6525	10.6026	12.9526	12.7843	12.6275	12.352	12.2258	12.3408
ENSMUSG00000113642	NA	3.11242	5.04103e-25	1.26465e-23	9.03393	9.33141	8.9592	8.98334	11.2854	10.7633	11.124	10.7309	10.7103	10.6734
ENSMUSG00000009545	Kcnq1	3.77628	5.29995e-25	1.3275e-23	11.821	11.7886	11.1663	11.3028	13.4562	13.9194	14.0453	13.5423	13.6971	13.6111
ENSMUSG00000031337	Mtm1	3.72259	5.78058e-25	1.4456e-23	10.5811	10.5724	10.0122	10.0452	12.8005	12.1969	12.3202	12.629	12.2014	12.6079
ENSMUSG00000003484	Cyp4f18	-4.87893	5.80624e-25	1.44973e-23	11.8722	11.5191	12.3952	12.2402	8.64171	8.62076	8.45275	9.43637	8.97802	9.45665
ENSMUSG00000032126	Hmbs	-3.22671	6.25509e-25	1.55935e-23	13.5659	13.3925	14.0339	14.2355	11.9977	11.9686	11.8776	11.6021	11.8822	11.6561
ENSMUSG00000093594	NA	3.4115	6.38108e-25	1.58826e-23	9.66084	9.59721	9.30315	9.29471	11.3776	11.6395	11.3625	11.1221	11.9328	11.0742
ENSMUSG00000021109	Hif1a	4.41133	6.54327e-25	1.62608e-23	12.1705	12.1241	11.4153	11.5601	14.2853	14.0493	14.2109	14.666	14.0996	14.6687
ENSMUSG00000078495	Zfp984	3.84433	6.88763e-25	1.70897e-23	10.3168	10.2762	9.82388	9.88706	12.167	12.4915	12.2591	11.8576	12.8532	11.898
ENSMUSG00000029370	Rassf6	5.12369	7.02002e-25	1.7391e-23	7.73288	7.74705	7.97352	7.95495	11.7445	10.932	10.2433	9.99192	9.84643	10.0835
ENSMUSG00000078185	Chml	3.19936	7.81358e-25	1.93267e-23	9.28672	9.52084	8.94692	9.10969	11.0692	10.8976	11.145	10.9499	11.47	11.0006
ENSMUSG00000021188	Trip11	2.95285	8.17957e-25	2.02005e-23	11.4749	11.5719	11.0117	11.2243	13.0165	13.0704	12.9601	13.049	13.2888	13.0505
ENSMUSG00000087700	NA	4.42261	8.26085e-25	2.03695e-23	12.1904	12.1467	11.4379	11.581	14.3089	14.0655	14.2307	14.7051	14.1149	14.7053
ENSMUSG00000093896	NA	-5.23328	8.71665e-25	2.146e-23	7.50272	9.62595	10.4933	9.72501	6.4917	6.43591	6.40431	6.48569	6.43033	6.44732
ENSMUSG00000085206	NA	2.7547	9.33948e-25	2.29577e-23	7.01263	6.98812	7.09898	7.25477	8.8133	8.59789	8.52787	8.6552	8.97474	8.5629
ENSMUSG00000064262	Gimap8	-3.13855	1.02119e-24	2.50634e-23	8.32789	8.56294	8.7316	8.35023	6.41561	6.44782	6.2961	6.90695	6.41916	6.69703
ENSMUSG00000101609	Kcnq1ot1	3.77549	1.04703e-24	2.5658e-23	11.8103	11.7764	11.1457	11.2806	13.4431	13.8999	14.0294	13.5348	13.673	13.603
ENSMUSG00000107040	NA	-4.0548	1.10985e-24	2.71555e-23	10.6588	10.3321	11.2452	11.4479	8.27928	8.15265	8.3881	8.39309	8.97147	8.41927
ENSMUSG00000095642	NA	-4.07719	1.1197e-24	2.73542e-23	7.72333	8.90796	9.41212	8.30063	6.25784	6.19721	6.16276	6.25132	6.19113	6.20962
ENSMUSG00000026335	Pam	2.83872	1.15306e-24	2.81259e-23	12.019	12.0918	11.8083	11.7762	13.2865	13.5439	13.7703	13.5129	13.9101	13.4864
ENSMUSG00000097352	C920009B18Rik	2.97252	1.17845e-24	2.87011e-23	9.49293	9.29664	9.01253	8.99258	10.814	10.9071	10.7864	11.0429	11.1619	11.0264
ENSMUSG00000092909	NA	-4.22484	1.20535e-24	2.9311e-23	9.30469	10.3092	10.313	11.052	8.04521	7.75521	7.60343	7.8185	7.43127	7.79536
ENSMUSG00000035762	Tmem161b	3.09814	1.21714e-24	2.95524e-23	9.81737	9.93412	9.34865	9.55381	11.3674	11.5483	11.7038	11.359	11.6172	11.3556
ENSMUSG00000031286	Glt28d2	3.56456	1.2666e-24	3.07065e-23	6.92646	7.07055	7.35059	7.34996	9.64408	8.94603	8.82855	9.46394	8.94419	9.30815
ENSMUSG00000026814	Eng	-5.10637	1.30938e-24	3.16949e-23	12.2903	12.2487	13.5908	13.5014	9.64143	9.63836	9.44165	10.2932	9.53005	10.313
ENSMUSG00000021221	Dpf3	-3.65698	1.32595e-24	3.20472e-23	9.9298	9.73773	9.36391	9.54089	7.13813	7.92555	7.35177	7.1403	7.29015	7.18576
ENSMUSG00000108563	NA	3.24537	1.72135e-24	4.15404e-23	10.7777	10.8854	10.4262	10.4453	12.3604	12.2362	12.3115	12.6646	12.8876	12.6678
ENSMUSG00000030427	Lilra6	-3.69695	1.90133e-24	4.5814e-23	10.3163	9.61637	9.48879	9.45813	7.28241	7.61718	7.00928	7.65639	7.44046	7.66344
ENSMUSG00000026389	Steap3	-3.96845	1.93373e-24	4.6524e-23	13.1587	13.1398	13.8593	13.9526	10.6988	11.2983	11.4636	10.8416	11.2444	10.858
ENSMUSG00000023951	Vegfa	3.73708	2.26837e-24	5.44925e-23	11.5822	11.3708	11.3421	11.4352	13.7489	12.832	13.1143	14.0117	13.3762	13.9822
ENSMUSG00000037341	Slc9a7	-2.88032	2.73225e-24	6.55367e-23	9.19087	9.44345	9.79019	9.58973	7.67064	7.77745	7.51612	7.98192	7.5808	7.77031
ENSMUSG00000029816	Gpnmb	5.225	2.86857e-24	6.87027e-23	9.8663	10.1865	9.79544	9.66234	13.6204	12.9062	11.6618	12.9455	11.5349	12.8066
ENSMUSG00000070436	Serpinh1	-4.28648	3.14101e-24	7.51141e-23	7.98358	8.28632	9.10916	9.73871	6.45629	6.29692	6.23757	6.32341	6.26503	6.28295
ENSMUSG00000040410	Fbxl4	2.62058	3.30583e-24	7.89366e-23	10.084	10.0862	9.66608	9.86946	11.4746	11.3352	11.4673	11.494	11.6449	11.5063
ENSMUSG00000097903	NA	2.43139	3.4717e-24	8.27727e-23	8.96552	9.12664	8.94195	8.88832	10.5444	10.3291	10.316	10.3783	10.6465	10.294
ENSMUSG00000049577	Zfpm1	-5.42796	3.52155e-24	8.38351e-23	13.7973	13.7876	14.7925	14.9068	11.0848	10.4239	10.4741	11.512	10.9402	11.4016
ENSMUSG00000048280	Zfp738	2.95158	3.74759e-24	8.90825e-23	9.02391	9.1307	8.61097	8.76576	10.3924	10.5059	10.6327	10.7561	10.6453	10.8258
ENSMUSG00000027075	Slc43a1	-5.35749	4.21084e-24	9.99444e-23	12.0401	11.7964	12.6308	12.8144	8.57059	8.53602	8.50199	9.51413	9.26114	9.41173
ENSMUSG00000089998	Phtf1os	3.1377	4.58375e-24	1.08633e-22	9.15422	9.4564	8.99832	9.07166	10.6694	11.1191	11.2764	10.7863	11.274	10.834
ENSMUSG00000096638	NA	-3.9442	4.75186e-24	1.12449e-22	8.72728	7.95143	9.33917	7.91087	6.22759	6.16635	6.13154	6.221	6.1602	6.17889
ENSMUSG00000103151	NA	2.72424	4.81579e-24	1.13792e-22	7.48946	7.63709	7.46286	7.46709	9.42914	8.88736	9.25109	9.07169	9.03307	8.93114
ENSMUSG00000076583	NA	-5.36055	5.27492e-24	1.24455e-22	8.69756	9.14931	10.9994	8.54774	6.4955	6.43979	6.40823	6.4895	6.43421	6.45118
ENSMUSG00000029373	Pf4	-4.43239	5.54873e-24	1.30721e-22	9.95773	11.3293	11.342	11.4326	8.50944	8.52565	8.5776	8.43588	7.75154	8.218
ENSMUSG00000054905	Stfa3	5.87885	5.60914e-24	1.31948e-22	8.29704	8.09953	8.28534	8.39821	11.5452	11.931	11.6382	11.5596	8.71022	11.5364
ENSMUSG00000058216	Gstp3	-3.6215	5.72894e-24	1.34567e-22	8.1392	7.90955	8.71079	9.11224	6.55364	6.22386	6.22804	6.29039	6.30546	6.27482
ENSMUSG00000103038	NA	2.99858	6.10337e-24	1.43149e-22	6.73131	6.77844	7.09519	7.17366	8.64628	8.37246	8.69595	8.69992	8.83533	8.86178
ENSMUSG00000097140	NA	2.65291	7.22942e-24	1.69309e-22	6.99459	7.18175	7.0978	7.20234	8.4446	8.43082	8.77512	8.76504	8.76062	8.81252
ENSMUSG00000067916	Zfp991	4.57362	7.50839e-24	1.75583e-22	8.63497	8.74279	8.41784	8.60277	11.5279	11.7143	11.574	10.1849	10.9586	10.1922
ENSMUSG00000034755	Pcdh11x	6.1492	8.6301e-24	2.01517e-22	8.1288	8.19651	8.33493	8.35146	12.7114	12.2284	11.2387	10.3317	10.2095	10.2786
ENSMUSG00000095429	NA	-3.90059	1.02876e-23	2.39868e-22	8.62859	8.59405	9.14577	7.41484	6.22588	6.16581	6.13179	6.21941	6.1598	6.17809
ENSMUSG00000032965	Ift57	2.84689	1.16457e-23	2.71133e-22	9.9097	9.98064	9.52393	9.65809	11.1823	11.7105	11.4562	11.3954	11.5567	11.3923
ENSMUSG00000026117	Zap70	-4.1372	1.1767e-23	2.73556e-22	8.65002	8.75518	9.89981	9.41585	7.21843	6.58625	6.47595	6.60331	6.61249	6.59794
ENSMUSG00000038039	Gcc2	2.57562	1.18766e-23	2.75702e-22	10.0296	10.0307	9.63599	9.69844	11.4007	11.4983	11.3886	11.3795	11.2994	11.3655
ENSMUSG00000094117	NA	-4.59678	1.23978e-23	2.8738e-22	8.64271	8.04247	10.1604	8.73894	6.35138	6.29269	6.25938	6.34507	6.2868	6.3047
ENSMUSG00000102374	NA	2.99924	1.25711e-23	2.90969e-22	6.93526	6.85662	7.16146	7.17252	9.06278	8.69507	8.96406	8.73843	8.37739	8.7124
ENSMUSG00000025425	St8sia5	5.16504	1.25964e-23	2.91132e-22	7.49888	7.539	7.77811	7.81716	10.8436	10.3304	11.5208	9.52017	9.9933	9.53248
ENSMUSG00000024420	Zfp521	-3.3275	1.32726e-23	3.06314e-22	8.40725	8.83132	8.39795	8.40429	6.30855	6.2491	6.21536	6.81996	6.24314	6.71438
ENSMUSG00000086629	2810403D21Rik	2.40131	1.38424e-23	3.19e-22	8.39319	8.37198	8.38412	8.49051	9.52555	9.91286	9.76463	9.98832	9.82365	9.92021
ENSMUSG00000109498	NA	2.96831	1.57942e-23	3.63451e-22	7.77348	7.6882	7.62423	7.66189	9.2199	9.49765	9.15854	9.27799	9.90841	9.29312
ENSMUSG00000072244	Trim6	4.18349	1.70943e-23	3.92798e-22	8.38308	8.43283	8.47677	8.5132	11.1311	10.9375	11.5524	10.1425	10.3975	10.0531
ENSMUSG00000026384	Ptpn4	4.13535	1.79916e-23	4.12365e-22	10.3931	10.5088	9.96901	10.1633	12.307	12.9315	13.149	11.9804	12.9227	11.9898
ENSMUSG00000031838	Ifi30	-2.89888	1.79979e-23	4.12365e-22	13.014	12.8985	13.577	13.3983	11.567	11.4808	11.324	11.292	11.6481	11.2833
ENSMUSG00000033910	Gucy1a1	-3.36979	1.99844e-23	4.5722e-22	7.5417	8.72494	7.89284	8.23352	6.12338	6.05998	6.0517	6.13101	6.0817	6.07297
ENSMUSG00000095416	NA	-4.90102	2.04396e-23	4.6696e-22	8.15287	8.79069	10.5046	8.8359	6.406	6.34844	6.31579	6.39981	6.34267	6.36021
ENSMUSG00000035142	Nubpl	2.31902	2.20034e-23	5.01962e-22	9.83938	9.95555	9.89952	9.9133	11.0613	11.1259	11.2019	11.4487	11.3907	11.4012
ENSMUSG00000006191	Cdkal1	3.19698	2.2579e-23	5.14353e-22	12.1499	12.2179	11.6171	11.7561	13.7316	13.9088	13.8876	13.6764	14.0939	13.642
ENSMUSG00000102850	NA	2.95124	2.55258e-23	5.80649e-22	8.06059	8.31646	7.79324	7.91206	9.74394	9.8133	10.0316	9.57843	9.84773	9.531
ENSMUSG00000013033	Adgrl1	-4.61796	2.61663e-23	5.94366e-22	10.6096	10.8858	11.6321	11.3065	7.79497	8.16219	8.37574	7.98028	8.95019	7.98588
ENSMUSG00000038174	Fam126b	2.97755	2.62286e-23	5.94927e-22	9.75439	9.95561	9.43621	9.61285	11.3617	11.5459	11.7856	11.1813	11.4747	11.2753
ENSMUSG00000106959	NA	4.04341	2.83061e-23	6.41134e-22	7.48001	7.49618	7.66105	7.70558	9.1188	9.26949	9.70311	10.4116	9.80145	10.3956
ENSMUSG00000073664	Nbeal1	3.63858	3.03928e-23	6.87416e-22	10.3625	10.4594	9.92667	9.96223	12.6794	11.8998	12.2556	12.4685	11.7777	12.4994
ENSMUSG00000025069	Gsto2	2.94877	3.1097e-23	7.02341e-22	7.66078	7.48825	7.69673	7.74702	9.64561	8.98137	9.04007	9.36909	9.56474	9.47625
ENSMUSG00000029869	Ephb6	-3.8201	3.56537e-23	8.02967e-22	7.70332	8.03695	9.10142	8.97094	6.23237	6.27532	6.1892	6.25343	6.16507	6.18373
ENSMUSG00000074203	NA	-3.18755	3.56283e-23	8.02967e-22	10.4003	10.3547	11.0382	11.0057	8.63226	8.64703	8.46816	8.81491	9.02486	8.84366
ENSMUSG00000001119	Col6a1	-3.77806	4.24404e-23	9.54457e-22	7.63662	7.94086	9.00397	8.85665	6.19198	6.12998	6.09473	6.18531	6.12376	6.14268
ENSMUSG00000097039	Pvt1	3.74441	4.47285e-23	1.00449e-21	12.5838	12.5573	12.1302	12.084	14.6374	14.7267	14.8335	13.9856	14.7184	13.9153
ENSMUSG00000104523	NA	-2.98147	4.5635e-23	1.0234e-21	10.7971	10.7251	11.231	11.2738	8.84451	9.02089	9.27309	9.13073	9.39846	9.25821
ENSMUSG00000107362	NA	3.13937	4.63542e-23	1.03806e-21	7.79988	7.68365	7.5211	7.622	9.22792	9.255	9.26688	9.57546	10.0234	9.36555
ENSMUSG00000030217	Art4	-2.6269	5.04651e-23	1.12852e-21	9.14791	9.10268	9.17797	9.25413	7.74525	7.3059	7.58816	7.42831	7.71365	7.33096
ENSMUSG00000030660	Pik3c2a	3.12651	5.47868e-23	1.22344e-21	10.747	10.6206	10.1222	10.1669	12.4165	12.3058	12.2383	12.2525	12.1907	12.2668
ENSMUSG00000020189	Osbpl8	3.43935	5.85353e-23	1.30531e-21	13.2842	13.367	12.8224	12.9829	15.6669	14.8043	14.8759	15.1791	14.9155	15.1403
ENSMUSG00000076549	NA	-3.75335	6.76057e-23	1.50335e-21	7.44396	8.22881	9.03035	8.64296	6.19233	6.13133	6.09675	6.18576	6.12522	6.14381
ENSMUSG00000044477	Zfand3	2.54459	6.75207e-23	1.50335e-21	13.2204	12.9979	12.9499	12.9569	14.7319	14.2743	14.3146	14.703	14.5267	14.6397
ENSMUSG00000089940	NA	3.26442	6.81988e-23	1.51441e-21	9.12851	9.12615	8.87817	8.68873	10.3439	10.9348	10.6187	11.1142	10.8229	11.1978
ENSMUSG00000020642	Rnf144a	-4.66356	7.00501e-23	1.55335e-21	12.3241	11.5442	10.6803	11.0475	9.19366	8.80337	8.49049	8.3485	8.3256	8.34819
ENSMUSG00000020385	Clk4	2.52959	7.16096e-23	1.58571e-21	11.1664	11.2767	10.8687	11.0513	12.7592	12.5563	12.3255	12.6092	12.6502	12.6615
ENSMUSG00000096020	NA	-4.62022	7.52698e-23	1.66444e-21	8.42567	8.03283	10.1895	8.90902	6.34928	6.29054	6.2572	6.34296	6.28465	6.30256
ENSMUSG00000000730	Dnmt3l	2.6169	8.05952e-23	1.77972e-21	7.30972	7.11105	7.39332	7.4127	8.82908	9.10682	8.64319	8.90527	8.69033	8.84753
ENSMUSG00000064138	Fam172a	3.72497	8.37961e-23	1.84783e-21	12.2908	12.3429	11.5583	11.7547	14.0953	14.1607	14.0835	14.1779	14.4051	14.1708
ENSMUSG00000101304	Plet1os	5.4078	8.4691e-23	1.86497e-21	7.99103	8.02707	8.11423	8.20235	12.101	10.6883	11.1837	10.8296	9.06239	10.8003
ENSMUSG00000096464	NA	-4.68323	9.00698e-23	1.98066e-21	7.70967	8.39113	9.86842	9.76552	6.36315	6.30471	6.27154	6.35686	6.29885	6.31666
ENSMUSG00000051817	Sox12	-3.81172	9.22835e-23	2.02653e-21	10.8345	10.8523	11.9817	11.9502	9.34947	8.8435	9.30843	9.09052	9.16472	9.12992
ENSMUSG00000005611	Mrvi1	-3.72196	1.0071e-22	2.20851e-21	9.47836	10.6334	10.2049	10.3083	7.98501	7.65636	7.81613	7.6284	8.35315	7.75889
ENSMUSG00000055541	Lair1	2.71281	1.07938e-22	2.36375e-21	11.5643	11.4488	11.0284	11.1698	12.9001	12.8374	12.9452	12.899	13.0817	12.8824
ENSMUSG00000035158	Mitf	3.36456	1.32964e-22	2.90778e-21	10.9115	10.8726	10.3264	10.505	12.9402	12.7438	12.5317	12.7216	12.115	12.6348
ENSMUSG00000090069	NA	-2.53204	1.34658e-22	2.94078e-21	11.9407	11.8377	12.3137	12.0916	10.6972	10.4971	10.4174	10.4501	10.2534	10.4961
ENSMUSG00000038122	Tbc1d32	2.27289	1.38364e-22	3.01756e-21	9.97189	10.1307	9.94179	9.95537	11.1665	11.2449	11.2489	11.4986	11.4501	11.482
ENSMUSG00000033799	Fam208b	2.97214	1.48088e-22	3.22519e-21	11.0004	11.1417	10.5483	10.8315	12.5539	12.7303	12.7322	12.4129	12.9127	12.4731
ENSMUSG00000096326	NA	-5.3627	1.51486e-22	3.29465e-21	9.32077	8.19785	11.0272	8.73735	6.49224	6.43646	6.40486	6.48623	6.45538	6.49666
ENSMUSG00000034485	Uaca	3.52261	1.67667e-22	3.64158e-21	8.94651	8.86221	8.67824	8.76866	11.2032	11.031	11.2915	10.3514	10.6088	10.239
ENSMUSG00000076596	NA	-4.33778	1.69061e-22	3.66684e-21	7.90515	9.88554	8.35031	8.68118	6.29352	6.23363	6.19962	6.28708	6.22762	6.24589
ENSMUSG00000025584	Pde8a	3.57704	1.76932e-22	3.83232e-21	11.4726	10.9635	10.6374	10.77	13.0712	12.9032	12.8939	13.153	13.3428	13.0837
ENSMUSG00000037887	Dusp8	-3.15678	1.88336e-22	4.07376e-21	8.68612	8.31363	8.79386	9.15797	6.75384	6.90171	6.62865	6.6983	7.14784	6.63657
ENSMUSG00000041117	Ccdc8	-2.96006	1.89886e-22	4.10169e-21	9.06187	9.46674	9.80808	9.7397	7.80793	7.61883	7.8074	7.79204	7.37424	7.77614
ENSMUSG00000054737	Zfp182	3.40776	1.94276e-22	4.19081e-21	8.85114	8.99087	8.6139	8.67896	10.2729	10.6027	10.2996	11.1644	10.8432	11.1278
ENSMUSG00000041797	Abca9	-3.9439	1.99008e-22	4.28706e-21	9.93416	9.4536	8.63099	8.51273	7.0128	6.76334	6.47989	6.77895	6.8111	6.97661
ENSMUSG00000038954	Supt3	2.73988	2.04431e-22	4.39791e-21	11.8745	11.8483	11.984	11.98	14.0167	13.3715	13.2171	13.5103	13.4426	13.5098
ENSMUSG00000095127	NA	-5.37174	2.09595e-22	4.50289e-21	8.42317	9.31989	11.0954	8.57945	6.53598	6.5037	6.45994	6.50495	6.44997	6.52703
ENSMUSG00000059657	Stfa2	5.75333	2.11326e-22	4.53394e-21	9.68743	9.02597	9.19933	9.31817	12.8152	12.3532	12.4404	12.8036	10.023	12.827
ENSMUSG00000021027	Ralgapa1	4.02444	2.25474e-22	4.83093e-21	12.6077	12.6912	11.8408	12.0331	14.7071	14.4964	14.6138	14.5564	14.9196	14.5891
ENSMUSG00000110615	NA	-2.28714	2.30186e-22	4.92523e-21	12.334	12.1897	12.3922	12.467	10.6757	11.0101	10.961	10.9048	11.0494	10.8792
ENSMUSG00000000440	Pparg	4.75633	2.53957e-22	5.42653e-21	9.76445	9.72699	9.74184	9.75215	13.1582	12.8348	12.6949	11.8344	10.9241	11.8041
ENSMUSG00000002324	Rec8	-4.60568	2.72405e-22	5.81291e-21	9.38279	9.55398	10.9808	10.5025	7.54923	6.95169	7.25791	7.63545	7.02324	7.74827
ENSMUSG00000031974	Abcb10	-2.31279	2.87433e-22	6.12535e-21	13.0565	12.8422	13.111	13.2368	11.403	11.6936	11.6248	11.6334	11.7589	11.5972
ENSMUSG00000064289	Tank	3.2132	2.9411e-22	6.25922e-21	11.4608	11.5104	10.8275	11.0288	13.1209	13.2449	13.0291	12.9984	13.2704	13.0488
ENSMUSG00000106631	NA	2.96745	2.94736e-22	6.26413e-21	8.86062	9.0019	8.48674	8.5602	10.5412	10.3401	10.672	10.3027	10.7364	10.2643
ENSMUSG00000114602	NA	2.63575	2.96738e-22	6.29823e-21	7.05156	7.26428	7.22221	7.32256	8.62934	8.93346	8.91661	8.54479	8.92479	8.55685
ENSMUSG00000101970	1810026B05Rik	2.71399	3.02075e-22	6.40293e-21	11.1663	11.3183	11.0284	11.0218	12.5819	12.4298	12.5265	12.8762	13.0405	12.8778
ENSMUSG00000097583	NA	2.19465	3.17608e-22	6.72319e-21	7.53726	7.58672	7.55822	7.45843	8.73872	8.88158	8.7385	8.98796	8.82931	8.84465
ENSMUSG00000109957	NA	-3.44094	3.21724e-22	6.80124e-21	8.09269	8.64352	8.94341	8.97929	6.60323	6.34625	6.28782	6.93306	6.38946	6.70662
ENSMUSG00000001865	Cpa3	-4.68238	3.31157e-22	6.99134e-21	9.54178	10.9347	9.86729	9.83018	6.99287	6.94308	6.89604	7.67067	6.85856	7.7026
ENSMUSG00000107634	NA	3.05169	3.37898e-22	7.12416e-21	8.54857	8.46223	8.19459	8.34318	9.91473	9.94489	9.87965	10.198	10.6633	10.2769
ENSMUSG00000020891	Alox8	-3.40347	3.41181e-22	7.18382e-21	7.40346	8.11774	8.75385	8.42595	6.21427	6.15042	6.11408	6.15151	6.14401	6.15002
ENSMUSG00000043340	NA	4.13952	3.45813e-22	7.27171e-21	11.5465	11.7184	10.9852	11.2294	13.0254	13.3106	13.614	14.1489	13.9512	14.1457
ENSMUSG00000044937	Ttc41	2.39129	3.52931e-22	7.41156e-21	8.72652	8.80555	8.68947	8.82435	10.3628	9.90613	9.97841	10.3007	10.193	10.269
ENSMUSG00000028161	Ppp3ca	3.2421	4.11719e-22	8.62794e-21	13.3014	13.2733	12.6489	12.773	15.0945	14.8918	14.8657	14.8264	15.0795	14.8054
ENSMUSG00000031229	Atrx	3.27314	4.11943e-22	8.62794e-21	12.3084	12.2494	11.5879	11.8619	13.9385	14.0111	13.9557	13.8173	14.1532	13.7987
ENSMUSG00000020580	Rock2	3.39904	4.37015e-22	9.14099e-21	11.7344	11.9722	11.3108	11.4627	13.8674	13.8184	13.8517	13.2487	13.5526	13.2582
ENSMUSG00000068735	Trp53i11	-3.96715	4.83998e-22	1.01104e-20	9.33924	9.59702	9.96362	9.69679	6.79792	6.77021	6.742	7.47042	7.46804	7.52879
ENSMUSG00000094198	NA	-4.32318	5.00282e-22	1.04368e-20	8.80375	8.10458	9.87599	7.99726	6.31963	6.23259	6.19856	6.28606	6.22658	6.24485
ENSMUSG00000028179	Cth	4.92517	5.19231e-22	1.08179e-20	7.77985	7.85063	7.96938	8.02733	10.594	9.91843	11.6326	9.63713	11.0495	9.72821
ENSMUSG00000086676	NA	3.09481	5.32749e-22	1.1085e-20	6.86003	6.83516	7.13573	7.1865	9.19335	8.83662	8.8458	8.47485	8.87738	8.43724
ENSMUSG00000034640	Tiparp	3.61112	6.1352e-22	1.27488e-20	10.6834	10.7382	10.005	10.1912	12.6804	12.3071	12.1834	12.6972	12.5142	12.7485
ENSMUSG00000037202	Prf1	-2.89412	6.36996e-22	1.32193e-20	7.88849	8.00207	8.36434	8.14321	6.24208	6.17918	6.24196	6.20817	6.7085	6.19206
ENSMUSG00000021715	Cwc27	3.42564	6.7507e-22	1.39912e-20	10.8768	10.8539	10.2459	10.3982	12.4615	12.805	12.6189	12.345	12.9813	12.3745
ENSMUSG00000061577	Adgrg5	-3.00753	6.75965e-22	1.39914e-20	7.57553	7.76316	8.48936	8.16872	6.16041	6.12389	6.11347	6.20838	6.16971	6.31025
ENSMUSG00000024427	Spry4	-2.77875	6.83573e-22	1.41304e-20	7.7347	8.18627	8.39872	8.07405	6.4168	6.59039	6.22087	6.28815	6.50988	6.29451
ENSMUSG00000078920	Ifi47	-3.12053	7.24696e-22	1.4961e-20	10.9941	11.2637	10.8914	10.9829	8.99631	8.83821	8.6461	9.37578	9.16498	9.31671
ENSMUSG00000102780	NA	2.66566	8.52527e-22	1.75771e-20	6.67534	6.71618	6.95909	7.01187	8.60817	8.29835	8.22317	8.2869	8.36867	8.57904
ENSMUSG00000037818	Abhd18	3.31786	8.54471e-22	1.75943e-20	9.98935	10.0409	9.49779	9.45064	11.6274	11.5971	11.4595	11.9854	11.5169	11.9786
ENSMUSG00000103734	NA	2.89418	8.80007e-22	1.80966e-20	7.18155	7.0883	7.2959	7.3706	8.40026	8.8736	8.83874	9.11532	9.18266	8.98815
ENSMUSG00000029735	Tpk1	2.65628	9.59894e-22	1.97139e-20	10.0838	10.1422	9.75374	9.71424	11.578	11.3323	11.3026	11.6284	11.5449	11.6389
ENSMUSG00000030054	Gp9	-3.7656	9.82355e-22	2.01491e-20	8.65032	9.53052	10.0057	9.87448	7.49534	7.05432	6.94072	7.5152	7.09467	7.35255
ENSMUSG00000047213	Ythdf3	3.47802	1.00948e-21	2.06786e-20	11.5998	11.7381	10.9485	11.1519	13.2185	13.4714	13.3092	13.4211	13.6657	13.4346
ENSMUSG00000017417	Plxdc1	-3.69318	1.03598e-21	2.11942e-20	11.1652	10.8722	11.8236	11.5697	9.04141	8.75207	8.61779	9.3174	9.34404	9.30332
ENSMUSG00000035547	Capn5	-4.38636	1.1434e-21	2.33616e-20	10.5796	10.5983	11.4145	11.3994	8.00261	7.86314	7.8576	8.75921	8.26734	8.73867
ENSMUSG00000023328	Ache	-4.14815	1.2264e-21	2.50252e-20	9.96059	10.1431	10.7459	10.8541	8.45666	7.47889	7.50138	7.88957	7.57367	8.04827
ENSMUSG00000104302	NA	3.4174	1.24777e-21	2.54211e-20	10.2507	10.3756	9.85863	10.1127	12.6807	11.8807	12.1715	11.7519	12.3754	11.7442
ENSMUSG00000067889	Sptbn2	2.43879	1.24901e-21	2.54211e-20	7.94195	8.09328	8.07648	8.14273	9.49222	9.34467	9.66045	9.39155	9.76872	9.31359
ENSMUSG00000108741	NA	2.48596	1.27511e-21	2.5919e-20	7.78602	7.63823	7.41369	7.43885	9.22733	8.94414	8.92446	9.02631	9.12497	9.04839
ENSMUSG00000085234	Gm15614	4.08243	1.3125e-21	2.66449e-20	7.94002	7.98765	8.15579	8.1392	11.1953	10.5	10.5326	9.65508	9.88523	9.76864
ENSMUSG00000022837	Iqcb1	2.7697	1.32216e-21	2.68067e-20	8.60752	8.84589	8.33711	8.36983	10.4069	10.2648	10.1356	10.011	10.275	10.0198
ENSMUSG00000020128	Vps54	3.62858	1.55067e-21	3.13996e-20	12.0191	12.0283	11.2907	11.4609	14.1798	13.7694	13.795	13.8648	13.5492	13.8531
ENSMUSG00000034007	Scaper	3.40976	1.59144e-21	3.21839e-20	10.1717	10.0671	9.37151	9.63453	11.9149	11.7268	11.7373	11.835	12.0126	11.8091
ENSMUSG00000031596	Slc7a2	3.14391	1.60286e-21	3.23737e-20	8.10337	8.04765	8.13229	8.04621	9.76719	10.3023	9.77215	10.1688	9.19656	9.97697
ENSMUSG00000087231	E230016M11Rik	2.66266	1.71735e-21	3.4642e-20	9.94678	9.82206	9.87354	9.76731	11.8857	11.2127	11.2074	11.2724	11.488	11.3405
ENSMUSG00000050138	Kcnk12	-4.65833	1.72499e-21	3.47518e-20	11.1802	11.092	11.7799	11.5706	7.87411	9.03029	8.39286	8.09467	8.9817	8.1863
ENSMUSG00000024983	Vti1a	2.35496	1.73784e-21	3.49664e-20	12.847	12.7802	12.4848	12.5382	13.8887	14.0877	14.1018	14.1009	14.2184	14.0276
ENSMUSG00000025808	Ccdc7a	2.78719	1.86831e-21	3.75241e-20	7.12608	7.20596	7.23006	7.37753	9.09003	8.58178	9.18022	8.63302	8.91157	8.66273
ENSMUSG00000020463	Ppp4r3b	3.21398	1.8697e-21	3.75241e-20	11.3003	11.4816	10.6973	11.0788	13.0951	13.1897	12.9973	12.8692	13.2221	12.9264
ENSMUSG00000105606	NA	-6.29026	1.92042e-21	3.84447e-20	8.09526	8.94985	13.1157	9.86911	6.66144	6.60781	6.57748	6.65566	6.60244	6.61876
ENSMUSG00000114407	NA	2.15121	1.91974e-21	3.84447e-20	11.3906	11.4312	11.3051	11.3596	12.5867	12.8143	12.8098	12.4891	12.7083	12.4866
ENSMUSG00000038535	Zfp280d	3.11709	1.99774e-21	3.99423e-20	11.0312	11.2661	10.6178	10.7765	12.5621	12.7643	12.7087	12.6638	13.1818	12.6781
ENSMUSG00000025326	Ube3a	3.38415	2.25333e-21	4.49957e-20	11.4809	11.813	10.9712	11.303	13.3094	13.4728	13.4442	13.1624	13.6919	13.2821
ENSMUSG00000048218	Amigo2	-2.65731	2.40467e-21	4.79573e-20	8.52479	8.85358	8.7701	8.77407	7.36278	7.14668	7.11993	7.02758	6.75731	6.97539
ENSMUSG00000071267	Zfp942	3.28757	2.4956e-21	4.97082e-20	9.12217	9.21816	8.61125	8.85628	10.5611	10.8606	10.9686	10.7187	11.3756	10.6945
ENSMUSG00000036879	Phkb	3.73371	2.70485e-21	5.38084e-20	12.4513	12.4653	11.7812	11.9007	14.3408	13.8937	13.9575	14.5922	14.5161	14.6009
ENSMUSG00000041112	Elmo1	2.78863	2.78102e-21	5.52545e-20	14.2537	14.1604	13.9416	13.9094	15.6235	15.9498	15.9138	15.3949	15.9139	15.3805
ENSMUSG00000029553	Tfec	3.54129	2.85269e-21	5.66075e-20	12.0623	12.1786	11.4406	11.5058	13.5622	13.8253	14.1516	13.8634	13.968	13.9631
ENSMUSG00000102776	NA	2.69951	3.31958e-21	6.579e-20	7.6	7.59878	7.50709	7.73411	9.57187	9.25762	9.29587	8.89808	9.04489	8.98442
ENSMUSG00000044349	Snhg11	4.77824	3.51498e-21	6.95754e-20	7.40764	7.48534	7.69064	7.73208	10.304	9.21561	9.0198	10.9034	9.95768	10.9031
ENSMUSG00000109005	NA	2.33171	3.56258e-21	7.04299e-20	7.58224	7.44826	7.36109	7.55176	8.84103	8.8593	8.60593	8.92379	9.01328	8.9371
ENSMUSG00000102153	NA	2.88292	3.74417e-21	7.39275e-20	7.96983	8.19153	7.62347	7.77126	9.62684	9.71786	9.88106	9.42265	9.53317	9.37425
ENSMUSG00000056220	Pla2g4a	3.70045	4.19429e-21	8.27119e-20	11.3269	11.5566	10.6939	10.8172	13.2986	13.2869	13.3552	13.4269	12.9739	13.3898
ENSMUSG00000074165	Zfp788	2.8159	4.23075e-21	8.33274e-20	8.76085	8.78525	8.34748	8.49214	10.0455	10.2672	10.2485	10.1434	10.6627	10.1523
ENSMUSG00000097373	NA	3.15871	4.25034e-21	8.36094e-20	8.28913	7.9257	7.84004	7.88455	10.0716	9.49347	9.66089	10.1752	9.43023	10.0176
ENSMUSG00000085004	5430427M07Rik	3.17179	4.37655e-21	8.59855e-20	8.6563	8.64191	8.33311	8.55557	10.1762	10.5962	10.1551	10.1154	10.9765	10.1185
ENSMUSG00000026228	Htr2b	3.12809	4.46867e-21	8.76867e-20	7.84223	7.88438	7.65752	7.71355	9.50212	9.86172	9.82276	9.14682	9.91293	9.08639
ENSMUSG00000021668	Polk	3.17564	4.77096e-21	9.35025e-20	9.97887	10.046	9.35104	9.59397	11.8979	11.3918	11.5059	11.6847	11.6018	11.6817
ENSMUSG00000007122	Casq1	3.36204	4.89752e-21	9.58643e-20	7.20162	7.26851	7.41683	7.44203	9.4768	8.35697	9.45817	9.36692	9.13288	9.52098
ENSMUSG00000034664	Itga2b	-4.91144	4.97552e-21	9.71514e-20	11.9266	13.054	13.7653	13.4806	10.5597	9.62994	9.73616	10.4238	9.68468	10.4096
ENSMUSG00000114598	NA	2.61505	4.97505e-21	9.71514e-20	7.45159	7.4023	7.35384	7.34423	8.6909	8.87487	8.56162	9.09638	9.11387	9.111
ENSMUSG00000103696	NA	2.3602	4.99063e-21	9.73266e-20	7.3048	7.26124	7.11928	7.32194	8.48347	8.61882	8.58097	8.72485	8.89069	8.554
ENSMUSG00000031785	Adgrg1	-5.3278	5.1812e-21	1.00919e-19	13.3005	13.6652	14.6189	14.4618	10.2495	10.2673	10.1744	11.0124	11.3553	11.0684
ENSMUSG00000027827	Kcnab1	3.12186	5.23094e-21	1.01763e-19	8.68869	8.74837	8.53158	8.28331	10.2512	10.0051	10.2598	10.7499	10.1698	10.7635
ENSMUSG00000060090	Rp2	2.2007	5.48603e-21	1.06594e-19	10.4638	10.6168	10.2737	10.4789	11.7977	11.9399	11.7993	11.7098	11.6173	11.7819
ENSMUSG00000085719	NA	-3.33453	5.86557e-21	1.13829e-19	8.91189	8.73627	9.53005	9.567	6.88239	7.01992	6.9925	7.34593	7.05117	7.51494
ENSMUSG00000107083	NA	2.75638	6.03332e-21	1.16942e-19	7.009	7.124	7.10357	7.18124	8.68768	8.4046	8.33134	8.90824	8.92758	8.89778
ENSMUSG00000026761	Orc4	3.12895	6.3248e-21	1.22442e-19	10.1548	10.4737	9.68401	9.93739	11.847	12.0006	11.9195	11.8085	12.1593	11.8452
ENSMUSG00000025920	Stau2	3.34244	6.34652e-21	1.22712e-19	9.46356	9.62816	9.1296	9.27138	11.2154	11.3495	11.6945	10.8963	11.7269	10.8312
ENSMUSG00000026042	Col5a2	-4.46549	6.66355e-21	1.28685e-19	7.8508	8.45759	8.95248	10.15	6.36245	6.34247	6.29627	6.40823	6.39725	6.41581
ENSMUSG00000024697	Gna14	-2.6448	7.41908e-21	1.43102e-19	9.60495	9.90828	9.74713	9.69641	8.3264	7.75466	7.91945	8.15467	8.02986	8.26192
ENSMUSG00000038236	Hoxa7	2.6658	7.80479e-21	1.50358e-19	9.73526	9.83711	9.79072	9.85475	11.3151	11.5924	11.7189	11.2743	10.8885	11.3131
ENSMUSG00000027677	Ttc14	2.55094	7.99933e-21	1.53919e-19	10.4279	10.5295	10.0386	10.1539	11.6307	11.7935	11.7817	11.8137	11.9815	11.884
ENSMUSG00000039462	Col10a1	2.73745	8.92106e-21	1.71447e-19	7.69355	7.5843	7.57072	7.71799	8.89928	9.21601	8.88552	9.44419	9.54215	9.35368
ENSMUSG00000059586	Nsmce2	2.82465	9.09323e-21	1.74544e-19	12.137	12.1128	11.5867	11.6493	13.4532	13.5934	13.5458	13.5639	13.7443	13.4895
ENSMUSG00000033022	Cdo1	2.81083	9.96543e-21	1.91054e-19	7.61259	7.77502	7.52798	7.8449	9.16859	8.84725	9.43841	9.59193	9.3359	9.53859
ENSMUSG00000048264	Dip2c	3.55862	1.05379e-20	2.01786e-19	10.8297	10.9414	10.5979	10.5336	13.0988	13.1547	12.9353	12.1108	12.9563	12.1023
ENSMUSG00000076587	NA	-4.03084	1.08061e-20	2.06672e-19	8.05229	9.22831	9.1734	7.4433	6.22522	6.16391	6.12907	6.21862	6.15776	6.17646
ENSMUSG00000039579	Grin3a	2.46376	1.18388e-20	2.26149e-19	7.36513	7.32403	7.247	7.34654	8.94106	8.42347	8.6017	8.84833	8.84514	8.90917
ENSMUSG00000038421	Fcrla	-2.50846	1.20748e-20	2.3038e-19	8.37763	7.98666	8.55082	8.06015	6.82133	6.6677	6.79104	6.6527	6.58754	6.69909
ENSMUSG00000032263	Bckdhb	2.41374	1.21182e-20	2.30931e-19	10.2406	10.3097	10.4851	10.4629	11.4342	11.9499	11.9581	11.7955	11.9417	11.7064
ENSMUSG00000000409	Lck	-3.33549	1.23151e-20	2.34401e-19	10.2067	10.2738	11.2325	10.9676	8.63548	8.55277	8.43222	8.61303	9.02012	8.66258
ENSMUSG00000030103	Bhlhe40	3.25618	1.24829e-20	2.37309e-19	10.4926	10.1585	10.2225	10.4629	12.6243	11.9447	11.6498	12.495	11.8965	12.5128
ENSMUSG00000056383	AI987944	2.6757	1.2584e-20	2.38945e-19	8.75398	8.7712	8.29484	8.38632	9.9733	10.2079	10.0648	10.2563	10.061	10.3309
ENSMUSG00000033826	Dnah8	-3.22797	1.2651e-20	2.3993e-19	12.5412	12.3306	11.994	12.0777	10.3436	9.82433	9.8822	10.2367	10.6314	10.2565
ENSMUSG00000036814	Slc6a20a	-2.74044	1.36816e-20	2.59167e-19	9.53957	9.01951	8.89829	9.0199	7.25274	7.4181	7.19506	7.57093	7.59147	7.5385
ENSMUSG00000049287	Iba57	-3.14736	1.38947e-20	2.62889e-19	11.113	11.1084	12.0029	12.0617	9.59158	9.73593	9.57715	9.67486	9.88132	9.64037
ENSMUSG00000045382	Cxcr4	-2.3058	1.40488e-20	2.65488e-19	14.3584	14.3503	14.742	14.305	12.9166	12.8826	13.2121	13.005	12.962	13.0535
ENSMUSG00000104728	NA	2.89408	1.45606e-20	2.7483e-19	7.21711	7.08417	7.21764	7.21502	9.37871	8.92319	8.82014	8.76468	8.49552	8.65322
ENSMUSG00000032068	Plet1	5.17444	1.46897e-20	2.76938e-19	7.75183	7.83425	7.95359	8.04783	11.8622	10.4053	10.8964	10.4763	8.85577	10.4347
ENSMUSG00000030246	Ldhb	-3.92172	1.55044e-20	2.91951e-19	9.26555	9.06458	9.76491	9.74216	6.90857	7.63858	7.2371	6.72757	6.66454	6.68038
ENSMUSG00000043467	Zbtb37	2.45974	1.55653e-20	2.92749e-19	10.0431	10.0821	9.83539	9.79198	11.3779	11.321	11.7058	11.4239	11.1027	11.4242
ENSMUSG00000037979	Ccdc92	-3.18526	1.64738e-20	3.0947e-19	7.34558	7.98543	8.558	8.43222	6.14885	6.24261	6.19296	6.17052	6.16092	6.19363
ENSMUSG00000021815	Mss51	2.26355	1.65868e-20	3.11223e-19	8.24819	8.32376	8.29497	8.50527	9.83711	9.46154	9.79098	9.75447	9.55108	9.7052
ENSMUSG00000015970	Chdh	-2.48896	1.90225e-20	3.56503e-19	12.687	12.7361	12.7319	12.437	11.1041	11.2203	11.3563	10.8413	11.0634	10.907
ENSMUSG00000103094	NA	3.15541	1.98748e-20	3.72036e-19	7.35311	7.28639	7.3408	7.38898	8.7274	9.13382	9.19034	8.97585	9.80566	8.89061
ENSMUSG00000109881	NA	3.14215	2.06008e-20	3.85171e-19	9.01005	9.10041	8.65425	8.74521	10.5553	11.312	10.3608	10.614	10.6371	10.6591
ENSMUSG00000033632	AW554918	2.79464	2.09589e-20	3.91405e-19	10.9665	11.0154	10.4586	10.5917	12.3212	12.4331	12.4021	12.3603	12.7175	12.3229
ENSMUSG00000027347	Rasgrp1	-2.85235	2.21121e-20	4.12455e-19	8.91313	8.81354	8.45162	8.4262	7.11158	6.52545	6.70811	6.98277	7.05517	6.87503
ENSMUSG00000022838	Eaf2	2.58551	2.28674e-20	4.26043e-19	8.83263	9.10605	8.67435	8.65158	10.622	10.4258	10.2859	10.1953	10.3986	10.1947
ENSMUSG00000004552	Ctse	-5.68554	2.50586e-20	4.66319e-19	14.0267	13.6791	14.2072	14.3824	10.0292	10.0283	9.91379	11.1726	10.0671	11.1442
ENSMUSG00000027765	P2ry1	-3.5198	2.73586e-20	5.08524e-19	9.55994	10.1268	9.16454	9.2563	7.03173	7.27753	6.99863	7.65388	7.60497	7.56912
ENSMUSG00000097814	NA	2.89261	2.89805e-20	5.3804e-19	7.80486	7.3453	7.51796	7.57734	8.90793	9.54953	9.57605	9.15695	9.08523	9.18454
ENSMUSG00000019790	Stxbp5	3.05157	3.00782e-20	5.57765e-19	13.5397	13.5693	13.0235	13.0968	15.4585	15.2286	15.2504	14.9179	14.877	14.9113
ENSMUSG00000039531	Zup1	3.10885	3.03338e-20	5.61848e-19	10.1548	10.1391	9.49412	9.74526	11.6227	11.6167	11.4355	11.9401	11.847	11.9054
ENSMUSG00000047036	Zfp445	2.83446	3.11582e-20	5.76445e-19	11.6365	11.6393	11.0713	11.2404	12.9837	12.9183	12.9482	13.231	13.2374	13.2179
ENSMUSG00000006587	Snai3	4.19368	3.11964e-20	5.76479e-19	8.23894	8.26994	8.79806	8.65685	11.8082	10.6473	10.8685	10.6254	10.1273	10.636
ENSMUSG00000008193	Spib	-3.16447	3.31467e-20	6.11805e-19	9.41752	8.89473	9.1523	9.363	7.70242	6.88271	7.29042	7.18344	6.93781	7.26511
ENSMUSG00000097267	1700109K24Rik	2.79364	3.33002e-20	6.13924e-19	6.81978	6.96006	7.15296	7.35102	8.81253	8.78645	8.81948	8.79892	8.29858	8.71009
ENSMUSG00000044244	Il20rb	3.24796	3.53833e-20	6.51571e-19	8.30937	8.39681	8.43844	8.32029	10.4594	10.6086	10.4229	9.60851	10.427	9.62382
ENSMUSG00000030162	Olr1	4.45696	3.63962e-20	6.69445e-19	10.2624	10.0454	9.56583	9.72038	12.5013	12.6793	12.8937	11.4466	12.9209	11.5223
ENSMUSG00000020520	Galnt10	-4.49567	4.00497e-20	7.35791e-19	12.7008	12.4856	13.2498	13.1664	9.47415	9.86867	9.68407	10.6429	9.86219	10.5868
ENSMUSG00000046523	Kctd4	2.87953	4.06154e-20	7.4532e-19	7.27177	7.37815	7.39868	7.53641	8.8458	9.09002	9.04242	8.81621	9.61321	8.87582
ENSMUSG00000026977	March7	3.54774	4.15635e-20	7.61837e-19	11.6909	11.6797	10.9944	11.2134	13.2603	13.2517	13.0154	13.7231	13.7908	13.7201
ENSMUSG00000046230	Vps13a	2.81613	4.31634e-20	7.9025e-19	11.2844	11.6044	11.0259	11.2693	12.8618	13.0811	13.0779	12.7018	13.2916	12.7394
ENSMUSG00000040651	Fam208a	3.00954	4.35301e-20	7.96044e-19	11.1542	11.3064	10.6214	10.7944	12.5732	12.5351	12.7687	12.8464	12.9656	12.8856
ENSMUSG00000020954	Strn3	3.24945	4.41766e-20	8.06936e-19	12.0457	12.167	11.4357	11.5159	13.7558	13.6176	13.5622	13.7561	13.9794	13.7207
ENSMUSG00000036257	Pnpla8	4.10391	4.82878e-20	8.81015e-19	10.7845	10.8923	10.3287	10.466	13.698	13.3331	13.1011	12.3653	12.3141	12.4249
ENSMUSG00000107741	NA	2.72784	5.10377e-20	9.30117e-19	8.11374	8.19733	8.09709	7.91278	9.67586	9.55597	9.36862	10.0033	9.39627	9.98193
ENSMUSG00000051373	Plpp7	-2.8631	5.18718e-20	9.44234e-19	7.76178	7.58017	8.33578	8.32323	6.16915	6.17334	6.13665	6.30728	6.45726	6.30918
ENSMUSG00000107102	NA	2.52666	5.22992e-20	9.50921e-19	7.23968	7.19516	7.31535	7.43491	8.78736	8.51418	8.74691	8.73778	9.14974	8.67589
ENSMUSG00000114046	NA	3.97049	5.5622e-20	1.01018e-18	11.4717	11.5239	10.6896	10.8645	13.4095	13.1355	13.3083	13.7998	13.1876	13.8378
ENSMUSG00000020773	Trim47	-2.75561	6.1115e-20	1.10867e-18	11.1483	11.3994	11.8669	11.5319	9.47844	9.98634	9.65816	9.96045	9.72209	9.85754
ENSMUSG00000030124	Lag3	-3.76746	6.16767e-20	1.11758e-18	8.4557	8.42682	9.63443	9.57401	7.12489	6.54826	6.71692	6.86172	6.51963	6.9179
ENSMUSG00000098462	NA	4.52978	6.40752e-20	1.15972e-18	10.3785	10.4484	9.72041	9.75963	12.7654	11.8556	12.1363	13.2278	12.3408	13.1961
ENSMUSG00000038718	Pbx3	4.737	6.48041e-20	1.17157e-18	11.1567	11.1263	10.9406	10.929	12.5816	12.6462	12.9153	14.0272	14.6306	14.0426
ENSMUSG00000070803	Cited4	-4.51078	6.56849e-20	1.18614e-18	10.6857	10.665	11.7424	12.2026	8.41804	8.1899	8.34449	8.74749	9.24001	8.72566
ENSMUSG00000101258	NA	-2.46414	7.00521e-20	1.26357e-18	12.8806	12.8447	13.2703	13.2912	11.6401	11.3729	11.3181	11.6634	11.5686	11.6739
ENSMUSG00000029650	Slc46a3	-2.098	7.74425e-20	1.39529e-18	10.4912	10.3961	10.5189	10.7039	9.0792	9.17019	9.277	9.35638	9.1419	9.31193
ENSMUSG00000084911	NA	3.07941	7.9238e-20	1.42601e-18	7.11369	7.15877	7.25168	7.35097	9.25251	8.53149	8.54934	9.32337	8.83389	9.29166
ENSMUSG00000039967	Zfp292	3.25919	8.50521e-20	1.52891e-18	12.0027	12.0538	11.2924	11.4303	13.5921	13.632	13.5477	13.7282	13.6997	13.7121
ENSMUSG00000029477	Morn3	2.76322	8.60964e-20	1.54593e-18	7.87927	7.93987	8.03033	7.98439	9.85991	8.96104	9.41248	9.66015	9.70298	9.69463
ENSMUSG00000028137	Celf3	3.07991	8.99656e-20	1.61358e-18	8.6084	8.31928	8.27237	8.30523	10.5806	9.86019	10.0968	10.4684	9.59417	10.2389
ENSMUSG00000074604	Mgst2	4.2359	9.10238e-20	1.63072e-18	11.7741	11.1918	11.2252	11.4319	13.9252	13.0627	13.1564	14.4567	13.2557	14.422
ENSMUSG00000020241	Col6a2	-3.42862	9.79689e-20	1.75316e-18	7.31615	7.76834	8.64356	8.62403	6.11957	6.05608	6.01995	6.11275	6.10519	6.06909
ENSMUSG00000004612	Nkg7	-4.30257	1.03856e-19	1.85641e-18	11.6977	11.7336	12.395	12.5578	9.05452	9.08804	9.00747	9.38917	10.1864	9.44415
ENSMUSG00000033102	Cdc14b	2.78815	1.10075e-19	1.96536e-18	10.2638	10.3921	10.0772	10.0204	11.9276	12.0062	12.0786	11.4451	11.9987	11.4237
ENSMUSG00000015745	Plekho1	-3.3332	1.16709e-19	2.08146e-18	11.4058	11.1562	12.0818	11.8725	9.51666	9.23691	9.22583	9.87333	9.73323	9.79568
ENSMUSG00000021608	Lpcat1	-3.17129	1.24018e-19	2.20932e-18	12.8969	12.5773	13.1951	13.1877	10.6764	11.1655	11.0012	10.732	11.4356	10.7734
ENSMUSG00000105239	NA	3.54046	1.24689e-19	2.2188e-18	7.26195	7.27686	7.58165	7.53431	10.1926	9.01467	9.53774	9.15218	8.93894	9.44337
ENSMUSG00000037613	Tnfrsf23	3.1818	1.3417e-19	2.38482e-18	8.95081	8.4816	8.85552	8.8788	11.1036	10.805	10.2278	10.7479	10.1046	10.6997
ENSMUSG00000060002	Chpt1	3.09471	1.38922e-19	2.46653e-18	9.33305	9.43993	8.98909	9.15805	11.3235	11.5613	10.9302	10.7534	10.7705	10.7247
ENSMUSG00000021978	Extl3	-3.89188	1.46096e-19	2.591e-18	12.5591	12.3961	13.057	12.9509	10.2358	10.8149	10.7009	9.87294	10.0619	9.83002
ENSMUSG00000096929	A330023F24Rik	3.73593	1.49981e-19	2.65693e-18	10.1074	9.80585	9.64423	9.73552	12.463	11.4726	11.3949	12.4291	11.329	12.2822
ENSMUSG00000105677	NA	2.22315	1.55011e-19	2.74296e-18	6.90431	7.06456	7.05846	7.0575	8.46045	8.25203	8.11567	8.39873	8.33854	8.42125
ENSMUSG00000107116	NA	2.51522	1.57484e-19	2.78363e-18	8.18844	8.1129	7.99266	7.915	9.7152	9.14299	9.41736	9.75672	9.47342	9.66377
ENSMUSG00000114131	NA	2.91408	1.63247e-19	2.88228e-18	6.84413	6.85477	7.06734	7.17309	9.08534	8.2547	8.41353	8.86132	8.71538	8.61017
ENSMUSG00000052549	Arl13a	2.49092	1.6563e-19	2.9211e-18	6.88007	6.76103	6.99812	7.05122	8.47221	8.3347	8.47085	8.17367	8.6451	8.1603
ENSMUSG00000039328	Rnf122	-2.86869	1.69823e-19	2.99172e-18	8.50827	8.49335	9.19994	8.82427	6.90516	7.05952	6.90851	7.23601	6.683	7.14508
ENSMUSG00000114193	NA	2.58787	1.7516e-19	3.08231e-18	6.60151	6.62922	6.95098	6.97575	8.58313	8.23909	8.12663	8.38568	8.1998	8.28845
ENSMUSG00000095497	NA	-3.53336	1.7971e-19	3.15887e-18	7.6565	8.20578	9.04154	7.60668	6.12701	6.06374	6.02774	6.12021	6.05738	6.0767
ENSMUSG00000027346	Gpcpd1	3.18267	1.81481e-19	3.18647e-18	11.5449	11.2473	10.8889	10.9469	13.4012	12.7714	13.0974	13.1701	12.593	13.1216
ENSMUSG00000107355	NA	-2.94892	1.92438e-19	3.37512e-18	9.95801	9.58236	9.92941	9.80596	7.54337	8.03665	7.69075	8.30012	7.93941	8.18677
ENSMUSG00000106464	C130083M11Rik	2.41738	1.98982e-19	3.48603e-18	7.65584	7.82893	7.54777	7.88687	9.22404	9.45882	9.1576	9.00345	8.98817	9.11371
ENSMUSG00000086600	NA	2.70399	2.0434e-19	3.57596e-18	9.54077	9.51577	9.00457	9.09421	10.8881	10.7728	11.1425	10.8479	10.9874	10.8188
ENSMUSG00000100779	NA	-4.54476	2.40043e-19	4.19613e-18	9.41973	9.31456	10.6462	10.6796	7.06053	6.96341	6.88773	7.85748	7.0484	7.70066
ENSMUSG00000020638	Cmpk2	-3.76774	2.46737e-19	4.30365e-18	11.1438	10.9873	10.3223	10.5229	7.75831	8.39568	8.40027	8.35642	8.97157	8.31513
ENSMUSG00000040640	Erc2	4.59218	2.46562e-19	4.30365e-18	7.54184	7.3885	7.66034	7.68045	10.5397	9.4462	9.5345	10.7097	8.68519	10.752
ENSMUSG00000028684	Urod	-3.23236	2.47161e-19	4.30631e-18	12.4794	12.3756	13.4176	13.5131	10.8403	11.1555	11.1347	10.9996	11.0912	10.9326
ENSMUSG00000114857	NA	2.26605	2.51642e-19	4.37957e-18	7.22947	7.2565	7.36026	7.32436	8.7322	8.78646	8.78944	8.43441	8.4499	8.5485
ENSMUSG00000042817	Flt3	-4.86927	2.75007e-19	4.78096e-18	11.2076	11.4167	11.7208	11.1433	7.90484	7.71798	7.83928	8.13264	9.19787	8.38144
ENSMUSG00000006010	Odr4	2.5162	2.7996e-19	4.86174e-18	9.82072	9.95756	9.41303	9.61524	11.1137	11.2493	11.4407	11.0504	11.2283	11.1698
ENSMUSG00000024184	Pdia2	-3.51566	2.93328e-19	5.08832e-18	9.42446	8.92646	9.88519	10.1605	7.72092	6.97816	7.42921	7.64238	7.33091	7.64916
ENSMUSG00000031600	Vps37a	2.83402	3.01865e-19	5.23067e-18	10.5066	10.6212	9.99577	10.1058	12.1314	11.8652	11.7446	12.097	12.0993	12.086
ENSMUSG00000109032	Gm7972	2.15506	3.0508e-19	5.28061e-18	7.64185	7.64743	7.55874	7.5921	9.07286	8.70168	8.85353	8.87199	9.0397	8.77041
ENSMUSG00000033191	Tie1	-4.04638	3.07141e-19	5.31049e-18	9.28	9.50696	10.4517	10.2184	7.21387	7.15963	7.18702	7.91975	6.9522	7.7608
ENSMUSG00000110277	Gm45871	2.32883	3.08779e-19	5.333e-18	7.09865	7.47517	7.27093	7.19786	8.4789	8.4944	8.7072	8.75401	8.70346	8.72619
ENSMUSG00000104315	NA	2.81161	3.13697e-19	5.41204e-18	7.36616	7.22098	7.24343	7.39082	8.44223	8.93733	9.04791	8.86367	9.40664	8.81099
ENSMUSG00000025017	Pik3ap1	2.84709	3.22458e-19	5.55714e-18	13.042	12.6773	12.7575	12.7057	14.9395	14.2105	14.2084	14.6215	14.1178	14.5817
ENSMUSG00000111375	A830010M20Rik	2.34422	3.34319e-19	5.75529e-18	9.1627	9.16474	8.8246	8.957	10.4894	10.2159	10.3117	10.4206	10.689	10.4059
ENSMUSG00000030498	Gas2	2.26011	3.53875e-19	6.08535e-18	9.89103	9.96934	9.59526	9.72745	10.8899	11.1504	11.1481	11.16	11.3098	11.2202
ENSMUSG00000022490	Ppp1r1a	2.8672	3.56078e-19	6.1166e-18	7.02707	6.83986	7.27563	7.19076	9.19265	8.40734	8.62321	8.91151	8.60063	8.69974
ENSMUSG00000014932	Yes1	4.41789	3.64194e-19	6.24924e-18	7.6543	7.7509	7.74674	7.80887	10.9421	10.6177	10.674	9.1618	9.65949	9.1682
ENSMUSG00000006360	Crip1	-5.29321	3.65062e-19	6.25736e-18	12.6622	12.5482	13.5005	13.3578	9.22916	9.07503	9.06769	10.2102	10.0753	10.1972
ENSMUSG00000084860	NA	2.4669	4.19438e-19	7.18163e-18	6.81013	6.82757	6.96355	7.07296	8.21066	8.41849	8.42126	8.30367	8.66963	8.12109
ENSMUSG00000094502	NA	-4.97188	4.58209e-19	7.837e-18	8.35032	7.24754	10.0242	10.2098	6.37267	6.34015	6.28138	6.36641	6.30859	6.32634
ENSMUSG00000027167	Elp4	2.4266	4.65911e-19	7.96016e-18	10.656	10.7395	10.4728	10.5852	11.6947	12.2154	12.1235	11.9037	12.3539	11.9419
ENSMUSG00000034163	Zfc3h1	2.82188	4.74806e-19	8.10338e-18	11.805	11.8764	11.2656	11.3697	13.3016	13.0659	13.1757	13.276	13.5293	13.2719
ENSMUSG00000035246	Pcyt1b	-3.09866	4.91451e-19	8.37845e-18	9.48759	9.32039	8.86878	9.04233	7.78495	7.05555	7.23303	7.03018	7.04942	7.22786
ENSMUSG00000025862	Stag2	3.14479	4.96969e-19	8.46342e-18	12.2926	12.4848	11.6893	11.9503	13.917	14.2131	13.9838	13.7439	14.206	13.8102
ENSMUSG00000105356	NA	2.21118	5.08166e-19	8.64344e-18	7.33533	7.19579	7.13966	7.17846	8.63336	8.5269	8.31839	8.41477	8.69752	8.53864
ENSMUSG00000035161	Ints6	2.47412	5.0863e-19	8.64344e-18	11.7521	11.9687	11.4292	11.6009	13.2683	12.9277	13.2369	13.2486	13.0417	13.2937
ENSMUSG00000052539	Magi3	3.66831	5.11308e-19	8.67965e-18	10.9069	10.8041	10.1738	10.2446	13.2165	12.778	12.8686	12.3548	12.4562	12.2999
ENSMUSG00000038010	Ccdc138	2.61634	5.40096e-19	9.15853e-18	9.22615	9.26596	8.89485	9.07128	10.8429	10.5012	10.4163	10.4938	11.0583	10.5847
ENSMUSG00000052727	Map1b	4.04863	5.49985e-19	9.31626e-18	7.91202	7.95371	8.22859	8.12779	10.0607	9.67676	9.94338	10.2413	11.4079	10.0079
ENSMUSG00000051998	Lax1	-3.09451	5.95446e-19	1.00755e-17	9.16599	9.41553	9.75786	9.07729	7.36066	7.53962	7.51077	7.10977	7.85427	7.11772
ENSMUSG00000097997	NA	3.90247	6.35296e-19	1.07384e-17	9.14994	9.09243	8.91359	8.98745	10.2956	11.2594	10.4176	11.4831	12.0062	11.3988
ENSMUSG00000072673	NA	-2.58751	6.43452e-19	1.08647e-17	9.73772	9.70958	10.3792	10.0974	8.44137	8.59162	8.15854	8.28129	8.42538	8.43331
ENSMUSG00000028256	Odf2l	2.43703	6.93499e-19	1.16973e-17	9.44171	9.4331	8.97877	9.15221	10.6701	10.8591	10.7383	10.5344	10.8647	10.6058
ENSMUSG00000004508	Gab2	2.50815	7.03273e-19	1.18495e-17	13.3166	13.1773	13.2035	12.9603	14.9216	14.3063	14.3469	14.7599	14.751	14.743
ENSMUSG00000110575	NA	-2.51602	7.22246e-19	1.21563e-17	10.2085	10.1048	10.8355	10.684	9.03022	8.99396	8.88975	8.8656	8.99725	8.84613
ENSMUSG00000039704	Lmbrd2	2.64599	7.46061e-19	1.25438e-17	9.41438	9.65672	9.1128	9.20311	10.9913	11.1833	10.9495	10.7046	11.0181	10.6804
ENSMUSG00000103672	NA	2.44101	8.23658e-19	1.38338e-17	6.84085	6.97998	7.10871	7.08208	8.76723	8.31482	8.29842	8.23585	8.49163	8.4628
ENSMUSG00000032519	Slc25a38	-2.73236	8.60012e-19	1.44291e-17	11.6987	11.4868	12.2116	12.4414	10.2576	10.3902	10.1333	10.3647	10.324	10.3678
ENSMUSG00000027207	Galk2	2.26765	8.95386e-19	1.50067e-17	11.2325	11.3254	10.9865	10.953	12.4406	12.5461	12.3473	12.6244	12.3102	12.6239
ENSMUSG00000059182	Skap2	2.71043	9.14486e-19	1.53106e-17	13.0828	13.0376	12.503	12.6161	14.4646	14.3725	14.1951	14.4843	14.6225	14.4815
ENSMUSG00000108214	NA	2.61159	9.17083e-19	1.53379e-17	7.91285	7.65851	7.52718	7.56465	8.93378	8.99387	9.06214	9.46462	9.43704	9.31272
ENSMUSG00000063652	Slc22a21	2.29832	9.22959e-19	1.54199e-17	8.36052	8.45511	8.41516	8.42466	9.97821	9.67722	9.73465	9.53544	10.0647	9.58347
ENSMUSG00000027536	Chmp4c	2.4212	9.26111e-19	1.544e-17	7.82254	7.90652	7.58298	7.8703	9.03059	9.35971	9.37338	9.09218	9.4706	9.01194
ENSMUSG00000043719	Col6a6	-3.86948	9.25453e-19	1.544e-17	9.5646	11.164	10.5942	11.5355	8.7543	8.13597	8.47879	8.42645	8.47361	8.53604
ENSMUSG00000028578	Caap1	2.50085	1.00833e-18	1.67931e-17	9.82081	9.93759	9.43104	9.58575	11.3031	10.9596	11.2865	11.3421	10.9938	11.2418
ENSMUSG00000036885	Arhgef26	2.47942	1.18406e-18	1.96992e-17	7.17571	6.91424	7.19455	7.17101	8.83012	8.50044	8.66326	8.61269	8.19083	8.58321
ENSMUSG00000076562	NA	-4.54081	1.28986e-18	2.14369e-17	8.25372	7.8147	10.2349	8.44366	6.28776	6.22775	6.19366	6.2813	6.22173	6.24003
ENSMUSG00000072501	Phf20l1	2.77438	1.33899e-18	2.22301e-17	11.6637	11.777	11.1109	11.3277	13.4303	13.1334	13.0118	13.0839	13.0598	13.0866
ENSMUSG00000037373	Ctbp1	-2.49487	1.41179e-18	2.34142e-17	14.2647	14.2462	14.7936	14.7271	12.8057	13.1345	12.9307	12.8464	13.1849	12.8805
ENSMUSG00000021709	Erbin	4.13434	1.49224e-18	2.47225e-17	12.5382	12.7481	12.1037	12.2385	14.1014	14.1072	14.1619	15.0064	15.5751	15.0721
ENSMUSG00000090778	NA	2.18103	1.54017e-18	2.54899e-17	7.66847	7.678	7.39786	7.49247	8.96472	8.78815	8.65756	8.9656	8.8645	8.92608
ENSMUSG00000039478	Micu3	3.13769	1.54434e-18	2.55323e-17	8.29199	8.46631	8.38611	8.53741	9.47518	10.3137	10.2594	10.1018	10.8416	10.1479
ENSMUSG00000022749	Tbc1d23	2.83641	1.58096e-18	2.61105e-17	11.2786	11.104	10.7096	10.6762	12.8211	12.6786	12.3263	12.7894	12.4312	12.7567
ENSMUSG00000011831	Evi5	3.00956	1.60225e-18	2.64345e-17	11.6536	11.5021	10.9717	11.0935	13.3847	12.7342	13.2874	13.0556	13.0239	13.0842
ENSMUSG00000103739	NA	2.25476	1.70295e-18	2.80669e-17	7.19657	7.26639	7.29153	7.2249	8.32506	8.55489	8.61209	8.55764	8.87194	8.48773
ENSMUSG00000051341	Zfp52	3.12211	1.71246e-18	2.81943e-17	7.87535	8.06996	7.75241	7.95994	9.65276	9.29443	9.18572	10.1039	9.64426	10.2142
ENSMUSG00000040760	Appl1	3.09666	1.81242e-18	2.98091e-17	10.383	10.608	9.87126	9.95975	12.076	12.0918	12.1418	11.7721	12.3737	11.8553
ENSMUSG00000032554	Trf	-3.22007	1.85076e-18	3.0408e-17	12.8627	12.5264	13.488	13.4149	11.1698	11.002	10.579	11.3382	11.208	11.2405
ENSMUSG00000090217	NA	2.35553	1.86744e-18	3.06503e-17	7.3205	7.10518	7.16231	7.35921	8.79319	8.31924	8.56972	8.83853	8.57182	8.63478
ENSMUSG00000062345	Serpinb2	5.4454	1.9779e-18	3.24297e-17	9.19028	9.47272	9.13593	9.1723	13.3701	11.5116	12.8728	11.7843	9.94557	11.8499
ENSMUSG00000058093	Zfp729b	2.7553	2.00603e-18	3.2857e-17	9.03906	9.17239	8.52155	8.6832	10.2622	10.5494	10.5169	10.4512	10.7338	10.5293
ENSMUSG00000027546	Atp9a	-3.10938	2.03676e-18	3.33259e-17	7.97042	7.65679	8.84235	8.68967	6.45755	6.59525	6.3453	6.42752	6.36401	6.48216
ENSMUSG00000078566	Bnip3	3.03375	2.04163e-18	3.33712e-17	9.92829	9.93254	9.33935	9.62683	11.4474	11.9925	11.1092	11.5006	11.3307	11.5278
ENSMUSG00000020300	Cpeb4	3.42161	2.06877e-18	3.378e-17	11.0238	10.8076	10.2654	10.5559	13.2768	12.6288	12.3785	12.6676	12.2002	12.7179
ENSMUSG00000019796	Lrp11	2.23185	2.12055e-18	3.45898e-17	8.09326	8.0377	7.83483	7.9184	9.62006	9.2459	9.2349	9.2653	9.16955	9.23279
ENSMUSG00000091955	NA	-2.86433	2.18458e-18	3.55976e-17	8.39933	8.62653	9.37459	9.20091	7.26811	7.20094	7.15037	7.3451	7.00462	7.06085
ENSMUSG00000097855	A930007I19Rik	3.54521	2.20089e-18	3.58266e-17	9.47033	9.3978	9.25312	9.29714	11.5433	11.8619	11.7229	11.2731	10.165	11.2903
ENSMUSG00000020256	Aldh1l2	3.10168	2.26371e-18	3.68113e-17	7.32105	7.51494	7.71135	7.88267	9.12675	9.12985	9.10607	9.541	9.96021	9.47948
ENSMUSG00000091803	Cox16	2.43974	2.29621e-18	3.73017e-17	11.2967	11.4707	10.942	11.0935	12.3838	12.629	12.83	12.6852	12.7537	12.6976
ENSMUSG00000095438	NA	2.78776	2.38906e-18	3.87703e-17	6.83037	6.88324	7.12581	7.09696	8.42262	8.71934	8.58127	8.24691	9.08893	8.45981
ENSMUSG00000086836	NA	2.32674	2.50647e-18	4.0634e-17	9.06603	8.91396	8.75105	8.8322	10.5294	9.97842	10.2021	10.2177	10.4655	10.2097
ENSMUSG00000018341	Il12rb2	2.16579	2.53534e-18	4.106e-17	9.73585	9.70676	9.54575	9.39982	11.1087	10.8184	10.9259	10.8245	10.7199	10.9595
ENSMUSG00000027896	Slc16a4	2.40928	2.55179e-18	4.12843e-17	8.50665	8.60376	8.12125	8.23915	9.86339	9.924	9.81637	9.6463	9.96532	9.66064
ENSMUSG00000025959	Klf7	2.94878	2.56121e-18	4.13945e-17	12.1145	11.963	11.4389	11.5398	13.7447	13.1791	13.4982	13.5034	13.7416	13.4769
ENSMUSG00000026034	Clk1	2.08172	2.71537e-18	4.38414e-17	11.8878	11.8573	11.7863	11.7623	12.9413	12.9817	12.833	13.0871	13.3314	13.1766
ENSMUSG00000022596	Slurp1	-3.54368	2.79047e-18	4.5008e-17	8.13066	8.20894	9.29047	9.27737	6.45159	6.39537	6.42123	6.85782	6.87723	6.76206
ENSMUSG00000021112	Mpp5	2.99984	2.83855e-18	4.57371e-17	9.75807	9.96025	9.21907	9.30122	11.6478	11.2239	11.2403	11.3446	11.3302	11.3887
ENSMUSG00000027162	Lin7c	2.92171	2.97652e-18	4.79113e-17	10.581	10.8692	10.11	10.3424	12.2503	12.3753	12.4032	11.9317	12.3462	12.0269
ENSMUSG00000001444	Tbx21	-3.08724	2.99149e-18	4.81035e-17	8.20458	8.40201	9.07854	8.99281	7.19886	6.71947	6.83143	6.58483	6.79069	6.5552
ENSMUSG00000029561	Oasl2	-3.30495	3.02428e-18	4.85815e-17	9.3347	8.77531	8.98333	9.09062	6.68608	6.67237	6.66015	7.47123	6.85329	7.30721
ENSMUSG00000026604	Ptpn14	-3.16201	3.17521e-18	5.09544e-17	9.62832	9.52416	9.96892	10.1241	8.1895	7.61637	8.24325	7.65417	7.68485	7.48286
ENSMUSG00000025495	Ptdss2	-2.71132	3.39062e-18	5.43563e-17	12.3962	12.2305	12.9597	13.0871	11.1463	10.8285	10.9394	11.1296	10.921	11.1514
ENSMUSG00000040520	Manea	2.39559	3.45829e-18	5.53851e-17	9.18294	9.44954	8.95609	9.05197	10.5563	10.6913	10.7589	10.3627	10.7151	10.4812
ENSMUSG00000022742	Cpox	-3.00702	3.65093e-18	5.84112e-17	13.2697	13.2145	12.1916	12.6972	10.8581	11.1076	11.0883	10.8464	11.3208	10.917
ENSMUSG00000086484	Nron	2.30023	3.70472e-18	5.92121e-17	8.62478	8.36829	8.21204	8.18809	9.88182	9.53782	9.7237	9.82261	9.66061	9.74971
ENSMUSG00000114537	NA	2.10379	3.90928e-18	6.24186e-17	7.07758	7.1855	7.00022	7.1611	8.34381	8.56271	8.21035	8.37446	8.33019	8.30059
ENSMUSG00000113140	NA	3.11117	3.92101e-18	6.25429e-17	7.09555	7.07998	7.23922	7.26325	8.80958	8.59347	8.47379	9.06685	9.62144	8.93827
ENSMUSG00000023216	Epb42	-3.73769	4.45523e-18	7.09927e-17	10.656	10.0984	9.44199	10.0956	8.18357	7.47353	7.44271	8.04142	7.30847	8.03849
ENSMUSG00000047867	Gimap6	-3.10001	4.61067e-18	7.33957e-17	9.99149	10.2334	9.45943	9.53893	7.44366	7.72366	7.91092	7.86591	8.29023	8.02066
ENSMUSG00000072762	4930522L14Rik	2.31682	4.76673e-18	7.58039e-17	7.83523	8.00021	7.88362	7.90454	8.89117	9.2495	9.29657	9.23978	9.58059	9.3289
ENSMUSG00000021363	Mak	4.22157	4.77476e-18	7.58555e-17	7.58531	7.57903	7.6909	7.66986	10.9538	10.398	9.77716	9.646	8.73456	9.52229
ENSMUSG00000051747	Ttn	2.51432	4.78469e-18	7.59372e-17	7.92231	8.03816	7.806	7.81215	9.70603	8.96846	9.38519	9.19645	9.57784	9.3408
ENSMUSG00000053101	Gpr141	4.08371	4.94342e-18	7.83778e-17	12.2648	12.1401	11.3233	11.4041	13.9477	13.7936	14.0863	14.3455	14.5387	14.3773
ENSMUSG00000054517	Trim65	-2.58475	5.01963e-18	7.95067e-17	11.2436	11.4937	11.8151	11.5505	9.53178	10.178	9.80144	10.0473	9.94496	9.93553
ENSMUSG00000111496	NA	2.47558	5.25987e-18	8.32288e-17	6.96343	7.27651	7.12142	7.11862	8.33769	8.78211	8.3294	8.47196	8.85368	8.62865
ENSMUSG00000046753	Ccdc66	2.63374	5.50553e-18	8.7029e-17	9.50815	9.71838	9.051	9.22177	10.9235	10.78	11.0566	11.0813	10.8653	11.0684
ENSMUSG00000022064	Pibf1	3.0831	5.84754e-18	9.23434e-17	11.1126	11.1521	10.4116	10.5999	12.7431	12.5278	12.4397	12.876	12.5404	12.8721
ENSMUSG00000033316	Galnt9	-3.72992	6.31393e-18	9.96093e-17	9.84985	9.20153	9.55385	9.35734	6.9909	6.83307	6.75351	7.73493	6.7366	7.53498
ENSMUSG00000027966	Col11a1	-3.81597	6.99879e-18	1.10304e-16	7.62486	8.08605	8.07747	9.51205	6.23666	6.20017	6.11135	6.22991	6.1267	6.1595
ENSMUSG00000048410	Zfp407	3.09304	7.23987e-18	1.1399e-16	12.6585	12.5843	11.9227	12.093	14.1759	14.4201	14.2921	13.9169	14.294	13.8708
ENSMUSG00000020641	Rsad2	-2.80582	7.25782e-18	1.14159e-16	8.9718	8.29333	8.26358	8.35723	6.69633	6.51119	6.51802	6.89891	6.81571	7.03653
ENSMUSG00000029919	Hpgds	2.37384	7.4291e-18	1.16738e-16	8.00663	7.99001	7.79893	7.83216	9.41307	9.65791	9.33894	9.05401	9.26152	9.08106
ENSMUSG00000106596	NA	2.37192	7.61634e-18	1.19561e-16	6.85483	6.72172	7.02336	7.10433	8.33281	8.15878	8.30206	8.22468	8.6228	8.28009
ENSMUSG00000038457	Tmem255b	-3.22857	7.63617e-18	1.19754e-16	7.40416	7.60915	8.75215	8.38069	6.18625	6.14839	6.08513	6.12288	6.19286	6.16171
ENSMUSG00000049164	Zfp518a	3.41678	7.82358e-18	1.22572e-16	9.38476	9.48461	9.00652	9.23406	11.0189	11.6067	11.7651	10.5608	11.5261	10.7024
ENSMUSG00000029771	Irf5	-2.26513	8.53901e-18	1.33649e-16	12.9601	12.7313	13.3076	13.0814	11.4257	11.5598	11.5853	11.7834	11.5532	11.7757
ENSMUSG00000078870	NA	2.32476	8.93037e-18	1.39636e-16	8.16639	8.16383	7.92395	8.02049	9.08421	9.31057	9.47182	9.53255	9.70196	9.534
ENSMUSG00000109836	NA	2.14991	9.42426e-18	1.47213e-16	6.85048	7.07107	7.04899	7.12943	8.23716	8.18633	8.21542	8.48218	8.25016	8.40517
ENSMUSG00000038976	Ppp1r9b	-2.91817	9.65268e-18	1.50633e-16	14.7676	14.6419	15.6262	15.5567	13.476	13.3815	13.1973	13.529	13.2334	13.5371
ENSMUSG00000097263	NA	2.61105	1.01153e-17	1.57697e-16	9.78247	9.87016	9.55491	9.68055	11.0141	11.2599	11.3237	11.0482	11.7788	11.0223
ENSMUSG00000056468	5730596B20Rik	4.24654	1.05771e-17	1.64735e-16	7.19883	7.24934	7.45063	7.51925	10.0839	8.41631	9.59331	10.3934	8.83107	10.1926
ENSMUSG00000021796	Bmpr1a	5.16521	1.06879e-17	1.66298e-16	9.47721	8.86725	8.98088	9.0238	12.7738	12.4046	12.1283	11.6997	9.50391	11.7314
ENSMUSG00000028573	Fggy	3.16649	1.08511e-17	1.6867e-16	9.51211	9.48834	9.76984	9.77138	11.597	11.0405	10.9362	11.9553	11.0997	11.912
ENSMUSG00000026319	Relch	2.38227	1.08686e-17	1.68777e-16	11.7686	11.7432	11.3014	11.3684	12.8361	12.8685	13.1721	13.0307	12.9333	13.0418
ENSMUSG00000107197	NA	2.73403	1.16795e-17	1.81192e-16	7.75094	7.70969	7.62914	7.48692	9.11275	8.81407	8.86966	9.48412	9.50034	9.54104
ENSMUSG00000097145	9230114K14Rik	2.55477	1.19473e-17	1.85166e-16	9.04965	8.98653	8.46443	8.89909	10.5045	10.6013	10.4681	10.2643	10.1626	10.2659
ENSMUSG00000084908	NA	4.46121	1.24492e-17	1.92756e-16	7.64489	7.66272	7.85945	7.7851	9.14541	9.15938	9.54602	10.6026	11.1733	10.5543
ENSMUSG00000055782	Abcd2	3.16931	1.32117e-17	2.04362e-16	11.8713	11.6382	11.1116	11.1538	13.4946	13.2156	13.1949	13.5335	12.9596	13.5976
ENSMUSG00000073988	Ttpa	2.87621	1.33611e-17	2.06472e-16	7.57879	7.53663	7.53996	7.70857	9.28443	9.66152	9.62941	8.81026	9.2015	8.77405
ENSMUSG00000001249	Hpn	-4.68617	1.37087e-17	2.11637e-16	10.5964	10.5825	11.6525	11.6469	9.17218	7.88809	7.75611	7.98618	8.0583	8.01314
ENSMUSG00000021420	Fars2	2.17064	1.43687e-17	2.21611e-16	12.3877	12.422	12.7703	12.7558	13.799	13.8668	13.7797	14.0105	13.9621	13.9433
ENSMUSG00000038473	Nos1ap	3.70171	1.49612e-17	2.30524e-16	12.457	12.0572	11.8664	11.8851	14.59	13.8589	14.2796	14.5827	13.0551	14.4704
ENSMUSG00000098900	NA	2.09473	1.5306e-17	2.35609e-16	7.3749	7.25721	7.50246	7.59539	8.59932	8.71361	8.8197	8.67991	8.71921	8.5366
ENSMUSG00000090113	Nhlrc4	-3.02653	1.55808e-17	2.39606e-16	7.91251	7.66971	8.35976	8.62848	6.73156	6.18856	6.14003	6.34583	6.18228	6.18817
ENSMUSG00000031592	Pcm1	3.17398	1.58006e-17	2.42751e-16	11.6926	11.8297	11.0437	11.2992	13.1536	13.5773	13.4819	13.0708	13.7041	13.0958
ENSMUSG00000071793	2610005L07Rik	2.61564	1.5983e-17	2.45315e-16	9.69721	9.69733	9.41304	9.5132	10.8678	11.1495	11.1552	10.8984	11.646	10.895
ENSMUSG00000097122	NA	3.77185	1.62717e-17	2.49504e-16	9.40779	9.45775	9.55062	9.38704	11.9594	12.1407	12.0484	10.6206	11.4742	10.662
ENSMUSG00000040152	Thbs1	4.04251	1.62911e-17	2.49537e-16	15.3006	15.2331	14.808	14.7317	17.6935	16.7069	17.3865	17.7744	16.0704	17.7758
ENSMUSG00000024480	Ap3s1	3.40941	1.63053e-17	2.49537e-16	12.7205	12.9457	12.0737	12.1945	14.4112	14.5281	14.4503	14.3245	14.9973	14.3704
ENSMUSG00000021065	Fut8	3.86017	1.67092e-17	2.55472e-16	13.1829	13.3436	12.6211	12.7542	14.6739	14.37	15.0463	15.4679	15.8431	15.486
ENSMUSG00000053347	Zfp943	2.73891	1.76312e-17	2.69308e-16	9.3731	9.56218	8.86416	9.01493	10.5814	10.8332	10.861	10.8479	11.0396	10.9547
ENSMUSG00000073725	Lmbrd1	2.67922	1.76983e-17	2.70074e-16	11.5912	11.6082	10.9846	11.083	13.0826	13.013	12.9498	12.8665	12.8857	12.8445
ENSMUSG00000000794	Kcnn3	5.47329	1.80597e-17	2.7508e-16	8.59444	8.16943	8.37612	8.58435	12.2182	10.239	10.0842	12.2199	9.57244	12.0853
ENSMUSG00000092341	Malat1	4.37273	1.80611e-17	2.7508e-16	16.2215	16.2945	15.559	15.5994	18.5591	17.5599	17.835	19.1166	17.9019	19.0043
ENSMUSG00000083728	NA	2.22877	1.81337e-17	2.75922e-16	6.54029	6.61787	6.83608	6.92085	8.1191	8.11606	8.06327	8.11021	7.88249	7.98008
ENSMUSG00000112537	NA	3.08426	1.81563e-17	2.76e-16	6.8037	6.92493	7.10802	7.14493	8.39681	8.10537	8.74117	8.97246	9.21879	8.98803
ENSMUSG00000029276	Glmn	2.52507	1.8299e-17	2.77903e-16	9.17256	9.29731	8.93245	8.77109	10.5636	10.4967	10.7795	10.3737	10.776	10.2977
ENSMUSG00000101451	NA	4.43131	2.0723e-17	3.14414e-16	7.44453	7.53194	7.76777	7.69891	10.5166	8.7304	9.92868	10.7336	8.90337	10.6136
ENSMUSG00000062980	Cped1	4.23207	2.0766e-17	3.14766e-16	9.19809	9.37368	9.2318	9.22748	12.4285	11.9859	11.4677	11.6016	9.83196	11.5378
ENSMUSG00000003226	Ranbp2	3.138	2.1086e-17	3.19311e-16	12.9949	13.1986	12.3393	12.6913	14.3761	14.8816	14.8166	14.4893	14.9537	14.5497
ENSMUSG00000066829	Zfp810	2.70114	2.11338e-17	3.1973e-16	9.22721	9.31647	8.96266	8.96028	10.9888	10.3491	10.4033	10.9493	10.4808	10.9775
ENSMUSG00000020059	Sycp3	2.5931	2.11884e-17	3.2025e-16	6.9561	7.01272	7.08788	7.24345	8.73028	9.01237	8.65125	8.33338	8.39354	8.32255
ENSMUSG00000031174	Rpgr	2.3545	2.26954e-17	3.427e-16	8.4668	8.47913	8.03431	8.07464	9.81085	9.61236	9.62548	9.65608	9.8313	9.56452
ENSMUSG00000004609	Cd33	4.84657	2.27922e-17	3.43834e-16	12.301	11.3111	11.5213	11.5595	14.0641	13.5127	14.1305	15.1945	13.6656	15.2253
ENSMUSG00000025939	Ube2w	3.35263	2.31766e-17	3.49301e-16	11.6204	11.7208	10.8761	10.986	13.2539	12.9516	13.5241	13.3459	13.4552	13.3508
ENSMUSG00000016757	Ttll12	-3.30751	2.33974e-17	3.52294e-16	13.1209	13.0864	14.2438	14.2713	11.539	11.9307	11.8461	11.5631	11.8902	11.5726
ENSMUSG00000061244	Exoc5	3.05754	2.37659e-17	3.57503e-16	10.771	10.9563	10.1569	10.3462	12.3768	12.6665	12.3971	12.1462	12.5851	12.1612
ENSMUSG00000004902	Slc25a18	3.19137	2.4267e-17	3.64695e-16	10.3736	9.9236	10.0201	9.80629	12.4475	11.417	11.8485	12.1087	11.3361	12.0045
ENSMUSG00000028763	Hspg2	-4.03738	2.47757e-17	3.71987e-16	7.49904	7.93915	9.25549	9.63643	6.34123	6.35479	6.38743	6.42249	6.26157	6.35552
ENSMUSG00000103509	NA	2.91616	2.51685e-17	3.77528e-16	7.07193	7.07513	7.1833	7.33406	9.14521	8.25677	8.62904	9.20061	8.5914	9.11462
ENSMUSG00000021712	Trim23	2.08484	2.61982e-17	3.92602e-16	8.98026	9.22537	8.83233	8.89217	10.1286	10.1714	10.1579	10.3036	10.2835	10.3812
ENSMUSG00000056268	Dennd1b	2.66557	2.75986e-17	4.13197e-16	11.9925	12.1419	11.574	11.6283	13.5982	13.5879	13.5812	13.1353	13.4823	13.1642
ENSMUSG00000071796	6820431F20Rik	2.88037	2.76887e-17	4.14155e-16	9.22127	9.47586	9.16235	9.22095	10.546	10.9472	10.9191	10.7498	11.6163	10.7368
ENSMUSG00000020838	Slc6a4	-3.77208	2.84448e-17	4.25063e-16	8.47953	10.0339	10.1303	9.81802	7.93353	7.3918	7.27233	7.17771	7.28832	7.05849
ENSMUSG00000057409	Zfp53	2.03518	2.90487e-17	4.33679e-16	9.00819	9.17109	8.7802	8.85297	10.1663	10.1612	10.0752	10.2841	10.1563	10.2468
ENSMUSG00000114150	NA	2.54026	2.92017e-17	4.35553e-16	9.18514	8.88429	8.80064	8.79576	10.8874	10.4079	10.1742	10.4121	10.2635	10.3242
ENSMUSG00000105283	NA	2.78766	3.00022e-17	4.47072e-16	7.45636	7.39608	7.62883	7.85521	8.79811	9.38945	9.64744	9.03406	9.32135	9.00594
ENSMUSG00000034413	Neurl1b	-4.25131	3.00712e-17	4.4768e-16	11.0812	10.7373	11.4092	11.1153	9.19756	7.98416	7.94278	7.9664	8.70204	8.03161
ENSMUSG00000046101	Mcmdc2	2.45265	3.11183e-17	4.62834e-16	9.07254	9.12509	8.69349	8.775	10.4263	10.2946	10.4409	10.1075	10.7098	10.2756
ENSMUSG00000042133	Ppig	2.82803	3.14787e-17	4.67755e-16	11.0921	11.3165	10.7101	10.995	12.5848	12.9085	12.8139	12.3572	13.1043	12.356
ENSMUSG00000002100	Mybpc3	3.48263	3.16084e-17	4.69243e-16	8.58473	8.43872	8.92519	8.79094	11.3844	9.97725	10.7512	10.8079	10.0296	10.8083
ENSMUSG00000024143	Rhoq	3.14775	3.31042e-17	4.90989e-16	10.7184	10.6258	9.98086	10.0743	12.3147	12.2791	12	12.0876	12.6498	12.0255
ENSMUSG00000107881	NA	2.87873	3.33713e-17	4.94488e-16	7.66257	7.97111	7.65063	7.71837	9.32394	9.06086	9.32563	9.85759	9.00898	9.82785
ENSMUSG00000036046	5031439G07Rik	-2.2373	3.37311e-17	4.99353e-16	13.4614	13.1989	13.8773	13.6483	12.0297	12.2169	12.0633	12.2678	12.2434	12.2428
ENSMUSG00000029084	Cd38	4.67972	3.45383e-17	5.10826e-16	9.5117	9.39581	9.20526	9.29055	12.3622	11.5064	11.5249	12.617	9.84782	12.5621
ENSMUSG00000086433	Rsf1os1	2.72032	3.47996e-17	5.1421e-16	9.45838	9.5984	8.94069	9.179	10.9121	10.8033	10.6195	10.9804	11.2596	10.9341
ENSMUSG00000086556	NA	-3.52352	3.49536e-17	5.16004e-16	10.9679	11.1721	12.2925	12.4297	9.56087	9.77071	9.89207	9.40764	9.82652	9.46617
ENSMUSG00000026017	Carf	2.24615	3.66924e-17	5.4117e-16	9.31981	9.61055	9.34028	9.50477	11.0645	10.5186	10.9684	10.7164	10.6813	10.6964
ENSMUSG00000103976	NA	1.92235	3.78495e-17	5.57718e-16	7.52987	7.61966	7.3158	7.47774	8.6423	8.66228	8.61313	8.60954	8.6879	8.64241
ENSMUSG00000110183	NA	2.77839	3.92816e-17	5.77938e-16	9.53841	9.70656	8.92719	9.19409	10.8973	10.9859	10.8781	11.0825	11.1206	11.1703
ENSMUSG00000022853	Ehhadh	-2.6246	3.92947e-17	5.77938e-16	8.60186	8.49991	8.21593	8.57407	6.54985	7.06665	6.7572	6.91901	6.50638	7.11835
ENSMUSG00000023892	Zfp51	2.4093	3.96823e-17	5.83099e-16	8.45898	8.5318	8.13013	8.18583	9.7008	9.9168	9.69749	9.56031	10.0787	9.59859
ENSMUSG00000049612	Omg	2.20835	4.12968e-17	6.06261e-16	6.52733	6.54616	6.88267	6.87938	8.07467	7.93834	8.02414	8.04724	8.0805	7.93868
ENSMUSG00000105572	NA	2.47934	4.17572e-17	6.12451e-16	6.70349	6.67149	6.94675	6.97155	8.3041	8.20752	8.24731	8.14492	8.67347	8.02325
ENSMUSG00000017291	Taok1	2.67839	4.59544e-17	6.73388e-16	12.0686	12.2192	11.4665	11.6848	13.5011	13.541	13.4067	13.505	13.4593	13.5231
ENSMUSG00000054582	Pabpc1l	2.60461	4.70762e-17	6.89191e-16	8.02784	7.87324	8.19549	8.0619	10.0497	9.4372	9.77382	9.2859	9.38176	9.36086
ENSMUSG00000110218	Gm20219	2.66005	4.73403e-17	6.92418e-16	6.99541	7.09289	7.43855	7.26835	8.80775	8.23944	8.69983	9.01712	8.71688	8.99043
ENSMUSG00000104493	NA	1.99971	4.80649e-17	7.02368e-16	6.7243	6.72675	6.82695	6.88196	8.05535	7.95665	8.02611	7.94246	8.03625	7.81988
ENSMUSG00000085743	NA	4.50949	4.81304e-17	7.02677e-16	7.37531	7.47894	7.69487	7.73878	8.83786	8.95121	9.49802	10.5945	10.8461	10.6023
ENSMUSG00000010721	Lmbr1	2.98819	4.84696e-17	7.06979e-16	9.41	9.46466	8.96933	9.05552	11.0425	11.0566	11.0956	10.5828	11.4773	10.4955
ENSMUSG00000078671	Chd2	2.63067	4.91878e-17	7.16795e-16	13.5248	13.5127	12.9903	13.1188	14.9892	14.65	14.5554	14.9185	15.1428	14.8816
ENSMUSG00000026778	Prkcq	-3.29962	5.01608e-17	7.30303e-16	10.1253	10.4664	10.0551	9.90687	8.30487	7.55492	8.0062	8.46264	7.56776	8.27469
ENSMUSG00000045975	C2cd2	-1.66958	5.05582e-17	7.35413e-16	11.3444	11.2321	11.2933	11.2264	10.245	10.1731	10.21	10.3031	10.1667	10.3017
ENSMUSG00000039753	Fbxl5	3.62695	5.28411e-17	7.67915e-16	12.7851	12.4359	11.9641	12.0161	15.0967	14.2042	14.2328	14.5108	13.8306	14.523
ENSMUSG00000057234	Mettl15	2.47665	5.45668e-17	7.92269e-16	9.43323	9.32532	8.99398	9.1221	10.6724	10.3957	10.3892	10.841	10.8979	10.9073
ENSMUSG00000023206	Il15ra	2.3355	5.62907e-17	8.1655e-16	10.0916	9.92154	9.69427	9.67107	10.9786	11.0705	11.2081	11.3601	11.4865	11.3219
ENSMUSG00000023830	Igf2r	2.26306	5.69252e-17	8.24999e-16	13.3908	13.0257	13.2418	13.1902	14.6375	14.7146	14.609	14.6421	14.1059	14.6155
ENSMUSG00000073435	Nme3	-2.94594	5.82358e-17	8.43223e-16	10.0935	10.0304	10.9067	11.0927	8.7492	8.99979	8.89056	8.64593	8.62806	8.70448
ENSMUSG00000019768	Esr1	3.30783	5.84275e-17	8.45227e-16	11.1789	11.2193	10.6752	10.6607	13.0185	12.4836	12.3042	13.3228	12.6441	13.2701
ENSMUSG00000079593	4933416I08Rik	-2.97157	6.17048e-17	8.91823e-16	7.54843	7.61081	8.55626	8.3743	6.16937	6.09234	6.11086	6.49686	6.27741	6.32085
ENSMUSG00000009647	Mcu	2.66273	6.27035e-17	9.05432e-16	12.7637	12.6173	12.4323	12.4236	14.694	13.8901	14.2517	13.9548	13.9416	13.9066
ENSMUSG00000024805	Pcgf5	2.80842	6.3651e-17	9.18278e-16	11.9714	12.1452	11.4193	11.4848	13.3374	13.3584	13.3219	13.5804	13.5847	13.5561
ENSMUSG00000033721	Vav3	3.14091	6.44893e-17	9.29525e-16	12.8913	12.8634	12.0567	12.2522	14.2759	14.4338	14.2935	14.5506	14.4413	14.5253
ENSMUSG00000020027	Socs2	3.19188	6.5246e-17	9.39577e-16	7.80616	7.92392	7.79542	7.88752	8.87184	9.32985	9.41841	9.95297	10.2284	9.97698
ENSMUSG00000021510	Zfp729a	2.90034	6.54839e-17	9.42148e-16	9.35528	9.3424	8.65966	8.78215	10.4831	10.8868	10.7531	10.7867	10.9771	10.8209
ENSMUSG00000029406	Pitpnm2	-3.68039	6.70774e-17	9.64199e-16	11.9065	12.0083	12.8221	12.7227	9.89815	10.3543	10.57	9.64039	10.2836	9.57566
ENSMUSG00000041362	Shtn1	3.85551	7.03358e-17	1.01012e-15	10.1633	10.168	9.5026	9.39874	12.2786	12.6488	11.7904	12.1666	11.2181	12.031
ENSMUSG00000063286	NA	3.38094	7.21246e-17	1.03487e-15	11.5398	11.5267	10.7108	11.0015	12.9297	13.1296	13.0482	13.1098	13.7578	13.201
ENSMUSG00000020689	Itgb3	-3.91402	7.48387e-17	1.07285e-15	11.9943	12.9689	13.0609	12.7514	10.6472	10.8316	10.2449	9.70396	10.0141	9.79327
ENSMUSG00000101859	NA	3.9815	7.75601e-17	1.11085e-15	11.0853	11.0017	10.564	10.4837	13.4413	12.4419	13.1237	13.5064	11.8187	13.5077
ENSMUSG00000075229	Ccdc58	2.45896	7.79177e-17	1.11497e-15	10.3701	10.6412	10.0551	10.2668	11.8273	11.6078	11.6955	12.0724	11.6432	11.9805
ENSMUSG00000086962	Gm12248	2.65499	7.84503e-17	1.12158e-15	8.88051	8.88702	8.743	8.73696	10.4087	10.1619	10.7077	10.0137	10.7793	9.96666
ENSMUSG00000056091	St3gal5	-3.86765	8.05994e-17	1.15126e-15	11.9986	11.4736	11.4014	11.6419	8.80962	9.29049	8.92656	9.68505	8.44135	9.60417
ENSMUSG00000024985	Tcf7l2	4.18732	8.22778e-17	1.17418e-15	10.9856	10.9119	10.6775	10.7618	12.7106	12.7528	12.2387	14.1096	12.4312	13.9115
ENSMUSG00000079003	Samd1	-3.23058	8.28514e-17	1.1813e-15	12.426	12.3408	13.3499	13.2934	10.7224	11.1145	11.008	10.5988	11.2477	10.6572
ENSMUSG00000097035	NA	3.44655	8.47481e-17	1.20726e-15	9.1224	8.97878	8.55042	8.63849	11.3017	10.0419	10.6151	11.1539	10.3643	11.1557
ENSMUSG00000023993	Treml1	-4.01785	8.48919e-17	1.20822e-15	8.34094	9.71435	10.1664	9.88783	7.07452	6.87916	6.7633	7.61314	6.81696	7.53698
ENSMUSG00000041777	Cir1	3.88245	8.54467e-17	1.21503e-15	10.8149	10.8315	10.139	10.4462	13.4504	12.2458	12.4912	13.1538	11.8878	13.0912
ENSMUSG00000048126	Col6a3	3.78507	8.86918e-17	1.26004e-15	8.31071	8.56488	9.00197	9.28222	11.2869	11.0575	11.5304	10.8842	10.3169	10.8336
ENSMUSG00000026696	Vamp4	3.14092	9.49116e-17	1.3472e-15	10.4353	10.4895	9.65537	9.79024	12.0087	12.0391	12.0229	12.0888	11.7895	12.0495
ENSMUSG00000033972	Zfp944	2.63193	9.8279e-17	1.39375e-15	8.75909	9.13918	8.59103	8.74893	10.0072	10.4624	10.3699	10.2245	10.7866	10.3321
ENSMUSG00000032094	Cd3d	-3.3374	9.92768e-17	1.40664e-15	8.77257	8.76875	9.8302	9.52494	7.71061	7.10245	7.24607	6.9309	6.93598	7.24807
ENSMUSG00000023032	Slc4a8	-3.23152	1.01044e-16	1.43041e-15	8.39625	8.56256	9.33472	9.2249	6.56151	6.61804	6.83131	6.87372	7.38184	7.05333
ENSMUSG00000020167	Tcf3	-2.94399	1.03615e-16	1.46549e-15	13.6106	13.5732	14.4116	14.4153	11.9483	12.3755	12.3668	12.0582	12.4859	12.0148
ENSMUSG00000104206	NA	3.14173	1.04991e-16	1.48363e-15	7.47581	7.48851	7.48173	7.53011	9.70696	8.91123	8.7384	9.7286	8.74381	9.62512
ENSMUSG00000046138	9930021J03Rik	2.90461	1.06356e-16	1.50158e-15	10.9457	11.0587	10.3222	10.4731	12.7102	12.1154	12.3152	12.4877	12.5108	12.5313
ENSMUSG00000009350	Mpo	-4.06208	1.09608e-16	1.54611e-15	18.1468	18.1488	19.3592	19.2153	15.7804	16.6109	16.3619	15.8501	16.7929	15.8935
ENSMUSG00000026437	Cdk18	2.72647	1.10011e-16	1.55043e-15	9.04778	9.2538	9.66682	9.51721	11.3371	10.7981	11.1097	10.7514	11.1839	10.7274
ENSMUSG00000053205	Styx	2.24424	1.10426e-16	1.55488e-15	8.81015	8.88377	8.44238	8.62916	10.2973	9.79841	10.0104	10.0175	10.0506	10.0342
ENSMUSG00000020160	Meis1	4.44453	1.1406e-16	1.60463e-15	12.1428	12.5051	12.2206	12.1504	13.6584	13.5553	14.1891	15.5804	14.7237	15.5668
ENSMUSG00000024538	Ppic	2.48481	1.14848e-16	1.61428e-15	9.21784	9.42687	9.35914	9.38296	10.8825	10.9061	10.8488	10.3922	11.2285	10.4723
ENSMUSG00000112254	NA	1.94744	1.184e-16	1.66274e-15	6.86986	6.872	6.87554	7.01595	7.93232	8.08403	8.14335	8.03753	8.16732	8.01665
ENSMUSG00000085205	NA	2.58473	1.19807e-16	1.681e-15	7.80781	7.81698	7.60207	7.71007	8.98256	8.80361	9.14503	9.65929	9.30205	9.48176
ENSMUSG00000092267	NA	4.52287	1.22971e-16	1.72387e-15	13.3	13.3762	12.5236	12.5775	15.6081	14.6918	14.969	16.2436	15.0708	16.1476
ENSMUSG00000088246	NA	-3.41674	1.30677e-16	1.83028e-15	9.68157	10.7301	10.9887	11.4889	9.02072	8.71124	8.51547	8.77498	8.54587	8.81775
ENSMUSG00000102813	NA	2.79061	1.32286e-16	1.85119e-15	6.87169	7.05484	7.24662	7.32303	9.06936	8.34674	8.64152	9.0516	8.37261	8.91426
ENSMUSG00000069114	Zbtb10	3.08795	1.33808e-16	1.87083e-15	8.9803	9.06116	8.69525	8.69313	10.6601	10.7803	10.7955	10.1051	11.2458	10.0911
ENSMUSG00000034659	Tmem109	-3.4147	1.36616e-16	1.90841e-15	11.827	11.7786	12.7462	12.4932	9.92311	9.94629	9.68189	10.5658	9.91942	10.4771
ENSMUSG00000108752	NA	2.61368	1.3801e-16	1.92619e-15	7.50188	7.3229	7.31845	7.52532	9.40938	8.69463	8.81325	9.07853	8.52264	9.03145
ENSMUSG00000059588	Calcrl	2.8918	1.39997e-16	1.95221e-15	9.58911	9.8621	9.13806	9.3819	11.0205	11.5079	10.8775	11.1035	11.5859	11.1299
ENSMUSG00000057706	Mex3b	-2.40861	1.40646e-16	1.95952e-15	8.82089	8.98391	8.51302	8.60604	7.21422	7.20988	6.83276	7.40273	7.37962	7.32747
ENSMUSG00000099587	NA	-3.15154	1.40841e-16	1.96053e-15	14.2523	14.3802	15.4279	15.5322	12.9246	12.9525	12.9808	13.2221	13.044	13.191
ENSMUSG00000079594	BC117090	4.1872	1.41185e-16	1.96358e-15	7.19563	7.17414	7.41664	7.46172	9.95593	10.0326	9.87619	9.72462	7.66704	9.83854
ENSMUSG00000089617	NA	-3.15133	1.41367e-16	1.96439e-15	14.2524	14.3802	15.428	15.5324	12.9247	12.9528	12.9809	13.2222	13.0449	13.1911
ENSMUSG00000015053	Gata2	-4.87782	1.42487e-16	1.97823e-15	12.2076	12.8448	13.341	13.1813	9.10425	9.05996	9.53703	10.3025	10.1872	10.3428
ENSMUSG00000106858	NA	2.82352	1.46165e-16	2.02751e-15	6.84251	7.10671	7.18955	7.2665	8.27132	8.7199	8.52234	8.71567	9.29212	8.8024
ENSMUSG00000026715	Serpinc1	2.70959	1.46918e-16	2.03617e-15	8.22666	8.26284	7.98486	7.8988	10.026	9.40293	10.0085	9.6537	9.18629	9.72235
ENSMUSG00000042705	Commd10	2.76098	1.4959e-16	2.07139e-15	10.6431	10.6092	10.2522	10.2869	11.8886	12.1505	12.0525	11.8175	12.6554	11.7583
ENSMUSG00000094392	NA	-2.72248	1.51835e-16	2.10065e-15	7.81625	8.16116	8.83479	8.57592	6.91131	6.69551	6.52815	6.82403	6.64413	6.61729
ENSMUSG00000027646	Src	-3.13059	1.53048e-16	2.11558e-15	8.61918	9.48072	10.1748	9.93008	7.86919	7.61438	7.67052	7.85364	7.64641	7.63729
ENSMUSG00000038784	Cnot4	2.53996	1.6193e-16	2.23641e-15	12.0461	12.0905	11.4955	11.6187	13.268	13.3404	13.316	13.2847	13.6337	13.2344
ENSMUSG00000005371	Fbxo11	2.95848	1.63009e-16	2.24936e-15	11.7165	11.834	11.0402	11.1777	13.2032	13.2235	13.0187	13.2513	13.5008	13.2037
ENSMUSG00000082057	NA	2.491	1.63979e-16	2.26078e-15	6.69027	6.57174	6.94392	7.02632	8.66049	8.3079	8.19925	8.15814	8.16997	8.10682
ENSMUSG00000085872	NA	-4.01939	1.70109e-16	2.34325e-15	17.0861	17.0653	18.2842	18.1351	14.7508	15.5563	15.3297	14.784	15.7374	14.8373
ENSMUSG00000113196	NA	1.90766	1.73556e-16	2.38865e-15	6.77878	6.95444	6.89148	6.94638	8.10931	7.99024	8.07257	7.95633	7.99778	8.04124
ENSMUSG00000025898	Cwf19l2	3.06975	1.82379e-16	2.5079e-15	10.1093	10.2652	9.38515	9.67885	11.4923	11.7262	11.4454	11.8457	11.8997	11.8457
ENSMUSG00000027175	Tcp11l1	2.65883	1.82978e-16	2.51396e-15	11.5024	11.5181	10.9126	11.0009	12.918	12.5812	12.6636	12.9905	12.9009	12.9705
ENSMUSG00000024293	Esco1	2.56156	1.88496e-16	2.58753e-15	10.167	10.2171	9.58156	9.79661	11.5214	11.5545	11.4024	11.3141	11.7367	11.3869
ENSMUSG00000019841	Rev3l	3.35602	1.90288e-16	2.60987e-15	11.2307	11.295	10.6633	10.8629	12.4457	12.571	12.5093	13.3209	13.4493	13.2962
ENSMUSG00000102919	NA	2.07116	1.93437e-16	2.65078e-15	6.71707	6.641	6.90505	6.96065	8.11927	7.88158	8.03805	8.10785	8.06775	7.98274
ENSMUSG00000044199	S1pr4	-3.25315	1.96108e-16	2.68506e-15	11.5102	11.4131	12.5954	12.5124	10.4039	10.0837	9.81501	10.0813	9.80508	10.2051
ENSMUSG00000047003	Zfp41	-2.2642	2.06256e-16	2.82155e-15	10.5313	10.4375	10.8351	10.7637	8.94977	9.11456	9.27926	9.18116	9.51607	9.29147
ENSMUSG00000061755	Bod1l	2.53136	2.19162e-16	2.99553e-15	11.6627	11.7299	11.0877	11.4092	12.8496	13.1962	13.0813	12.856	13.1631	12.8271
ENSMUSG00000031109	Enox2	2.6572	2.2192e-16	3.03062e-15	10.7089	10.7005	10.0835	10.274	11.819	11.8773	11.9234	12.2494	12.1368	12.2326
ENSMUSG00000047746	Fbxo40	2.77924	2.2482e-16	3.06757e-15	8.24058	8.29394	8.27327	8.14336	10.4347	9.54044	9.64018	9.93174	9.34828	10.0244
ENSMUSG00000092625	NA	3.29777	2.33725e-16	3.18633e-15	8.75298	8.3915	8.32025	8.35115	10.7219	9.90396	9.89249	10.8095	9.7251	10.7771
ENSMUSG00000023030	Slc11a2	-2.28703	2.3416e-16	3.18953e-15	12.3169	12.2906	12.8259	12.9433	11.0978	11.2079	11.2389	11.1748	11.366	11.152
ENSMUSG00000063689	Hist2h2ab	-4.00653	2.63249e-16	3.58267e-15	11.1426	11.3603	12.5202	12.6663	9.07479	9.85542	9.83477	9.2698	9.91976	9.17731
ENSMUSG00000031990	Jam3	2.41611	2.72607e-16	3.70684e-15	8.14452	8.06196	7.81904	7.82459	9.36349	9.48175	9.53263	9.08149	9.72879	9.12741
ENSMUSG00000019891	Dcbld1	3.65289	2.7476e-16	3.73292e-15	7.48777	7.58585	7.67581	7.60814	9.64336	10.2171	9.66877	8.8097	10.2831	8.71317
ENSMUSG00000097211	BC065403	2.24163	2.77507e-16	3.76702e-15	8.10117	8.28992	7.75456	7.91644	9.23793	9.30263	9.30849	9.35282	9.53498	9.47452
ENSMUSG00000108238	NA	2.66074	2.79695e-16	3.79347e-15	8.2985	8.15652	7.69095	7.88	9.27284	9.42821	9.43436	9.87568	9.80511	9.71051
ENSMUSG00000021007	Spata7	2.21623	2.82103e-16	3.82286e-15	8.8227	8.852	8.60387	8.61568	9.90826	10.1109	10.1683	9.84252	10.3574	9.82444
ENSMUSG00000036109	Mbnl3	3.24524	2.9214e-16	3.95549e-15	11.0455	11.112	10.5831	10.7995	12.7291	13.3297	13.1199	12.1264	12.8678	12.18
ENSMUSG00000069094	Pde7a	3.09171	2.96335e-16	4.00887e-15	11.7463	11.8895	11.1342	11.2444	13.8497	12.9805	13.3658	13.297	13.2483	13.3106
ENSMUSG00000039735	Fnbp1l	3.42828	3.14369e-16	4.24921e-15	9.13024	9.61862	8.91621	8.90755	11.7675	11.0954	11.3611	11.0358	10.3438	11.0848
ENSMUSG00000049411	Tmem241	2.27483	3.15549e-16	4.26152e-15	11.1291	11.0221	10.6815	10.7186	12.2647	12.011	12.1014	12.4235	12.2963	12.4219
ENSMUSG00000029925	Tbxas1	2.48981	3.27553e-16	4.41987e-15	12.553	12.5542	12.42	12.4312	14.0072	13.659	13.5394	14.324	13.7587	14.2936
ENSMUSG00000001946	Esam	-3.09003	3.31808e-16	4.47348e-15	7.37953	8.37296	8.83924	8.45593	6.58673	6.30106	6.31242	6.5284	6.21869	6.62711
ENSMUSG00000105970	NA	3.14944	3.3734e-16	4.5442e-15	7.61459	7.82188	7.45661	7.50182	8.94926	9.45402	9.81469	8.92363	10.0185	9.05488
ENSMUSG00000006800	Sulf2	-3.47896	3.42171e-16	4.60537e-15	11.8328	11.2936	11.7856	11.432	9.98044	9.07779	8.87727	9.58759	8.95272	9.55679
ENSMUSG00000042333	Tnfrsf14	-2.86303	3.46508e-16	4.65978e-15	12.5889	12.2778	12.9995	13.0073	10.8219	10.6296	10.8611	11.2602	10.7042	11.2953
ENSMUSG00000020100	Slc29a3	-1.89762	3.46874e-16	4.66075e-15	12.4485	12.373	12.5853	12.4127	11.1792	11.2301	11.11	11.4642	11.2256	11.3954
ENSMUSG00000107761	NA	-2.36042	3.60182e-16	4.83547e-15	7.90407	7.90266	8.62508	8.35688	6.72546	6.84712	6.76952	6.77181	6.77862	6.70805
ENSMUSG00000113450	Zfp935	2.80542	3.65506e-16	4.90279e-15	8.90253	8.80882	8.1463	8.31512	9.98634	10.2137	10.2968	10.3501	10.203	10.4078
ENSMUSG00000076545	NA	-3.97937	3.68693e-16	4.94136e-15	8.23967	8.08701	9.63542	7.19278	6.17178	6.10936	6.07386	6.16507	6.10309	6.12214
ENSMUSG00000050931	Sgms2	3.1285	3.79859e-16	5.08672e-15	13.4907	12.9974	12.5067	12.6736	14.8951	14.5468	14.8189	14.949	14.8081	14.9136
ENSMUSG00000049515	Espnl	3.04914	4.28054e-16	5.72726e-15	8.25122	8.28451	8.7272	8.69928	10.6231	9.60474	10.6459	10.0612	10.498	10.0281
ENSMUSG00000023923	Tbc1d5	1.9748	4.28638e-16	5.73024e-15	12.9257	12.8762	12.7123	12.6556	13.8688	13.8526	13.784	14.1046	14.1253	14.1125
ENSMUSG00000039480	Nt5dc1	2.70781	4.36068e-16	5.82464e-15	11.4556	11.4521	10.8588	11.0069	12.515	12.7515	12.5971	12.9223	13.156	12.9261
ENSMUSG00000035919	Bbs9	2.21915	4.47462e-16	5.97181e-15	11.1327	11.1291	10.9072	10.8814	12.1703	12.2326	12.1237	12.3594	12.7409	12.3252
ENSMUSG00000098781	NA	2.37934	4.49576e-16	5.99498e-15	9.43154	9.49159	8.9061	9.09033	10.5532	10.5899	10.6484	10.7714	10.5944	10.8646
ENSMUSG00000113775	NA	2.25771	4.52134e-16	6.02402e-15	6.59512	6.66103	6.86578	7.00657	8.29728	7.90105	7.97423	8.18995	8.09047	8.22608
ENSMUSG00000074579	Lekr1	2.82749	4.60067e-16	6.12457e-15	7.78999	8.00733	7.73837	7.7869	9.94937	9.09143	9.24502	9.69185	8.94854	9.73029
ENSMUSG00000078137	Ankrd63	3.3988	4.87142e-16	6.47956e-15	8.0664	8.09838	8.39629	8.54564	11.1124	9.6575	9.86954	10.196	9.98814	10.2019
ENSMUSG00000114923	NA	2.92216	4.9594e-16	6.59106e-15	10.0034	9.99371	9.22067	9.41748	11.1781	11.5024	11.4215	11.415	11.6141	11.4704
ENSMUSG00000113647	NA	-1.82244	5.1001e-16	6.77237e-15	8.90995	8.83558	9.05004	8.87818	7.88436	7.90632	7.68402	7.68979	7.78353	7.75798
ENSMUSG00000021898	Asb14	2.61449	5.35122e-16	7.09989e-15	6.72022	6.94195	7.08114	7.05182	8.80184	8.33224	8.56909	8.03589	8.7636	8.24479
ENSMUSG00000008307	1700109H08Rik	2.83247	5.39482e-16	7.15174e-15	9.60433	9.68931	9.03157	9.08231	10.7203	11.1117	11.0258	11.027	11.4344	10.9743
ENSMUSG00000041058	Wwp1	3.14537	5.50564e-16	7.29256e-15	11.0133	11.0695	10.3259	10.5066	13.1673	12.6859	12.5766	12.3269	12.4264	12.3408
ENSMUSG00000029716	Tfr2	-3.24486	5.52539e-16	7.31261e-15	12.0868	12.0582	13.086	13.1642	11.0781	10.2657	10.6723	10.6397	10.6598	10.5994
ENSMUSG00000021969	Zdhhc20	2.73465	5.55566e-16	7.34654e-15	11.4151	11.5191	10.7948	10.9207	12.9096	12.7388	12.5861	12.8252	13.0388	12.8242
ENSMUSG00000087881	NA	-3.39314	5.76342e-16	7.61492e-15	10.6221	10.9531	12.0499	12.0088	9.2101	9.30508	9.16519	9.73106	9.42032	9.63548
ENSMUSG00000035597	Prpf39	3.274	5.80708e-16	7.66622e-15	10.8677	11.1929	10.1632	10.3582	12.6405	12.7429	12.586	12.53	12.8053	12.5458
ENSMUSG00000027829	Ccnl1	2.15605	5.86686e-16	7.72584e-15	11.9388	12.0643	11.6399	11.6915	13.2504	12.9944	13.0129	13.0424	13.3754	13.1017
ENSMUSG00000049604	Hoxb13	2.68793	5.86279e-16	7.72584e-15	6.5084	6.56952	6.91372	6.98203	8.52807	8.3489	8.11374	8.55985	7.82951	8.45304
ENSMUSG00000042063	Zfp386	2.31373	5.86577e-16	7.72584e-15	8.96137	9.16873	8.62431	8.69776	9.96978	10.3012	10.2545	10.3637	10.3251	10.3409
ENSMUSG00000090639	NA	-2.54527	5.88177e-16	7.73904e-15	13.2926	13.0534	13.8691	13.8101	11.8875	11.9689	11.6739	12.032	12.1945	11.945
ENSMUSG00000112822	NA	2.35755	5.95612e-16	7.83038e-15	7.29733	7.36758	7.19041	7.33955	8.66217	8.46507	8.54611	8.63371	9.16681	8.55177
ENSMUSG00000112766	NA	4.10778	6.11575e-16	8.03357e-15	11.9637	11.5453	11.4227	11.4229	14.4722	13.2105	12.7031	14.5235	13.3292	14.4725
ENSMUSG00000041231	Ublcp1	-2.87565	6.29611e-16	8.26365e-15	9.46039	9.47772	8.82225	9.16538	7.24653	7.33779	7.22952	7.37678	8.01409	7.32705
ENSMUSG00000102329	NA	3.0381	6.42799e-16	8.42976e-15	8.90886	8.64901	8.05422	8.21008	10.264	9.97249	10.1185	10.579	10.2464	10.5092
ENSMUSG00000046157	Tmem229b	-3.17001	6.4427e-16	8.44207e-15	13.1294	13.1165	14.0779	14.0365	11.2631	11.6434	11.8509	11.5461	12.0866	11.5772
ENSMUSG00000086665	NA	3.47261	6.485e-16	8.49047e-15	7.51014	7.6253	7.94272	8.00846	10.2742	9.24225	9.75958	10.1364	8.77839	10.0181
ENSMUSG00000038583	Pln	2.50603	6.53469e-16	8.54847e-15	7.3339	7.20725	7.2883	7.38635	8.47941	8.65718	8.58978	8.7042	9.32424	8.73057
ENSMUSG00000026005	Rpe	3.27051	6.62269e-16	8.65645e-15	11.4684	11.5946	10.7191	10.9468	13.337	13.3517	13.4714	12.755	13.0576	12.8104
ENSMUSG00000000552	Zfp385a	-3.09523	6.99245e-16	9.13223e-15	11.7269	11.741	12.7103	12.5392	10.5693	10.197	9.90908	10.565	10.0871	10.4436
ENSMUSG00000110790	NA	-2.78292	7.02751e-16	9.17047e-15	9.80672	9.81768	10.4999	10.6953	8.25206	8.63388	8.30088	8.69338	8.47945	8.72717
ENSMUSG00000112148	Lilrb4a	4.04671	7.28036e-16	9.4926e-15	11.8925	11.4746	11.3522	11.3587	14.4049	13.1205	12.6134	14.3879	13.2812	14.3403
ENSMUSG00000085335	NA	2.52728	7.31473e-16	9.52959e-15	9.11573	8.88583	8.61781	8.55168	10.4886	10.4909	10.1068	10.1337	10.5366	10.0475
ENSMUSG00000104546	NA	2.14031	7.45226e-16	9.70078e-15	7.19509	6.96557	7.05569	7.0679	8.68731	8.29832	8.22311	8.30131	8.23783	8.25404
ENSMUSG00000034949	Zfr2	3.65168	8.18714e-16	1.06487e-14	8.56048	8.40948	8.81986	8.77319	11.1326	9.41502	10.3427	11.2094	10.5384	11.1428
ENSMUSG00000113147	NA	3.1779	8.20795e-16	1.0667e-14	8.1169	8.00795	7.80589	8.0248	10.0088	9.78854	10.0373	9.10073	10.4408	9.18457
ENSMUSG00000022210	Dhrs4	-2.80917	8.38322e-16	1.08858e-14	11.12	11.1432	11.6295	11.6859	9.27303	10.0238	9.8541	9.4226	9.7724	9.42125
ENSMUSG00000050394	Armcx6	-2.54166	8.45599e-16	1.09713e-14	7.61012	7.8587	8.38711	8.40189	6.56628	6.40559	6.3017	6.68237	6.61338	6.56143
ENSMUSG00000097751	NA	2.30718	8.67849e-16	1.12508e-14	8.04567	8.04143	7.74926	7.89334	9.22879	9.24751	9.48812	9.13171	9.64964	8.99885
ENSMUSG00000106251	NA	2.16102	8.79735e-16	1.13956e-14	7.03227	6.79689	7.0092	7.1426	8.28011	8.35147	8.05527	8.34077	8.4966	8.10088
ENSMUSG00000024910	Ctsw	-2.98433	8.82704e-16	1.14247e-14	8.91093	9.05209	10.0296	9.64372	7.64512	7.36144	7.40217	7.92926	7.49689	7.80025
ENSMUSG00000034164	Emid1	-3.54896	8.85869e-16	1.14563e-14	9.14688	9.79784	10.5044	10.3708	8.20314	7.67237	8.26234	7.57351	7.54552	7.42362
ENSMUSG00000103139	NA	3.12486	8.87951e-16	1.14739e-14	9.33263	9.09903	8.77432	8.81728	10.0382	10.8921	10.9346	10.8233	11.4224	10.677
ENSMUSG00000020656	Grhl1	2.24386	8.96119e-16	1.157e-14	8.08666	8.13568	7.95537	8.12137	9.81091	9.47636	9.43529	9.15014	9.25923	9.20531
ENSMUSG00000105655	NA	2.62489	9.15724e-16	1.18135e-14	7.24485	7.22771	7.16411	7.25359	8.49633	8.87837	8.5736	8.4584	9.34672	8.58456
ENSMUSG00000034462	Pkd2	2.55676	9.24448e-16	1.19164e-14	9.63554	9.62302	9.31694	9.19672	11.1559	10.7378	10.7514	11.2836	10.599	11.1677
ENSMUSG00000040857	Erf	-3.11985	9.54732e-16	1.22967e-14	11.0646	11.0715	12.2255	12.1064	9.73515	9.97603	9.75234	9.56009	10.0247	9.54638
ENSMUSG00000039646	Vasn	2.67272	9.61429e-16	1.23729e-14	11.6667	11.4347	11.7137	11.3396	13.3622	12.6551	12.6739	13.4643	13.0179	13.358
ENSMUSG00000086395	NA	-2.95529	9.71416e-16	1.24913e-14	8.32759	8.40798	8.98364	8.70484	7.35766	6.44507	6.60089	6.63234	6.7571	6.64984
ENSMUSG00000045868	Gvin1	3.00853	9.99697e-16	1.28446e-14	8.10712	8.2312	8.07801	8.05003	9.86046	9.01931	9.4451	10.3698	9.96148	10.1668
ENSMUSG00000034579	Pla2g3	2.4165	1.00363e-15	1.28847e-14	8.31648	7.7953	8.06926	8.17552	9.79673	9.22707	9.28788	9.69905	9.51675	9.60372
ENSMUSG00000006005	Tpr	2.90352	1.01453e-15	1.30141e-14	12.8099	12.9162	12.2242	12.6646	14.3484	14.6631	14.8295	13.9994	14.2686	14.0462
ENSMUSG00000039701	Usp53	2.06539	1.02355e-15	1.31192e-14	8.44831	8.53106	8.15642	8.25933	9.75448	9.38442	9.46144	9.67893	9.59115	9.66277
ENSMUSG00000042208	0610010F05Rik	2.98095	1.06229e-15	1.36047e-14	9.85217	10.2143	9.46436	9.59158	11.4021	11.771	11.8407	11.1912	11.8764	11.1676
ENSMUSG00000032024	Clmp	2.96478	1.07255e-15	1.3725e-14	8.44572	8.52746	8.71728	8.72805	10.6758	10.7308	10.6356	10.1391	9.6631	9.83391
ENSMUSG00000106822	NA	2.51012	1.08376e-15	1.38573e-14	6.80878	6.88251	7.17191	7.17636	8.08534	8.55467	8.69925	8.3416	8.80499	8.34369
ENSMUSG00000103085	NA	2.30235	1.12243e-15	1.43402e-14	7.62245	7.35898	7.39478	7.7025	8.79207	8.68221	8.70012	8.89289	9.26322	8.93074
ENSMUSG00000040370	Etfrf1	2.40003	1.14212e-15	1.45799e-14	9.20826	9.31736	8.78079	9.06156	10.6044	10.4743	10.5453	10.7007	10.0998	10.7111
ENSMUSG00000050994	Adgb	4.67173	1.16785e-15	1.48964e-14	7.82843	7.96312	7.95869	8.15204	9.9198	9.27843	9.2746	11.4949	10.3066	11.5172
ENSMUSG00000045216	Hs6st1	-2.51328	1.24044e-15	1.5797e-14	13.1178	12.9293	13.4635	13.4709	11.3721	11.3668	11.6682	11.8954	11.8429	11.8721
ENSMUSG00000028378	Ptgr1	1.75811	1.23992e-15	1.5797e-14	12.0536	11.9042	12.0012	12.1044	12.9566	13.1782	13.1056	13.1685	12.8908	13.1298
ENSMUSG00000044788	Fads6	2.64677	1.29246e-15	1.64461e-14	9.20892	8.98063	9.2249	9.07468	11.0199	10.7387	11.0834	10.3	10.5611	10.1559
ENSMUSG00000042213	Zfand4	2.75796	1.29621e-15	1.64807e-14	10.6251	10.5137	10.0421	10.2211	12.4876	11.5281	11.8644	12.0569	11.8344	12.0566
ENSMUSG00000041718	Alg13	2.7278	1.33608e-15	1.6974e-14	9.74161	9.89296	9.19747	9.22536	11.3761	10.9154	10.9775	11.2158	11.2778	11.2298
ENSMUSG00000025728	Pigq	-2.64151	1.36223e-15	1.72924e-14	13.364	13.1331	14.0006	14.1037	12.0396	12.2486	12.1859	11.8813	12.1032	11.8847
ENSMUSG00000024943	Smc5	2.91492	1.37193e-15	1.74015e-14	10.8803	11.079	10.2153	10.6031	12.3779	12.527	12.5067	12.2097	12.8343	12.2101
ENSMUSG00000050592	Fam78a	-2.39717	1.3943e-15	1.76712e-14	12.6139	12.5798	13.1619	13.1334	11.1261	11.3365	11.2734	11.4633	11.6619	11.4773
ENSMUSG00000016356	Col20a1	4.13344	1.39892e-15	1.77155e-14	9.84408	9.69709	9.68957	9.66243	12.2671	10.4631	11.5205	12.7956	11.4273	12.7293
ENSMUSG00000097364	NA	4.05351	1.41409e-15	1.78933e-14	7.43314	7.62692	7.75003	7.75665	10.6773	10.1959	9.8492	9.94527	8.08503	9.89448
ENSMUSG00000005102	Eif2ak4	1.85864	1.44238e-15	1.82367e-14	12.0819	12.0769	11.8236	11.8063	13.231	13.0528	13.0301	13.0143	13.1252	12.9627
ENSMUSG00000030742	Lat	-3.44227	1.50739e-15	1.90436e-14	9.19114	9.83455	10.5246	10.4139	8.54376	7.74577	7.86951	7.77549	7.7629	7.60455
ENSMUSG00000038774	Ascc3	2.9291	1.55662e-15	1.96498e-14	11.6049	11.8352	10.9538	11.1355	13.2136	13.3743	13.2111	12.9483	13.2542	12.9776
ENSMUSG00000032719	Sbspon	2.74351	1.61141e-15	2.03253e-14	7.06503	7.13086	7.11052	7.24046	9.03061	8.38675	9.05304	8.27713	9.06848	8.34582
ENSMUSG00000020948	Klhl28	2.2949	1.61919e-15	2.04072e-14	8.96812	8.99259	8.57556	8.69495	10.2975	9.89836	9.93643	10.2791	10.2242	10.4221
ENSMUSG00000028923	Necap2	-2.75343	1.63271e-15	2.05613e-14	13.1586	13.0944	13.8777	13.9472	11.728	11.6975	11.6142	12.1096	11.7844	12.1072
ENSMUSG00000106737	NA	2.66727	1.66753e-15	2.0983e-14	10.947	10.934	10.7263	10.7543	12.4722	12.0718	12.1102	12.8289	11.9399	12.8041
ENSMUSG00000108954	NA	3.07723	1.70107e-15	2.13882e-14	8.63039	8.39177	7.89876	8.02207	10.1474	9.5649	9.72839	10.5001	9.95453	10.35
ENSMUSG00000028073	Pear1	-3.78362	1.7639e-15	2.21606e-14	9.35571	9.86716	10.6755	10.4576	7.47463	7.29739	7.44125	7.85321	8.47473	7.84885
ENSMUSG00000034738	Nostrin	3.1549	1.82984e-15	2.29708e-14	8.92131	8.91907	8.51714	8.54875	10.1686	11.0781	10.7982	10.0622	10.9666	9.99815
ENSMUSG00000037913	Tmem156	4.27082	1.84202e-15	2.30871e-14	11.4667	11.4345	10.9164	10.8763	12.5653	12.8935	12.8328	14.3815	13.6181	14.397
ENSMUSG00000038546	Ranbp9	3.06506	1.84139e-15	2.30871e-14	12.9564	12.8681	12.1327	12.2644	14.8312	14.189	14.3848	14.389	14.2644	14.3684
ENSMUSG00000039585	Myo9a	2.41074	1.8807e-15	2.35533e-14	10.6082	10.6142	10.0298	10.188	12.0886	11.7544	11.7761	11.8059	11.7	11.8025
ENSMUSG00000029815	Malsu1	1.86843	1.98331e-15	2.48188e-14	10.6259	10.6489	10.7539	10.8359	11.8293	11.9911	12.0238	11.6558	11.8095	11.687
ENSMUSG00000101895	NA	3.98304	2.00178e-15	2.50302e-14	7.17237	7.09842	7.34773	7.41909	9.89393	9.43651	10.5225	8.83863	8.55245	8.83706
ENSMUSG00000102856	NA	2.79185	2.00568e-15	2.50483e-14	9.3105	9.12394	8.87228	8.77295	10.3991	10.8135	10.7905	10.3997	11.1993	10.2786
ENSMUSG00000019990	Pde7b	4.02166	2.00639e-15	2.50483e-14	10.4989	10.2506	9.95874	10.0251	13.3491	12.0756	12.3978	12.6689	10.8995	12.6198
ENSMUSG00000040653	Ppp1r14c	5.19296	2.07899e-15	2.59342e-14	7.38465	7.4024	7.74075	7.709	10.5057	9.58532	9.48238	9.28691	12.0269	9.30257
ENSMUSG00000046341	NA	-2.64761	2.08635e-15	2.60056e-14	8.05327	8.34322	8.89633	8.71204	6.69985	7.15769	6.97475	6.58842	7.04677	6.77018
ENSMUSG00000022707	Gbe1	3.8675	2.1287e-15	2.65126e-14	11.5484	11.4573	10.8369	10.9767	13.7563	14.0436	13.4111	12.5364	13.8488	12.5151
ENSMUSG00000032376	Usp3	1.95804	2.14792e-15	2.6731e-14	12.6607	12.6505	12.3242	12.2839	13.6916	13.694	13.6246	13.6265	13.7808	13.5972
ENSMUSG00000102349	NA	4.27273	2.17629e-15	2.70628e-14	12.8006	12.9191	11.9483	12.1162	15.1883	14.1342	14.4055	15.5605	14.4687	15.4282
ENSMUSG00000051339	2900026A02Rik	-2.84027	2.2504e-15	2.79625e-14	11.0405	11.2435	12.2334	12.0164	10.0231	9.76311	9.78909	10.1027	9.99907	10.0182
ENSMUSG00000089862	Umad1	2.503	2.26744e-15	2.81521e-14	10.8854	10.9093	10.2451	10.3973	12.0449	12.2241	12.2098	12.0797	12.2197	12.0424
ENSMUSG00000026153	Fam135a	2.92337	2.40706e-15	2.98623e-14	7.43277	7.54789	7.49436	7.53332	9.3331	9.44165	9.36994	8.52675	9.62847	8.55275
ENSMUSG00000050947	Amigo1	-2.34074	2.60689e-15	3.2316e-14	9.22419	9.26066	9.98583	9.71465	7.96595	8.16491	8.16386	8.06415	8.16996	8.27414
ENSMUSG00000084917	NA	2.34621	2.6356e-15	3.26464e-14	7.87381	8.16172	7.50186	7.68583	9.27913	9.10193	9.12076	9.22274	9.42705	9.21964
ENSMUSG00000044468	Tent5c	-3.42157	2.69816e-15	3.33953e-14	11.1219	11.0259	10.9676	10.728	9.16283	8.74279	8.33543	9.03807	8.01787	9.11699
ENSMUSG00000022292	Rrm2b	2.0435	2.74975e-15	3.40073e-14	9.32876	9.37267	9.02744	9.0195	10.656	10.2503	10.3915	10.4058	10.386	10.4223
ENSMUSG00000114612	NA	2.43569	2.96923e-15	3.66645e-14	7.0383	7.10651	7.04464	7.20297	8.40193	8.15907	8.18712	8.86361	8.6135	8.7975
ENSMUSG00000114378	3830406C13Rik	2.51879	2.96762e-15	3.66645e-14	9.72906	10.0336	9.3299	9.40112	11.032	10.9709	11.0678	11.2657	11.2953	11.288
ENSMUSG00000110803	NA	2.43588	3.13141e-15	3.8637e-14	10.0361	10.0387	9.40507	9.6368	11.5005	11.2624	11.2436	11.2156	11.1159	11.2138
ENSMUSG00000027109	Sp3	2.69547	3.23496e-15	3.98836e-14	12.5141	12.6709	11.9106	12.0459	14.03	13.7651	13.7903	14.0882	13.7632	14.0997
ENSMUSG00000022119	Rbm26	2.69217	3.24036e-15	3.99191e-14	11.8049	12.0233	11.3144	11.4951	13.2544	13.3695	13.3497	12.9891	13.6599	12.9919
ENSMUSG00000025223	Ldb1	-2.65779	3.31602e-15	4.08195e-14	13.5522	13.5876	14.4936	14.4954	12.3528	12.5783	12.5144	12.4364	12.5324	12.4275
ENSMUSG00000038150	Ormdl3	-2.36811	3.33115e-15	4.09739e-14	11.1178	11.279	11.8441	11.7918	9.97547	9.98107	9.91934	10.2907	10.0591	10.1989
ENSMUSG00000034923	Ly6g6f	-3.10211	3.39074e-15	4.16745e-14	6.68309	7.92633	8.28683	8.22597	6.06402	5.96917	5.932	6.0274	5.96261	5.98254
ENSMUSG00000004558	Ndrg2	2.73102	3.39521e-15	4.16972e-14	9.33885	9.17988	9.60198	9.72394	11.5857	10.9396	11.3133	10.7023	11.0262	10.7637
ENSMUSG00000078435	AU041133	2.58973	3.58926e-15	4.40462e-14	7.76481	7.8534	7.61976	7.69856	8.63743	9.02901	9.11099	9.48934	9.61995	9.45043
ENSMUSG00000072761	Gm6712	2.84369	3.63319e-15	4.45508e-14	9.0819	9.10933	8.48206	8.54278	10.1664	10.4852	10.5822	10.4212	10.9885	10.3346
ENSMUSG00000025889	Snca	-3.91231	3.66051e-15	4.48511e-14	8.51208	9.35298	6.62071	8.76638	6.29825	6.22303	6.11059	6.23949	6.16542	6.15714
ENSMUSG00000058427	Cxcl2	3.2064	3.73557e-15	4.57354e-14	7.46009	6.98873	7.34029	7.36483	9.81422	9.5683	8.78441	8.92913	8.55678	8.82656
ENSMUSG00000112411	NA	2.21975	3.85341e-15	4.71418e-14	6.83216	6.81679	6.97098	6.99708	8.07108	8.20475	8.04708	8.16991	8.62482	8.07824
ENSMUSG00000021176	Efcab11	3.10133	3.97112e-15	4.85444e-14	10.3061	10.2487	9.90396	10.0054	12.1066	11.9125	12.1256	11.2384	12.5289	11.2693
ENSMUSG00000037958	Nsrp1	1.92427	3.99986e-15	4.88581e-14	9.91357	9.96707	9.54633	9.83061	11.01	11.1202	11.0105	10.9607	10.8608	10.9146
ENSMUSG00000037944	Ccr7	-3.1697	4.0502e-15	4.94349e-14	8.51399	8.47149	9.29631	9.26195	6.64191	6.76494	6.61556	7.16224	6.81189	7.48229
ENSMUSG00000030861	Acadsb	3.11413	4.15569e-15	5.06834e-14	10.4279	10.3512	9.72468	9.80756	12.1814	11.6018	11.6764	12.2556	11.4545	12.2893
ENSMUSG00000103132	NA	2.02788	4.40258e-15	5.36533e-14	7.24899	7.31634	7.11219	7.09737	8.26514	8.18701	8.50594	8.61741	8.33927	8.48237
ENSMUSG00000030629	Zfand6	2.90666	4.67102e-15	5.6881e-14	11.3507	11.3722	10.6339	10.731	12.8675	12.597	12.3896	12.9092	13.0074	12.8932
ENSMUSG00000047343	Mettl21c	3.26855	4.68774e-15	5.70407e-14	7.21751	7.25641	7.26125	7.38457	9.59159	8.3832	9.57993	9.31598	8.24483	9.30693
ENSMUSG00000101335	NA	2.33122	4.73107e-15	5.75239e-14	6.9749	7.16148	7.05689	7.20126	8.08293	8.52301	8.78864	8.31153	8.70577	8.31159
ENSMUSG00000021139	Gm20498	2.11886	4.76195e-15	5.7855e-14	12.0732	12.2437	11.7285	11.8376	13.0311	13.2099	13.3842	13.2697	13.3576	13.2696
ENSMUSG00000028465	Tln1	-2.48922	4.79058e-15	5.81583e-14	16.7302	16.6135	17.5523	17.3864	15.5525	15.7386	15.5184	15.6172	15.5014	15.6289
ENSMUSG00000060301	2610008E11Rik	2.57775	4.91716e-15	5.96493e-14	8.92581	9.01137	8.35486	8.47526	10.0569	10.0851	10.1485	10.3073	10.5576	10.3352
ENSMUSG00000049734	Trex1	-2.84568	5.00616e-15	6.06825e-14	11.089	10.9446	11.9039	11.8538	9.64729	9.66956	9.51974	10.0405	9.48166	9.96659
ENSMUSG00000027840	Wnt2b	2.22433	5.0285e-15	6.09067e-14	8.14104	8.1285	7.72429	7.7359	9.11943	9.08255	9.21884	9.42824	9.34656	9.44138
ENSMUSG00000022811	Zfp148	2.56887	5.09829e-15	6.17049e-14	12.2543	12.4396	11.6409	11.8206	13.6341	13.5985	13.6783	13.6138	13.5892	13.5837
ENSMUSG00000053716	Dusp7	-1.9284	5.11399e-15	6.18477e-14	12.0248	12.0018	12.3932	12.2182	10.8275	10.9052	10.8868	10.9655	11.1887	11.0003
ENSMUSG00000029089	Pacrgl	1.90162	5.29883e-15	6.40343e-14	9.63877	9.64483	9.46265	9.49058	10.3901	10.7931	10.7232	10.7332	10.8882	10.6378
ENSMUSG00000061186	Sfmbt2	2.45071	5.35351e-15	6.46458e-14	9.42935	9.17725	9.0931	9.07787	10.4674	10.5172	11.1966	10.4498	10.6924	10.4294
ENSMUSG00000034560	Washc4	2.26981	5.35893e-15	6.4662e-14	11.251	11.399	10.8048	10.9252	12.4445	12.4193	12.2729	12.6161	12.4937	12.5958
ENSMUSG00000013076	Amotl1	3.90161	5.37205e-15	6.4771e-14	8.28494	8.3446	8.73785	8.70966	11.2077	11.5435	10.8918	9.72559	10.6062	9.66069
ENSMUSG00000063445	Nmral1	-2.7118	5.4691e-15	6.5891e-14	11.5497	11.3735	12.2106	12.3115	10.0296	10.1588	10.1846	10.1284	10.6164	10.1568
ENSMUSG00000040297	Suco	2.54609	5.58148e-15	6.71939e-14	11.1134	11.3312	10.5727	10.7306	12.7089	12.3388	12.5198	12.3894	12.5144	12.4677
ENSMUSG00000070498	Tmem132b	3.50061	5.65952e-15	6.80817e-14	7.53248	7.17274	7.42252	7.45786	9.62638	8.50977	8.38638	9.92919	9.63234	9.71222
ENSMUSG00000110773	NA	2.07356	5.83373e-15	7.01242e-14	9.17955	9.20315	9.24458	9.25792	10.5922	10.505	10.5888	10.5621	9.94615	10.452
ENSMUSG00000027365	Trpm7	2.76123	5.86789e-15	7.04814e-14	11.6746	11.8102	10.9983	11.2217	13.0755	13.2071	13.1871	12.8848	13.3558	12.9015
ENSMUSG00000031897	Psmb10	-3.14954	5.90174e-15	7.08343e-14	11.6803	11.7553	12.9004	12.7751	10.0714	10.3752	10.2716	10.6386	10.3338	10.7289
ENSMUSG00000016496	Cd274	3.97027	5.97938e-15	7.17118e-14	10.3644	10.4811	10.0932	10.0256	12.928	11.7519	12.0513	13.1855	11.1335	13.0428
ENSMUSG00000079197	Psme2	-2.31472	5.99933e-15	7.1814e-14	12.4646	12.5651	13.2525	13.2574	11.5126	11.5185	11.4739	11.4894	11.4864	11.4906
ENSMUSG00000038679	Trps1	2.64415	6.00149e-15	7.1814e-14	11.7956	11.6727	11.1707	11.3364	12.4842	13.1478	13.0525	13.2312	13.1859	13.2895
ENSMUSG00000036172	Cd200r3	-3.62373	5.99898e-15	7.1814e-14	9.19275	10.1152	8.66135	8.78915	6.96828	6.76315	6.65063	7.47089	6.71773	7.44735
ENSMUSG00000054484	Tmem62	2.00766	6.37834e-15	7.62659e-14	9.46976	9.35401	9.26861	9.19782	10.5169	10.6215	10.1293	10.5871	10.6862	10.5645
ENSMUSG00000049539	Hist1h1a	-4.56748	6.43852e-15	7.69274e-14	15.6085	15.4887	16.9933	17.0782	12.9299	13.8457	13.7999	13.0342	14.2539	13.0662
ENSMUSG00000110397	NA	4.93711	6.64978e-15	7.93917e-14	7.30675	7.31791	7.56197	7.60442	8.32387	9.32282	8.67813	10.7862	11.1007	10.8051
ENSMUSG00000100287	NA	3.37769	6.69933e-15	7.99232e-14	7.2427	7.07965	7.36666	7.51765	8.92954	9.49783	10.1132	8.90735	8.55586	8.9143
ENSMUSG00000056763	Cspp1	2.57697	6.75148e-15	8.04848e-14	11.2433	11.236	10.5666	10.7872	12.7406	12.3921	12.7582	12.4465	12.3512	12.4235
ENSMUSG00000039178	Tbc1d19	2.27877	6.82651e-15	8.1318e-14	9.02894	9.20832	8.70867	8.88631	9.96107	10.3614	10.3684	10.3009	10.6398	10.2675
ENSMUSG00000062627	Mysm1	2.75971	6.8922e-15	8.20389e-14	10.4119	10.6064	9.69936	10.0933	11.6647	11.9178	11.8379	11.8836	12.0957	11.9147
ENSMUSG00000085054	NA	2.39847	6.92819e-15	8.24054e-14	7.84311	7.75114	7.54219	7.56057	9.10712	9.08588	9.59682	8.82993	8.93239	8.90247
ENSMUSG00000019947	Arid5b	2.71155	7.20964e-15	8.56888e-14	12.6481	12.6603	12.1979	12.184	14.1043	13.71	13.4715	14.3227	14.2583	14.2277
ENSMUSG00000020599	Rgs9	3.32022	7.21772e-15	8.57206e-14	7.27217	7.34552	7.63063	7.59139	10.1062	8.75005	9.19758	9.52217	8.55358	9.59302
ENSMUSG00000027993	Trim2	-2.87042	7.31987e-15	8.68687e-14	9.62248	9.61225	8.70681	9.04325	7.23259	7.46843	7.62659	7.27521	7.95053	7.33573
ENSMUSG00000033880	Lgals3bp	-3.19354	7.35069e-15	8.71692e-14	12.6981	12.7241	13.8318	13.7578	11.426	11.3219	10.8248	11.5846	11.322	11.5777
ENSMUSG00000070392	NA	-3.86707	7.39294e-15	8.76047e-14	11.436	11.7477	13.3242	13.1816	10.1815	10.6206	10.4778	9.93376	10.2974	9.90229
ENSMUSG00000024511	Rab27b	-3.22848	7.9025e-15	9.35729e-14	7.69726	9.11738	8.34519	8.27551	6.27378	6.21359	6.20568	6.82277	6.20756	6.75822
ENSMUSG00000025766	D3Ertd751e	2.31138	8.01219e-15	9.48009e-14	7.60001	7.55695	7.4082	7.64252	8.57455	9.18141	9.25977	8.66865	8.9324	8.77463
ENSMUSG00000096965	3300005D01Rik	2.26274	8.3793e-15	9.90707e-14	7.57037	7.32191	7.73185	7.66721	9.04219	8.74649	9.1499	8.99015	8.52199	8.98736
ENSMUSG00000024566	Atp9b	1.68153	8.41211e-15	9.93845e-14	12.4523	12.3659	12.2714	12.1706	13.3792	13.3222	13.2079	13.3598	13.4245	13.3008
ENSMUSG00000103706	NA	2.25472	8.50683e-15	1.00429e-13	6.77022	6.66385	6.91825	7.00124	8.24563	8.07631	8.04623	7.88661	8.52895	8.15858
ENSMUSG00000103458	Gm37013	1.6282	8.534e-15	1.00675e-13	11.2601	11.3434	11.3739	11.271	12.1659	12.2824	12.2465	12.311	12.4759	12.2674
ENSMUSG00000028553	Angptl3	2.51589	8.65326e-15	1.02006e-13	6.72013	6.84549	7.00876	7.181	8.5437	8.69935	8.48805	8.50673	7.83898	8.33014
ENSMUSG00000108812	NA	2.42406	8.71567e-15	1.02665e-13	7.47577	7.39905	7.47246	7.4175	8.76331	8.46768	8.48629	9.05587	9.28273	8.96823
ENSMUSG00000007036	Abhd16a	-2.70623	8.76416e-15	1.03159e-13	12.2736	12.1646	13.1512	13.1955	11.1645	11.0026	11.0249	11.2306	11.0025	11.2476
ENSMUSG00000100121	1700025N23Rik	2.42885	9.1568e-15	1.07701e-13	6.99132	7.02362	7.20769	7.24947	8.56883	8.29471	8.04127	8.7674	8.61361	8.85594
ENSMUSG00000029684	Wasl	2.152	9.57967e-15	1.12591e-13	10.6947	10.7559	10.2221	10.4516	11.957	11.6482	11.6829	11.9598	11.8545	11.8984
ENSMUSG00000034792	Gna15	-2.58918	9.72541e-15	1.14219e-13	12.103	12.1857	12.9681	12.9253	11.2306	11.1448	10.9365	10.9114	10.7717	10.8815
ENSMUSG00000112642	NA	2.11695	9.98339e-15	1.17163e-13	7.01253	6.91118	6.96145	7.01513	8.5913	8.11473	7.95198	8.23627	8.20923	8.18902
ENSMUSG00000063605	Ccdc102a	-2.62515	1.02126e-14	1.19764e-13	8.73507	8.5147	9.47662	9.19117	7.09302	7.42165	7.69759	7.31035	7.33951	7.43564
ENSMUSG00000112637	NA	2.14948	1.03932e-14	1.21791e-13	6.41579	6.53072	6.78803	6.87409	7.75586	7.80784	7.93085	8.02687	7.97292	8.0639
ENSMUSG00000019987	Arg1	2.02422	1.06402e-14	1.24594e-13	7.50214	7.49545	7.54055	7.48696	8.70272	8.87499	8.89365	8.44381	8.82616	8.44466
ENSMUSG00000097876	NA	2.56017	1.08274e-14	1.26692e-13	8.94924	8.90504	8.37987	8.50419	10.4572	9.97596	10.0034	10.4186	9.9492	10.4606
ENSMUSG00000063406	Tmed5	2.78462	1.1337e-14	1.32558e-13	10.7626	11.0546	10.1534	10.4466	12.2965	12.4932	12.4823	12.0367	12.372	12.094
ENSMUSG00000062593	Lilrb4a	3.82929	1.13542e-14	1.32661e-13	12.5692	12.166	12.09	12.0341	15.0034	13.7431	13.1888	14.9549	13.8656	14.9012
ENSMUSG00000047368	Abhd17b	3.02042	1.17636e-14	1.37344e-13	10.8267	11.0733	10.2734	10.3431	12.0002	12.1628	12.2985	12.6352	12.8446	12.6315
ENSMUSG00000032712	Resf1	3.0383	1.18766e-14	1.3856e-13	11.2072	11.2833	10.4437	10.6623	12.8464	12.981	12.8864	12.3335	12.925	12.3592
ENSMUSG00000080237	NA	1.90564	1.22832e-14	1.43199e-13	6.76141	6.73752	6.88587	6.91263	8.18234	7.93809	7.87161	7.90387	7.95418	7.86317
ENSMUSG00000028086	Fbxw7	2.36757	1.23304e-14	1.43643e-13	11.894	11.9031	11.3147	11.3764	13.1336	12.8747	13.0119	13.1241	13.1564	13.1078
ENSMUSG00000028121	Bcar3	3.37532	1.25582e-14	1.4619e-13	10.184	10.0144	10.0102	9.92499	12.8168	11.6989	11.4615	12.209	10.9682	12.062
ENSMUSG00000096401	NA	2.45162	1.30592e-14	1.5191e-13	8.30974	8.43987	8.12772	8.15643	9.46185	9.79978	9.68067	9.47324	10.2472	9.43718
ENSMUSG00000050410	Tcf19	-2.86529	1.33867e-14	1.55606e-13	11.2001	10.959	11.6526	11.5564	9.122	10.0093	9.5373	9.30135	9.83262	9.35332
ENSMUSG00000097797	NA	1.94179	1.34185e-14	1.55862e-13	7.37271	7.54881	7.61327	7.59729	8.76984	8.66755	8.92372	8.58896	8.69018	8.47249
ENSMUSG00000056973	Ces1d	4.04082	1.34441e-14	1.56044e-13	8.08742	7.53079	7.8447	8.02978	11.049	10.1603	10.8235	9.38065	9.12923	9.48073
ENSMUSG00000020042	Btbd11	-2.52821	1.35586e-14	1.57258e-13	9.72159	9.60285	9.37807	8.96643	7.51817	7.95665	8.04053	8.02604	7.5411	7.99868
ENSMUSG00000059897	Zfp930	2.37457	1.40831e-14	1.63221e-13	8.88974	9.10011	8.45239	8.70257	10.0875	10.2962	10.4154	9.96062	10.4384	10.0926
ENSMUSG00000027315	Spint1	4.5583	1.44937e-14	1.67858e-13	8.36608	8.49384	8.87605	9.08875	11.4928	10.975	9.73215	12.0882	10.048	12.051
ENSMUSG00000113542	NA	2.32398	1.45715e-14	1.68636e-13	6.76904	6.75754	6.90603	6.98891	8.03987	7.79928	8.09395	8.50991	8.3309	8.44397
ENSMUSG00000026836	Acvr1	-2.99409	1.4671e-14	1.69664e-13	9.38728	9.36727	9.23997	8.80403	6.95237	7.24044	6.85563	7.89773	7.2588	7.49387
ENSMUSG00000028033	Kcnq5	4.06909	1.47248e-14	1.70161e-13	10.6392	10.8313	10.4169	10.4719	11.3738	13.2754	13.1675	12.2599	13.854	12.3455
ENSMUSG00000026721	Rabgap1l	2.85451	1.47626e-14	1.70474e-13	12.2606	12.4259	11.8392	12.0064	14.4598	13.4876	13.9156	13.4527	13.9097	13.4975
ENSMUSG00000096594	NA	-7.33897	1.48796e-14	1.717e-13	8.57824	8.59648	14.6481	11.3701	6.91279	6.86368	6.836	6.90748	6.85878	6.87369
ENSMUSG00000114458	NA	2.08575	1.50726e-14	1.73801e-13	7.41632	7.20925	7.35744	7.41179	8.33938	8.5915	8.30139	8.68285	8.80021	8.74437
ENSMUSG00000021669	Col4a3bp	2.59619	1.55869e-14	1.796e-13	11.5102	11.7262	10.9375	11.0671	13.1302	12.9019	12.7448	12.8187	12.9475	12.8429
ENSMUSG00000051811	Cox6b2	-3.81216	1.57249e-14	1.81059e-13	10.0004	10.1049	10.9373	10.9331	8.20084	7.62156	7.72661	8.69049	7.55426	8.59298
ENSMUSG00000026494	Kif26b	-2.41632	1.62533e-14	1.87007e-13	8.59927	8.94609	8.93913	8.67333	7.27245	7.18685	7.29821	7.10254	7.73419	6.96764
ENSMUSG00000046562	Unc119b	-2.18184	1.63578e-14	1.88073e-13	11.8447	11.7412	12.3485	12.2427	10.8199	10.8628	10.7711	10.4598	10.7372	10.5835
ENSMUSG00000034252	Senp6	2.8122	1.64212e-14	1.88666e-13	12.4111	12.6248	11.7594	11.9664	13.7743	13.8284	13.8669	13.8123	14.2981	13.8068
ENSMUSG00000112964	NA	2.10233	1.70531e-14	1.95783e-13	8.96399	9.13307	8.66787	8.77801	9.9777	9.96801	10.2007	10.3061	10.0868	10.3598
ENSMUSG00000103527	NA	4.12462	1.74795e-14	2.00388e-13	7.89043	7.56192	7.71884	7.68786	10.138	8.98916	8.88278	10.8332	9.32057	10.8412
ENSMUSG00000027961	Lrrc39	1.70743	1.74689e-14	2.00388e-13	8.31052	8.33874	8.11449	8.16873	9.15973	9.20669	9.3006	9.24248	9.33985	9.33314
ENSMUSG00000058748	Zfp958	2.66798	1.76381e-14	2.02061e-13	9.629	9.83038	9.17492	9.19704	11.3665	10.9215	10.9535	11.1781	10.6391	11.2714
ENSMUSG00000020903	Stx8	2.21963	1.77341e-14	2.03014e-13	12.2936	12.1628	11.8059	11.8402	13.3333	13.1903	13.1092	13.583	13.427	13.5247
ENSMUSG00000021870	Slmap	2.70336	1.78063e-14	2.03694e-13	12.2788	12.4055	11.5402	11.7934	13.5848	13.7055	13.7142	13.5831	13.8152	13.5838
ENSMUSG00000063568	Jazf1	4.34522	1.78436e-14	2.03973e-13	10.3377	10.3777	9.85198	9.93149	13.6325	12.4208	12.916	12.3037	10.6617	12.3492
ENSMUSG00000093769	Hist2h3c1	-3.96355	1.79447e-14	2.04981e-13	11.1661	11.5	13.0957	12.9666	9.84551	10.3411	10.1939	9.54176	10.0419	9.46132
ENSMUSG00000031504	Rab20	2.51567	1.81243e-14	2.06883e-13	9.57453	9.09417	9.56779	9.64528	11.423	10.9383	10.6322	11.0799	10.6961	10.9632
ENSMUSG00000102411	NA	2.44579	1.82545e-14	2.0822e-13	8.54533	8.56671	8.1705	8.31822	10.0923	9.43664	9.88252	10.1249	9.46225	10.0073
ENSMUSG00000041440	Gk5	2.62336	1.8983e-14	2.16374e-13	9.68064	9.4465	8.99038	9.08047	11.2955	10.919	10.7836	10.6372	10.9559	10.6494
ENSMUSG00000094777	Hist1h2ap	-3.89423	1.91899e-14	2.18575e-13	9.18835	9.67015	11.1301	11.0865	7.90683	8.4844	8.26731	7.81553	8.24933	7.68919
ENSMUSG00000027035	Cers6	3.52748	1.93239e-14	2.19943e-13	14.0532	13.8933	13.0201	13.1985	15.1407	15.5487	15.4864	15.917	15.9873	15.8811
ENSMUSG00000031312	Itgb1bp2	1.78552	1.93428e-14	2.2e-13	7.29717	7.369	7.45827	7.4954	8.61082	8.31724	8.50703	8.49078	8.39548	8.49312
ENSMUSG00000056536	Pign	2.93683	1.98562e-14	2.25677e-13	11.7451	11.9548	11.1296	11.2292	13.3448	13.377	13.6467	12.9221	13.4245	12.9757
ENSMUSG00000038623	Tm6sf1	1.76172	2.00583e-14	2.27811e-13	13.0375	12.8571	12.7289	12.6495	13.8609	13.8814	13.9919	13.8889	13.8501	13.8605
ENSMUSG00000048895	Cdk5r1	-1.72568	2.02072e-14	2.29338e-13	9.23572	8.99903	9.12027	9.14073	8.1107	7.92079	7.99947	8.07663	8.20112	7.98776
ENSMUSG00000038658	Ric1	2.48812	2.02886e-14	2.30097e-13	11.8529	11.8867	11.2311	11.315	13.3269	13.0561	13.032	13.1011	12.9146	13.108
ENSMUSG00000084350	NA	3.21577	2.04221e-14	2.31445e-13	6.99764	7.085	7.26014	7.25942	8.95881	9.46451	9.44767	8.10872	9.23458	8.28938
ENSMUSG00000032014	Oaf	-4.60929	2.08067e-14	2.35635e-13	10.7453	10.9459	11.7671	11.7731	7.76846	7.87864	7.67523	8.61975	9.27382	8.61377
ENSMUSG00000028397	Kdm4c	2.6818	2.09446e-14	2.37028e-13	11.677	11.6373	10.9118	11.0531	13.1479	12.9119	12.7222	13.0075	13.0042	12.9725
ENSMUSG00000045659	Plekha7	1.80074	2.10278e-14	2.378e-13	9.49489	9.42631	9.55502	9.46183	10.5993	10.8496	10.5625	10.4978	10.4051	10.4304
ENSMUSG00000021624	Cd180	-3.76288	2.1181e-14	2.39362e-13	10.7289	10.7125	10.3184	10.2972	7.43537	8.28071	7.68209	7.92209	8.94888	7.90607
ENSMUSG00000024180	Tmem8	-2.30018	2.13829e-14	2.41472e-13	11.727	11.2848	12.0193	12.1395	10.3382	10.2874	10.2145	10.497	10.569	10.4889
ENSMUSG00000106440	NA	-3.77917	2.14805e-14	2.42401e-13	8.47695	8.96266	10.4474	10.4477	7.32369	7.77634	7.61493	7.24583	7.65102	7.19909
ENSMUSG00000023067	Cdkn1a	2.93901	2.15397e-14	2.42896e-13	11.3712	11.4433	11.8486	11.6632	13.9937	13.2626	12.9384	13.3831	12.6187	13.3394
ENSMUSG00000084862	NA	-2.40712	2.18238e-14	2.45925e-13	13.0692	12.8642	13.6847	13.7914	11.8822	12.018	12.0289	11.7769	11.9351	11.795
ENSMUSG00000105842	NA	2.05456	2.19362e-14	2.47016e-13	6.79329	6.83214	7.21689	7.06731	8.26839	8.04376	8.12452	8.35895	8.14245	8.27171
ENSMUSG00000060678	Hist1h4c	-3.8205	2.25222e-14	2.53434e-13	15.8734	15.9053	17.1549	17.3055	13.9914	14.6988	14.629	13.8297	14.5838	13.8067
ENSMUSG00000074264	Amy1	2.26602	2.25988e-14	2.54117e-13	7.49524	7.75294	7.47397	7.54628	8.50003	9.02503	9.04515	8.70444	9.24683	8.846
ENSMUSG00000018740	Slc25a35	-2.95777	2.29275e-14	2.5763e-13	10.228	10.414	11.2707	11.2752	8.56325	9.23214	8.93406	9.03327	9.31422	8.99203
ENSMUSG00000042104	Uggt2	2.88061	2.33626e-14	2.62333e-13	8.09799	8.35231	8.14663	8.23686	9.63118	9.71126	9.75487	9.52088	10.7176	9.61725
ENSMUSG00000000303	Cdh1	-2.99262	2.40456e-14	2.69811e-13	11.1591	11.6232	11.4737	11.1663	9.21509	9.41668	9.03198	9.92587	9.07829	9.88195
ENSMUSG00000034055	Phka1	1.66843	2.41761e-14	2.71084e-13	9.62456	9.68073	9.55826	9.5884	10.6621	10.7051	10.473	10.5623	10.7792	10.5029
ENSMUSG00000037860	Aim2	2.91089	2.43762e-14	2.73134e-13	10.9594	10.9922	10.2158	10.3531	12.2145	12.7039	12.6391	12.1525	12.5	12.1034
ENSMUSG00000026835	Fcnb	-4.29	2.44846e-14	2.74155e-13	12.405	10.8058	11.6988	12.2107	9.77362	9.54032	9.42056	8.55621	8.51649	8.64306
ENSMUSG00000043929	Klhl15	2.36654	2.47816e-14	2.77284e-13	9.77952	9.92759	9.3093	9.4375	10.876	10.9037	10.9676	11.0664	11.3828	11.0603
ENSMUSG00000025958	Creb1	2.23575	2.52115e-14	2.81896e-13	11.9443	12.1285	11.4561	11.6362	13.2457	13.0826	13.2516	13.131	13.0787	13.1696
ENSMUSG00000059689	Zfp637	-2.49243	2.58456e-14	2.88782e-13	10.1621	10.2421	11.0567	11.0251	9.05411	9.22569	9.03244	9.26918	8.99242	9.19707
ENSMUSG00000050737	Ptges	2.05737	2.72721e-14	3.04506e-13	9.39561	8.95277	9.03826	9.10177	10.464	10.576	10.4365	10.2061	10.337	10.1291
ENSMUSG00000097168	NA	3.50762	2.73731e-14	3.05419e-13	10.0455	10.1617	9.95778	9.90059	12.3496	12.6059	12.4918	10.9734	11.9895	11.0131
ENSMUSG00000113557	NA	2.2387	2.74233e-14	3.05765e-13	6.60473	6.59281	6.87445	6.9296	7.94036	8.15904	8.28082	7.88243	8.30579	7.80496
ENSMUSG00000026361	Cdc73	3.11401	2.7632e-14	3.07874e-13	11.7199	11.9105	10.9363	11.1995	13.4387	13.3981	13.7424	13.0523	13.2378	13.0781
ENSMUSG00000022747	St3gal6	-3.75563	2.79456e-14	3.1115e-13	10.3477	10.2461	8.9131	9.40958	7.62767	8.16613	7.33014	7.00365	7.37049	7.00699
ENSMUSG00000023170	Gps2	-2.31183	2.80189e-14	3.11747e-13	11.6481	11.5901	12.3562	12.4029	10.6023	10.7098	10.6421	10.5343	10.5807	10.6087
ENSMUSG00000041959	S100a10	-3.70645	2.84723e-14	3.16569e-13	12.7188	12.7706	12.9773	12.8716	10.0409	10.3761	9.50522	10.8768	10.7306	10.8447
ENSMUSG00000035236	Scai	2.50695	2.96014e-14	3.28893e-13	9.80739	9.88432	9.29345	9.41963	11.4436	10.7408	10.8898	11.2025	11.064	11.2574
ENSMUSG00000026648	Dclre1c	2.2343	3.04817e-14	3.38437e-13	11.2905	11.1994	10.7001	10.7685	12.2185	12.3945	12.3209	12.4861	12.2977	12.4155
ENSMUSG00000059791	Nrm	-2.51212	3.06472e-14	3.40036e-13	11.7014	11.6073	12.5542	12.4127	10.4768	10.4926	10.4301	10.6771	10.6796	10.7173
ENSMUSG00000022514	Il1rap	2.77919	3.16122e-14	3.50498e-13	10.5106	10.5307	9.82225	9.95913	11.9147	12.0748	11.9397	11.5394	12.212	11.5743
ENSMUSG00000103546	NA	2.57709	3.16499e-14	3.5067e-13	6.74974	6.84477	7.02596	7.02298	7.84909	8.20988	8.25217	8.50946	8.87765	8.61396
ENSMUSG00000026743	Mllt10	2.19549	3.22683e-14	3.57272e-13	13.3144	13.2983	12.7496	12.8838	14.3985	14.2355	14.3769	14.4656	14.5262	14.4061
ENSMUSG00000025816	Sec61a2	2.06323	3.23201e-14	3.57596e-13	10.1375	10.2401	10.044	10.0585	11.3689	11.4171	11.5631	11.0524	11.5969	11.0233
ENSMUSG00000041650	Pcca	1.84243	3.23581e-14	3.57767e-13	11.9051	11.9894	11.65	11.7051	12.8529	12.7478	12.9278	12.9629	13.1206	12.9333
ENSMUSG00000024063	Lbh	-3.3407	3.25182e-14	3.59286e-13	12.1695	11.9776	12.4575	12.3106	9.88783	9.88386	9.24888	10.4579	10.3923	10.452
ENSMUSG00000044030	Irf2bp1	-2.74668	3.35013e-14	3.6989e-13	11.9233	11.9341	12.9993	12.9443	10.7616	10.9831	10.907	10.7663	10.9669	10.7784
ENSMUSG00000034570	Inpp5j	2.40169	3.37881e-14	3.72797e-13	9.32886	8.6298	9.12359	9.16386	10.7952	10.289	10.3083	10.5773	10.485	10.5943
ENSMUSG00000051166	Eml5	2.51444	3.44748e-14	3.80109e-13	9.88187	10.0054	9.30744	9.40503	11.3197	11.0783	11.4438	10.9978	11.1738	11.0655
ENSMUSG00000038331	Satb2	4.27958	3.45845e-14	3.81054e-13	9.38369	9.58563	9.53921	9.6732	12.6204	12.5312	12.7067	10.9651	10.4876	10.9383
ENSMUSG00000079286	NA	1.96618	3.48493e-14	3.83705e-13	10.8031	10.7245	10.7856	10.791	12.0125	11.6909	11.7223	12.2092	11.8011	12.1828
ENSMUSG00000020496	Rnf187	-2.74025	3.54109e-14	3.89619e-13	13.3139	13.3206	14.2926	14.2419	12.0056	12.4117	12.2888	11.9822	12.2537	11.964
ENSMUSG00000067235	H2-Q10	-2.83466	3.60882e-14	3.96795e-13	8.81994	7.40945	8.45602	8.63626	6.86513	6.62547	6.46052	6.81712	6.62803	6.55137
ENSMUSG00000097418	Mir155hg	3.62491	3.61574e-14	3.9728e-13	7.34062	7.57619	7.47637	7.53409	8.55431	9.04911	9.19678	9.45267	10.6192	9.53523
ENSMUSG00000009569	Mkl2	2.1407	3.63925e-14	3.99586e-13	12.013	11.9963	11.7794	11.6506	13.5606	12.9908	12.9817	13.1665	12.9847	13.1112
ENSMUSG00000106341	NA	1.86946	3.70047e-14	4.06028e-13	6.9106	6.762	6.96398	6.90607	8.00659	7.88485	7.80588	8.0955	8.11617	8.06165
ENSMUSG00000048537	Phldb1	-2.52377	3.70757e-14	4.06526e-13	9.17983	9.24694	10.0608	10.0888	8.03504	8.08656	8.19794	8.0838	8.3471	8.06284
ENSMUSG00000105643	NA	2.1142	3.77301e-14	4.13414e-13	7.02968	6.96978	7.15562	7.08263	8.31915	8.29553	8.37668	8.2162	8.63646	7.93553
ENSMUSG00000020650	Bcap29	3.03158	3.82806e-14	4.19156e-13	10.2068	10.6532	9.7328	9.94723	11.8132	12.2062	12.3319	11.5194	12.1753	11.6158
ENSMUSG00000114617	NA	1.92229	3.91371e-14	4.28239e-13	6.5801	6.69171	6.79288	6.90832	7.73858	7.90728	7.77369	8.00605	7.88778	7.98645
ENSMUSG00000003929	Zfp81	2.84603	3.95225e-14	4.32158e-13	8.92943	9.20995	8.37137	8.52268	10.3618	10.3285	10.4585	10.341	10.9918	10.3318
ENSMUSG00000004748	Mtfp1	-3.25227	4.08249e-14	4.46092e-13	9.81482	9.94082	10.9254	10.9794	8.23614	8.81575	8.75441	8.11087	8.67051	8.12066
ENSMUSG00000097230	NA	2.91642	4.26264e-14	4.65456e-13	7.04846	7.13753	7.14208	7.29577	8.34433	9.04076	9.03036	8.40284	9.50589	8.37214
ENSMUSG00000016493	Cd46	2.59911	4.29535e-14	4.68705e-13	8.388	8.2422	8.19176	8.3667	10.1403	9.47381	9.48453	10.1281	9.28507	10.1731
ENSMUSG00000107165	NA	1.96017	4.31481e-14	4.70504e-13	6.60291	6.62829	6.87274	6.98504	7.97404	7.982	7.88374	7.82431	8.05907	7.91452
ENSMUSG00000104574	NA	3.26557	4.36361e-14	4.75228e-13	8.30886	7.88782	7.99715	8.01133	10.6655	9.86966	9.50606	10.197	8.88962	9.98824
ENSMUSG00000030410	Dmwd	-4.03565	4.36413e-14	4.75228e-13	10.2694	10.1909	11.0862	11.1662	7.57753	7.58877	7.56388	8.69195	8.42258	8.65663
ENSMUSG00000008489	Elavl2	6.75942	4.42543e-14	4.81573e-13	8.14667	8.18728	8.35329	8.38335	11.3286	11.8604	12.9153	9.5201	12.6439	9.58302
ENSMUSG00000086915	NA	-2.47787	4.46268e-14	4.85293e-13	9.32706	9.58152	9.28544	9.16352	7.67721	7.59301	7.60377	8.1673	7.4502	8.08973
ENSMUSG00000031217	Efnb1	-2.33927	4.47792e-14	4.86617e-13	8.875	8.96706	9.68128	9.63686	8.06239	7.90765	7.85349	7.80089	7.80935	7.86163
ENSMUSG00000009090	Ap1b1	-2.47457	4.86418e-14	5.28229e-13	14.0839	13.9544	14.9114	14.8878	12.8296	13.0656	12.9656	13.019	13.0498	13.0047
ENSMUSG00000069303	Hist1h2br	-3.91311	4.95282e-14	5.37488e-13	9.89519	10.3128	11.8753	11.8174	8.55888	9.17644	8.90046	8.48354	9.03336	8.31489
ENSMUSG00000068854	Hist2h2be	-1.90855	5.03354e-14	5.45501e-13	9.58021	9.66714	10.0222	10.0586	8.60188	8.59422	8.55719	8.71358	8.68962	8.80122
ENSMUSG00000036896	C1qc	-4.37084	5.03147e-14	5.45501e-13	10.1595	9.76454	10.6383	10.9134	7.1183	7.14803	7.08746	8.28644	7.07103	8.32979
ENSMUSG00000033436	Armcx2	-3.22457	5.15693e-14	5.58492e-13	9.70337	9.87093	9.85312	9.93422	7.24835	7.55248	7.17007	8.22323	7.92877	8.2343
ENSMUSG00000091438	NA	2.31497	5.20576e-14	5.63395e-13	8.71115	8.60276	8.17033	8.27274	9.56487	9.68792	9.66819	10.0387	10.0547	9.95976
ENSMUSG00000032307	Ube2q2	2.81711	5.34963e-14	5.7857e-13	11.5292	11.7616	10.8817	11.0267	13.0844	13.0269	13.0626	12.7856	13.3386	12.8003
ENSMUSG00000020134	Peli1	2.61718	5.56032e-14	6.00947e-13	11.3852	11.4578	10.6522	10.8058	12.7631	12.6412	12.5658	12.7646	12.6796	12.7183
ENSMUSG00000078772	NA	2.90645	5.71535e-14	6.17281e-13	10.3067	10.4262	9.61716	9.86533	12.3811	11.837	11.7299	11.5666	11.6005	11.5961
ENSMUSG00000029376	Mthfd2l	2.4443	5.74512e-14	6.20074e-13	8.8488	9.08691	8.82902	9.07189	10.5461	10.7074	10.7085	9.9521	10.408	9.92298
ENSMUSG00000017724	Etv4	3.30713	5.85921e-14	6.31957e-13	7.48052	7.66639	7.96701	7.72073	10.254	9.74782	9.87203	8.71232	9.78086	8.79819
ENSMUSG00000114264	NA	2.32946	5.89385e-14	6.35262e-13	7.78426	7.8416	7.58238	7.8324	8.8408	8.77421	9.11756	9.41238	9.01095	9.5322
ENSMUSG00000052698	Tln2	3.35506	5.9967e-14	6.45908e-13	9.73027	9.70949	10.1361	9.91657	11.5344	12.0967	12.1162	10.9909	12.5464	10.9941
ENSMUSG00000102836	NA	1.59287	6.07565e-14	6.53523e-13	11.1015	11.2046	11.1717	11.0929	11.921	12.1452	12.0649	12.1196	12.2604	12.0948
ENSMUSG00000103125	NA	1.59287	6.07565e-14	6.53523e-13	11.1015	11.2046	11.1717	11.0929	11.921	12.1452	12.0649	12.1196	12.2604	12.0948
ENSMUSG00000021831	Ero1l	2.99475	6.08441e-14	6.54022e-13	12.9166	12.927	12.1538	12.3093	14.897	14.4837	14.2771	14.0339	14.4579	14.0445
ENSMUSG00000098026	NA	1.93214	6.10257e-14	6.5553e-13	7.27273	7.42512	7.2227	7.18969	8.64974	8.48036	8.55617	8.27923	8.37517	8.22647
ENSMUSG00000050812	Ecpas	3.30477	6.34597e-14	6.81215e-13	13.9415	14.029	13.0773	13.2197	15.1535	15.3776	15.3367	15.7742	15.9608	15.7548
ENSMUSG00000073902	NA	3.02583	6.51284e-14	6.98654e-13	11.1457	11.029	10.3704	10.6844	12.1925	12.325	12.1075	12.9524	12.8245	13.0561
ENSMUSG00000031700	Gpt2	2.9599	6.54165e-14	7.01271e-13	9.73251	9.80791	9.86804	9.83166	11.4954	10.7293	11.5039	11.2588	12.3551	11.3668
ENSMUSG00000067714	Lpar5	-2.3252	6.56493e-14	7.0329e-13	9.77885	9.66635	10.4629	10.1767	8.91017	8.63909	8.48993	8.472	8.52547	8.62445
ENSMUSG00000038545	Cul7	-2.83099	6.61495e-14	7.0817e-13	10.823	10.917	12.054	11.8448	9.9876	9.72518	9.8518	9.69126	9.51824	9.7
ENSMUSG00000055745	Rtl6	-3.49478	6.78696e-14	7.26095e-13	9.73059	9.50964	10.6875	10.4621	7.62595	8.55875	8.02829	7.46618	8.24175	7.57107
ENSMUSG00000032422	Snx14	2.01126	6.8277e-14	7.29961e-13	11.1387	11.2469	10.8049	10.752	12.3634	12.197	12.2637	12.1931	12.0927	12.16
ENSMUSG00000025969	Nrp2	2.59521	6.87518e-14	7.34541e-13	11.0057	10.8114	10.9029	10.8751	12.3815	12.6253	11.5332	12.7155	12.3006	12.7198
ENSMUSG00000030924	Rexo5	2.14111	6.89457e-14	7.36117e-13	10.2133	10.3007	9.83532	10.0365	11.5192	11.5897	11.5179	11.0614	11.406	11.1675
ENSMUSG00000085862	Gm13483	2.12318	6.93671e-14	7.40118e-13	7.22176	7.42103	7.25233	7.41807	8.32403	8.8593	8.82079	8.61822	8.31199	8.51181
ENSMUSG00000018168	Ikzf3	-3.38	7.03571e-14	7.50176e-13	9.87544	9.84042	9.64787	9.43933	7.42543	7.18909	7.2145	8.11149	6.90878	8.05194
ENSMUSG00000072663	Spef2	2.80666	7.06409e-14	7.52696e-13	7.1551	7.3385	7.40079	7.44148	9.14709	9.32684	8.94287	9.16582	7.95447	8.9607
ENSMUSG00000112734	NA	2.36836	7.11911e-14	7.58049e-13	7.20233	7.04931	7.19541	7.30835	8.29516	8.45284	8.38047	8.52836	9.14205	8.53509
ENSMUSG00000032892	Rangrf	-3.14462	7.40759e-14	7.88237e-13	9.97364	10.219	11.0869	11.1054	8.19881	9.05849	8.73158	8.63975	9.021	8.47006
ENSMUSG00000098041	NA	2.76414	7.44446e-14	7.91629e-13	7.62241	7.61224	7.52384	7.67408	9.4838	9.11479	8.89847	9.62522	8.35387	9.50117
ENSMUSG00000049690	Nckap5	4.97712	7.54466e-14	8.01747e-13	7.85629	7.91418	8.18673	8.18492	11.8695	11.464	11.374	9.23201	9.33629	9.10629
ENSMUSG00000090145	Ugt1a6b	3.35933	7.59799e-14	8.06873e-13	12.8905	12.727	12.6817	12.5519	14.7492	13.9102	14.0826	15.3296	13.8839	15.2588
ENSMUSG00000042505	Sdhaf3	2.25797	7.6119e-14	8.07809e-13	8.83573	9.03047	8.39073	8.48556	9.98187	9.90776	10.1991	10.0463	10.2358	10.0054
ENSMUSG00000037548	H2-DMb2	-2.21444	7.6437e-14	8.10641e-13	8.65901	8.43955	9.10871	8.94656	7.39489	7.37742	7.19498	7.64185	7.3548	7.61877
ENSMUSG00000058812	0610039K10Rik	-1.95304	7.67742e-14	8.13673e-13	11.9899	11.8748	11.5482	11.3964	10.6159	10.4364	10.3722	10.5521	10.4677	10.5997
ENSMUSG00000026098	Pms1	2.37295	7.68499e-14	8.13932e-13	9.86135	10.1598	9.72161	9.64974	11.1129	11.3081	11.701	10.98	11.413	11.0084
ENSMUSG00000038252	Ncapd2	-2.74367	7.9259e-14	8.38886e-13	15.6044	15.57	16.5566	16.5474	14.3341	14.6322	14.5512	14.2102	14.6331	14.1979
ENSMUSG00000090570	NA	2.8328	7.94929e-14	8.40801e-13	9.23656	9.0549	9.63603	9.63735	11.614	10.7178	10.6363	10.8991	11.4158	10.9499
ENSMUSG00000035735	Dagla	4.006	8.48618e-14	8.96989e-13	7.72743	7.73493	7.98701	7.89838	11.1469	10.1656	10.5096	8.95637	9.70606	8.88449
ENSMUSG00000026271	Gpr35	-2.89693	8.66816e-14	9.15614e-13	10.8722	10.2032	10.0277	9.98597	8.91506	8.0292	8.7228	8.47327	8.15425	8.50585
ENSMUSG00000022658	Tagln3	2.22474	8.84284e-14	9.33444e-13	7.29092	7.14765	7.14994	7.27689	8.9785	8.20466	8.6602	8.39574	8.36552	8.45853
ENSMUSG00000106757	NA	2.06851	8.92998e-14	9.42015e-13	7.13077	7.02471	6.9887	7.04191	8.68992	8.09441	8.21325	8.21681	8.2216	8.12872
ENSMUSG00000075596	B130006D01Rik	2.11818	9.25845e-14	9.76015e-13	7.44272	7.34501	7.20238	7.20339	8.4105	8.49651	8.16964	8.72877	8.79377	8.68705
ENSMUSG00000024896	Minpp1	-2.42731	9.30907e-14	9.80699e-13	13.2973	13.2745	12.8977	12.9923	11.1632	11.8508	11.7474	11.3994	11.8721	11.4027
ENSMUSG00000062202	Btbd9	1.80679	9.34327e-14	9.83649e-13	13.2912	13.1372	13.2606	13.146	14.29	14.1993	14.4112	14.1302	14.5765	14.1073
ENSMUSG00000040592	Cd79b	-3.35822	9.44006e-14	9.92521e-13	10.1141	9.95716	11.0024	10.8515	8.32702	8.84632	8.8894	8.24436	7.79084	8.17105
ENSMUSG00000037236	Matr3	2.95295	9.43984e-14	9.92521e-13	11.9003	12.2662	11.5313	11.7334	13.2278	13.9117	13.9338	13.1313	14.0546	13.1819
ENSMUSG00000086451	NA	2.54227	9.50054e-14	9.98218e-13	8.01184	7.68634	8.00906	7.86263	9.46903	8.72541	9.04043	9.59315	9.6867	9.62439
ENSMUSG00000031644	Nek1	2.50259	9.61928e-14	1.01002e-12	10.3241	10.5112	9.69954	9.94482	11.7866	11.7523	11.6813	11.4778	11.7608	11.4499
ENSMUSG00000029832	Nfe2l3	3.42619	9.64875e-14	1.01245e-12	8.25001	8.18179	8.08346	8.04992	10.8151	9.52646	9.8377	10.2354	8.89088	10.5868
ENSMUSG00000039968	Rsbn1l	2.54441	9.67031e-14	1.01404e-12	12.0579	12.126	11.3558	11.5263	13.2188	13.2513	13.1847	13.3776	13.5254	13.4118
ENSMUSG00000078921	Tgtp2	-3.35613	9.78364e-14	1.02525e-12	9.03474	9.75683	8.1001	8.71767	6.58276	6.64777	6.57317	7.20634	7.06058	7.31965
ENSMUSG00000097151	NA	2.20044	9.86467e-14	1.03305e-12	7.58089	7.80262	7.31863	7.42683	8.7487	8.91164	8.59845	8.82225	9.21224	8.77976
ENSMUSG00000104164	NA	2.00255	9.99629e-14	1.04615e-12	7.23112	7.08743	7.07351	7.12713	8.34498	8.16378	8.44868	8.26271	8.60594	8.03846
ENSMUSG00000002320	Tm9sf1	-2.00474	1.00429e-13	1.05033e-12	12.2472	12.2415	12.845	12.7598	11.2211	11.3791	11.2053	11.325	11.3655	11.3148
ENSMUSG00000064061	Dzip3	2.35952	1.01916e-13	1.06518e-12	9.22606	9.5954	8.97288	9.06808	10.288	10.6125	10.873	10.5168	10.9002	10.6101
ENSMUSG00000040212	Emp3	-2.66036	1.02825e-13	1.07398e-12	12.6553	12.6122	13.6131	13.5468	11.5207	11.4278	11.3077	11.6067	11.7635	11.6326
ENSMUSG00000102376	NA	2.10191	1.03092e-13	1.07605e-12	7.41502	7.30729	7.27322	7.42681	8.46133	8.23715	8.48729	8.91006	8.62826	8.79923
ENSMUSG00000072235	Tuba1a	-3.10268	1.04685e-13	1.09196e-12	11.5346	11.7731	12.757	12.6293	9.98464	10.7731	10.2813	10.1156	10.5579	10.0877
ENSMUSG00000070167	NA	-2.77186	1.04792e-13	1.09236e-12	9.73481	10.1103	10.8511	11.0449	8.73313	9.02304	8.96597	8.62091	8.74843	8.72048
ENSMUSG00000026249	Serpine2	-2.53179	1.05653e-13	1.10061e-12	10.1934	10.7743	10.6793	10.5724	8.65254	8.96257	8.65245	9.28383	8.81672	9.33306
ENSMUSG00000007950	Abhd8	-2.76026	1.05995e-13	1.10345e-12	10.525	10.5546	11.6212	11.549	9.26375	9.41989	9.3976	9.46633	9.69683	9.52405
ENSMUSG00000096991	NA	2.14858	1.06536e-13	1.10835e-12	7.39643	7.31798	7.16279	7.16196	8.62239	8.38072	8.08896	8.76694	8.59455	8.69323
ENSMUSG00000024677	Ms4a6b	-4.00023	1.07101e-13	1.1135e-12	10.804	10.7755	9.75753	9.79569	7.22068	7.60965	7.296	8.31921	7.39668	8.50506
ENSMUSG00000085527	NA	2.44247	1.07194e-13	1.11374e-12	6.7138	6.94423	7.05705	7.111	8.79994	8.23569	8.36647	8.58492	7.86333	8.37141
ENSMUSG00000034990	Otoa	2.92059	1.10269e-13	1.14494e-12	7.4366	7.30014	7.55909	7.53927	9.9545	8.59652	8.6748	9.07685	9.0226	9.18496
ENSMUSG00000078350	Smim1	-2.60117	1.12161e-13	1.16382e-12	11.8821	11.8092	12.6154	12.7977	10.5529	10.9284	10.8149	10.5529	10.8958	10.5048
ENSMUSG00000034473	Sec22a	1.97146	1.14315e-13	1.18539e-12	9.9004	9.98773	9.59923	9.69388	10.8602	10.73	10.9134	11.1218	11.1889	11.0638
ENSMUSG00000059142	Zfp945	2.67704	1.17929e-13	1.22206e-12	8.05698	8.16826	7.9952	8.03006	8.96691	9.29077	9.27565	9.96305	9.96474	9.99988
ENSMUSG00000024169	Ift140	-2.31865	1.21345e-13	1.25665e-12	12.8486	12.6556	13.3153	13.3598	11.3575	11.4605	11.5102	11.7422	11.8898	11.7235
ENSMUSG00000036905	C1qb	-4.33287	1.221e-13	1.26364e-12	10.0419	9.5576	10.3997	10.9579	7.05535	7.04931	7.02364	8.27403	7.0067	8.17529
ENSMUSG00000091405	Hist2h4	-3.8881	1.22236e-13	1.26422e-12	14.3364	14.2736	15.4843	15.6477	12.2204	13.0333	12.9723	12.067	12.9555	12.0068
ENSMUSG00000000263	Glra1	3.50909	1.23934e-13	1.28095e-12	6.98777	7.08196	7.35201	7.34147	10.2905	8.70486	9.11891	8.87868	8.52518	8.90225
ENSMUSG00000027900	Dram2	3.07955	1.27326e-13	1.31515e-12	9.89606	10.0933	9.32919	9.38353	11.927	11.0147	11.137	11.8129	11.1572	11.8484
ENSMUSG00000020334	Slc22a4	2.28695	1.27424e-13	1.31531e-12	11.5972	11.43	11.2794	11.456	12.6125	12.5643	12.4865	12.8293	13.3419	12.8099
ENSMUSG00000105534	NA	2.25315	1.30371e-13	1.34485e-12	7.04853	7.05984	7.29174	7.24277	8.01195	8.33057	8.45283	8.60589	8.84577	8.57788
ENSMUSG00000006740	Kif5b	2.62865	1.31579e-13	1.35642e-12	11.9309	12.1901	11.3647	11.6669	13.4425	13.6594	13.4738	13.0267	13.5541	13.0822
ENSMUSG00000090200	NA	2.12349	1.31725e-13	1.35705e-12	7.26851	6.92338	7.08084	7.13432	8.64711	8.00247	8.25095	8.48039	8.44836	8.29573
ENSMUSG00000104293	NA	2.25246	1.31894e-13	1.35791e-12	7.35827	7.42476	7.14465	7.24728	8.79224	8.64129	8.90955	8.37658	8.78406	8.15899
ENSMUSG00000020982	Nemf	1.98881	1.32682e-13	1.36513e-12	11.0364	11.2027	10.6492	10.7386	12.0366	12.093	12.1324	12.1605	12.1714	12.1546
ENSMUSG00000021806	Nid2	3.50932	1.35132e-13	1.38944e-12	8.81363	8.81383	8.8188	8.97399	11.2407	11.0717	11.32	9.66	11.2888	9.77255
ENSMUSG00000070369	Itgad	-2.40634	1.35854e-13	1.39596e-12	9.44567	9.28142	9.51051	9.86237	8.18187	7.68483	7.71417	8.3518	7.9496	8.17523
ENSMUSG00000018983	E2f2	-2.19385	1.36122e-13	1.39781e-12	13.5389	13.0694	13.7267	13.6746	11.9937	12.466	11.9267	12.1485	12.2306	12.0739
ENSMUSG00000107205	NA	2.31429	1.36509e-13	1.40088e-12	6.89757	7.00069	6.9615	7.04287	8.56188	8.28705	7.74771	8.61553	8.18354	8.46929
ENSMUSG00000039286	Fndc3b	3.04207	1.37327e-13	1.40835e-12	13.7638	13.658	13.1557	13.1229	14.7034	14.801	14.8046	15.6208	15.6414	15.555
ENSMUSG00000026395	Ptprc	3.24782	1.40305e-13	1.43796e-12	13.2852	13.1892	12.2036	12.5064	14.8806	14.6084	14.7178	14.9805	14.5901	14.9776
ENSMUSG00000027663	Zmat3	2.48323	1.42731e-13	1.46189e-12	10.8926	11.0356	11.0053	10.8651	12.754	12.6885	12.6679	12.2203	11.6918	12.2107
ENSMUSG00000032449	Slc25a36	2.63245	1.43742e-13	1.47129e-12	11.2625	11.3733	10.6504	10.6416	12.6762	12.3952	12.3045	12.7439	12.6659	12.7555
ENSMUSG00000036402	Gng12	2.45687	1.44237e-13	1.47541e-12	12.9777	13.1602	12.5028	12.5909	13.9528	14.2827	14.1596	14.3364	14.6706	14.3256
ENSMUSG00000028979	Masp2	2.59885	1.46273e-13	1.49491e-12	9.41926	9.46288	8.83233	9.15811	10.2905	10.8486	10.7097	10.6556	11.2776	10.7438
ENSMUSG00000029310	Nudt9	-2.20937	1.46332e-13	1.49491e-12	11.8819	11.8267	12.1846	12.3697	10.8619	10.9598	10.7819	10.4291	10.6084	10.4662
ENSMUSG00000078606	Gm4070	2.88846	1.47298e-13	1.5038e-12	8.06897	8.19848	7.99476	8.15458	9.75318	8.85531	9.3345	10.2725	9.92301	10.1585
ENSMUSG00000097258	NA	2.37493	1.47991e-13	1.50991e-12	7.64089	7.36636	7.33342	7.47393	8.92952	8.60837	8.56531	9.21632	8.4961	9.17866
ENSMUSG00000048029	Eno4	2.45104	1.48421e-13	1.51332e-12	6.59103	6.58537	6.91178	6.96635	8.44823	8.54693	7.78394	8.31945	7.89695	8.11598
ENSMUSG00000038604	Ripor1	-2.68899	1.51214e-13	1.54081e-12	13.3388	13.4446	14.5153	14.4257	12.4947	12.4497	12.3212	12.288	12.3636	12.2491
ENSMUSG00000111189	NA	2.78238	1.5357e-13	1.56381e-12	6.99794	7.18748	7.27671	7.51593	9.31497	9.13061	9.19164	8.5829	8.40484	8.35804
ENSMUSG00000032212	Sltm	2.31472	1.54645e-13	1.57375e-12	11.819	11.949	11.2228	11.4644	12.9869	13.0526	13.0563	12.9181	13.2484	12.9238
ENSMUSG00000060981	Hist1h4h	-3.75054	1.55357e-13	1.57998e-12	15.9192	15.9918	17.1888	17.3207	13.9733	14.7788	14.6349	13.8801	14.783	13.8779
ENSMUSG00000110230	NA	2.91301	1.57238e-13	1.59808e-12	11.1739	11.2435	10.3651	10.4475	12.599	12.7453	12.5361	12.446	12.8548	12.414
ENSMUSG00000103233	NA	2.93394	1.57886e-13	1.60364e-12	7.1501	7.04923	7.22661	7.25211	8.64876	8.33215	8.90713	9.45256	8.14293	9.29571
ENSMUSG00000030089	Slc41a3	-2.86318	1.58309e-13	1.60691e-12	11.4829	11.4165	12.3822	12.226	10.4518	9.74559	9.82951	10.3282	10.0128	10.3679
ENSMUSG00000101716	NA	2.49509	1.59286e-13	1.61578e-12	13.2696	13.2496	12.5981	12.7083	14.6066	14.4983	14.5825	14.2544	14.6868	14.2196
ENSMUSG00000028613	Lrp8	2.47574	1.6422e-13	1.66478e-12	12.0073	11.9596	11.7968	11.7476	13.5289	13.617	13.6025	12.818	13.4899	12.7615
ENSMUSG00000022836	Mylk	3.65085	1.67035e-13	1.69223e-12	10.4859	11.0406	10.8643	10.8712	12.1551	12.5675	12.7995	12.5142	14.0965	12.4813
ENSMUSG00000022216	Psme1	-2.33744	1.69931e-13	1.72047e-12	13.0619	13.1307	13.8986	13.9054	12.0432	11.9987	12.0132	12.1894	12.1257	12.2343
ENSMUSG00000029828	4921507P07Rik	2.35605	1.72251e-13	1.74285e-12	7.95638	7.99476	7.81988	7.91191	9.8533	9.37907	9.39039	8.95521	9.0378	9.0587
ENSMUSG00000100127	Gsdmcl-ps	3.01681	1.72607e-13	1.74533e-12	8.05387	7.77568	7.96087	7.93854	10.1721	8.88916	9.78659	9.88387	8.86361	10.023
ENSMUSG00000033577	Myo6	3.83364	1.73403e-13	1.75226e-12	8.83619	9.27456	8.74228	8.75104	10.7548	10.4322	10.689	11.9115	9.95086	11.8871
ENSMUSG00000031616	Ednra	2.5608	1.74393e-13	1.76114e-12	7.90156	7.51467	7.84299	7.76087	9.32361	8.61687	8.88174	9.43549	9.60392	9.51283
ENSMUSG00000047250	Ptgs1	2.65758	1.74756e-13	1.76369e-12	12.4113	12.1848	12.531	12.6124	14.5814	14.1031	14.2641	13.634	13.5839	13.5913
ENSMUSG00000046311	Zfp62	2.29097	1.78439e-13	1.79971e-12	10.2378	10.4001	9.72724	9.87191	11.2686	11.358	11.3389	11.5325	11.6201	11.6181
ENSMUSG00000103937	NA	2.04215	1.79709e-13	1.81137e-12	7.07201	6.99622	7.03945	7.09366	8.14446	8.21627	7.87046	8.40644	8.53962	8.30121
ENSMUSG00000024778	Fas	2.87491	1.80248e-13	1.81565e-12	8.87997	8.4559	8.15476	8.39306	10.5852	10.1254	9.80459	10.4603	9.49121	10.4012
ENSMUSG00000023236	Scg5	2.50282	1.82042e-13	1.83255e-12	8.18786	7.97373	7.74938	7.86924	9.65505	9.75401	9.75301	9.06482	9.03252	9.13399
ENSMUSG00000030306	Tmtc1	-2.95334	1.82476e-13	1.83576e-12	9.50628	8.79195	9.71762	10.1711	7.84814	7.91768	8.21727	7.55354	7.49956	7.52335
ENSMUSG00000042246	Tmc7	4.03494	1.85062e-13	1.8606e-12	7.65946	7.43559	7.69429	7.6785	10.6725	10.2594	10.2361	8.41867	10.048	8.45919
ENSMUSG00000027784	Ppm1l	-2.45166	1.85785e-13	1.86668e-12	11.3503	11.3234	10.7698	10.9863	9.17854	9.74037	9.75344	9.47909	9.90551	9.32664
ENSMUSG00000104030	NA	2.53331	1.89296e-13	1.90075e-12	7.9692	7.81152	7.51299	7.56073	8.72329	9.28839	9.08199	9.17287	9.76672	9.11217
ENSMUSG00000040616	Tmem51	-2.63883	1.92856e-13	1.93527e-12	9.6533	8.94165	9.63839	9.55622	7.60854	7.56741	7.41399	8.20918	7.87834	8.05842
ENSMUSG00000032228	Tcf12	2.83137	1.93619e-13	1.9417e-12	13.1958	13.306	12.5522	12.6054	14.3902	14.4729	14.3347	14.6686	15.1469	14.6762
ENSMUSG00000023044	Csad	-2.19589	1.95576e-13	1.96009e-12	8.91902	8.81482	9.35503	9.33409	7.72696	7.45225	7.58466	7.99847	7.84186	7.85247
ENSMUSG00000114584	NA	1.81376	1.98784e-13	1.99098e-12	7.62801	7.69855	7.42392	7.52856	8.39626	8.6401	8.76414	8.74719	8.67173	8.72775
ENSMUSG00000104585	4921511C10Rik	2.39199	2.03e-13	2.03192e-12	9.40495	9.23713	8.85442	8.75729	10.7502	10.3799	10.2025	10.5208	10.7539	10.4444
ENSMUSG00000087679	Tmem250-ps	-2.55014	2.06433e-13	2.06498e-12	12.099	12.1463	13.0799	13.0327	11.1472	11.0961	11.0299	10.9319	11.299	10.9285
ENSMUSG00000016487	Ppfibp1	2.88661	2.06606e-13	2.06541e-12	10.5225	10.5585	9.87279	9.89462	11.8899	12.2316	12.2605	11.5405	12.1836	11.475
ENSMUSG00000019539	Rcn3	-3.08518	2.07315e-13	2.07119e-12	9.66757	9.64652	10.6251	10.6316	8.71442	8.09085	8.13461	8.2989	7.77078	8.54681
ENSMUSG00000033295	Ptprf	-2.70251	2.0953e-13	2.092e-12	8.244	8.03236	8.90648	8.57172	6.68479	6.46536	6.36268	6.97317	7.07572	7.00863
ENSMUSG00000054414	Slc30a7	2.33977	2.11729e-13	2.11262e-12	11.8906	12.0228	11.4231	11.4096	13.1079	13.0375	12.8105	13.3116	13.101	13.2872
ENSMUSG00000114914	NA	2.5305	2.12815e-13	2.12213e-12	7.89916	7.53393	7.34922	7.43307	9.25852	8.73022	8.98557	9.37227	8.58532	9.31401
ENSMUSG00000053253	Ndfip2	2.34109	2.13467e-13	2.12729e-12	9.97256	10.1431	9.48505	9.62037	11.3485	11.2578	11.1703	11.0183	11.5257	11.018
ENSMUSG00000063157	Csn2	7.48458	2.17595e-13	2.16707e-12	8.47206	8.49539	8.64349	8.66907	13.8411	13.0862	10.8314	11.8531	8.93982	11.9158
ENSMUSG00000107158	NA	2.30563	2.18823e-13	2.17792e-12	6.9996	6.96045	7.06384	7.06289	8.17243	8.17099	8.54134	8.18942	8.89347	8.12627
ENSMUSG00000108880	NA	2.58216	2.20198e-13	2.19024e-12	8.15841	8.5958	7.79687	8.21281	9.47637	10.0237	9.92409	9.44221	10.0027	9.55093
ENSMUSG00000020396	Nefh	-2.77723	2.22229e-13	2.20906e-12	10.2283	10.2396	10.4649	10.1558	8.16643	8.13065	8.33573	8.42983	9.16855	8.56542
ENSMUSG00000021361	Tmem14c	-2.52492	2.23956e-13	2.22482e-12	13.3965	13.307	14.0566	14.2192	12.2013	12.5385	12.3668	12.0466	12.1259	11.9883
ENSMUSG00000061878	Sphk1	-6.2396	2.26227e-13	2.24598e-12	12.046	11.9423	13.3628	13.3913	8.58779	8.49053	8.42375	9.59321	8.49175	9.5159
ENSMUSG00000038781	Stap2	3.51089	2.29592e-13	2.27796e-12	7.35463	7.17225	7.69766	7.60259	10.0074	10.0296	9.62092	8.49387	9.57521	8.43064
ENSMUSG00000103783	NA	1.81373	2.31559e-13	2.29604e-12	7.00103	6.86883	7.00129	7.07017	7.86301	8.19241	8.12651	8.01405	8.1973	7.97523
ENSMUSG00000083193	4930595D18Rik	2.48988	2.34015e-13	2.31894e-12	10.2239	9.86593	9.40383	9.5658	11.3499	11.2217	11.2844	11.1665	11.5933	11.1075
ENSMUSG00000112146	NA	3.08439	2.37059e-13	2.34764e-12	8.20025	8.02933	8.11413	8.17046	10.5942	9.49693	9.64592	10.1585	8.87383	10.1489
ENSMUSG00000034220	Gpc1	-2.95854	2.41903e-13	2.39411e-12	13.2238	13.0145	14.1124	13.9389	12.1681	11.6204	11.6033	11.5221	12.1604	11.4897
ENSMUSG00000077391	NA	-2.39336	2.42928e-13	2.40276e-12	10.2604	10.5776	10.8996	11.2409	9.06713	9.2404	9.27544	9.25187	9.58058	9.40328
ENSMUSG00000021597	Slf1	3.12919	2.43428e-13	2.4047e-12	9.61923	9.73153	9.10579	9.43299	10.8368	11.7156	11.6442	10.7337	11.8384	10.6552
ENSMUSG00000041935	AW549877	2.32805	2.43341e-13	2.4047e-12	9.81837	9.92236	9.38617	9.48438	11.3909	11.1111	11.1344	10.7087	11.1455	10.7721
ENSMUSG00000029823	Luc7l2	2.94358	2.4905e-13	2.45871e-12	13.5494	13.6632	12.8108	12.9966	15.1098	14.6458	14.5547	15.3124	15.207	15.2987
ENSMUSG00000040187	Arntl2	3.27235	2.56411e-13	2.5298e-12	6.91991	6.99821	7.1897	7.30355	9.6933	8.2345	8.55822	9.36021	8.2315	9.23014
ENSMUSG00000002428	Hltf	2.87599	2.60933e-13	2.57282e-12	10.8081	11.0198	10.0438	10.2957	12.2762	12.0599	12.0327	12.4926	12.4254	12.5271
ENSMUSG00000040669	Phc1	-2.42281	2.64978e-13	2.61108e-12	10.4179	10.3991	11.1136	10.9249	9.38924	9.13336	9.32981	9.31781	8.76042	9.37073
ENSMUSG00000005871	Apc	2.59715	2.69734e-13	2.65629e-12	11.7706	11.8952	11.0736	11.2255	13.3842	13.1106	13.0039	13.0083	13.0435	12.9702
ENSMUSG00000027176	Cstf3	2.77078	2.72959e-13	2.68638e-12	11.9379	12.1022	11.2269	11.3708	13.0798	13.2738	13.1579	13.581	13.4575	13.5692
ENSMUSG00000047115	Fam221a	1.81949	2.74236e-13	2.69728e-12	8.51606	8.30495	8.17339	8.276	9.59759	9.22457	9.48317	9.30589	9.50033	9.36381
ENSMUSG00000091523	AU040972	1.94426	2.77278e-13	2.72551e-12	6.39736	6.46573	6.72828	6.78495	7.83975	7.6936	7.67551	7.86162	7.62131	7.80766
ENSMUSG00000087436	NA	-2.94871	2.8802e-13	2.82934e-12	12.0308	12.0667	13.1778	13.0572	10.5586	10.6836	10.6195	11.1389	10.7325	11.166
ENSMUSG00000079143	NA	2.31145	2.8919e-13	2.83907e-12	9.8531	9.56387	9.14844	9.30235	10.9156	10.72	10.6412	11.132	10.8397	10.9862
ENSMUSG00000016637	Ift27	-2.75443	3.02177e-13	2.96473e-12	10.5517	10.4429	11.5576	11.5052	9.00884	9.49771	9.58411	9.33893	9.45621	9.39869
ENSMUSG00000040562	Gstm2	3.23409	3.03089e-13	2.97185e-12	7.8619	8.06173	8.60281	8.56875	10.5969	10.3839	10.5277	9.48738	10.3516	9.42834
ENSMUSG00000073418	C4b	-3.29711	3.13937e-13	3.07631e-12	8.31937	8.56829	9.62522	9.34757	7.226	6.99573	7.54462	6.67616	6.66194	6.5931
ENSMUSG00000026349	Ccnt2	2.32433	3.17213e-13	3.10649e-12	11.9082	12.0076	11.3469	11.4615	12.9721	13.0014	13.3669	13.0193	13.2398	12.9922
ENSMUSG00000025366	Esyt1	-2.50571	3.3015e-13	3.23119e-12	14.8577	14.7914	15.785	15.5124	13.8273	13.5804	13.615	13.7002	14.0426	13.7153
ENSMUSG00000009207	Lnpk	2.83671	3.34392e-13	3.27069e-12	9.90807	10.0123	9.24224	9.45294	11.1916	11.4915	11.4752	10.9972	11.8881	10.981
ENSMUSG00000066363	Serpina3f	-2.42748	3.37621e-13	3.30023e-12	8.17149	8.35935	8.55748	8.16952	6.37922	6.84764	6.40809	6.90933	7.01399	7.08603
ENSMUSG00000081817	NA	2.30403	3.45327e-13	3.37348e-12	6.49196	6.48359	6.81383	6.86909	8.42256	7.9115	8.15056	7.87838	7.67717	8.02225
ENSMUSG00000098302	NA	2.76736	3.45749e-13	3.37552e-12	11.9314	12.1116	11.2326	11.4534	13.1509	13.4868	13.2768	13.2288	13.8138	13.2075
ENSMUSG00000105272	NA	2.38479	3.52288e-13	3.43725e-12	6.71252	6.67301	6.95536	6.95223	8.46421	7.76068	7.83539	8.46082	8.2099	8.4664
ENSMUSG00000022614	Lmf2	-2.65291	3.54431e-13	3.45603e-12	12.1082	11.9534	13.0185	12.8482	10.7815	11.1082	10.9692	10.6191	11.1367	10.6945
ENSMUSG00000107872	NA	-2.66077	3.57513e-13	3.48394e-12	9.33154	9.67066	10.1961	10.0504	8.71086	8.19642	8.1081	8.06213	7.94534	7.89118
ENSMUSG00000085847	NA	1.75592	3.65823e-13	3.56273e-12	6.81556	6.69162	6.87093	6.98315	7.8888	7.87605	7.91709	7.83249	8.0157	7.78979
ENSMUSG00000107799	NA	-2.08757	3.79818e-13	3.69676e-12	7.80309	7.94958	8.42832	8.48099	6.9153	7.02099	6.8295	6.93088	6.7767	6.91272
ENSMUSG00000027708	Dcun1d1	3.57354	4.05618e-13	3.94545e-12	11.4607	11.703	10.8375	11.1053	12.719	12.6315	12.73	13.958	13.6911	13.9527
ENSMUSG00000099719	Gm28802	3.27163	4.06995e-13	3.95641e-12	7.82122	7.77857	7.65519	7.56151	10.4303	8.71647	9.48085	9.70178	8.74777	9.77085
ENSMUSG00000033760	Rbm4b	1.80737	4.33789e-13	4.21429e-12	10.2882	10.397	10.267	10.1541	11.1211	11.1367	11.3723	11.4821	11.5799	11.4363
ENSMUSG00000021687	Scamp1	2.6842	4.36945e-13	4.24236e-12	11.669	11.6264	10.8336	10.9738	13.1022	12.8682	12.7099	13.0715	12.8433	12.9905
ENSMUSG00000028382	Ptbp3	2.94308	4.37462e-13	4.24478e-12	13.89	14.1338	13.0787	13.2825	15.6342	15.3299	15.3087	15.4168	15.3867	15.4631
ENSMUSG00000026176	Ctdsp1	-2.26717	4.40036e-13	4.26714e-12	13.6185	13.4142	14.3723	14.2375	12.4366	12.6037	12.6325	12.5178	12.5864	12.5726
ENSMUSG00000056445	Hoxaas2	3.35169	4.4266e-13	4.28996e-12	6.90016	6.93645	7.23323	7.36911	9.5393	7.9366	8.78595	9.50087	8.4171	9.45128
ENSMUSG00000093378	NA	2.77515	4.63765e-13	4.49175e-12	7.79094	7.81408	7.72346	7.88636	9.39996	8.55164	8.94956	9.92558	9.56335	9.73898
ENSMUSG00000053819	Camk2d	2.98555	4.76664e-13	4.61386e-12	11.2333	11.1387	10.6608	10.7095	13.1035	13.2264	12.7245	12.5296	11.8029	12.4879
ENSMUSG00000097667	NA	1.94871	4.77726e-13	4.62132e-12	7.25543	7.32295	7.16258	7.16533	8.65755	8.12272	8.25214	8.55844	8.24883	8.43109
ENSMUSG00000049606	Zfp644	2.7422	4.81228e-13	4.65236e-12	11.7903	11.9919	11.1096	11.3279	13.0096	13.3053	13.1153	13.1135	13.6883	13.082
ENSMUSG00000113425	NA	2.30432	4.90297e-13	4.73715e-12	6.68199	6.66246	6.88796	7.0548	8.63306	8.08766	8.18651	8.25412	7.82218	7.99573
ENSMUSG00000060487	Samd5	2.71705	4.93702e-13	4.76714e-12	6.65187	6.80131	7.03336	7.05902	7.99848	9.14433	8.58338	8.14829	8.48324	8.2066
ENSMUSG00000029101	Rgs12	-2.93811	4.96374e-13	4.79003e-12	12.73	12.501	13.2429	13.3615	10.852	10.6493	10.9404	11.2426	11.7235	11.1906
ENSMUSG00000092220	NA	3.22286	5.01219e-13	4.83383e-12	13.1879	13.0237	12.9562	12.857	14.9588	14.1512	14.3164	15.5385	14.1097	15.4825
ENSMUSG00000104823	NA	2.94496	5.03921e-13	4.85694e-12	7.56129	7.24555	7.56074	7.67038	9.98818	9.34905	9.23691	9.03504	8.47298	8.83595
ENSMUSG00000065265	NA	-2.96574	5.09593e-13	4.90565e-12	12.2354	12.495	13.5254	13.5265	10.9198	11.28	10.8524	11.4013	11.2785	11.4378
ENSMUSG00000003559	As3mt	-3.36466	5.09452e-13	4.90565e-12	9.79973	9.80971	9.82746	9.90314	7.2959	7.33996	7.1042	8.23603	7.29372	8.28896
ENSMUSG00000036551	Akap14	1.97229	5.15678e-13	4.96121e-12	7.64415	7.61402	7.48663	7.4463	8.53004	8.92379	8.82849	8.57768	8.96649	8.4584
ENSMUSG00000032311	Nrg4	2.11266	5.21109e-13	5.01042e-12	11.5184	11.5578	11.373	11.3012	12.9828	12.6792	12.8593	12.72	12.1219	12.7114
ENSMUSG00000030016	Zfp638	2.45733	5.23228e-13	5.02775e-12	11.4664	11.5918	10.7162	11.0847	12.7079	12.7568	12.8651	12.7292	12.5982	12.7432
ENSMUSG00000103183	NA	2.498	5.35158e-13	5.13927e-12	6.98231	7.00025	7.47078	7.33792	9.0432	8.28479	8.45549	8.91672	8.34935	8.87289
ENSMUSG00000042942	Greb1l	2.10306	5.42138e-13	5.20315e-12	8.06132	8.4329	8.30811	8.40119	9.92271	9.38582	9.5103	9.61077	9.20447	9.63091
ENSMUSG00000028459	Cd72	-2.4971	5.48343e-13	5.25951e-12	10.234	10.2851	11.0549	10.8969	9.27563	8.86697	8.88017	9.34534	8.85439	9.29201
ENSMUSG00000031749	St3gal2	-2.1375	5.59106e-13	5.35951e-12	12.5515	12.3035	12.8786	12.8755	11.6208	11.1797	11.1936	11.4421	11.1099	11.4301
ENSMUSG00000000600	Krit1	2.55614	5.66194e-13	5.42417e-12	10.4582	10.7165	9.82557	10.0938	11.9079	11.5954	11.6421	12.0022	11.8684	12.0275
ENSMUSG00000098206	NA	2.53229	5.71266e-13	5.46946e-12	6.61699	6.71343	7.08077	7.0562	7.93437	7.9491	8.2228	8.57876	8.62399	8.6898
ENSMUSG00000053477	Tcf4	2.71789	5.79342e-13	5.54343e-12	11.9104	12.0939	11.4976	11.6321	13.1645	13.1598	13.1542	13.8967	12.934	13.8584
ENSMUSG00000095990	Zfp97	2.17374	5.82571e-13	5.57097e-12	6.84515	6.8676	6.99186	7.15133	7.91996	8.42216	8.41144	7.99485	8.5522	8.09084
ENSMUSG00000022974	Paxbp1	2.10968	5.93246e-13	5.66963e-12	11.4938	11.6102	11.0215	11.1889	12.7562	12.3218	12.5266	12.6719	12.6988	12.6898
ENSMUSG00000101599	NA	3.40432	5.98792e-13	5.71919e-12	10.7632	10.8014	9.79324	9.91904	11.9259	12.0159	12.3959	12.7305	12.5049	12.7175
ENSMUSG00000053964	Lgals4	3.26883	5.99813e-13	5.72549e-12	8.30814	8.21686	8.34868	8.49628	10.8006	9.45855	9.57976	10.7019	9.42186	10.6801
ENSMUSG00000033773	Rpap2	2.38945	6.02774e-13	5.75029e-12	10.7207	10.803	10.2589	10.1753	12.0798	11.682	11.778	12.1521	11.7214	12.1882
ENSMUSG00000029669	Tspan12	2.31785	6.03574e-13	5.75446e-12	6.70216	6.87762	7.19359	7.1009	8.29711	8.60844	8.65544	8.15432	7.93721	8.30859
ENSMUSG00000085793	Lin52	2.40032	6.09162e-13	5.80425e-12	10.7652	10.8259	10.2996	10.4177	11.7603	12.14	11.9303	11.8505	12.5317	11.7847
ENSMUSG00000029776	Hibadh	1.87441	6.29572e-13	5.99512e-12	12.0484	12.1687	11.6817	11.7852	12.9978	12.9195	13.1067	13.0669	13.211	13.0832
ENSMUSG00000059278	Naa38	-2.51024	6.40049e-13	6.09123e-12	10.9291	11.1572	12.0139	12.0445	9.93278	10.189	10.0048	10.069	10.0604	10.1118
ENSMUSG00000026767	Mindy3	2.13118	6.54375e-13	6.22382e-12	11.1575	11.1891	10.608	10.6764	12.2268	12.2127	12.088	12.2331	12.3646	12.1745
ENSMUSG00000003423	Pih1d1	-2.77992	6.60898e-13	6.2821e-12	11.6271	11.664	12.8158	12.7375	10.4687	10.7624	10.5265	10.5289	10.8474	10.5564
ENSMUSG00000030680	NA	-2.45594	6.90735e-13	6.56178e-12	11.4897	11.5134	12.4743	12.3674	10.5084	10.7393	10.4039	10.4288	10.4595	10.4823
ENSMUSG00000090174	NA	-2.63328	6.96692e-13	6.6144e-12	10.1202	10.1564	10.5715	10.5872	8.28535	8.61063	8.61694	8.61702	9.31573	8.60233
ENSMUSG00000029759	Pon3	2.46692	7.11048e-13	6.74648e-12	9.80618	10.027	9.5942	9.42642	11.3326	11.004	10.949	11.5178	10.7105	11.5047
ENSMUSG00000094787	NA	-4.56863	7.11454e-13	6.74648e-12	7.8217	8.19189	10.4372	6.85178	6.24843	6.15855	6.09582	6.2144	6.12484	6.18488
ENSMUSG00000026107	Nabp1	3.17026	7.12262e-13	6.7501e-12	10.9241	10.8531	10.6914	10.7309	13.4447	12.4645	12.758	12.5508	11.3543	12.5861
ENSMUSG00000108199	NA	1.67122	7.30994e-13	6.92349e-12	7.06626	7.0541	7.00274	7.01759	8.07948	7.84858	8.05518	8.08954	8.13945	7.99025
ENSMUSG00000024750	Zfand5	2.11505	7.39059e-13	6.99569e-12	11.6929	11.8286	11.2725	11.3032	13.0753	12.8915	12.7708	12.7228	12.6568	12.7566
ENSMUSG00000034471	Caskin2	-2.58513	7.40353e-13	7.00076e-12	10.7432	10.6098	11.6863	11.5382	9.89807	9.74825	9.46734	9.46918	9.60372	9.55987
ENSMUSG00000010406	Mrpl52	-2.89864	7.40477e-13	7.00076e-12	10.9405	11.079	11.928	12.011	9.17213	9.68901	9.65842	10.0175	9.8923	9.96029
ENSMUSG00000039765	Cc2d2a	3.97031	7.41597e-13	7.00394e-12	8.97629	8.84225	8.56728	8.72258	12.1265	10.395	10.716	11.1326	9.28026	11.2505
ENSMUSG00000095930	Nim1k	2.35591	7.41697e-13	7.00394e-12	7.95819	8.12334	8.14237	7.89339	9.89497	8.81685	9.33539	9.49965	9.24629	9.54451
ENSMUSG00000026872	Zeb2	2.62968	7.4298e-13	7.01187e-12	13.8805	13.9418	13.3829	13.496	15.1811	14.9932	14.9663	15.7013	14.7915	15.6497
ENSMUSG00000035713	Usp35	2.6789	7.54267e-13	7.11416e-12	9.08725	8.81485	9.09679	8.93917	10.9721	9.6692	10.18	10.6297	10.8749	10.6816
ENSMUSG00000031983	2310022B05Rik	-2.30571	7.61154e-13	7.17485e-12	11.6581	11.4033	12.2155	12.2429	10.2451	10.6485	10.586	10.3799	10.6674	10.4113
ENSMUSG00000069307	Hist1h2bq	-3.66124	7.62188e-13	7.18033e-12	8.81831	9.26949	10.6894	10.663	7.58124	8.17809	7.97851	7.49831	8.07959	7.36108
ENSMUSG00000046169	Adamts6	2.74634	7.69764e-13	7.24739e-12	9.20482	9.47202	9.8549	9.83077	11.2827	10.9567	10.7408	11.1564	11.8776	11.1564
ENSMUSG00000104469	NA	2.26527	7.78661e-13	7.32681e-12	6.57755	6.65503	6.87904	6.91932	7.91009	7.88627	7.87664	8.09923	8.58843	8.08019
ENSMUSG00000032487	Ptgs2	2.84036	7.86215e-13	7.3935e-12	6.9749	6.84946	7.08973	7.19467	9.37245	8.82728	8.01809	8.70794	8.12413	8.62537
ENSMUSG00000068250	Amn1	2.17914	7.90116e-13	7.42578e-12	9.69951	9.57636	9.22492	9.26476	11.0221	10.5905	10.4864	10.9183	10.5195	10.9327
ENSMUSG00000057842	Zfp595	2.31922	8.03813e-13	7.55004e-12	8.71615	9.01834	8.18263	8.42666	9.86209	10.0034	10.1113	10.0347	10.0108	10.0834
ENSMUSG00000091155	Serpine3	2.87203	8.11621e-13	7.61886e-12	8.01776	8.32487	7.71509	7.99543	9.96221	9.12983	9.69291	9.96856	8.97024	10.1848
ENSMUSG00000041000	Trim62	-2.26208	8.47117e-13	7.94737e-12	8.87862	8.60517	9.2246	9.03524	7.20038	7.50107	7.48114	7.83903	7.32425	7.76603
ENSMUSG00000103505	NA	1.87407	8.56369e-13	8.02941e-12	6.57695	6.54718	6.82969	6.88656	7.9906	7.70586	7.91813	7.78494	7.81645	7.73244
ENSMUSG00000027206	Cops2	2.89865	8.68376e-13	8.13718e-12	10.5838	10.9276	9.93072	10.2449	12.0111	12.4867	12.444	11.8043	12.4305	11.8541
ENSMUSG00000020263	Appl2	2.26248	8.73582e-13	8.18113e-12	10.7268	10.6565	10.3927	10.3261	12.0578	11.6528	11.3859	12.1528	11.7623	12.1369
ENSMUSG00000036572	Upf3b	2.08586	8.83423e-13	8.2684e-12	9.78313	9.92157	9.31304	9.51305	10.614	10.9207	10.9069	11.0507	10.9268	10.995
ENSMUSG00000114370	NA	3.34261	8.97813e-13	8.39812e-12	7.91361	7.75242	7.67227	7.76791	10.1734	8.91351	9.33422	10.2758	8.57479	10.129
ENSMUSG00000001930	Vwf	-3.42682	9.16215e-13	8.56521e-12	11.9779	13.0038	13.5686	13.3842	11.1117	10.7243	10.2417	11.3752	10.6134	11.2311
ENSMUSG00000085189	NA	3.11383	9.18031e-13	8.57713e-12	7.55108	7.40232	7.6521	7.76729	9.42059	8.39677	9.16427	10.0433	8.88555	9.88099
ENSMUSG00000054000	Tusc1	-2.3162	9.20532e-13	8.59543e-12	9.69584	9.74242	10.4047	10.3202	8.58628	8.92944	8.80694	8.41756	8.4215	8.5403
ENSMUSG00000087444	Gm5475	-2.18675	9.37867e-13	8.75214e-12	8.01707	8.09619	8.7037	8.77117	7.01325	7.1022	7.16287	7.05699	7.21343	6.9147
ENSMUSG00000032192	Gnb5	2.08583	9.41162e-13	8.77772e-12	8.10685	8.3246	8.20973	8.49343	9.41974	9.23149	9.24743	9.76898	9.66226	9.76805
ENSMUSG00000027087	Itgav	2.42071	9.46768e-13	8.82481e-12	11.5694	11.5389	10.9565	10.928	12.9926	12.8984	12.5517	12.5726	12.8025	12.5258
ENSMUSG00000111594	NA	2.16024	9.49164e-13	8.84195e-12	7.43019	7.65519	7.47837	7.58111	8.62104	8.81184	8.8085	8.56552	9.32544	8.63583
ENSMUSG00000085525	NA	2.42434	9.88565e-13	9.20359e-12	7.07798	7.06221	7.25568	7.39925	8.82137	8.99273	8.92853	8.29875	8.18317	8.33995
ENSMUSG00000063564	Col23a1	3.06128	9.90991e-13	9.22075e-12	8.41252	8.40912	8.85716	8.65198	11.1402	9.7813	10.1682	9.83413	10.8042	9.9717
ENSMUSG00000021710	Nln	2.35259	9.91761e-13	9.22251e-12	11.6328	11.7215	10.9576	11.1436	12.7174	12.8693	12.7779	12.9502	12.6744	12.9026
ENSMUSG00000103313	NA	2.62021	9.94888e-13	9.24616e-12	8.72686	8.45296	8.01527	8.12392	9.98748	10.2946	10.1998	9.61375	9.76716	9.46159
ENSMUSG00000037355	Uvssa	2.02455	9.98404e-13	9.2734e-12	10.4239	10.3443	10.3059	10.2452	11.8372	11.1733	11.3475	11.737	11.2924	11.719
ENSMUSG00000028274	Rngtt	2.7722	1.00572e-12	9.33591e-12	11.6765	11.7451	10.8311	11.0125	12.905	13.1663	13.0118	12.9103	13.2996	12.8814
ENSMUSG00000092364	NA	-3.27543	1.0321e-12	9.57512e-12	11.4167	11.1888	12.4124	12.6631	10.4441	9.61102	9.59583	10.1731	9.81924	10.1939
ENSMUSG00000026781	Acbd5	2.03324	1.03669e-12	9.61074e-12	10.2081	10.1179	9.7565	9.84215	11.4927	11.1053	10.9461	11.3148	11.0647	11.2981
ENSMUSG00000022789	Dnm1l	2.80543	1.03715e-12	9.61074e-12	11.2647	11.4827	10.5175	10.6929	12.6499	12.8555	12.8898	12.4671	12.9437	12.4892
ENSMUSG00000113894	NA	1.66963	1.05888e-12	9.8064e-12	7.25462	7.03746	7.06676	7.09616	8.22729	8.0025	8.13284	8.12297	8.16262	8.05663
ENSMUSG00000044254	Pcsk9	2.42161	1.06091e-12	9.81369e-12	7.53742	7.56927	7.84771	7.66827	9.16613	8.82023	9.67738	8.72786	9.11837	8.76564
ENSMUSG00000113722	Snhg10	-3.03272	1.06069e-12	9.81369e-12	12.8837	13.0421	14.3648	14.4665	11.9879	11.8029	11.9831	12.0476	12.0334	12.0685
ENSMUSG00000032578	Cish	2.74317	1.06475e-12	9.8435e-12	9.96636	9.8557	10.4967	10.401	12.4233	11.4253	11.3818	11.7101	12.027	11.7472
ENSMUSG00000057897	Camk2b	-3.58941	1.08018e-12	9.98031e-12	13.3072	12.9849	14.8016	12.6436	11.6423	11.546	11.5932	11.5532	10.9359	11.4901
ENSMUSG00000103382	NA	2.3047	1.08994e-12	1.00603e-11	6.65146	6.77993	6.87857	6.93266	8.29925	7.95847	7.93353	7.95608	8.69919	7.98348
ENSMUSG00000107668	NA	1.82794	1.09011e-12	1.00603e-11	6.72135	6.55454	6.87544	6.90375	7.98661	7.95273	7.77312	7.84998	7.71128	7.84296
ENSMUSG00000028643	Svbp	-1.99884	1.1631e-12	1.07277e-11	10.1929	10.2368	10.6879	10.8471	9.1452	9.45048	9.27742	9.25042	9.33981	9.16093
ENSMUSG00000102805	Arfip1	2.03615	1.16451e-12	1.07345e-11	13.7743	13.5848	13.2757	13.2899	14.9365	14.4753	14.6584	14.8338	14.5585	14.8193
ENSMUSG00000067028	Cntnap5b	-2.38099	1.17574e-12	1.08317e-11	7.49699	8.60751	8.36371	8.63856	6.89569	6.81179	6.78875	6.91199	6.95929	6.84155
ENSMUSG00000018995	Nars2	1.81724	1.17971e-12	1.08557e-11	10.7544	10.9176	10.3943	10.5708	11.7901	11.7198	11.7504	11.747	11.899	11.7201
ENSMUSG00000088789	Scarna13	-3.03462	1.17922e-12	1.08557e-11	12.8459	13.0052	14.3331	14.4356	11.9562	11.769	11.9376	12.0189	11.9985	12.038
ENSMUSG00000048316	NA	-2.6453	1.18832e-12	1.09285e-11	9.53998	9.52194	10.4556	10.3117	8.11388	8.77186	8.43537	8.09191	8.43848	8.2434
ENSMUSG00000087108	NA	2.4541	1.19967e-12	1.10201e-11	9.97614	10.1224	9.52215	9.60473	11.7948	10.8741	11.337	11.1734	11.2123	11.2024
ENSMUSG00000004947	Dtx2	-2.1679	1.19909e-12	1.10201e-11	11.7789	11.5541	12.4899	12.1935	10.5801	10.6151	10.7537	10.7528	10.8502	10.6479
ENSMUSG00000004043	Stat5a	-2.26385	1.21739e-12	1.11764e-11	13.0829	13.0636	13.9815	13.8376	12.2084	12.0985	12.0946	12.192	12.1006	12.1974
ENSMUSG00000104724	NA	1.86288	1.22049e-12	1.11984e-11	6.3784	6.51924	6.7222	6.81002	7.78417	7.81858	7.70828	7.71489	7.67743	7.6097
ENSMUSG00000027281	Slx4ip	2.63648	1.22871e-12	1.12673e-11	10.8065	10.9014	10.0583	10.1972	11.9304	12.3002	12.0364	12.0258	12.3907	11.9899
ENSMUSG00000040219	Ttc12	3.06734	1.24216e-12	1.13841e-11	8.31796	8.26443	8.46815	8.38302	10.5705	9.25046	9.46993	10.6872	9.68755	10.5233
ENSMUSG00000060131	Atp8b4	2.98437	1.24992e-12	1.14486e-11	14.6266	14.5947	13.7975	13.9183	15.6575	15.7778	16.0208	16.0014	16.669	16.0095
ENSMUSG00000104910	NA	1.96124	1.25536e-12	1.14851e-11	6.91915	7.03109	6.98144	7.11607	8.33291	7.96477	7.8494	8.3305	8.37476	8.13343
ENSMUSG00000032870	Smap2	-2.10576	1.25468e-12	1.14851e-11	13.6712	13.4891	14.0811	14.0015	12.5914	12.5146	12.2346	12.7296	12.3036	12.6741
ENSMUSG00000095403	NA	2.50744	1.25699e-12	1.14935e-11	8.09582	8.31542	7.81977	7.84984	9.36246	9.59724	9.62485	9.04486	10.0568	9.21391
ENSMUSG00000067786	Nnat	2.13037	1.26026e-12	1.15167e-11	7.65043	7.48178	7.89534	7.77547	9.38446	8.78424	8.66509	9.06883	8.91675	8.91279
ENSMUSG00000027530	Fabp12	3.12053	1.27362e-12	1.16321e-11	7.1075	7.06665	7.23521	7.35913	9.82513	8.74096	9.38897	8.25757	8.67565	8.44697
ENSMUSG00000032353	Tmed3	-2.39687	1.28122e-12	1.16948e-11	12.719	12.7225	13.6823	13.6122	11.6984	11.6611	11.7295	11.7925	11.9231	11.8007
ENSMUSG00000100189	NA	3.40468	1.28465e-12	1.17193e-11	7.23307	6.97267	7.27086	7.35722	9.17464	8.98228	8.55842	9.83814	7.88367	9.7403
ENSMUSG00000016498	Pdcd1lg2	3.20401	1.29057e-12	1.17665e-11	8.29457	8.45456	8.25709	8.35646	10.7342	9.90699	10.3274	10.4328	8.67943	10.3839
ENSMUSG00000022574	Naprt	-2.63896	1.29689e-12	1.18174e-11	8.56989	8.4771	9.58668	9.35893	7.66487	7.19769	7.6772	7.36228	7.27332	7.38051
ENSMUSG00000029229	Chic2	1.92535	1.3032e-12	1.1868e-11	11.3945	11.4074	11.0395	11.1057	12.6072	12.3754	12.1132	12.5233	12.2467	12.505
ENSMUSG00000075031	Hist1h2bb	-3.73418	1.30452e-12	1.18732e-11	15.5117	15.4703	16.7387	16.8842	13.5817	14.2744	14.2915	13.3493	14.3598	13.3432
ENSMUSG00000087341	0610040F04Rik	2.56351	1.30762e-12	1.18946e-11	8.40309	8.03809	8.46578	8.65001	10.3027	9.63101	9.5165	10.1655	9.47989	10.1922
ENSMUSG00000038240	Pdss2	1.80859	1.3116e-12	1.1924e-11	11.6334	11.6848	11.9121	11.9483	12.8374	12.7327	12.7715	12.9077	13.1909	12.8498
ENSMUSG00000079509	Zfx	2.47639	1.31706e-12	1.19667e-11	11.3142	11.5576	10.8193	11.0489	12.4859	12.8174	12.6715	12.425	13.1527	12.4622
ENSMUSG00000104436	NA	1.84656	1.33006e-12	1.20779e-11	6.96273	7.1041	6.91291	7.10471	8.08662	8.20612	8.24166	8.10476	8.26474	7.79791
ENSMUSG00000039308	Ndst2	-2.39905	1.33119e-12	1.20813e-11	12.0419	12.0629	12.8614	12.7251	11.0424	10.7355	10.7661	11.2142	10.914	11.1796
ENSMUSG00000028962	Slc4a2	-2.34282	1.34192e-12	1.21717e-11	11.9291	11.9042	12.8473	12.707	10.9438	11.167	10.9237	10.9047	10.8628	10.9244
ENSMUSG00000001833	2007-09-01	2.92129	1.34882e-12	1.22273e-11	11.538	11.8474	10.7431	11.0314	13.193	13.3056	13.1603	12.847	13.1885	12.898
ENSMUSG00000027805	Pfn2	1.84368	1.35198e-12	1.22489e-11	6.74822	6.76466	6.83554	6.86114	8.06962	7.60002	7.80701	7.9271	7.88317	8.05187
ENSMUSG00000030091	Nup210	-2.71008	1.35548e-12	1.22736e-11	16.0702	15.982	16.981	16.744	14.7791	14.9739	14.8606	14.4357	15.1887	14.4798
ENSMUSG00000063954	Hist2h2aa2	-3.53935	1.37564e-12	1.24491e-11	9.907	10.2111	11.7581	11.6247	8.74415	9.28094	9.10126	8.576	8.9917	8.43778
ENSMUSG00000066071	Cyp4a12a	4.4839	1.42417e-12	1.28809e-11	6.99241	7.04312	7.33561	7.3821	11.2138	9.80866	9.18167	8.92377	8.28442	8.74461
ENSMUSG00000029203	Ube2k	1.90035	1.4459e-12	1.30699e-11	12.9767	13.0481	12.8056	12.9149	13.922	14.0014	14.0015	14.0146	14.5164	13.9121
ENSMUSG00000101778	NA	1.97234	1.4888e-12	1.34501e-11	6.63501	6.60951	6.79648	6.91179	7.63734	8.01048	8.11904	7.80118	8.0634	7.76523
ENSMUSG00000028862	Map3k6	-2.30396	1.5065e-12	1.36023e-11	10.2578	10.2854	11.2815	10.674	9.2094	9.16269	9.32053	9.21843	9.39709	9.23213
ENSMUSG00000108455	NA	1.84995	1.51779e-12	1.36964e-11	7.23958	6.89929	6.97756	7.00362	8.39787	8.13554	7.99128	8.09454	8.09569	8.11837
ENSMUSG00000053164	Gpr21	2.07871	1.51987e-12	1.37074e-11	6.56274	6.61937	6.86048	6.93089	8.13553	7.69046	8.01121	8.14379	7.69605	8.11961
ENSMUSG00000108269	NA	2.08632	1.52099e-12	1.37097e-11	6.73212	6.74215	6.94686	6.94575	8.49601	7.76555	8.10893	8.0358	7.96264	7.98775
ENSMUSG00000104378	NA	1.9453	1.54046e-12	1.38772e-11	8.32212	7.99511	7.95061	7.86281	9.32267	9.00489	9.26785	9.40714	9.01435	9.22204
ENSMUSG00000010047	Hyal2	-2.82116	1.54185e-12	1.38819e-11	10.1758	10.1616	11.3442	11.3616	9.29961	9.31153	9.22874	8.85015	9.00679	9.00648
ENSMUSG00000020682	Mmp28	-2.12695	1.55691e-12	1.40095e-11	10.926	10.831	11.4916	11.4228	10.1199	9.81294	9.66417	9.7494	10.0102	9.85768
ENSMUSG00000034402	Kcnh5	2.2435	1.56764e-12	1.40981e-11	6.35395	6.4185	6.80937	6.83515	7.67745	7.93304	8.26362	7.74428	8.10285	7.84543
ENSMUSG00000053219	Raet1e	2.6878	1.59644e-12	1.4349e-11	11.5605	11.225	10.6701	10.771	12.2592	12.7135	12.5368	12.9277	12.863	12.8817
ENSMUSG00000029126	Nsg1	2.33737	1.60097e-12	1.43815e-11	8.7866	8.76705	8.77118	8.52032	10.4203	10.0364	9.92677	9.71752	10.5664	9.69722
ENSMUSG00000027452	Acss1	-2.99091	1.60193e-12	1.4382e-11	12.5356	12.4819	12.484	12.5197	10.2534	10.158	9.92412	11.0057	10.8506	10.9945
ENSMUSG00000095730	Vmn2r29	1.93786	1.6122e-12	1.4466e-11	6.41786	6.61311	6.85616	6.83972	7.92049	7.69431	7.69653	7.86341	7.99704	7.84612
ENSMUSG00000021549	Rasa1	2.57756	1.61859e-12	1.45151e-11	10.6054	10.8699	9.93926	10.0944	11.9046	12.0462	11.9402	11.8679	12.1748	11.9335
ENSMUSG00000039103	Nexn	2.26761	1.6204e-12	1.45231e-11	8.47461	8.48385	8.55627	8.69303	9.94598	9.53302	10.2083	10.0633	9.31067	10.1143
ENSMUSG00000025545	Clybl	1.72872	1.62488e-12	1.4555e-11	11.4484	11.3442	11.4643	11.5391	12.2242	12.3253	12.4309	12.7089	12.6352	12.5562
ENSMUSG00000038578	Susd1	2.15832	1.6445e-12	1.47225e-11	13.3656	13.3698	13.1501	13.1761	14.9327	14.4608	14.7391	14.1957	14.7009	14.1259
ENSMUSG00000074813	NA	3.00884	1.66487e-12	1.48965e-11	12.587	12.2571	11.8315	11.8727	13.9961	13.369	13.6953	14.4627	13.3844	14.3925
ENSMUSG00000035206	Sppl2b	-2.89357	1.72298e-12	1.54077e-11	12.2621	12.1273	13.2793	13.3193	10.7066	11.2505	11.3142	10.821	11.2409	10.7946
ENSMUSG00000027166	Dnajc24	1.93603	1.73016e-12	1.54632e-11	9.74392	9.83916	9.47141	9.57505	10.59	10.93	10.8802	10.683	11.1438	10.6579
ENSMUSG00000021871	NA	-1.5794	1.73117e-12	1.54635e-11	13.6283	13.5761	13.8669	13.965	12.7725	12.8711	12.7701	12.7435	12.7358	12.8172
ENSMUSG00000064220	Hist2h2aa1	-3.2385	1.73407e-12	1.54807e-11	8.69932	8.95587	10.4679	10.3069	7.77084	8.10738	7.87329	7.59091	7.79569	7.64317
ENSMUSG00000046442	Ppm1e	3.025	1.75367e-12	1.56469e-11	9.80668	9.93407	9.66232	9.53339	10.9477	11.5215	11.3278	11.0855	12.4581	11.0746
ENSMUSG00000053965	Pde5a	-2.95857	1.76162e-12	1.57089e-11	9.59209	10.4218	9.70438	9.80086	7.81887	7.76319	8.22616	8.41631	7.37219	8.39991
ENSMUSG00000107813	NA	2.1577	1.76981e-12	1.57731e-11	6.44879	6.4897	6.85452	6.88151	7.9692	7.56163	8.02526	8.0188	8.19938	7.88077
ENSMUSG00000110824	NA	2.08701	1.83946e-12	1.63846e-11	7.57735	7.71507	7.61521	7.94433	8.82268	8.66053	8.6808	9.23315	9.10347	9.15912
ENSMUSG00000040282	BC052040	1.92222	1.85718e-12	1.65332e-11	11.0654	10.9899	10.7107	10.7928	12.0461	12.0268	11.9681	11.9114	12.4296	11.8509
ENSMUSG00000026029	Casp8	1.9041	1.88837e-12	1.68014e-11	12.9242	12.9061	12.6174	12.5313	14.0888	14.0106	14.0525	13.7827	13.7024	13.7229
ENSMUSG00000078794	Dact3	2.6607	1.96397e-12	1.74642e-11	7.31499	7.42515	7.93806	7.93559	9.43649	8.64789	9.29245	9.08108	9.70776	9.14316
ENSMUSG00000110830	NA	2.01707	1.97613e-12	1.75625e-11	7.57667	7.81748	7.51412	7.6061	8.73088	8.90042	8.67495	9.06523	8.46525	9.08536
ENSMUSG00000027209	Fam227b	1.74295	1.98357e-12	1.76188e-11	7.36403	7.56105	7.53558	7.57353	8.62392	8.53818	8.43332	8.71341	8.31664	8.65463
ENSMUSG00000036964	Trim17	-3.59494	1.98814e-12	1.76494e-11	13.7743	13.5551	14.9577	15.1366	11.8293	12.5523	12.7174	11.7508	12.5124	11.8052
ENSMUSG00000062949	Atp11c	2.56301	2.04881e-12	1.81779e-11	10.6507	10.7364	10.2098	10.5577	11.6395	12.2583	11.9608	11.7836	12.7032	11.7829
ENSMUSG00000091165	NA	2.76771	2.05615e-12	1.82328e-11	10.3929	10.7137	9.72806	10.1202	11.9324	12.2745	12.0636	11.5154	12.1012	11.5948
ENSMUSG00000068134	Zfp120	2.54847	2.08508e-12	1.8479e-11	9.7866	9.96379	9.13122	9.23903	11.002	10.9236	10.9474	11.2809	11.0426	11.3823
ENSMUSG00000032609	Klhdc8b	-2.63775	2.09009e-12	1.85131e-11	9.34687	9.00942	10.0536	10.1688	7.99184	8.10343	7.90462	8.35319	7.76077	8.27651
ENSMUSG00000045826	Ptprcap	-2.91511	2.09238e-12	1.8523e-11	10.7497	10.9602	11.9956	11.9458	9.53243	9.60101	10.1168	9.38214	9.89988	9.5142
ENSMUSG00000041623	D11Wsu47e	-1.81439	2.09358e-12	1.85233e-11	10.907	10.8875	11.4126	11.3363	10.0071	9.88709	10.0542	10.1086	9.98409	10.102
ENSMUSG00000034349	Smc4	2.23482	2.11834e-12	1.87319e-11	12.8655	12.9571	12.9211	13.047	14.0965	14.4823	14.4731	13.8059	14.6926	13.8839
ENSMUSG00000086681	NA	2.20905	2.1248e-12	1.87786e-11	7.90622	8.33348	7.75092	7.97486	9.39532	9.50376	9.36471	9.04997	9.58283	8.97792
ENSMUSG00000095217	Hist1h2bn	-3.89735	2.14376e-12	1.89355e-11	15.4266	15.3409	16.6875	16.8235	13.2433	14.2082	14.046	13.1438	14.2099	13.1287
ENSMUSG00000054387	Mdm4	2.60566	2.16332e-12	1.90977e-11	12.9863	12.9958	12.2385	12.3131	14.5505	13.9772	14.4337	14.1646	14.0884	14.1666
ENSMUSG00000027132	Katnbl1	2.8114	2.18784e-12	1.93034e-11	10.2433	10.5708	9.54562	9.74348	11.6554	11.8625	11.737	11.5966	12.1369	11.5629
ENSMUSG00000064797	NA	-2.9127	2.1926e-12	1.93346e-11	11.0919	11.2938	12.3741	12.3156	9.79469	10.3174	9.65267	10.23	10.0517	10.2247
ENSMUSG00000039774	Galnt12	-2.25333	2.21865e-12	1.95535e-11	8.22361	8.12301	8.48386	8.21175	6.48477	7.04484	6.57791	6.8669	7.24098	6.75428
ENSMUSG00000076454	Mir762	-2.67844	2.25306e-12	1.9841e-11	9.26051	9.23061	10.3373	10.355	8.34508	8.29325	8.23694	8.09526	8.42509	7.9828
ENSMUSG00000031821	Gins2	-1.99944	2.25378e-12	1.9841e-11	12.8054	12.8358	13.3533	13.2958	11.713	11.9493	11.796	11.7183	12.1177	11.7684
ENSMUSG00000043943	Naalad2	2.53659	2.25762e-12	1.98528e-11	6.61674	6.79879	7.01915	6.98913	8.57087	7.90329	8.64621	8.31393	7.73042	8.67
ENSMUSG00000022390	Zc3h7b	-2.82445	2.25701e-12	1.98528e-11	12.6487	12.759	13.2856	13.0974	10.6416	11.1217	10.8933	11.1142	11.8355	11.1462
ENSMUSG00000079334	Naa80	-2.69479	2.28589e-12	2.00902e-11	10.8098	10.7921	11.8539	11.8762	9.90174	9.67488	9.46653	9.90984	9.71032	9.95227
ENSMUSG00000113183	NA	2.22898	2.30457e-12	2.02432e-11	6.53323	6.55202	6.82963	6.97203	7.92908	8.08786	8.32299	7.74724	8.31485	7.76081
ENSMUSG00000026103	Gls	2.59219	2.31862e-12	2.03441e-11	12.3001	12.6075	11.657	11.8798	13.6575	13.6021	14.0484	13.5818	13.7466	13.6265
ENSMUSG00000104983	NA	2.00785	2.31855e-12	2.03441e-11	7.38488	7.33881	7.16276	7.25285	8.55508	8.37816	8.42857	8.29562	8.89878	8.24054
ENSMUSG00000022265	Ank	-2.06666	2.37182e-12	2.07993e-11	12.2602	12.2408	11.9922	11.86	10.6548	10.468	10.8848	10.7704	11.1622	10.7625
ENSMUSG00000037270	4932438A13Rik	2.6114	2.39663e-12	2.10053e-11	12.3517	12.3477	11.485	11.6663	13.6143	13.6253	13.5132	13.4977	13.7661	13.5101
ENSMUSG00000071648	Rom1	-2.40588	2.43288e-12	2.13113e-11	8.64716	8.78131	9.62489	9.61137	7.92587	7.6468	7.73869	7.64495	7.6355	7.84708
ENSMUSG00000104653	NA	-2.66645	2.43868e-12	2.13502e-11	9.65084	9.41639	9.28422	9.1115	7.45742	7.26284	7.24962	8.04201	7.76287	8.11935
ENSMUSG00000107050	NA	2.32286	2.47628e-12	2.16675e-11	7.44579	7.42928	7.24067	7.36363	8.38435	8.53166	8.77954	8.63403	9.35424	8.54657
ENSMUSG00000064966	Snord15b	-2.24639	2.50174e-12	2.18781e-11	9.34114	9.4985	10.2354	10.2427	8.43678	8.48844	8.42433	8.57015	8.43407	8.60948
ENSMUSG00000070462	Tlnrd1	-2.45048	2.51301e-12	2.19646e-11	11.9949	11.8567	12.532	12.4896	10.4419	11.059	10.823	10.413	10.9391	10.4227
ENSMUSG00000104706	NA	2.13773	2.53364e-12	2.21327e-11	7.08784	7.13308	7.28524	7.41569	8.29916	8.57651	8.30148	8.38453	8.97566	8.3352
ENSMUSG00000085667	Gm12992	-1.88829	2.53515e-12	2.21337e-11	12.7047	12.6616	13.2638	13.1208	11.8406	11.9011	11.8218	11.6286	11.8351	11.6922
ENSMUSG00000093314	Mir5136	-2.68612	2.55161e-12	2.22651e-11	8.96034	9.39675	10.1059	10.3044	8.00546	8.40078	8.27331	7.90324	8.09126	7.98094
ENSMUSG00000086725	NA	1.52031	2.60387e-12	2.27087e-11	9.2892	9.3532	9.28656	9.52892	10.3319	10.3747	10.3039	10.2096	10.3002	10.19
ENSMUSG00000068323	Slc4a5	2.3768	2.63177e-12	2.29394e-11	7.02444	6.9226	7.23175	7.36531	8.71684	8.09228	8.9107	8.228	8.80282	8.33151
ENSMUSG00000038257	Glra3	3.38024	2.67009e-12	2.32606e-11	6.73171	6.78883	7.08718	7.13777	7.49161	9.081	9.25479	8.51459	9.59287	8.57811
ENSMUSG00000021028	Mbip	2.39358	2.69047e-12	2.34252e-11	9.27718	9.40945	8.58662	8.75839	10.404	10.5188	10.4073	10.4345	10.686	10.4971
ENSMUSG00000004032	Gstm5	-2.26801	2.76274e-12	2.40413e-11	10.9605	10.9309	11.5624	11.8355	10.0046	9.69878	9.8753	10.0342	10.0611	10.0829
ENSMUSG00000113895	NA	1.70382	2.78326e-12	2.42065e-11	9.24735	9.1218	9.18538	9.16265	10.3738	10.2278	10.0574	10.0285	10.4385	10.0372
ENSMUSG00000055044	Pdlim1	-3.96596	2.81187e-12	2.4442e-11	11.9512	11.9619	12.7268	12.6204	9.838	10.2095	10.5838	9.04104	9.33679	9.05749
ENSMUSG00000056608	Chd9	2.83423	2.8139e-12	2.44462e-11	12.8301	12.9133	12.2733	12.398	13.9195	13.7473	13.8119	14.7353	14.5836	14.677
ENSMUSG00000031257	Nox1	2.10461	2.83507e-12	2.46166e-11	8.9729	9.21669	8.62317	8.77202	10.1306	10.2296	10.3911	9.99133	10.3694	9.89357
ENSMUSG00000034863	Ano8	-2.04226	2.85711e-12	2.47944e-11	9.88211	9.84926	10.5888	10.4471	8.87141	8.99355	8.86446	8.97903	8.9471	9.09831
ENSMUSG00000065911	NA	-3.30755	2.87504e-12	2.49364e-11	13.1556	13.7752	15.0185	14.9142	12.2998	12.4167	12.2105	12.7449	11.8801	12.4027
ENSMUSG00000086221	4930412B13Rik	3.02669	2.87825e-12	2.49506e-11	7.07383	6.91932	7.20506	7.23074	9.43527	8.62803	9.12301	8.80506	7.59516	9.01815
ENSMUSG00000046668	Cxxc5	-2.68192	2.92724e-12	2.53615e-11	10.3228	10.5319	10.9102	10.7258	9.23267	8.41726	8.89413	9.26477	8.42735	9.15179
ENSMUSG00000074899	Sptbn5	2.89321	2.96216e-12	2.56499e-11	7.51177	7.49705	7.73532	7.87141	9.5056	8.43804	8.73812	9.75581	9.31959	9.83642
ENSMUSG00000111987	NA	1.85911	2.97564e-12	2.57526e-11	6.63018	6.6387	6.78242	6.92698	7.92187	7.94594	7.76283	7.73264	8.05831	7.6492
ENSMUSG00000034764	NA	-3.1148	3.01968e-12	2.61195e-11	9.13963	9.45318	9.24083	9.58621	6.97496	6.80487	6.84357	7.91399	7.48255	7.81278
ENSMUSG00000038267	Slc22a23	-3.1991	3.07137e-12	2.65521e-11	11.7394	11.5738	11.3308	11.4121	9.18896	9.03103	8.64883	9.94342	9.78471	9.80839
ENSMUSG00000062590	Armc9	-1.74636	3.09862e-12	2.67731e-11	11.4983	11.3945	11.4272	11.5783	10.2832	10.2662	10.6298	10.4698	10.1458	10.4555
ENSMUSG00000064994	NA	-2.34308	3.13641e-12	2.70848e-11	8.58137	8.9114	9.28367	9.52424	7.30935	7.64027	7.57441	7.81648	7.61098	7.92251
ENSMUSG00000054715	Zscan22	-1.5954	3.14508e-12	2.71449e-11	10.8878	10.9384	11.2626	11.1007	9.96961	10.0985	10.2015	10.0042	10.066	10.0189
ENSMUSG00000029372	Ppbp	-4.31282	3.1535e-12	2.72028e-11	9.92604	11.9684	11.4508	11.2217	8.24392	7.9082	7.84126	9.25811	8.04262	9.16469
ENSMUSG00000103591	NA	1.76109	3.15891e-12	2.72346e-11	7.34747	7.27628	7.0978	7.29711	8.45653	8.01184	8.30801	8.35466	8.33684	8.37449
ENSMUSG00000089432	Mir1966	-2.53045	3.23224e-12	2.78517e-11	8.34437	8.49734	9.50511	9.45561	7.42897	7.56918	7.53366	7.44993	7.49639	7.4148
ENSMUSG00000036091	Hyal3	-2.69533	3.34836e-12	2.88367e-11	10.932	10.9333	11.9895	11.996	10.0054	9.71864	9.55691	10.0765	9.7507	10.0868
ENSMUSG00000046873	Mbtps2	2.32456	3.44918e-12	2.96888e-11	10.2934	10.5077	9.75909	9.94129	11.5613	11.6517	11.8266	11.2854	11.6201	11.3024
ENSMUSG00000087312	NA	2.35304	3.50749e-12	3.01743e-11	7.51152	7.5123	7.2347	7.3096	8.36452	8.87025	8.53018	8.72675	9.37255	8.63608
ENSMUSG00000065037	Rn7sk	-2.6012	3.51688e-12	3.02387e-11	19.6337	19.7234	20.7558	20.8643	18.6627	18.7552	18.6804	18.8421	18.6258	18.8662
ENSMUSG00000112084	NA	2.13092	3.5312e-12	3.03289e-11	7.85885	7.56348	7.35143	7.5336	9.24538	8.49939	8.91285	8.86254	8.77138	8.7812
ENSMUSG00000024013	Fgd2	-1.94586	3.53038e-12	3.03289e-11	11.4114	11.327	12.0372	11.7671	10.2891	10.5689	10.4723	10.3627	10.5523	10.4547
ENSMUSG00000057335	Cep170	2.56712	3.58073e-12	3.07376e-11	11.7274	11.8128	10.933	11.0527	13.1317	12.9254	13.0098	12.9553	12.9317	12.9492
ENSMUSG00000109429	NA	2.42554	3.58969e-12	3.07979e-11	8.52819	8.3091	7.80651	7.91529	9.366	9.62761	9.49728	9.52057	10.0773	9.54075
ENSMUSG00000016552	Foxred2	-1.87285	3.63963e-12	3.12095e-11	11.6235	11.4869	12.0021	11.5417	10.4576	10.6064	10.5609	10.3397	10.7268	10.341
ENSMUSG00000031176	Dynlt3	2.46975	3.67761e-12	3.15181e-11	9.42745	9.74796	8.84609	8.93592	10.8512	10.6583	10.7192	10.7424	10.8268	10.8749
ENSMUSG00000030967	Zranb1	2.34447	3.72647e-12	3.19196e-11	11.9703	12.0686	11.2512	11.4499	13.2629	13.1514	13.0524	13.1037	13.1637	13.1171
ENSMUSG00000028743	Akr7a5	-2.76464	3.73691e-12	3.19918e-11	10.3941	10.5539	11.6917	11.5792	9.45856	9.67205	9.57407	9.21419	9.53703	9.19571
ENSMUSG00000109539	NA	2.4563	3.74745e-12	3.20647e-11	6.77668	6.8137	6.94011	7.05014	8.46578	7.97546	7.89839	8.7958	7.96175	8.65368
ENSMUSG00000032475	Nck1	2.82934	3.75993e-12	3.21541e-11	11.0537	10.9093	10.0597	10.1455	12.3881	12.4176	12.1946	12.2232	12.4053	12.2523
ENSMUSG00000001891	Ugp2	3.35088	3.85175e-12	3.29216e-11	11.7308	11.7434	10.7047	10.8172	13.848	13.3348	13.3689	13.1786	12.8517	13.2053
ENSMUSG00000020895	Tmem107	-2.42488	3.91124e-12	3.3412e-11	8.94568	9.08308	9.87023	9.95599	7.86589	8.05844	7.84897	8.09347	8.26888	7.98309
ENSMUSG00000046959	Slc26a1	-2.79416	3.94377e-12	3.36718e-11	10.8312	10.6455	11.8141	11.7593	9.83653	9.34067	9.37521	9.87818	9.30965	9.79734
ENSMUSG00000029499	Pxmp2	-1.83599	3.9491e-12	3.36991e-11	8.90049	8.83449	9.22958	9.41574	8.00603	7.93912	7.9853	7.8651	8.1228	7.9031
ENSMUSG00000113204	Gm46430	2.21406	3.99915e-12	3.41079e-11	8.71135	9.05926	8.49377	8.47075	9.89208	10.0933	10.0781	10.2112	9.58914	10.2405
ENSMUSG00000005566	Trim28	-2.87196	4.13808e-12	3.52738e-11	14.9634	15.0451	16.1463	16.0202	13.568	14.21	14.028	13.5487	14.0182	13.5776
ENSMUSG00000067851	Arfgef1	3.05114	4.16599e-12	3.54926e-11	12.8543	13.0313	11.9444	12.2003	14.5933	14.568	14.7275	14.1033	14.1767	14.1262
ENSMUSG00000006782	Cnp	-1.97108	4.17411e-12	3.55427e-11	13.2429	13.2509	13.8777	13.8413	12.2525	12.45	12.211	12.3933	12.4586	12.3738
ENSMUSG00000026976	Pax8	3.07731	4.17983e-12	3.55723e-11	7.29146	7.24555	7.48237	7.63437	10.0699	8.84763	9.48502	8.47373	9.08004	8.61206
ENSMUSG00000037416	Dmxl1	2.55314	4.32571e-12	3.6794e-11	11.2824	11.4652	10.4625	10.8097	12.5595	12.6203	12.6129	12.5453	12.6782	12.5835
ENSMUSG00000107461	NA	1.87732	4.34294e-12	3.69208e-11	6.72354	6.67867	6.79029	6.84592	8.16147	7.64951	7.97305	7.71381	7.94055	7.741
ENSMUSG00000052572	Dlg2	-2.7511	4.36556e-12	3.70932e-11	7.77743	9.29517	8.531	8.41785	7.2634	6.77858	6.81435	6.98166	6.6453	6.85003
ENSMUSG00000056752	Dnah9	2.3214	4.49191e-12	3.81463e-11	8.31791	8.04077	7.72034	7.78722	9.51984	9.01173	9.42881	9.65057	8.9729	9.52842
ENSMUSG00000060441	Trim5	2.20601	4.49439e-12	3.8147e-11	8.89326	8.72095	8.22149	8.41533	10.1391	9.73	9.72645	10.0812	9.69725	10.0369
ENSMUSG00000035397	Klf16	-2.54513	4.57703e-12	3.88276e-11	11.7679	11.683	12.7639	12.7972	10.5027	10.8294	10.9189	10.7835	10.8127	10.7335
ENSMUSG00000026797	Stxbp1	-3.19725	4.61084e-12	3.90935e-11	10.598	10.7284	11.6042	11.52	8.77467	8.60684	8.78877	9.62827	9.11889	9.64187
ENSMUSG00000108714	Gm21057	2.03765	4.62141e-12	3.91622e-11	9.64853	9.36814	9.0818	9.17741	10.5834	10.331	10.4747	10.8466	10.4141	10.6666
ENSMUSG00000056665	Them6	-4.18418	4.66134e-12	3.94795e-11	10.7292	10.6775	11.8598	11.9004	7.90099	8.22745	8.26869	8.67602	9.7108	8.67653
ENSMUSG00000021477	Ctsl	2.97277	4.67388e-12	3.95646e-11	11.1288	11.0051	10.8642	10.9318	12.929	12.1924	12.0892	13.3223	11.8966	13.2367
ENSMUSG00000044103	Il1f9	4.19992	4.68958e-12	3.96763e-11	10.7279	9.40261	9.71084	9.86049	12.8315	12.7946	12.7118	12.4846	10.6219	12.5352
ENSMUSG00000087366	NA	2.96808	4.74184e-12	4.0097e-11	11.2439	11.1422	11.7425	11.6832	13.3564	13.2929	12.7407	13.6892	12.2132	13.576
ENSMUSG00000046747	NA	1.68177	4.75238e-12	4.01647e-11	8.0309	7.93869	8.01427	8.21288	9.25195	8.87867	8.95297	9.06562	9.17516	9.01238
ENSMUSG00000094248	Hist1h2ao	-3.31507	4.75645e-12	4.01777e-11	8.06757	8.34391	9.85474	9.73177	6.92492	7.45757	7.353	6.88202	7.2783	6.89482
ENSMUSG00000021223	Papln	2.87036	4.76367e-12	4.02173e-11	7.43048	7.2989	7.57471	7.66511	9.99191	8.39619	8.96444	8.88096	9.30787	8.95343
ENSMUSG00000067924	Rtl8b	-2.54377	4.78627e-12	4.03865e-11	7.97933	7.90787	8.97587	8.75076	6.60777	6.9714	6.77374	6.982	7.03697	7.0897
ENSMUSG00000050310	Rictor	2.10542	4.85373e-12	4.0934e-11	11.9072	11.9243	11.3562	11.5338	12.8471	13.1609	12.8647	12.8184	13.2374	12.8201
ENSMUSG00000112023	Lilr4b	3.33619	4.86745e-12	4.10279e-11	11.1642	10.8085	10.8192	10.6818	13.4238	12.2111	11.5723	13.2987	12.2734	13.2311
ENSMUSG00000073437	D330041H03Rik	-2.04019	4.87753e-12	4.1091e-11	12.3214	12.2184	12.976	12.9275	11.4417	11.336	11.2187	11.4614	11.4399	11.3917
ENSMUSG00000092274	Neat1	3.39128	4.88919e-12	4.11673e-11	12.9903	13.0153	13.3479	13.2021	15.2939	14.0407	14.3717	15.83	14.388	15.7391
ENSMUSG00000105014	NA	-3.72413	4.89231e-12	4.11717e-11	11.1123	11.2538	12.271	12.5786	9.09312	9.87181	9.90631	8.9249	10.1212	9.00942
ENSMUSG00000089235	NA	-2.57843	4.91745e-12	4.13614e-11	9.218	9.50003	10.5264	10.4462	8.43292	8.48531	8.34889	8.47773	8.47342	8.41486
ENSMUSG00000027351	Spred1	2.69525	5.00648e-12	4.20879e-11	11.4696	11.7214	10.7391	10.9069	12.7183	13.0316	12.9241	12.7051	13.1526	12.7402
ENSMUSG00000090124	Ugt1a7c	3.08311	5.02675e-12	4.22359e-11	13.3192	13.1648	13.1063	12.9889	15.0122	14.214	14.3799	15.6041	14.1749	15.5467
ENSMUSG00000033740	St18	2.5195	5.0794e-12	4.26556e-11	6.89768	7.02548	7.19663	7.10935	8.1776	8.90592	8.2157	8.85118	7.91112	8.8466
ENSMUSG00000102573	NA	2.58521	5.10695e-12	4.28644e-11	7.56383	7.73322	7.53776	7.62864	9.41144	8.46135	9.17485	9.44495	8.45785	9.48043
ENSMUSG00000020308	Tpgs1	-2.52922	5.23527e-12	4.39181e-11	10.9176	10.843	12.0401	11.8983	9.92864	9.90312	9.93842	10.0704	9.86557	10.052
ENSMUSG00000090165	Ugt1a10	3.07878	5.29018e-12	4.43552e-11	13.3206	13.1654	13.1082	12.9932	15.0141	14.2145	14.3799	15.603	14.1723	15.5455
ENSMUSG00000110393	NA	2.2199	5.32531e-12	4.46262e-11	8.66294	8.68591	8.48672	8.59446	9.37885	10.0964	9.79813	9.78523	10.4322	9.84942
ENSMUSG00000090175	Ugt1a9	3.07842	5.33806e-12	4.47094e-11	13.3202	13.1652	13.108	12.993	15.0132	14.2139	14.3791	15.6027	14.1722	15.5453
ENSMUSG00000089675	NA	3.07855	5.37276e-12	4.49763e-11	13.3199	13.1645	13.1077	12.9919	15.0124	14.2132	14.3783	15.6024	14.1718	15.5449
ENSMUSG00000065663	NA	-2.8117	5.44993e-12	4.55982e-11	10.8313	11.1296	12.2206	12.1565	9.60296	10.0347	9.79573	10.0791	10.1226	10.0748
ENSMUSG00000027078	Ube2l6	-3.20462	5.50189e-12	4.60087e-11	11.0185	10.9107	11.5581	11.7518	9.98921	8.83834	9.5708	9.13832	8.66442	9.22969
ENSMUSG00000009863	Sdhb	-2.2503	5.63729e-12	4.71161e-11	12.6697	12.7159	13.5083	13.5541	11.6462	11.8861	11.8538	11.6593	11.8875	11.6989
ENSMUSG00000087819	NA	-2.1887	5.68543e-12	4.74934e-11	8.38066	9.25121	9.29093	9.45312	7.70088	7.82194	7.91251	7.74384	7.75614	7.8053
ENSMUSG00000109157	NA	2.13763	5.70521e-12	4.76336e-11	6.40234	6.46808	6.80619	6.86251	7.76413	7.97283	7.82784	7.77583	8.29835	7.73345
ENSMUSG00000020184	Mdm2	2.51567	5.73303e-12	4.78406e-11	12.0564	11.9906	11.2884	11.4074	13.6217	13.2919	13.3153	13.0666	13.006	13.0306
ENSMUSG00000067942	Zfp160	2.26199	5.7428e-12	4.78969e-11	9.36586	9.46304	8.70224	8.91188	10.2729	10.4589	10.4744	10.646	10.5786	10.6054
ENSMUSG00000026425	Srgap2	1.9208	5.76013e-12	4.80162e-11	13.0444	12.9563	12.5583	12.5338	14.0385	13.8818	14.1312	13.8862	13.9257	13.8361
ENSMUSG00000030814	Bcl7c	-2.37337	5.82916e-12	4.85661e-11	11.645	11.7317	12.5474	12.5532	10.7714	10.7227	10.8673	10.496	10.8645	10.4664
ENSMUSG00000103076	NA	1.96561	5.91555e-12	4.926e-11	6.54917	6.67189	6.80889	6.90923	8.08456	7.8273	7.9805	7.70206	8.12641	7.63275
ENSMUSG00000091119	Ccdc152	2.27429	5.93935e-12	4.94323e-11	6.55567	6.73005	6.8499	6.90449	8.49015	7.75978	8.07531	8.13741	7.6377	8.33519
ENSMUSG00000020781	Tsen54	-2.85146	5.9959e-12	4.98767e-11	10.3714	10.4893	11.5415	11.461	9.04808	9.56038	9.52783	8.92568	9.48448	8.97703
ENSMUSG00000024014	Pim1	1.91525	6.06298e-12	5.04082e-11	13.9829	13.7779	13.8529	13.8377	15.1741	14.6436	14.9781	14.8493	15.3964	14.9019
ENSMUSG00000068798	Rap1a	2.5549	6.29493e-12	5.23093e-11	11.844	12.1095	11.1098	11.3562	13.3351	13.1018	13.0824	13.1973	13.2699	13.2169
ENSMUSG00000021589	Rhobtb3	2.85177	6.3483e-12	5.27251e-11	9.34637	9.76575	9.21342	9.24611	11.0665	11.4842	11.436	10.3059	11.4113	10.3774
ENSMUSG00000094338	Hist1h2bl	-3.92347	6.41821e-12	5.32779e-11	13.9079	13.8539	15.2047	15.332	11.7147	12.7255	12.5627	11.6105	12.6869	11.5337
ENSMUSG00000051977	Prdm9	2.75535	6.438e-12	5.34142e-11	8.40502	8.1467	8.02631	8.1198	10.2982	9.20453	9.32132	10.196	9.21013	10.0884
ENSMUSG00000105179	NA	1.90461	6.47229e-12	5.36706e-11	7.23822	6.9836	7.03537	7.07612	8.46663	7.84148	8.14796	8.35126	8.26651	8.18881
ENSMUSG00000070385	Ampd1	2.76502	6.49205e-12	5.38063e-11	6.92604	6.85422	7.11102	7.26469	9.29869	8.75995	8.89426	7.91065	8.4922	8.16757
ENSMUSG00000097536	NA	3.27439	6.64465e-12	5.50423e-11	10.5274	10.45	9.63549	9.82519	12.2592	11.2995	11.5965	12.6005	11.7313	12.5812
ENSMUSG00000022843	Clcn2	-2.40188	6.655e-12	5.50993e-11	9.64633	9.22155	9.9919	10.2169	8.52687	8.00218	8.06649	8.47413	8.18215	8.54268
ENSMUSG00000037697	Ddhd1	2.44186	6.76844e-12	5.60092e-11	11.9657	11.8332	11.2399	11.3211	13.3454	12.7399	12.8133	13.2861	13.0037	13.2474
ENSMUSG00000007613	Tgfbr1	3.10968	6.78408e-12	5.60705e-11	10.5691	10.7846	9.84698	10.0404	11.9279	12.4706	12.2858	11.653	12.8265	11.6795
ENSMUSG00000045598	Zfp553	-2.21881	6.78591e-12	5.60705e-11	11.1369	11.1762	12.0889	11.9191	10.1825	10.3057	10.3546	10.2132	10.3081	10.2434
ENSMUSG00000063804	Lin28b	6.1096	6.78645e-12	5.60705e-11	7.8624	7.89834	8.0629	8.12502	11.0739	11.9106	12.4301	8.96784	11.3669	9.0129
ENSMUSG00000024079	Eif2ak2	2.49809	6.79351e-12	5.60995e-11	11.1637	11.2396	10.3613	10.5771	12.3793	12.4435	12.5527	12.2556	12.4961	12.195
ENSMUSG00000106587	NA	-3.1947	6.87398e-12	5.67345e-11	8.51558	8.74751	10.1744	10.0669	7.51357	7.9355	7.71098	7.27342	7.65035	7.25387
ENSMUSG00000045045	Lrfn4	-2.78634	6.90472e-12	5.69586e-11	8.51995	8.50875	9.71123	9.54353	7.40097	7.30606	7.25722	7.31428	7.8953	7.38309
ENSMUSG00000027401	Tgm3	4.07005	6.91174e-12	5.69868e-11	7.68695	7.34182	7.83215	7.89734	9.90252	8.59564	9.23062	10.8002	8.89402	10.9988
ENSMUSG00000000486	2001-09-01	-2.63108	7.16006e-12	5.90035e-11	11.4701	11.3786	12.3348	12.2234	10.0227	9.90699	10.0247	10.3804	10.5871	10.5333
ENSMUSG00000052713	Zfp608	2.14725	7.28257e-12	5.99819e-11	12.5996	12.5384	11.9674	11.9658	13.6807	13.6555	13.6116	13.6157	13.433	13.5907
ENSMUSG00000027253	Lrp4	2.25002	7.35914e-12	6.0581e-11	10.4187	10.1691	10.3691	10.2871	12.27	11.2866	11.4045	11.6751	11.3846	11.6305
ENSMUSG00000030811	Fbxl19	-2.23281	7.39511e-12	6.08456e-11	11.7255	11.8118	12.6772	12.5909	10.8098	10.8704	10.9147	10.9635	10.7804	10.9489
ENSMUSG00000049600	Zbtb45	-2.65226	7.53081e-12	6.193e-11	11.5048	11.4513	12.5723	12.4305	10.0628	10.7471	10.5696	10.3004	10.448	10.3326
ENSMUSG00000042284	Itga1	-2.17272	7.54618e-12	6.20242e-11	12.0701	12.1113	12.2639	12.2386	10.4645	10.889	10.7754	10.6116	11.2894	10.6143
ENSMUSG00000032750	Gab3	2.65789	7.57553e-12	6.22332e-11	10.0167	9.97161	9.54671	9.63131	11.9416	10.9771	10.6179	11.5852	11.2504	11.5198
ENSMUSG00000104350	NA	2.47477	7.71255e-12	6.3326e-11	7.22572	7.09107	7.08914	7.1405	9.25234	8.44119	8.78856	8.33584	8.13308	8.25265
ENSMUSG00000080712	Hist3h2bb-ps	-3.96502	7.74291e-12	6.35424e-11	10.6786	10.3515	11.8099	12.0658	8.40157	9.1721	9.56406	8.19613	9.08342	8.2329
ENSMUSG00000029726	Mepce	-2.23166	7.81524e-12	6.4077e-11	12.6914	12.6663	13.6028	13.5169	11.8181	11.8986	11.7433	11.7684	11.7807	11.8124
ENSMUSG00000091455	Otogl	3.06878	7.81614e-12	6.4077e-11	7.74515	8.06669	7.74011	7.76876	9.18649	8.53024	9.28669	9.75587	10.4027	9.86501
ENSMUSG00000090120	NA	1.88673	7.95789e-12	6.52053e-11	6.96591	7.12193	7.12846	6.98523	8.30225	7.80628	8.17612	8.3481	7.99766	8.34453
ENSMUSG00000010154	Spire2	-2.77517	8.02418e-12	6.57146e-11	8.47915	8.74529	9.72898	9.7243	7.70048	7.33938	7.65568	7.74574	7.12836	7.63657
ENSMUSG00000097517	NA	-2.90352	8.03222e-12	6.57464e-11	9.46575	9.38465	10.4473	10.3646	7.86018	8.56586	8.49586	7.79091	8.29072	7.85031
ENSMUSG00000031736	Crnde	2.71844	8.04558e-12	6.58218e-11	8.81079	8.79042	8.78358	8.88542	9.46264	10.0727	10.056	10.7176	10.9501	10.6964
ENSMUSG00000062210	Tnfaip8	2.84298	8.05888e-12	6.58967e-11	13.2054	13.2468	12.2643	12.4276	14.4017	14.6017	14.7936	14.4356	14.7349	14.3779
ENSMUSG00000027340	Slc23a2	2.24896	8.20894e-12	6.70651e-11	12.1961	12.1646	11.9381	11.8055	13.383	13.2886	12.8082	13.7572	13.141	13.6675
ENSMUSG00000024294	Mib1	2.33658	8.21024e-12	6.70651e-11	12.8192	13.0398	12.2983	12.36	13.9174	14.2735	14.1571	13.8323	14.2974	13.8771
ENSMUSG00000102691	NA	1.98565	8.31225e-12	6.78634e-11	6.76833	6.78155	6.9992	6.94501	7.91533	7.79734	7.76092	8.21973	8.32039	8.2008
ENSMUSG00000108940	NA	1.83247	8.32151e-12	6.79041e-11	6.69179	6.58555	6.83983	6.99429	7.94888	8.09711	7.80212	7.80035	7.8409	7.7249
ENSMUSG00000027695	Pld1	3.05227	8.36814e-12	6.82494e-11	11.6796	11.1916	10.6943	10.7585	12.8397	12.73	12.5024	13.4548	12.5145	13.3878
ENSMUSG00000043241	Upf2	2.57382	8.41519e-12	6.85979e-11	11.2495	11.2358	10.2935	10.6329	12.5115	12.4215	12.4044	12.4825	12.4278	12.5387
ENSMUSG00000085642	NA	2.17061	8.44144e-12	6.87765e-11	9.87493	9.98468	9.32166	9.41289	10.8755	10.9281	11.0583	10.8695	11.2662	10.8862
ENSMUSG00000027456	Sdcbp2	2.43986	8.45849e-12	6.888e-11	7.11245	6.97416	7.45742	7.59825	8.72365	8.33439	8.49795	8.79726	9.27166	8.69065
ENSMUSG00000021938	Pspc1	1.87191	8.47301e-12	6.89628e-11	12.1772	12.1083	11.732	11.8279	12.9829	13.0415	13.0865	13.0196	13.4274	13.007
ENSMUSG00000021263	Degs2	-2.40658	8.49921e-12	6.91406e-11	10.3882	10.1137	10.746	10.7098	8.58872	8.83823	8.64419	9.20205	9.30649	9.22605
ENSMUSG00000114575	NA	1.63677	8.5076e-12	6.91733e-11	7.42253	7.60863	7.5019	7.5104	8.31752	8.45665	8.72139	8.50352	8.4773	8.45962
ENSMUSG00000061991	Hist1h2af	-4.09904	8.55291e-12	6.95061e-11	14.4133	14.2868	15.6301	15.7536	12.0596	13.0153	12.927	11.7715	13.0594	11.7799
ENSMUSG00000025423	Pias2	2.38909	8.62955e-12	7.0093e-11	11.3295	11.4697	10.7141	10.8349	12.386	12.5999	12.6747	12.3521	12.9039	12.3608
ENSMUSG00000074480	Mex3a	-2.23586	8.84803e-12	7.18308e-11	9.29186	9.67545	9.54187	9.40979	7.98056	7.85109	8.5997	7.79962	8.13201	7.93544
ENSMUSG00000036099	Vezt	1.91229	8.88348e-12	7.20817e-11	10.648	10.7033	10.2778	10.3988	11.8436	11.3765	11.4223	11.732	11.8209	11.748
ENSMUSG00000105109	NA	-4.03951	9.20646e-12	7.46406e-11	13.8076	13.6678	15.0096	15.1354	11.5426	12.4156	12.3533	11.19	12.4738	11.2037
ENSMUSG00000061482	Hist1h4d	-3.46458	9.20827e-12	7.46406e-11	16.5783	16.5905	17.8503	17.9667	14.9228	15.5759	15.5283	14.6572	15.5607	14.6303
ENSMUSG00000022378	Fam49b	2.78642	9.24343e-12	7.48874e-11	13.8069	13.6395	12.7866	12.9106	14.9274	15.0262	15.2501	14.9554	15.1221	14.9081
ENSMUSG00000005447	Pafah1b3	-2.5255	9.24912e-12	7.48952e-11	9.34978	9.34421	10.3723	10.1948	8.50845	8.35003	7.94517	8.45256	8.31371	8.40826
ENSMUSG00000103133	NA	1.79475	9.49234e-12	7.68254e-11	6.4361	6.48267	6.71013	6.79826	7.68998	7.58368	7.54069	7.72638	7.84686	7.66331
ENSMUSG00000027122	Arl14ep	2.47961	9.73775e-12	7.87714e-11	10.4597	10.5362	9.87432	9.85903	11.5157	11.7831	11.9262	11.3959	12.0612	11.4143
ENSMUSG00000035578	Iqcg	1.86365	9.82032e-12	7.93989e-11	7.87452	7.852	7.81837	8.03947	9.17344	9.15692	9.02653	8.6682	9.20163	8.75314
ENSMUSG00000110444	Gm10033	2.05608	9.84877e-12	7.95883e-11	8.05159	8.03681	7.81812	7.80336	8.70676	8.96101	9.18719	9.40807	9.07888	9.47335
ENSMUSG00000098905	Zfp953	1.93114	9.87493e-12	7.9759e-11	8.74181	8.8736	8.29101	8.46912	9.65541	9.69635	9.69877	9.86395	9.74635	9.98658
ENSMUSG00000084792	NA	1.72174	9.96903e-12	8.04781e-11	7.06108	7.17711	6.94589	7.31052	8.03078	8.06799	8.17624	8.13261	8.35919	8.17627
ENSMUSG00000028549	Itgb3bp	1.45154	9.98118e-12	8.05352e-11	10.0592	10.185	10.2097	10.2481	11.0082	11.0587	11.2222	10.9656	11.0693	10.9842
ENSMUSG00000035048	Anapc13	-1.51112	1.0106e-11	8.15006e-11	10.847	10.8417	11.062	11.1007	9.93284	10.0713	9.95748	9.98098	10.1684	10.0335
ENSMUSG00000113898	NA	2.20655	1.02403e-11	8.25423e-11	7.29393	7.4091	7.25922	7.34694	8.67936	8.8914	8.62429	8.18538	9.02216	8.18453
ENSMUSG00000087526	Gm33155	1.72671	1.04118e-11	8.38817e-11	11.6792	11.662	11.5542	11.4265	12.9539	12.5265	12.6769	12.4765	12.6076	12.434
ENSMUSG00000114373	NA	2.00444	1.04685e-11	8.42959e-11	7.29541	7.12318	7.04303	7.35308	8.31799	8.12573	8.13173	8.61745	8.72485	8.38734
ENSMUSG00000049285	Mblac1	-2.29973	1.05264e-11	8.47185e-11	8.78513	8.71806	9.65225	9.61345	7.78808	8.05713	7.77933	7.78954	7.82345	7.73446
ENSMUSG00000031385	Plxnb3	2.77323	1.06467e-11	8.56433e-11	6.98479	7.04513	7.56159	7.37174	9.39693	9.09554	8.88313	8.10308	9.08233	8.36198
ENSMUSG00000047246	Hist1h2be	-3.32159	1.06875e-11	8.58849e-11	14.7209	14.681	15.8378	16.0045	12.8969	13.6151	13.5259	12.9125	13.8683	12.8778
ENSMUSG00000018102	Hist1h2bc	-3.36479	1.06821e-11	8.58849e-11	14.6329	14.5857	15.8541	15.9958	13.0255	13.5521	13.426	12.8069	13.8274	12.7871
ENSMUSG00000060639	Hist1h4i	-3.23661	1.07428e-11	8.6285e-11	12.3619	12.4743	13.6593	13.7377	11.1438	11.3834	11.4135	10.6334	11.5122	10.6249
ENSMUSG00000001270	Ckb	-2.55018	1.08481e-11	8.70866e-11	8.85894	8.52535	9.45923	9.7834	7.92185	7.4096	7.46911	7.74608	7.51518	7.79298
ENSMUSG00000032745	Gpbp1	2.86369	1.08706e-11	8.72232e-11	11.8809	12.2067	11.0557	11.3187	13.2341	13.2614	13.277	13.509	13.5993	13.5582
ENSMUSG00000028152	Tspan5	1.58709	1.10207e-11	8.83826e-11	12.7374	12.606	12.57	12.4777	13.3514	13.7015	13.4335	13.6121	13.7075	13.5144
ENSMUSG00000048787	Dcun1d3	2.61102	1.11354e-11	8.9222e-11	10.4265	10.3981	9.64814	9.78879	11.6469	11.5793	11.3187	12.0421	11.3645	11.9414
ENSMUSG00000103657	NA	2.57948	1.11366e-11	8.9222e-11	6.90375	6.81466	7.16601	7.11763	8.08371	8.82206	8.29179	8.22431	9.16769	8.15398
ENSMUSG00000023031	Cela1	-2.26742	1.14797e-11	9.19244e-11	10.3258	10.2782	10.9948	11.0696	9.61658	9.37742	9.36378	9.22255	9.07212	9.13943
ENSMUSG00000025609	Mkln1	2.7145	1.15007e-11	9.20461e-11	12.1887	12.3062	11.3052	11.5196	13.6602	13.3823	13.267	13.5743	13.6809	13.5771
ENSMUSG00000015932	Dstn	2.72754	1.16794e-11	9.34294e-11	13.8043	13.5968	12.8629	12.9779	15.3684	14.9196	15.1712	14.8967	14.6066	14.9591
ENSMUSG00000023909	Paqr4	-2.71409	1.18531e-11	9.4771e-11	10.5574	10.432	11.4724	11.3518	9.14196	9.51101	9.53111	8.92733	9.67626	9.00524
ENSMUSG00000021285	Ppp1r13b	-2.21772	1.18782e-11	9.49242e-11	11.09	11.3103	11.7901	11.6907	10.4071	9.93023	9.95769	10.2972	9.75013	10.1922
ENSMUSG00000105517	NA	1.83788	1.2089e-11	9.65599e-11	6.42646	6.48386	6.75304	6.81026	7.85405	7.57152	7.67108	7.86041	7.5922	7.72559
ENSMUSG00000061615	Hist1h2ab	-3.76365	1.21256e-11	9.67953e-11	14.9754	14.8989	16.2545	16.3895	13.0234	13.7572	13.778	12.7348	13.8712	12.7414
ENSMUSG00000069267	Hist1h3b	-3.99096	1.21307e-11	9.67953e-11	14.6274	14.6011	15.9556	16.108	12.3433	13.4434	13.3083	12.2761	13.4019	12.2422
ENSMUSG00000053647	Gper1	1.8149	1.21377e-11	9.68023e-11	7.2681	7.34063	7.37167	7.3858	8.52073	8.37031	8.68685	8.23525	8.53824	8.11065
ENSMUSG00000022452	Smdt1	-2.17488	1.216e-11	9.69313e-11	12.5892	12.6232	13.38	13.4217	11.7085	11.9341	11.7153	11.6239	11.6239	11.6099
ENSMUSG00000109251	NA	1.83947	1.2182e-11	9.70583e-11	10.1232	10.0125	9.88795	9.95516	11.4567	11.2022	10.8957	11.1124	10.7817	11.0534
ENSMUSG00000084708	NA	-2.23779	1.22084e-11	9.72199e-11	11.5307	11.853	12.4456	12.5152	10.493	10.7079	10.7385	10.8989	10.7343	10.9011
ENSMUSG00000025243	Slc6a20b	2.61459	1.23987e-11	9.86855e-11	9.43165	9.73252	8.65375	8.94223	10.9364	10.8029	10.9112	10.7739	10.7355	10.8289
ENSMUSG00000102151	NA	2.75281	1.25308e-11	9.96871e-11	8.62149	8.42682	8.31047	8.32153	9.19517	10.0053	9.43332	10.278	10.6838	10.1392
ENSMUSG00000096954	NA	2.61622	1.30118e-11	1.03461e-10	8.7022	8.65954	7.92673	8.06472	10.1756	10.0046	9.44431	10.1976	9.62216	10.0792
ENSMUSG00000044067	Gpr22	2.01521	1.30595e-11	1.03789e-10	6.50614	6.64109	6.78467	6.87083	8.18358	7.52172	7.96399	7.72019	8.04305	7.8611
ENSMUSG00000036606	Plxnb2	-4.3624	1.32945e-11	1.05603e-10	13.0959	12.7443	13.9166	13.5999	9.9932	9.95344	9.56957	11.2685	10.4864	11.2781
ENSMUSG00000015568	Lpl	3.10155	1.34315e-11	1.06638e-10	10.4196	10.4586	10.5511	10.4189	12.3878	13.1266	12.0156	12.2612	10.9059	12.0775
ENSMUSG00000023074	Mospd1	2.5365	1.34972e-11	1.07106e-10	10.3931	10.2762	9.56815	9.66771	11.8281	11.4793	11.2905	11.6843	11.2388	11.6808
ENSMUSG00000069755	NA	2.19455	1.35553e-11	1.07513e-10	9.81739	9.93151	9.21032	9.35386	10.8166	10.8946	11.0184	10.8209	11.1902	10.8416
[truncated: 7,045 more rows]

## Sheet: RNA-Seq FPKM
	symbol	log2FoldChange	pvalue	padj	HSPCWT1707401	HSPCWT1707403	HSPCWT1764303	HSPCWT1925901	MLL_AF9_WT_NEO1	MLL_AF9_WT_NEO2	MLL_AF9_WT_NEO3	MLL_AF9_WT_PURO1	MLL_AF9_WT_PURO2	MLL_AF9_WT_PURO3
ENSMUSG00000027556	Car1	-9.42848	8.69163e-289	1.37806e-284	26.5798	21.3806	6.42725	7.10167	0.0712397	0.0649005	0.0808234	0.0830312	0.0698931	0.0734691
ENSMUSG00000076609	NA	-12.3364	1.66137e-253	1.31705e-249	8049	6050.74	8874.29	2838.37	4.96717	4.70618	4.72645	5.78933	5.06821	5.32752
ENSMUSG00000105646	NA	-12.3128	2.16858e-252	1.14609e-248	222.116	166.806	244.657	78.1484	0.142323	0.1323	0.12776	0.15649	0.153438	0.144007
ENSMUSG00000004655	Aqp1	-10.1497	9.73643e-235	3.85928e-231	103.621	57.7274	60.1444	57.4568	0.237465	0.224987	0.225957	0.276769	0.251987	0.275067
ENSMUSG00000028644	Ermap	-8.55087	1.54652e-217	4.90401e-214	63.8582	35.9012	18.2764	17.4677	0.372125	0.232547	0.210948	0.415262	0.274672	0.348169
ENSMUSG00000059336	Slc14a1	-7.48331	3.21196e-198	8.48761e-195	7.00264	5.18832	1.77204	1.8511	0.0728237	0.0650918	0.0653722	0.0864788	0.078511	0.0736856
ENSMUSG00000052305	Hbb-b1	-8.5258	1.03539e-177	2.34516e-174	449.037	138.536	93.5327	124.564	1.79225	1.69808	1.70539	2.0889	1.8287	1.96071
ENSMUSG00000006574	Slc4a1	-8.99531	1.88252e-170	3.73092e-167	59.1475	15.9008	13.8023	18.5422	0.199029	0.172857	0.15782	0.208775	0.176	0.185005
ENSMUSG00000030000	Add2	-8.74027	8.85697e-166	1.5603e-162	5.02974	2.76487	2.8752	2.98568	0.0325976	0.028597	0.0321667	0.0379931	0.0320288	0.0323726
ENSMUSG00000031543	Ank1	-7.89237	2.23586e-155	3.54495e-152	6.37421	3.10731	2.96703	2.85861	0.0704198	0.0623548	0.0432102	0.0751719	0.0557358	0.0656461
ENSMUSG00000028717	Tal1	-7.99804	2.72676e-150	3.93025e-147	27.6325	19.011	13.9408	12.9113	0.225558	0.185212	0.193164	0.350522	0.40659	0.314497
ENSMUSG00000001763	Tspan33	-7.85114	6.86417e-149	9.06928e-146	11.675	6.05407	5.88119	6.0129	0.123279	0.112309	0.135352	0.143684	0.120949	0.127137
ENSMUSG00000069919	Hba-a1	-8.34557	1.0574e-148	1.28962e-145	485.642	163.208	163.51	209.538	2.87651	2.72537	2.73711	3.35263	2.93502	3.2086
ENSMUSG00000095079	NA	-12.1937	1.17239e-147	1.32773e-144	403.314	447.327	1087.01	248.831	0.529759	0.501924	0.504086	0.617444	0.540535	0.56819
ENSMUSG00000076615	NA	-7.25508	9.72698e-140	1.02814e-136	31.4155	37.8106	19.8886	9.62215	0.571436	0.541411	0.543743	0.666019	0.58306	0.612891
ENSMUSG00000051367	Six1	7.59618	9.88586e-132	9.79627e-129	0.188786	0.147642	0.130161	0.0944936	109.195	87.2788	108.372	134.263	67.8539	137.427
ENSMUSG00000025014	Dntt	-5.6461	3.14299e-131	2.9313e-128	2.38263	1.64522	0.89842	0.764334	0.106862	0.0958228	0.0907884	0.111205	0.097353	0.102334
ENSMUSG00000029866	Kel	-6.70035	9.22065e-130	8.12186e-127	7.34983	4.0753	3.33229	3.30991	0.160072	0.151661	0.152314	0.194029	0.163328	0.178551
ENSMUSG00000064225	Paqr9	-6.33536	2.08562e-127	1.74039e-124	17.5313	12.3757	3.96298	4.43671	0.384674	0.455577	0.326814	0.400308	0.392499	0.368375
ENSMUSG00000076613	NA	-9.23199	9.91666e-127	7.86143e-124	95.1559	87.9499	126.775	33.4351	0.57599	0.545726	0.548077	0.671327	0.587707	0.617776
ENSMUSG00000086741	Gm15816	-6.82868	8.93514e-126	6.74603e-123	14.8421	7.25415	6.9837	6.43601	0.28797	0.252628	0.30446	0.323203	0.293827	0.343178
ENSMUSG00000073940	Hbb-bt	-7.13229	9.23349e-125	6.65441e-122	151.152	59.1086	41.1882	59.7049	1.89816	1.79842	1.80617	2.30083	1.93677	2.40232
ENSMUSG00000041329	Atp1b2	-8.25594	7.03572e-122	4.85006e-119	58.299	32.9816	43.294	38.3304	0.739241	0.542809	0.492391	0.646199	0.509138	0.654117
ENSMUSG00000020490	Btnl10	-6.7419	2.20485e-120	1.45658e-117	21.5565	10.0367	7.35937	8.2241	0.497305	0.329822	0.319413	0.507166	0.355194	0.413371
ENSMUSG00000106567	NA	-8.52922	4.88056e-118	3.09525e-115	4.46052	6.73658	6.60452	2.39133	0.0531942	0.0513874	0.0535937	0.0656458	0.0574689	0.0604092
ENSMUSG00000076655	NA	-5.95591	9.03143e-117	5.50743e-114	153.575	106.854	73.5049	36.0329	5.11663	4.84778	4.86867	5.96352	5.22071	5.48781
ENSMUSG00000055675	Kbtbd11	-6.10158	1.38559e-113	8.13651e-111	4.98253	3.3447	2.14533	1.02595	0.129294	0.176401	0.12795	0.150695	0.131924	0.144221
ENSMUSG00000094420	NA	-7.51415	6.21742e-110	3.52061e-107	541.38	142.156	237.855	173.349	5.45452	5.16792	5.19018	6.35734	5.56547	5.85022
ENSMUSG00000076614	NA	-7.88159	1.21168e-108	6.62452e-106	24.8337	66.0716	23.7542	20.4752	0.541975	0.513498	0.536338	0.631682	0.552999	0.581293
ENSMUSG00000035472	Slc25a21	-5.62194	5.69428e-108	3.00943e-105	0.215507	0.133309	0.0474574	0.0439689	0.00691589	0.00643953	0.00646727	0.00833854	0.0069349	0.00792916
ENSMUSG00000067149	Jchain	-8.37798	4.89615e-107	2.50414e-104	81.0971	76.3634	14.4952	7.66517	0.383889	0.336776	0.365285	0.447429	0.406205	0.442237
ENSMUSG00000041237	Pklr	-8.4044	6.15086e-106	3.04756e-103	39.33	22.8953	29.7805	27.2764	0.594779	0.302255	0.401313	0.340311	0.286887	0.301566
ENSMUSG00000076604	NA	-7.41718	1.42825e-105	6.8621e-103	1614.32	1571.92	1756.89	707.077	32.8511	31.125	31.2591	38.2885	33.5193	35.2343
ENSMUSG00000037138	Aff3	-6.71863	1.60054e-105	7.4637e-103	0.461889	0.324058	0.199543	0.150693	0.0066392	0.00606569	0.00654307	0.0125744	0.0148791	0.0124615
ENSMUSG00000094345	NA	-8.36537	2.0424e-104	9.25206e-102	415.044	703.931	598.968	157.955	5.54874	5.25719	5.27984	6.46716	5.66161	5.95128
ENSMUSG00000076672	NA	-6.58307	2.07902e-103	9.15633e-101	206.511	177.309	81.6713	136.094	6.01018	5.69438	5.71891	7.00497	6.13243	6.44619
ENSMUSG00000073400	Trim10	-5.57095	1.16675e-102	4.99967e-100	11.1	4.99034	2.73052	3.21916	0.389627	0.375747	0.331022	0.421681	0.440148	0.417893
ENSMUSG00000053279	Aldh1a1	-6.12908	1.30847e-101	5.45941e-99	0.925839	0.585861	0.156229	0.18299	0.0191706	0.0210695	0.0182416	0.0232375	0.0199518	0.0222063
ENSMUSG00000053846	Lipg	7.33603	6.59592e-99	2.68149e-96	0.329373	0.0690872	0.0721036	0.0575224	95.5657	47.8801	57.7077	63.0612	74.7967	66.0841
ENSMUSG00000031189	Aff2	6.56318	7.97248e-99	3.16009e-96	0.0263026	0.0124084	0.0107808	0.0102307	5.89515	5.16327	6.10535	3.61573	6.7744	3.78245
ENSMUSG00000061353	Cxcl12	-6.87656	9.35118e-99	3.61617e-96	7.86688	6.92699	7.71332	4.17652	0.224396	0.212605	0.230603	0.261538	0.238119	0.240675
ENSMUSG00000002808	Epdr1	-5.3835	5.05679e-96	1.90894e-93	2.41724	1.90148	0.813267	0.85314	0.106343	0.108506	0.101189	0.164465	0.11268	0.17328
ENSMUSG00000024535	Snx24	7.03822	1.38666e-95	5.1129e-93	0.048199	0.031697	0.00935992	0.0109186	16.5408	10.9705	6.0827	10.3649	9.86605	8.7899
ENSMUSG00000063646	Jakmip1	-4.98373	2.37188e-95	8.54686e-93	0.380037	0.287143	0.177936	0.13265	0.0274146	0.0286611	0.024287	0.033054	0.0265254	0.0294034
ENSMUSG00000008843	Cldn13	-7.66869	1.05697e-93	3.72407e-91	131.115	71.5231	98.3245	110.703	2.17688	2.0625	2.07138	2.53719	2.22116	2.3348
ENSMUSG00000022623	Shank3	-7.08984	1.19711e-93	4.12614e-91	2.97281	2.04443	2.24113	1.5361	0.0552561	0.0487422	0.0489522	0.0943822	0.0505477	0.100137
ENSMUSG00000076621	NA	-7.43448	2.37143e-92	7.99978e-90	1364.38	1472.73	1774.48	687.294	28.0669	26.5922	26.7068	41.872	33.7927	36.7257
ENSMUSG00000039264	Gimap3	-5.64544	4.55093e-92	1.50323e-89	8.48831	6.31993	5.51251	3.50809	0.449036	0.425442	0.427275	0.52336	0.45817	0.481612
ENSMUSG00000068227	Il2rb	-6.74411	1.34444e-91	4.35021e-89	7.81299	6.19343	7.02005	3.71878	0.214376	0.188066	0.188876	0.323891	0.210635	0.293796
ENSMUSG00000031877	Ces2g	-6.59451	5.25214e-89	1.66545e-86	56.4048	39.7132	42.8663	35.841	1.93216	1.35036	1.39113	2.26909	1.94898	2.48995
ENSMUSG00000032012	Nectin1	-5.71014	1.20918e-88	3.75913e-86	1.39472	0.726287	0.763678	0.389233	0.0455058	0.0672591	0.0536927	0.065767	0.0557178	0.0585685
ENSMUSG00000105906	NA	-7.52637	1.55998e-88	4.75643e-86	222.799	349.607	347.097	119.877	5.7359	5.43452	5.45793	6.6853	5.85258	6.15201
ENSMUSG00000076934	NA	-7.46084	3.24558e-88	9.70919e-86	201.869	310.719	310.77	111.721	5.41366	5.12921	5.1513	6.30972	5.52378	5.8064
ENSMUSG00000038227	Hoxa9	4.86339	7.59823e-88	2.23092e-85	1.67644	1.61185	0.521242	0.530769	116.981	92.6353	121.247	111.416	91.9323	114.461
ENSMUSG00000031170	Slc38a5	-7.45364	3.78263e-87	1.09043e-84	16.4258	8.8446	13.9365	13.259	0.330497	0.301088	0.302385	0.377792	0.33722	0.340839
ENSMUSG00000098145	NA	5.53748	1.63705e-85	4.6349e-83	0.188305	0.136568	0.0447682	0.0428874	11.5786	9.7166	15.2194	19.1527	19.1397	19.9643
ENSMUSG00000076618	NA	-7.20908	1.21115e-84	3.3689e-82	1906.7	861.948	1516	409.352	27.7971	26.3365	26.45	38.2296	30.0642	34.5838
ENSMUSG00000031119	Gpc4	-4.692	1.78375e-83	4.87611e-81	0.365298	0.226855	0.157533	0.105305	0.0257467	0.0253697	0.0308687	0.0336093	0.0267959	0.0353466
ENSMUSG00000076620	NA	-7.48663	2.90899e-83	7.81728e-81	969.682	992.355	1351.12	380.859	19.2726	18.26	18.3386	28.3029	20.4512	24.8049
ENSMUSG00000026815	Gfi1b	-7.54086	2.11132e-82	5.57917e-80	17.1922	13.1153	17.6487	16.5467	0.248126	0.400521	0.288568	0.514125	0.393825	0.522396
ENSMUSG00000096108	NA	-7.65673	1.50633e-81	3.91522e-79	215.076	354.085	322.008	70.6954	4.64774	4.40353	4.4225	5.41703	4.74228	4.98491
ENSMUSG00000105518	NA	-6.61221	2.97037e-81	7.596e-79	40.9183	24.6267	21.5929	14.6667	0.774347	0.760832	0.709531	0.869089	1.97524	0.799762
ENSMUSG00000098243	NA	5.79199	1.41676e-80	3.56551e-78	0.13145	0.107067	0.0255801	0.0288185	9.06669	8.31596	13.1846	15.1914	16.3624	16.2484
ENSMUSG00000001506	Col1a1	-10.0801	2.75147e-80	6.81633e-78	23.4269	27.1424	25.7003	83.4007	0.178228	0.175358	0.169591	0.255665	0.195842	0.220567
ENSMUSG00000029814	Igf2bp3	6.52431	7.66494e-80	1.86966e-77	0.0920783	0.0697243	0.0104725	0.0129962	12.6212	10.9488	14.6992	12.6546	12.3261	11.8883
ENSMUSG00000069917	Hba-a2	-6.49179	4.95408e-79	1.19011e-76	120.016	48.5064	63.5466	70.0966	3.36151	3.18488	3.1986	3.9179	3.42988	3.60537
ENSMUSG00000076569	NA	-6.53456	7.16262e-79	1.69498e-76	380.831	90.5582	45.0995	76.0416	4.78625	4.53476	4.5543	5.57846	4.88361	5.13347
ENSMUSG00000076937	NA	-6.47734	8.43075e-79	1.96573e-76	29.2838	38.071	35.6845	21.1806	1.44112	1.3654	1.37128	1.67966	1.47044	1.54567
ENSMUSG00000076607	NA	-6.54155	4.93296e-78	1.13351e-75	1041.25	569.254	946.23	472.279	32.8511	31.125	31.2591	38.2885	33.5193	35.2343
ENSMUSG00000031162	Gata1	-7.44211	8.21655e-78	1.86105e-75	12.3505	7.8455	10.8849	10.6128	0.401556	0.23234	0.250841	0.257233	0.175149	0.263015
ENSMUSG00000020333	Acsl6	-4.54166	1.85193e-77	4.13554e-75	0.566095	0.30837	0.217832	0.183023	0.0473847	0.0484866	0.0450884	0.0552278	0.0483486	0.0508223
ENSMUSG00000001020	S100a4	-6.82479	2.05829e-77	4.53253e-75	82.8702	50.3188	44.3396	30.5277	1.29313	1.31943	1.18314	1.50717	3.75532	1.38694
ENSMUSG00000003585	Sec14l2	-5.0007	2.65873e-77	5.77455e-75	6.00471	2.64129	2.01796	2.37302	0.354429	0.30264	0.355989	0.436043	0.368336	0.443498
ENSMUSG00000042035	Igsf3	-5.53011	2.37276e-76	5.08381e-74	1.0804	0.611659	0.516552	0.451544	0.0604881	0.0611305	0.0690681	0.0407333	0.0425172	0.0511801
ENSMUSG00000076563	NA	-5.51072	3.2269e-76	6.82168e-74	77.6991	62.2067	59.3903	27.6555	4.69301	4.44642	4.46558	5.46979	4.78847	5.03347
ENSMUSG00000001761	Smo	-6.3568	3.12596e-74	6.52132e-72	3.81559	2.49537	3.62352	2.30423	0.142799	0.173348	0.169848	0.171636	0.127491	0.167517
ENSMUSG00000107842	NA	-6.01457	3.84445e-74	7.91607e-72	24.0751	12.8971	14.9722	14.9211	1.04553	0.990596	0.994863	1.21859	1.0668	1.12138
ENSMUSG00000037124	Trim58	-4.38175	6.02892e-73	1.22549e-70	2.39105	1.61381	1.05959	0.870787	0.245931	0.237578	0.229424	0.303498	0.275535	0.279288
ENSMUSG00000023995	Tspo2	-6.24471	1.83165e-72	3.67604e-70	17.2971	12.398	14.1333	13.6541	0.799252	0.757256	0.760519	0.931543	0.81551	0.857234
ENSMUSG00000056399	Prss34	-9.68143	2.61037e-72	5.17342e-70	578.439	715.795	765.957	540.647	1.71736	1.5066	1.51309	7.00566	1.6225	8.32288
ENSMUSG00000076605	NA	-7.12198	4.63028e-72	9.06334e-70	1299.45	1252.44	1598.49	309.956	31.0849	29.4516	29.5785	36.23	31.7172	33.34
ENSMUSG00000029661	Col1a2	-9.28652	6.48537e-72	1.25397e-69	5.86826	6.58748	6.55405	19.1082	0.0785975	0.0774464	0.0747885	0.0916068	0.0801963	0.0842994
ENSMUSG00000026080	Chst10	-4.81023	1.19556e-71	2.28381e-69	1.53775	0.55428	0.404535	0.385029	0.0841722	0.0797495	0.0832968	0.0981042	0.0858844	0.0902785
ENSMUSG00000078247	Airn	4.33005	2.39486e-69	4.5203e-67	0.373875	0.188543	0.109743	0.0879811	10.9077	11.7222	13.9005	16.8671	9.13682	14.9587
ENSMUSG00000053886	Sh2d4a	-5.1119	4.71301e-69	8.79115e-67	1.04422	0.610516	0.175559	0.219893	0.0519836	0.0407869	0.0401898	0.0605878	0.0414383	0.0453007
ENSMUSG00000104235	NA	4.54658	5.88667e-69	1.08527e-66	0.98251	0.574613	0.298752	0.283621	35.5572	29.9772	36.7317	53.357	50.6642	54.7285
ENSMUSG00000003032	Klf4	-4.80594	6.91154e-69	1.25957e-66	44.5885	27.9898	11.7536	7.52649	2.64667	1.59019	3.07123	2.6584	2.81028	2.97714
ENSMUSG00000076677	NA	-5.77094	1.51486e-68	2.72933e-66	72.739	127.2	76.7359	44.326	5.69074	5.39173	5.41495	6.76531	5.80649	6.10357
ENSMUSG00000027863	Cd2	-4.26949	1.83918e-68	3.27642e-66	2.1638	1.47652	1.01483	0.673792	0.239095	0.226532	0.236608	0.300963	0.243958	0.25644
ENSMUSG00000038668	Lpar1	5.88188	2.37251e-68	4.17956e-66	0.0252349	0.0176951	0.0124053	0.0116527	4.54578	1.79901	2.73471	5.1835	3.70781	4.71934
ENSMUSG00000034573	Ptpn13	-4.61984	2.48754e-68	4.33407e-66	0.318059	0.146969	0.0602858	0.0666261	0.0166947	0.0202464	0.0184274	0.0206255	0.0187378	0.0204127
ENSMUSG00000103529	NA	-4.41191	3.41976e-68	5.89351e-66	18.2864	12.782	4.68696	5.10712	1.63393	1.19423	1.33264	1.87717	1.83389	1.85261
ENSMUSG00000094546	NA	-6.23678	9.36251e-68	1.59616e-65	168.226	66.5692	122.976	86.2174	5.97292	5.65908	5.68346	6.96155	6.09442	6.40623
ENSMUSG00000110105	Vmn2r29	3.65832	3.37084e-67	5.68561e-65	0.0781367	0.0472027	0.0242748	0.0240136	1.79588	1.7359	1.82171	2.18289	1.95162	1.96794
ENSMUSG00000025163	Cd7	-5.51541	4.43709e-67	7.40528e-65	15.7085	11.968	13.4819	8.34061	1.06205	1.00624	1.01058	1.28735	1.08365	1.23022
ENSMUSG00000085723	Gm15915	-5.2243	5.1078e-67	8.43585e-65	4.72059	3.05318	2.69294	2.81149	0.353665	0.347049	0.348544	0.397481	0.347971	0.359001
ENSMUSG00000054191	Klf1	-7.06445	2.2345e-66	3.65237e-64	112.47	63.464	93.9668	92.8531	3.38711	1.8613	2.6106	4.34251	1.74528	4.15958
ENSMUSG00000029810	Tmem176b	-6.51248	2.8079e-66	4.54278e-64	13.7969	10.9391	14.7155	10.3965	0.388994	0.836335	0.484032	0.732381	0.519031	0.62582
ENSMUSG00000024065	Ehd3	-5.06558	3.00003e-66	4.8046e-64	1.11495	1.31919	0.898825	0.489278	0.108	0.100319	0.104781	0.123407	0.108036	0.118106
ENSMUSG00000086835	NA	-5.45933	4.35244e-66	6.90079e-64	1.87319	1.4335	1.5976	0.994167	0.135711	0.121437	0.119569	0.152315	0.141036	0.156338
ENSMUSG00000026532	Spta1	-6.22114	6.78208e-66	1.06465e-63	2.57586	1.25343	0.232337	0.309611	0.0381762	0.0390639	0.0385057	0.0480547	0.0397318	0.0458592
ENSMUSG00000093327	Mir5107	-5.23202	1.75303e-65	2.72493e-63	456.461	174.701	215.038	181.138	23.0434	21.4356	27.9066	28.3224	29.0695	27.8606
ENSMUSG00000076940	NA	-5.75077	2.54488e-65	3.91738e-63	70.9749	104.651	83.335	45.4981	5.67956	5.38113	5.40432	6.61963	5.79509	6.09158
ENSMUSG00000000938	Hoxa10	5.79155	2.58941e-65	3.94761e-63	0.324274	0.313013	0.211953	0.14247	32.5181	30.1323	44.2428	77.5293	55.0926	81.0414
ENSMUSG00000032053	Pou2af1	-5.02601	2.80527e-65	4.23596e-63	2.07282	0.89804	0.911614	0.368966	0.109408	0.10366	0.106188	0.127517	0.111634	0.117345
ENSMUSG00000055639	Dach1	5.95835	8.39083e-65	1.25506e-62	0.114126	0.0781227	0.0202594	0.0226385	17.7337	6.92325	10.288	12.8104	7.16777	13.3278
ENSMUSG00000087475	4933406I18Rik	5.283	1.27927e-64	1.89559e-62	0.0514844	0.0219554	0.0126817	0.0150519	3.92939	2.61835	4.13062	3.87706	1.92185	3.69712
ENSMUSG00000023926	Rhag	-5.58232	3.23693e-64	4.752e-62	4.85039	3.40435	0.816691	0.887713	0.159745	0.208569	0.196492	0.156668	0.111313	0.121187
ENSMUSG00000006235	Epor	-6.41079	5.06883e-64	7.37305e-62	28.8584	17.7982	25.7843	22.9118	1.6998	0.952183	1.13338	1.24364	1.01277	1.31743
ENSMUSG00000076498	NA	-4.71595	1.78984e-63	2.57981e-61	16.6063	12.4606	10.663	7.78327	1.72797	1.63718	1.64423	2.01398	1.76312	1.85333
ENSMUSG00000105547	NA	-5.46093	2.60751e-62	3.72451e-60	67.52	82.2975	72.1628	34.675	5.75876	5.45617	5.47967	6.71193	5.87589	6.17652
ENSMUSG00000076619	NA	-6.78525	3.34073e-62	4.72921e-60	1216.62	551.523	1309.09	327.188	29.4989	27.9489	28.0694	39.8826	30.7009	34.17
ENSMUSG00000003469	Phyhip	-5.76945	6.95303e-62	9.75577e-60	5.50344	2.6933	3.24029	3.65082	0.273706	0.24972	0.260442	0.36627	0.258587	0.337053
ENSMUSG00000020395	Itk	-4.75919	8.3192e-62	1.15703e-59	0.979786	0.912253	0.320602	0.199789	0.0906546	0.0629303	0.0580769	0.0836908	0.064108	0.0789402
ENSMUSG00000034634	Ly6d	-4.71441	5.46463e-61	7.53406e-59	18.7734	11.2617	11.2212	8.14634	1.79003	1.69597	1.70328	2.08631	1.82644	1.91989
ENSMUSG00000020019	Ntn4	-4.86463	1.76313e-60	2.40987e-58	0.712636	0.477577	0.321658	0.330135	0.0602174	0.0555113	0.0511046	0.0809334	0.0365332	0.0779685
ENSMUSG00000089706	B230216N24Rik	4.21621	2.14994e-60	2.91344e-58	0.15388	0.0915068	0.0489401	0.0475308	3.86684	4.61662	6.52791	5.87159	7.29694	5.26808
ENSMUSG00000017309	Cd300lg	-5.38695	1.65222e-59	2.22e-57	5.09969	2.40128	3.04715	1.70434	0.212296	0.410018	0.264164	0.237918	0.308258	0.236454
ENSMUSG00000023367	Tmem176a	-5.89655	8.98119e-59	1.19661e-56	11.8648	9.21769	11.8353	7.74424	0.559258	1.02442	0.576501	0.912555	0.589654	0.709798
ENSMUSG00000104291	NA	3.77251	1.33222e-58	1.74565e-56	0.630498	0.423146	0.178751	0.202497	13.863	13.8663	17.275	20.3052	17.3471	19.776
ENSMUSG00000076514	NA	-4.38168	1.33203e-58	1.74565e-56	46.2021	35.3807	26.9774	12.8699	5.19012	4.91741	4.93859	6.04917	5.29569	5.56663
ENSMUSG00000094797	NA	-5.06077	2.39913e-58	3.11789e-56	51.2766	61.0752	46.2398	19.6293	5.0364	4.77177	4.79233	5.87002	5.13885	5.40177
ENSMUSG00000045629	Sh3tc2	-6.02967	4.41728e-58	5.69398e-56	2.52198	1.05497	0.910581	1.19674	0.136496	0.0934975	0.0587974	0.0601955	0.0846925	0.0573721
ENSMUSG00000060586	H2-Eb1	-5.53307	5.22261e-58	6.67777e-56	9.6585	2.94023	2.24389	4.09279	0.312138	0.295737	0.328833	0.480738	0.398108	0.454346
ENSMUSG00000026938	Fcna	-4.93026	9.24741e-58	1.17294e-55	19.0631	8.02146	7.98766	9.29049	1.45603	1.28328	1.35325	1.6181	1.5202	1.27112
ENSMUSG00000028434	Epb41l4b	-4.50293	1.46139e-57	1.83892e-55	0.189414	0.175781	0.130197	0.0923975	0.0267117	0.0227774	0.0217862	0.0302435	0.0225828	0.0282402
ENSMUSG00000001348	Acp5	-5.09697	2.35087e-57	2.93488e-55	13.6902	6.24682	6.58567	6.60123	0.639933	1.13986	0.718526	1.07403	0.953306	1.20112
ENSMUSG00000018924	Alox15	-4.79934	3.97647e-57	4.92554e-55	4.84856	4.91954	3.72311	2.39713	0.466626	0.538819	0.568891	0.798796	0.416603	0.602137
ENSMUSG00000071561	BC100530	9.11556	5.90536e-57	7.2581e-55	0.261445	0.143347	0.12111	0.100197	394.044	548.17	538.159	194.734	25.6666	201.59
ENSMUSG00000111856	NA	-4.89057	6.71751e-57	8.19278e-55	6.07422	2.78436	2.92946	2.92389	0.383966	0.545686	0.397596	0.552818	0.426344	0.623787
ENSMUSG00000076577	NA	-5.41907	1.51224e-56	1.83027e-54	56.8183	83.5871	57.4678	19.4387	4.73917	4.49016	4.5095	5.52359	4.83557	5.08298
ENSMUSG00000096336	NA	-6.52263	2.68293e-56	3.22256e-54	39.0174	110.556	63.7949	73.8285	3.41713	3.30234	3.25153	3.98273	3.48664	3.66503
ENSMUSG00000063458	Lrmda	5.34397	2.98222e-56	3.55512e-54	0.180535	0.0791839	0.0327305	0.039091	9.82329	5.09673	7.70832	15.6726	11.3	15.727
ENSMUSG00000042066	Tmcc2	-4.93347	1.38627e-55	1.64025e-53	4.55963	2.18159	2.30732	2.02789	0.4359	0.26438	0.424203	0.354095	0.254393	0.373664
ENSMUSG00000021699	Pde4d	4.19242	1.80946e-55	2.12511e-53	0.13099	0.0951068	0.030647	0.029167	4.20697	4.5	5.47801	3.54901	4.00879	3.48244
ENSMUSG00000076617	NA	-7.23638	1.9759e-55	2.30352e-53	1784.13	870.057	668.876	343.13	11.8566	14.3728	6.29237	40.7391	12.433	40.9548
ENSMUSG00000020601	Trib2	-5.24086	3.46558e-55	4.01072e-53	3.35829	2.86752	1.18292	1.01419	0.12367	0.212645	0.117676	0.250909	0.126185	0.338972
ENSMUSG00000024610	Cd74	-6.02468	4.35081e-55	4.99871e-53	58.6957	23.1213	27.4127	23.9788	1.14342	1.39906	3.82357	1.69821	2.34669	1.42259
ENSMUSG00000024521	Pmaip1	4.33809	5.20625e-55	5.9385e-53	1.03087	0.581183	0.428971	0.342308	57.3469	39.5211	41.7671	33.3327	49.6942	38.0298
ENSMUSG00000032093	Cd3e	-5.53698	1.44212e-54	1.63321e-52	3.43694	2.53097	3.7313	2.10029	0.264298	0.250411	0.25149	0.308044	0.269674	0.294811
ENSMUSG00000021880	Rnase6	-4.14225	1.5239e-54	1.71358e-52	17.496	9.28773	3.54232	3.07695	1.37335	1.50938	1.35906	1.66469	1.45733	1.5319
ENSMUSG00000000142	Axin2	-4.54343	5.57704e-54	6.22704e-52	0.733888	0.617134	0.538735	0.388411	0.0948301	0.0898474	0.0902344	0.110526	0.0986942	0.103744
ENSMUSG00000027073	Prg2	-6.5244	1.08648e-53	1.20463e-51	178.089	95.1788	69.346	78.8545	2.78143	1.53017	3.38087	8.44962	2.91125	7.52539
ENSMUSG00000076534	NA	-5.01366	1.21686e-53	1.33982e-51	146.371	49.4003	17.3289	29.9128	5.64628	5.3496	5.37265	6.58084	5.76113	6.05589
ENSMUSG00000063760	Rnf217	4.16482	6.85478e-53	7.49535e-51	0.215712	0.141908	0.0595399	0.0408443	4.11554	6.97436	5.76557	7.12194	9.19617	7.00966
ENSMUSG00000028132	Tmem56	-5.83016	7.8417e-53	8.51576e-51	1.26929	1.48302	0.164216	0.27066	0.0355199	0.0370189	0.0432621	0.0422271	0.0442158	0.0571451
ENSMUSG00000018217	Pmp22	5.38642	8.78429e-53	9.47448e-51	0.111808	0.0758994	0.0702908	0.0396666	13.2307	12.8952	18.6903	9.0882	7.25863	8.84935
ENSMUSG00000024747	Aldh1a7	-4.85064	1.19924e-52	1.28472e-50	1.73453	1.14103	0.248358	0.281281	0.0834073	0.0790247	0.0793652	0.10499	0.0851038	0.103771
ENSMUSG00000070605	Zfp992	5.51077	1.21661e-52	1.29459e-50	0.260909	0.157202	0.0664074	0.0704115	27.8567	28.4486	27.1106	16.1895	10.2271	15.5293
ENSMUSG00000032878	Ccdc85a	6.43785	2.3568e-52	2.49114e-50	0.00846041	0.00618501	0.00494048	0.00475393	1.07436	1.48991	0.969404	3.72941	1.81771	3.75182
ENSMUSG00000095753	NA	-4.92445	4.45114e-52	4.6737e-50	109.718	34.8409	15.2619	28.5883	4.89982	4.64237	4.66237	5.71083	4.99949	5.25528
ENSMUSG00000114412	4930405A10Rik	4.87591	4.77615e-52	4.98196e-50	0.102735	0.0588319	0.0401872	0.0335452	5.9729	3.03054	4.55692	8.51314	6.83306	8.72515
ENSMUSG00000041827	Oasl1	-4.86661	7.39645e-52	7.66475e-50	2.39511	1.25176	1.49855	1.31262	0.239501	0.189717	0.209214	0.251686	0.232354	0.231609
ENSMUSG00000085201	NA	3.39936	1.02975e-51	1.06017e-49	0.125759	0.106493	0.0530773	0.0439549	2.96583	2.91143	3.14468	3.27881	3.54199	2.82377
ENSMUSG00000053977	Cd8a	-4.2227	1.58897e-51	1.62536e-49	3.93315	2.8368	2.30228	1.75451	0.638321	0.472485	0.474521	0.604479	0.529185	0.641839
ENSMUSG00000062995	Ica1	4.11899	2.96645e-51	3.01494e-49	0.269269	0.14492	0.0528014	0.0460389	8.73722	6.11561	6.20998	6.4901	7.60124	6.20995
ENSMUSG00000076612	NA	-8.00578	5.08898e-51	5.13922e-49	48.586	30.3758	103.48	8.03701	0.790294	0.748769	0.812154	0.921102	0.806369	0.847626
ENSMUSG00000034460	Six4	5.39549	7.70754e-51	7.73437e-49	0.114355	0.102892	0.0760638	0.0703909	11.4113	8.51379	11.6104	23.6085	14.2455	23.925
ENSMUSG00000045092	S1pr1	-3.94835	1.07506e-50	1.07202e-48	4.91364	4.85938	1.57379	1.31628	0.641051	0.72417	0.656907	0.804631	0.628934	0.687557
ENSMUSG00000076523	NA	-7.08497	1.81952e-50	1.80303e-48	122.768	77.6191	172.115	219.304	5.39346	5.11007	5.13208	6.28618	5.50317	5.78473
ENSMUSG00000059742	Kcnh7	4.40256	2.20758e-50	2.17399e-48	0.00628799	0.00309491	0.00192264	0.00185533	0.310216	0.241136	0.293277	0.204666	0.191189	0.194655
ENSMUSG00000043557	Mdga1	-5.2592	2.47584e-50	2.42311e-48	0.481728	0.598577	0.525235	0.350909	0.0748231	0.0450778	0.0437242	0.0635099	0.0423217	0.0514654
ENSMUSG00000015854	Cd5l	-4.88606	3.90514e-50	3.79852e-48	3.10644	1.26203	1.60507	1.48	0.253223	0.248191	0.207717	0.325668	0.222736	0.243498
ENSMUSG00000042302	Ehbp1	5.23058	6.23276e-50	6.02563e-48	0.0395993	0.0281524	0.00718039	0.00852089	3.39315	1.91501	1.5273	2.05759	3.87607	2.01821
ENSMUSG00000031698	Mylk3	-4.15797	6.43077e-50	6.17939e-48	0.953437	0.512414	0.177851	0.206992	0.0847347	0.0741068	0.0788562	0.113954	0.0598557	0.0858882
ENSMUSG00000076608	NA	-6.54136	1.0914e-49	1.04242e-47	868.074	402.185	1222.72	284.908	31.4228	29.7717	29.9	36.6238	32.0619	33.7023
ENSMUSG00000086387	NA	3.74704	1.45134e-49	1.3779e-47	0.501886	0.439844	0.154993	0.133482	11.2845	12.4744	13.3662	14.3522	19.2114	13.2686
ENSMUSG00000093861	NA	-7.22986	1.57934e-49	1.4905e-47	84.8664	93.3175	240.443	42.2589	3.47046	3.28811	3.30228	4.04489	3.54106	3.72223
ENSMUSG00000100220	NA	-4.81539	2.88916e-49	2.71051e-47	22.624	18.5776	18.123	16.0758	2.71257	2.47485	2.48552	3.39574	2.66524	3.23261
ENSMUSG00000096422	NA	-5.65581	3.05354e-49	2.84788e-47	99.6779	31.9584	79.9823	40.7573	5.0364	4.77177	4.79233	5.87002	5.13885	5.40177
ENSMUSG00000102615	NA	-3.88678	5.2865e-49	4.90161e-47	5.32118	2.91485	2.51274	1.33001	0.697105	0.739734	0.663322	0.812489	0.711285	0.747677
ENSMUSG00000094694	NA	-5.39575	7.00197e-49	6.45444e-47	114.045	75.1096	81.048	15.7868	5.97292	5.65908	5.68346	6.96155	6.09442	6.40623
ENSMUSG00000057604	Lmcd1	-3.74053	7.35966e-49	6.74493e-47	0.354576	0.173335	0.138457	0.113006	0.0509696	0.0482915	0.0504395	0.059406	0.0520064	0.0546672
ENSMUSG00000002602	Axl	-5.05044	8.50019e-49	7.74543e-47	4.97922	2.1795	1.81441	1.8087	0.216705	0.341037	0.150283	0.509427	0.247346	0.342729
ENSMUSG00000002033	Cd3g	-3.59354	8.8533e-49	8.02109e-47	1.77051	1.38035	0.577915	0.454531	0.317972	0.301265	0.262221	0.321188	0.270367	0.284199
ENSMUSG00000094335	NA	-6.70099	8.94443e-49	8.05761e-47	45.772	97.8876	142.511	39.1066	3.47463	3.29206	3.30625	4.04975	3.54531	3.7267
ENSMUSG00000048148	Nwd1	-3.98934	1.49949e-48	1.34318e-46	0.774219	0.644431	0.309605	0.234476	0.0665731	0.133842	0.0865225	0.124904	0.140825	0.101009
ENSMUSG00000022099	Dmtn	-5.40199	2.59081e-48	2.30771e-46	4.08056	1.61936	1.57131	2.00625	0.298338	0.129217	0.129774	0.20267	0.29223	0.223072
ENSMUSG00000031438	Rnf128	4.62105	2.77479e-48	2.45778e-46	0.0383853	0.0431093	0.012026	0.0101313	2.85775	2.48873	1.93968	2.00115	1.60746	1.74727
ENSMUSG00000027860	Vangl1	-3.68811	4.62259e-48	4.07173e-46	0.464778	0.277761	0.125453	0.156931	0.0655468	0.0728101	0.0774251	0.0737616	0.0576552	0.0678777
ENSMUSG00000076652	NA	-6.03266	5.28302e-48	4.62775e-46	72.7592	66.7705	129.906	58.7893	5.61339	5.31844	5.34135	6.54251	5.72757	6.02061
ENSMUSG00000021596	Mctp1	4.18888	8.51642e-48	7.41911e-46	0.10732	0.061578	0.0179055	0.017484	2.71786	2.315	2.09023	3.55487	2.99442	3.47458
ENSMUSG00000104125	NA	3.75847	9.49362e-48	8.22521e-46	0.758735	0.646033	0.369388	0.339904	24.7719	18.7666	26.3029	31.5093	26.8264	33.107
ENSMUSG00000036887	C1qa	-5.60964	1.12227e-47	9.67041e-46	19.0854	8.96179	12.1222	14.702	1.02367	1.00719	0.936601	1.78967	1.00432	1.60468
ENSMUSG00000008845	Cd163	-4.9078	1.26225e-47	1.08178e-45	3.1646	2.20833	0.655415	0.535515	0.113753	0.198646	0.11673	0.163777	0.286754	0.143536
ENSMUSG00000106668	NA	-5.54943	1.42466e-47	1.21441e-45	309.109	499.938	510.977	177.68	32.8511	31.125	31.2591	38.2885	33.5193	35.2343
ENSMUSG00000022994	Adcy6	-6.41303	1.48647e-47	1.26032e-45	8.30349	6.14355	6.39633	5.73329	0.189567	0.1858	0.18038	0.678068	0.220102	0.567891
ENSMUSG00000032034	Kcnj5	-4.33952	1.96147e-47	1.65421e-45	0.621689	1.0241	0.33948	0.290832	0.10125	0.0922407	0.0981964	0.11347	0.10331	0.106507
ENSMUSG00000093894	NA	-5.75272	2.14591e-47	1.80018e-45	77.5165	80.8626	122.879	34.6771	5.98529	5.6708	5.92304	7.255	6.10704	6.67627
ENSMUSG00000000359	Rem1	-4.041	3.28158e-47	2.7384e-45	3.68694	1.2817	1.22164	0.756154	0.348385	0.330079	0.331501	0.406048	0.355471	0.373658
ENSMUSG00000026435	Slc45a3	-4.80899	3.73162e-47	3.09763e-45	1.67656	1.46855	1.5222	0.984118	0.23066	0.150247	0.170099	0.241955	0.188282	0.275225
ENSMUSG00000053007	Creb5	6.31492	4.1642e-47	3.43872e-45	0.0119841	0.00497538	0.00539149	0.00351095	2.80065	1.0867	0.90562	2.97601	0.76149	2.75362
ENSMUSG00000095571	NA	-4.68578	4.26683e-47	3.50521e-45	49.7995	44.7263	38.1178	11.4413	5.05401	4.78846	4.80909	5.89054	5.15682	5.42066
ENSMUSG00000053044	Cd8b1	-4.36829	4.9117e-47	4.01417e-45	1.56991	1.02202	1.10013	0.742944	0.203736	0.185607	0.193862	0.27399	0.215876	0.218516
ENSMUSG00000033849	B3galt2	3.75562	6.08632e-47	4.94865e-45	0.231394	0.153202	0.0916837	0.0819201	6.89636	5.79843	9.17129	5.90083	6.70377	6.1565
ENSMUSG00000076665	NA	-5.94391	6.87922e-47	5.5648e-45	71.7649	47.5323	54.8695	91.2943	4.90814	4.65025	4.67028	5.72053	5.00798	5.2642
ENSMUSG00000040009	Gnaz	-4.6879	1.78912e-46	1.43993e-44	0.3782	0.720834	0.337496	0.296134	0.062718	0.0638243	0.0640992	0.069038	0.0639938	0.079725
ENSMUSG00000103427	NA	4.22495	2.70595e-46	2.16681e-44	0.405814	0.313624	0.186196	0.179165	13.4236	11.6064	18.4813	23.7621	23.667	23.9251
ENSMUSG00000063972	Nr6a1	3.96204	3.25479e-46	2.5932e-44	0.0762711	0.0552115	0.014502	0.015186	2.40812	1.68921	1.98104	2.05063	1.79462	1.89464
ENSMUSG00000076501	NA	-4.7033	5.88767e-46	4.66745e-44	39.8518	21.6472	30.8903	11.9603	3.75441	3.55714	3.71536	4.37583	3.98401	4.02677
ENSMUSG00000032253	Phip	3.87675	7.48305e-46	5.90268e-44	0.765432	0.510761	0.1263	0.148309	14.7821	18.422	15.6477	19.007	19.452	19.0223
ENSMUSG00000053310	Nrgn	-5.7592	8.02268e-46	6.29701e-44	5.53273	8.01287	8.36914	5.32142	0.341592	0.401318	0.403047	0.684787	0.864381	0.688781
ENSMUSG00000046768	Rhoj	5.07171	9.36793e-46	7.31668e-44	0.058382	0.0714535	0.0356541	0.026065	7.0435	3.09215	3.26843	7.10795	9.0721	6.80049
ENSMUSG00000104118	NA	4.1947	1.11592e-45	8.67299e-44	0.483651	0.353574	0.240906	0.215252	14.4028	16.4424	24.3205	23.9418	31.5147	24.4219
ENSMUSG00000009070	Rsph14	-4.67017	1.12873e-45	8.72979e-44	0.250495	0.480108	0.224037	0.197935	0.0415403	0.042273	0.0424551	0.0457262	0.0439551	0.0561048
ENSMUSG00000076928	NA	-4.41369	1.19728e-45	9.21499e-44	7.19914	5.65767	5.6996	3.3364	1.20712	0.821112	0.854102	1.04617	0.994813	1.2283
ENSMUSG00000016255	Tubb1	-5.74864	1.22543e-45	9.38611e-44	4.74205	14.0736	7.08359	4.12706	0.870703	0.499513	0.494064	0.502755	0.472734	0.505489
ENSMUSG00000028716	Pdzk1ip1	-4.65751	1.34287e-45	1.02362e-43	5.44571	3.3801	3.31309	3.51371	0.551487	0.52251	0.524761	0.822743	0.630229	0.816263
ENSMUSG00000034795	Ccdc122	3.60202	2.02018e-45	1.53253e-43	0.0663582	0.0485114	0.025741	0.0183105	1.07391	1.72239	1.96142	1.63527	2.07982	1.65096
ENSMUSG00000015882	Lcorl	4.2442	2.35859e-45	1.78074e-43	0.213489	0.14744	0.0362292	0.043722	6.01471	6.19259	5.2498	5.88575	9.7759	6.14849
ENSMUSG00000037169	Mycn	-4.25629	2.87678e-45	2.16167e-43	2.89397	3.24196	2.16679	1.86136	0.551397	0.46645	0.46846	0.596759	0.502333	0.633641
ENSMUSG00000096490	NA	-5.17755	3.26265e-45	2.44006e-43	70.1028	29.9344	59.3859	35.9681	5.54874	5.25719	5.27984	6.46716	5.66161	5.95128
ENSMUSG00000079597	Gm5483	7.35434	4.08593e-45	3.04143e-43	1.74097	0.362023	0.248513	0.26475	305.688	468.237	481.076	308.176	39.8023	301.16
ENSMUSG00000024617	Camk2a	-4.06574	5.76657e-45	4.27238e-43	0.345755	0.295606	0.238588	0.163321	0.060049	0.0735242	0.0606551	0.053837	0.0584425	0.0574693
ENSMUSG00000087612	NA	-4.75419	7.52953e-45	5.55259e-43	7.71698	5.05398	6.41938	4.11666	0.738038	0.950992	0.730362	0.877401	1.235	0.823242
ENSMUSG00000021615	Xrcc4	4.21291	9.01548e-45	6.61761e-43	0.0537424	0.0348995	0.00777507	0.00908466	1.19746	1.27304	1.25813	1.82074	1.63488	1.79201
ENSMUSG00000049086	Bmyc	-4.74981	1.37198e-44	1.00243e-42	28.4629	18.9477	24.1221	15.5119	2.79854	3.60604	2.76944	3.26175	4.56875	3.12163
ENSMUSG00000057098	Ebf1	-3.54418	2.7788e-44	2.021e-42	0.054742	0.0273274	0.0212043	0.0118252	0.00828453	0.0075689	0.00858689	0.00931092	0.0083021	0.00888554
ENSMUSG00000095589	NA	-5.80736	5.23622e-44	3.79088e-42	132.48	66.8266	111.884	15.8495	5.285	5.00731	5.02888	6.40615	5.3925	5.6684
ENSMUSG00000038253	Hoxa5	4.47866	5.6311e-44	4.05823e-42	0.974984	0.99942	0.445098	0.485427	74.3774	38.1218	70.0862	72.8555	36.9019	70.6777
ENSMUSG00000056899	Immp2l	3.90339	6.50507e-44	4.66688e-42	0.0321533	0.0248489	0.0130504	0.010538	0.798981	0.626158	1.04841	1.17675	1.60836	1.25642
ENSMUSG00000028332	Hemgn	-5.94036	8.64038e-44	6.17087e-42	14.9398	8.23955	1.3477	1.77567	0.342747	0.425519	0.427352	0.216958	0.16883	0.209158
ENSMUSG00000076535	NA	-6.17581	1.43203e-43	1.01816e-41	48.2958	201.12	39.0025	18.0026	3.53843	3.35251	3.36695	4.1241	3.6104	3.79512
ENSMUSG00000028134	Ptbp2	3.80291	1.67081e-43	1.18262e-41	0.416808	0.319656	0.0972929	0.108729	9.54885	10.2989	10.2362	9.31391	16.2708	9.37326
ENSMUSG00000022995	Enah	5.80399	2.09074e-43	1.47327e-41	0.0501744	0.0370415	0.0154186	0.0189599	9.32936	5.28321	10.4576	2.91334	4.57756	2.86349
ENSMUSG00000022629	Kif21a	5.12944	2.39372e-43	1.67931e-41	0.0209478	0.017611	0.00905678	0.00838132	2.07598	2.33719	2.26383	0.876966	2.03431	0.980738
ENSMUSG00000030844	Rgs10	-3.40559	2.7107e-43	1.89331e-41	2.90905	2.17068	1.33597	1.11756	0.56042	0.637653	0.545435	0.641249	0.926921	0.629894
ENSMUSG00000101298	NA	5.3699	3.8477e-43	2.67567e-41	0.302392	0.271977	0.120741	0.103163	36.2652	11.4156	26.785	46.7435	14.0672	41.9067
ENSMUSG00000097357	Gm16793	-4.04156	4.27739e-43	2.96149e-41	4.60798	2.30633	1.85879	1.4694	0.443389	0.436895	0.421901	0.847515	0.4886	0.779909
ENSMUSG00000047193	Dync2h1	4.26927	4.58893e-43	3.16337e-41	0.0820223	0.0611845	0.0125361	0.0162086	2.11311	2.08554	3.47876	2.43313	2.96014	2.35749
ENSMUSG00000071562	Stfa1	7.4848	4.74113e-43	3.25414e-41	0.280739	0.135023	0.114077	0.106006	129.269	163.618	188.486	59.2107	12.9767	64.5231
ENSMUSG00000096833	NA	-5.53341	5.60509e-43	3.83055e-41	115.575	79.8303	65.4458	8.76866	4.78625	4.53476	4.5543	5.57846	4.88361	5.13347
ENSMUSG00000079560	Hoxa3	5.33728	8.11138e-43	5.51957e-41	0.334424	0.302452	0.132451	0.11416	38.8453	12.5243	29.2934	50.5017	15.037	45.34
ENSMUSG00000094433	NA	-5.41673	1.03394e-42	7.00564e-41	44.004	78.325	63.5155	14.729	4.52409	4.28638	4.30485	5.27291	4.61612	4.85229
ENSMUSG00000032232	Cgnl1	6.3535	1.2363e-42	8.34109e-41	0.0882307	0.0170875	0.0135262	0.0139451	3.33219	3.08011	6.21291	11.6813	15.2269	11.0439
ENSMUSG00000056895	Hist3h2ba	-5.79382	1.35544e-42	9.10615e-41	104.487	42.5673	76.1351	91.8038	5.57281	8.41499	8.28553	5.98777	4.9754	4.76299
ENSMUSG00000001120	Pcbp3	-4.20939	2.45508e-42	1.64241e-40	0.24716	0.159022	0.10869	0.0875049	0.021384	0.0213555	0.0192478	0.0481628	0.0415739	0.0297539
ENSMUSG00000054342	Kcnn4	-6.46103	3.33942e-42	2.21534e-40	20.9353	12.723	18.8236	16.2888	0.438599	0.492015	0.377279	1.15735	1.89033	0.891911
ENSMUSG00000022098	Bmp1	-4.91199	3.33306e-42	2.21534e-40	0.639943	0.448787	0.580919	0.522374	0.0682381	0.0670472	0.0697409	0.094261	0.0825199	0.100295
ENSMUSG00000022305	Lrp12	4.84133	4.81603e-42	3.18159e-40	0.312952	0.208401	0.0560343	0.0592538	20.5364	12.8592	7.02288	17.9026	10.1132	16.5049
ENSMUSG00000035873	Pawr	5.00663	5.21064e-42	3.428e-40	0.0405432	0.0261043	0.0215952	0.014369	2.19253	2.31533	3.5278	2.21756	6.17437	2.08594
ENSMUSG00000033565	Rbfox2	3.80129	6.02175e-42	3.94524e-40	0.024921	0.0227242	0.0132407	0.0115349	0.825014	1.0427	1.24038	1.0434	0.640075	0.926729
ENSMUSG00000100786	NA	3.55426	7.13388e-42	4.65463e-40	0.24916	0.216844	0.0916023	0.0900321	6.49217	5.18347	8.89524	6.25221	7.3399	6.33724
ENSMUSG00000095335	NA	-4.11302	7.18889e-42	4.67131e-40	37.1227	22.0772	20.3685	6.86248	4.30834	4.08196	4.09955	5.02145	4.39597	4.62089
ENSMUSG00000039005	Tlr4	5.14347	8.37285e-42	5.41843e-40	0.182636	0.103508	0.0157999	0.0170721	7.87666	6.49409	8.62363	7.14468	9.27531	7.49632
ENSMUSG00000085696	Hoxaas3	5.0757	9.00396e-42	5.80316e-40	0.427324	0.394134	0.158455	0.128056	39.2701	14.3339	31.2561	50.231	15.5268	45.0215
ENSMUSG00000094930	NA	-6.84342	9.13631e-42	5.86462e-40	60.3732	83.4578	241.122	67.6626	4.75476	4.50493	4.52434	5.54176	4.85148	5.0997
ENSMUSG00000049687	Pheta2	-5.433	1.22117e-41	7.80712e-40	12.6546	8.36092	10.0255	8.33017	0.776306	0.559632	0.722626	1.56373	0.602682	1.64715
ENSMUSG00000006389	Mpl	-5.15518	1.2675e-41	8.07078e-40	1.41631	2.58407	2.09098	1.50534	0.305329	0.195268	0.203373	0.253555	0.210289	0.221049
ENSMUSG00000025531	Chm	3.98898	1.32295e-41	8.39016e-40	0.073787	0.0468526	0.0111982	0.0123326	1.56773	1.84924	1.31036	1.93041	1.98254	1.84187
ENSMUSG00000023965	Fbxl17	3.10235	2.05661e-41	1.29911e-39	0.288846	0.182892	0.0696042	0.0557136	3.91282	3.93879	3.736	4.81639	3.70838	4.5709
ENSMUSG00000026185	Igfbp5	-4.62864	3.66992e-41	2.30899e-39	1.22592	1.09859	1.11468	1.02375	0.170023	0.193307	0.19414	0.245724	0.173481	0.196946
ENSMUSG00000036526	Card11	-4.46152	3.92246e-41	2.45813e-39	0.38048	0.233339	0.213556	0.157646	0.0434847	0.0703831	0.0336191	0.0411793	0.0332769	0.0330362
ENSMUSG00000022788	Fgd4	5.20732	4.20556e-41	2.62517e-39	0.323136	0.13928	0.0311398	0.0343434	10.3761	9.21205	10.5109	20.9542	11.4003	20.7384
ENSMUSG00000022651	Retnlg	-7.44367	5.60198e-41	3.48311e-39	327.067	7.45938	32.6586	41.2423	1.66811	1.69335	1.47389	1.87478	1.58047	1.59743
ENSMUSG00000104975	NA	-4.55677	6.68301e-41	4.13903e-39	182.687	224.96	212.156	130.145	32.8511	31.125	31.2591	38.2885	33.5193	35.2343
ENSMUSG00000045287	Rtn4rl1	-3.51167	6.94241e-41	4.28295e-39	0.229938	0.153611	0.115248	0.0692573	0.0531034	0.0458738	0.0408698	0.0455095	0.0430281	0.0418793
ENSMUSG00000030468	Siglecg	-3.97661	7.40887e-41	4.55301e-39	3.77965	1.46695	1.47061	1.33879	0.498577	0.450908	0.50137	0.369791	0.578089	0.419289
ENSMUSG00000096515	NA	-3.61066	9.02305e-41	5.52357e-39	27.1282	28.6223	14.7434	7.97592	5.60251	5.30813	5.331	6.52983	5.71647	6.00894
ENSMUSG00000111203	NA	-4.74111	9.17362e-41	5.59415e-39	5.83819	4.48483	6.35353	3.74565	0.801468	0.759356	0.762627	0.934125	0.817771	0.859611
ENSMUSG00000022902	Stfa2	7.8349	1.05795e-40	6.42673e-39	0.451477	0.25004	0.211251	0.196305	382.623	273.189	272.297	244.213	10.1668	240.568
ENSMUSG00000050199	Lgr4	4.33285	1.3804e-40	8.35352e-39	0.0860048	0.0677282	0.0167954	0.0191947	3.30897	3.65706	3.08259	2.13678	3.88834	2.06449
ENSMUSG00000027985	Lef1	-3.68424	1.56706e-40	9.44705e-39	0.309295	0.168848	0.0962626	0.0685426	0.056328	0.0331749	0.0323521	0.0526393	0.0336558	0.0429976
ENSMUSG00000039431	Mtmr7	3.46164	2.06375e-40	1.23942e-38	0.0328433	0.033881	0.012622	0.0173196	0.996849	0.897378	0.861174	1.11759	0.998107	1.06472
ENSMUSG00000076731	NA	-5.07933	3.41342e-40	2.04226e-38	136.265	20.712	49.7781	27.8838	5.86389	5.66689	5.57971	6.83446	5.98316	6.28928
ENSMUSG00000055067	Smyd3	3.46631	3.4817e-40	2.07527e-38	0.261026	0.177878	0.0728244	0.0628347	3.92794	3.58551	7.0334	5.50011	6.60235	5.22929
ENSMUSG00000032131	Abcg4	-5.36998	3.65372e-40	2.16965e-38	9.61062	4.95867	5.95788	5.77457	1.17294	0.389313	0.746437	0.505038	0.426885	0.645043
ENSMUSG00000051934	Spats2	3.89192	3.87084e-40	2.29001e-38	0.0416076	0.037635	0.0267876	0.0204322	1.09994	1.70257	1.84764	1.98714	2.54954	1.81718
ENSMUSG00000087689	NA	7.74341	3.99371e-40	2.35392e-38	0.086952	0.0547987	0.0490755	0.0413673	65.2738	78.9683	78.1616	29.4811	3.57083	28.3553
ENSMUSG00000032204	Aqp9	-3.88757	5.641e-40	3.31252e-38	2.46882	1.82138	0.709276	0.617479	0.374342	0.204691	0.232099	0.329547	0.479477	0.282971
ENSMUSG00000002617	Zfp40	3.239	7.23728e-40	4.23421e-38	0.191868	0.149463	0.0582816	0.0711692	4.12348	3.05836	3.40842	4.28239	4.17699	4.50877
ENSMUSG00000052560	Cpne8	5.84917	9.3032e-40	5.42287e-38	0.00955108	0.00698234	0.00668571	0.0051831	2.14256	2.04339	1.82469	1.81946	0.361644	1.55514
ENSMUSG00000029088	Kcnip4	3.14451	1.16526e-39	6.76748e-38	0.00419913	0.00275493	0.00129678	0.00118839	0.0490364	0.065999	0.0678823	0.0899726	0.0816232	0.078754
ENSMUSG00000014686	Ceacam16	4.44434	1.40473e-39	8.12844e-38	0.251036	0.149714	0.130569	0.12031	20.9077	12.7936	12.825	13.5096	8.69002	12.6397
ENSMUSG00000061132	Blnk	-3.43732	2.63084e-39	1.5168e-37	0.444078	0.204179	0.130528	0.109435	0.0510736	0.0625732	0.0720597	0.0697904	0.0988339	0.0642233
ENSMUSG00000060149	BC002059	3.65702	3.03729e-39	1.74479e-37	0.341109	0.297665	0.0749467	0.0840789	6.86857	7.06588	8.90924	7.58927	11.1487	7.65135
ENSMUSG00000044098	Rsbn1	3.59435	6.37755e-39	3.6504e-37	1.00935	0.978466	0.272206	0.205356	18.1757	21.288	29.7398	25.0761	24.7504	25.4528
ENSMUSG00000036792	Mbd5	3.324	8.0814e-39	4.60901e-37	0.205845	0.13937	0.0649754	0.0489034	4.81231	2.8488	2.88566	4.43369	3.75087	4.44208
ENSMUSG00000020297	Nsg2	-3.34395	1.04264e-38	5.92514e-37	0.234985	0.159624	0.119128	0.0694309	0.055074	0.0503167	0.0467902	0.0573123	0.0501735	0.0527405
ENSMUSG00000001870	Ltbp1	-4.51543	1.10831e-38	6.2758e-37	0.0723428	0.126327	0.0652669	0.0387905	0.0109064	0.0145799	0.00938268	0.018632	0.00853671	0.0150626
ENSMUSG00000035042	Ccl5	-4.43636	1.26245e-38	7.12321e-37	9.76046	6.26797	7.75427	5.35481	1.49644	1.3835	1.6421	1.06898	1.67464	1.00959
ENSMUSG00000030223	Ptpro	-4.86528	1.41219e-38	7.93983e-37	0.655561	0.315404	0.10702	0.0721169	0.0422059	0.0181765	0.0161685	0.0303455	0.0383105	0.0276309
ENSMUSG00000076522	NA	-6.14438	1.52308e-38	8.53302e-37	139.21	305.879	42.0952	13.6045	5.27536	4.99817	5.0197	6.14852	5.38266	5.65806
ENSMUSG00000017314	Mpp2	-4.39092	1.75536e-38	9.79972e-37	0.857304	0.39941	0.51455	0.482742	0.0952912	0.104174	0.0906732	0.145237	0.0972295	0.131686
ENSMUSG00000041992	Rapgef5	4.84032	1.83746e-38	1.02221e-36	0.0570299	0.0343453	0.00791378	0.0109532	3.77098	2.70152	2.56799	1.59393	2.13612	1.5073
ENSMUSG00000037475	Thoc2	3.98418	1.91927e-38	1.06399e-36	0.303852	0.240258	0.0426391	0.0598305	7.77595	7.18525	7.52512	7.70865	9.05925	7.91541
ENSMUSG00000102559	NA	3.61535	2.28704e-38	1.26345e-36	0.881271	0.580538	0.33496	0.29929	27.8647	21.6447	28.3273	20.7971	16.6925	21.2799
ENSMUSG00000095981	NA	-5.12225	3.35594e-38	1.84752e-36	43.9698	59.568	73.2686	20.193	5.81669	5.51106	5.5348	6.77946	5.93501	6.23866
ENSMUSG00000098045	NA	3.73621	4.22508e-38	2.31795e-36	0.49927	0.498823	0.256975	0.266347	14.3404	13.5123	19.6368	20.7135	26.0036	22.4041
ENSMUSG00000024776	Stambpl1	3.42183	4.90681e-38	2.68267e-36	0.756554	0.436618	0.167782	0.162524	17.1166	13.4541	10.5039	13.388	11.517	12.463
ENSMUSG00000030671	Pde3b	4.9136	5.31158e-38	2.89399e-36	0.396274	0.271141	0.043228	0.0470567	23.94	14.6595	16.1782	15.395	12.3752	14.8824
ENSMUSG00000028364	Tnc	-5.23382	1.01239e-37	5.49706e-36	0.264032	0.229373	0.40618	0.275189	0.0331217	0.0364024	0.0340379	0.0416923	0.0351472	0.0383665
ENSMUSG00000063171	Rps4l	-4.72281	1.37187e-37	7.42355e-36	34.0417	10.3055	14.9042	19.3641	2.91127	2.7583	2.77019	3.66459	2.97049	3.12247
ENSMUSG00000004637	Wwox	3.69318	1.5958e-37	8.60594e-36	0.158424	0.087945	0.04019	0.0318647	2.98333	1.83975	2.93666	4.74369	3.23674	4.53324
ENSMUSG00000035649	Zcchc7	3.74363	1.6703e-37	8.97717e-36	0.372019	0.261705	0.0572565	0.0616778	6.54819	6.98922	7.37459	8.22037	8.94564	7.96823
ENSMUSG00000024353	Mzb1	-4.72479	2.1896e-37	1.17284e-35	9.75707	8.97067	12.8335	5.80003	1.42395	1.32368	1.38051	2.0041	1.48033	1.55607
ENSMUSG00000020303	Stc2	5.0632	2.65244e-37	1.41597e-35	0.286132	0.195232	0.150218	0.0894807	10.6723	21.2572	25.3834	14.2367	46.1808	15.3265
ENSMUSG00000059810	Rgs3	-4.85134	3.14145e-37	1.6714e-35	0.96075	0.460802	0.44037	0.294521	0.0336792	0.0550819	0.032047	0.110284	0.0736376	0.113958
ENSMUSG00000096074	NA	-5.52092	4.0824e-37	2.16476e-35	57.8278	38.8474	100.858	31.8814	5.47518	5.18749	5.20984	6.38142	5.58655	6.10727
ENSMUSG00000095351	NA	-6.14125	4.52822e-37	2.39316e-35	90.2746	58.9484	138.067	13.5895	4.32122	4.09417	4.1118	5.03646	4.40912	4.6347
ENSMUSG00000022641	Bbx	4.79377	5.1267e-37	2.70046e-35	0.236026	0.205794	0.0284028	0.0344918	9.36801	8.139	11.339	13.6825	6.6206	13.2161
ENSMUSG00000102277	NA	3.59381	5.48771e-37	2.88105e-35	0.606697	0.421715	0.307149	0.285418	13.8853	13.031	19.5501	22.6088	21.4244	22.2179
ENSMUSG00000029763	Exoc4	3.57757	5.83757e-37	3.05461e-35	0.29571	0.199721	0.0531211	0.0478364	6.23093	5.02465	5.27525	5.67077	4.86782	5.52311
ENSMUSG00000086998	NA	-4.55732	6.64614e-37	3.46627e-35	22.0105	5.3218	3.53672	1.88908	0.956798	0.971275	0.812883	1.23465	0.906527	1.08118
ENSMUSG00000031246	Sh3bgrl	4.1842	6.87376e-37	3.57323e-35	0.214567	0.171239	0.0322112	0.0496677	8.34805	7.46127	6.85024	5.20263	6.69901	5.14074
ENSMUSG00000046876	Atxn1	4.61379	7.7087e-37	3.99417e-35	0.284806	0.183729	0.0330454	0.0415074	12.4155	6.22544	6.8187	12.7727	9.25045	11.2638
ENSMUSG00000030737	Slco2b1	-3.84935	8.07996e-37	4.17289e-35	0.493357	0.228494	0.215593	0.204595	0.09279	0.0715583	0.0574933	0.0829977	0.0594487	0.0856348
ENSMUSG00000001014	Icam4	-4.41287	1.13041e-36	5.81902e-35	21.3921	14.0942	15.8226	16.8274	3.08847	3.18438	2.85236	4.49958	3.15129	3.99451
ENSMUSG00000076564	NA	-5.94898	1.24511e-36	6.38873e-35	105.417	67.6809	141.581	14.199	5.25617	4.97999	5.00145	6.12616	5.36309	5.63748
ENSMUSG00000002985	Apoe	-4.64385	1.33957e-36	6.85125e-35	168.149	62.8691	80.6783	75.8643	10.9171	16.644	24.5902	10.7002	17.0951	10.7779
ENSMUSG00000054435	Gimap4	-4.23756	1.99453e-36	1.01682e-34	5.24618	4.16616	0.803825	0.731607	0.412876	0.391182	0.436519	0.463391	0.405671	0.492031
ENSMUSG00000005465	Il27ra	-4.61614	2.58564e-36	1.31395e-34	2.0795	1.627	2.05349	1.33341	0.234156	0.221853	0.231721	0.502161	0.32493	0.356624
ENSMUSG00000105176	NA	2.98258	2.72715e-36	1.38144e-34	0.623516	0.48483	0.21006	0.193947	8.24591	9.30609	12.9173	10.6856	11.0504	10.3277
ENSMUSG00000018593	Sparc	-6.2158	3.19673e-36	1.61415e-34	1.35299	1.71072	1.2916	3.62302	0.18512	0.114387	0.103392	0.15244	0.12524	0.133805
ENSMUSG00000050232	Cxcr3	-4.20482	3.52901e-36	1.77627e-34	6.18955	4.20397	5.55816	3.56117	1.07954	1.06216	1.08649	1.20983	1.05914	1.15786
ENSMUSG00000027737	Slc7a11	6.56461	3.79946e-36	1.90634e-34	0.0314987	0.0050676	0.00383618	0.00385612	3.25849	6.47791	3.24313	1.13858	2.30618	1.10064
ENSMUSG00000043592	Unc5cl	-3.32227	4.01366e-36	2.00746e-34	0.183316	0.09531	0.0627289	0.0721479	0.0388341	0.0322751	0.0363039	0.0428797	0.0389289	0.0379977
ENSMUSG00000074825	Itpripl1	-4.35047	4.04956e-36	2.01905e-34	45.8552	27.9709	30.6613	18.6999	3.2332	9.18994	6.85223	6.09502	4.49859	5.56942
ENSMUSG00000078502	Gm13212	4.15768	4.61327e-36	2.2929e-34	0.144347	0.12552	0.0417621	0.0398304	3.34433	4.53572	5.82843	4.14411	9.63876	4.34225
ENSMUSG00000038372	Gmds	3.56714	5.32345e-36	2.6376e-34	0.0855903	0.0642063	0.024796	0.0239747	1.39085	2.1462	1.99026	1.67972	3.15665	1.61286
ENSMUSG00000047996	Prrg1	4.96887	5.48262e-36	2.708e-34	0.0564249	0.0334321	0.0165821	0.0107982	1.73496	1.44928	1.58781	5.27679	3.27349	5.15777
ENSMUSG00000022696	Sidt1	-3.46668	5.73409e-36	2.82342e-34	0.208537	0.156293	0.107503	0.059808	0.0484575	0.0500316	0.0484738	0.0419965	0.0348638	0.0346486
ENSMUSG00000051839	Gypa	-5.6963	6.08993e-36	2.98636e-34	7.48274	5.30282	0.38177	0.714334	0.185711	0.166178	0.163621	0.200416	0.175452	0.20656
ENSMUSG00000036594	H2-Aa	-5.34029	6.10269e-36	2.98636e-34	26.7357	9.56589	5.85736	9.69185	0.563088	0.533501	0.578664	1.78511	1.53977	1.95676
ENSMUSG00000034730	Adgrb1	5.01262	6.20153e-36	3.02539e-34	0.0283456	0.0176747	0.0154477	0.0142628	3.78745	1.51069	1.89087	1.62034	3.87414	1.49193
ENSMUSG00000023571	C1qtnf12	-4.88914	6.22717e-36	3.02858e-34	101.08	66.3598	102.9	96.1913	18.1195	11.1268	12.6252	13.1779	16.6216	12.212
ENSMUSG00000000127	Fer	3.98857	6.47493e-36	3.13945e-34	0.0943791	0.0771618	0.0155033	0.0175232	2.85045	2.0137	1.7506	3.0638	2.46245	2.91362
ENSMUSG00000023274	Cd4	-3.28312	6.84675e-36	3.30961e-34	0.598829	0.394188	0.30982	0.223893	0.142215	0.130097	0.130657	0.191475	0.152614	0.136753
ENSMUSG00000028393	Alad	-5.11577	9.6953e-36	4.67231e-34	25.614	13.9668	20.2967	19.3722	1.81484	3.231	3.36208	1.55366	3.27744	1.59624
ENSMUSG00000026004	Kansl1l	4.67449	1.26575e-35	6.08134e-34	0.441217	0.352991	0.0462507	0.0619024	18.5618	16.2599	21.3028	13.581	16.1631	14.3064
ENSMUSG00000095612	NA	-3.45423	1.36415e-35	6.53432e-34	31.0888	18.5813	12.1308	5.07173	4.96717	4.70618	4.72645	5.78933	5.06821	5.32752
ENSMUSG00000079523	Tmsb10	-3.4343	1.51079e-35	7.21495e-34	994.518	557.713	550.045	420.493	212.118	188.183	235.295	213.116	300.252	206.451
ENSMUSG00000031074	Fgf3	-4.35138	1.58273e-35	7.53579e-34	2.19062	2.32019	2.54981	1.68566	0.45142	0.427701	0.429544	0.526138	0.460603	0.484169
ENSMUSG00000024670	Cd6	-3.91525	1.70942e-35	8.11464e-34	0.515791	0.254303	0.327836	0.253619	0.0822566	0.080622	0.0877167	0.102483	0.0955063	0.0943084
ENSMUSG00000030701	Plekhb1	4.2239	1.91789e-35	9.07707e-34	0.202998	0.139269	0.0732991	0.056014	12.3889	3.76432	7.18442	8.61068	5.92261	7.67669
ENSMUSG00000052155	Acvr2a	3.64598	1.93648e-35	9.13775e-34	0.104835	0.0783934	0.0275085	0.0281714	1.36102	3.14884	2.12575	2.46781	3.2932	2.68108
ENSMUSG00000021061	Sptb	-5.59782	2.05547e-35	9.67049e-34	8.49796	3.60201	3.63837	3.56995	0.420381	0.122098	0.136578	0.469244	0.679217	0.478998
ENSMUSG00000092216	Gm19345	4.18382	2.18097e-35	1.02305e-33	0.358279	0.216521	0.177031	0.173996	24.761	15.1206	14.9105	16.1044	10.2257	15.0427
ENSMUSG00000096958	NA	4.47924	2.48576e-35	1.16259e-33	0.0292116	0.0285591	0.0103532	0.00609617	1.68713	1.89779	1.71015	1.07891	0.691436	1.03319
ENSMUSG00000074024	4632427E13Rik	2.86285	3.10198e-35	1.44653e-33	1.35921	1.05747	0.436442	0.371613	19.249	20.5769	16.6402	23.0491	16.7282	23.8418
ENSMUSG00000043505	Gimap5	-3.58136	3.85579e-35	1.79277e-33	2.01635	1.72897	1.29454	0.757179	0.401513	0.353244	0.409345	0.685243	0.395049	0.530611
ENSMUSG00000090216	NA	3.49063	4.05576e-35	1.88023e-33	0.937082	0.856729	0.209964	0.201181	23.0493	15.4447	18.0917	22.3426	19.0114	21.0323
ENSMUSG00000100182	1810006J02Rik	4.12763	5.2286e-35	2.41689e-33	0.226056	0.175376	0.0968802	0.0916552	7.14324	6.81338	8.9977	7.75596	18.277	8.13882
ENSMUSG00000048752	Prss50	-5.3236	6.77523e-35	3.11958e-33	5.51812	3.05881	5.72537	6.11317	0.844057	0.554899	0.532703	0.562151	0.492129	0.572734
ENSMUSG00000007617	Homer1	4.17451	6.78811e-35	3.11958e-33	0.174906	0.137392	0.0279016	0.0311629	6.76756	4.87671	5.59151	5.13397	3.14351	5.09048
ENSMUSG00000026069	Il1rl1	-5.56092	8.15958e-35	3.73902e-33	3.47391	3.25793	0.334467	0.383429	0.0837567	0.0763037	0.0842956	0.180221	0.0821735	0.179666
ENSMUSG00000067931	Zfp948	3.78338	9.65599e-35	4.41198e-33	0.136608	0.131784	0.0626289	0.0512962	3.64459	5.18721	7.53674	4.44035	3.31369	4.39475
ENSMUSG00000098814	NA	-6.64277	1.17009e-34	5.33096e-33	747.55	38.8294	77.7721	23.7845	5.41366	5.12921	5.1513	6.30972	5.52378	5.8064
ENSMUSG00000102564	NA	-3.32944	1.25712e-34	5.71109e-33	8.39874	8.64062	3.16914	2.64748	1.39415	1.69474	1.60192	2.39138	2.30823	2.56739
ENSMUSG00000095200	NA	-3.90236	1.28747e-34	5.83224e-33	26.0465	28.8623	23.6602	9.35623	5.54874	5.25719	5.27984	6.46716	5.66161	5.95128
ENSMUSG00000037336	Mfsd2b	-4.07002	1.35633e-34	6.12665e-33	17.9067	14.9163	13.3025	10.8967	3.81589	2.02278	2.72552	4.17726	3.23802	4.9786
ENSMUSG00000031443	F7	5.42763	1.52826e-34	6.88368e-33	0.360816	0.327446	0.366943	0.161358	71.6516	49.9353	98.901	30.8409	35.0926	26.5506
ENSMUSG00000070576	Mn1	-3.9728	1.57277e-34	7.06412e-33	0.430885	0.408375	0.332667	0.253079	0.122267	0.0799868	0.0720213	0.0848243	0.109903	0.0780579
ENSMUSG00000051727	Kctd14	-3.24207	1.58798e-34	7.11228e-33	3.48982	2.36786	0.929629	0.684049	0.697862	0.515731	0.544515	0.78897	0.754781	0.538912
ENSMUSG00000056260	Lrif1	2.94447	1.59324e-34	7.11571e-33	0.153881	0.132398	0.043135	0.0391947	2.54264	2.18309	2.18717	2.20924	2.43443	2.595
ENSMUSG00000095210	NA	-4.56568	1.9376e-34	8.6294e-33	51.3683	81.6522	11.8563	11.0672	5.07175	4.80526	4.82596	5.91121	5.17491	5.43968
ENSMUSG00000059060	Rad51b	3.87105	2.0461e-34	9.0871e-33	0.123327	0.0732324	0.029659	0.0272503	3.07884	1.92512	3.14663	2.33421	5.21959	2.42472
ENSMUSG00000041272	Tox	5.22429	2.15645e-34	9.55042e-33	0.036045	0.0282539	0.00927621	0.0103881	1.78177	2.26958	1.92377	1.54995	6.75796	1.60143
ENSMUSG00000042978	Sbk1	-3.81765	2.78141e-34	1.22839e-32	3.85994	2.13702	2.22597	1.84465	0.412102	0.595434	0.794065	0.909591	0.657007	0.914383
ENSMUSG00000087203	Gm13986	5.64296	2.94119e-34	1.29535e-32	0.0577667	0.0168922	0.00996043	0.00850123	6.19404	1.89774	4.28149	3.72891	0.898747	3.94496
ENSMUSG00000097325	Gm16897	-4.72893	3.10141e-34	1.36213e-32	10.7775	9.99849	5.67246	4.35488	0.60125	0.636676	0.471151	1.76619	1.65168	1.49399
ENSMUSG00000029596	Sdsl	-5.43545	3.59024e-34	1.57247e-32	3.7447	2.54877	4.27588	3.5148	0.299432	0.194109	0.194946	0.624514	0.450244	0.507085
ENSMUSG00000000805	Car4	7.61238	4.35478e-34	1.90207e-32	0.183919	0.134454	0.113596	0.101499	291.302	74.7365	90.2939	71.1834	7.38401	65.3932
ENSMUSG00000044927	H1fx	-4.84227	4.41366e-34	1.92249e-32	16.886	12.9441	21.9616	15.7622	3.01182	2.42121	3.03955	2.76572	2.3281	2.5451
ENSMUSG00000026142	Rhbdd1	3.40626	4.5673e-34	1.98396e-32	0.55456	0.353783	0.117686	0.0816119	8.84002	7.50222	11.3696	8.58827	9.8812	8.01907
ENSMUSG00000114205	NA	3.6445	5.46682e-34	2.36821e-32	1.59279	0.686566	0.352675	0.323411	25.4126	17.6001	24.4651	42.3741	31.6143	39.6647
ENSMUSG00000051000	Fam160a1	4.74917	7.42399e-34	3.19873e-32	0.0209871	0.0134959	0.0116423	0.00718521	1.88951	0.822321	0.919258	2.01502	0.585885	1.8117
ENSMUSG00000073779	NA	3.48924	7.42437e-34	3.19873e-32	0.337204	0.197998	0.0997046	0.0772086	7.36975	7.32328	8.25885	5.05804	7.19768	4.51991
ENSMUSG00000095285	NA	-3.70786	8.54347e-34	3.67092e-32	27.7465	14.4942	18.2536	9.38691	5.02764	4.76347	4.78399	5.85981	5.12991	5.39237
ENSMUSG00000038210	Hoxa11	5.74587	8.63152e-34	3.69872e-32	0.406972	0.297518	0.251364	0.224595	42.5897	18.1044	32.9217	119.073	53.3224	122.059
ENSMUSG00000054612	Mgmt	2.87539	1.05139e-33	4.49322e-32	0.201248	0.165134	0.0868173	0.070559	4.06756	3.20727	2.6581	4.0415	3.12361	3.64334
ENSMUSG00000024423	Impact	2.59263	1.09436e-33	4.66427e-32	0.948714	0.70433	0.303902	0.266661	9.11286	13.0276	11.3442	11.8912	12.3123	11.2326
ENSMUSG00000074219	NA	-4.46885	1.4153e-33	6.01598e-32	1.99829	1.77759	1.82294	1.16092	0.181571	0.277161	0.331147	0.246896	0.571233	0.29482
ENSMUSG00000096433	Zfp994	3.09548	1.52583e-33	6.46845e-32	0.221694	0.166004	0.0478582	0.0564217	2.4878	3.41603	3.26415	4.07649	3.4794	4.09412
ENSMUSG00000092455	NA	3.45612	1.57626e-33	6.66441e-32	2.1584	1.12517	0.365623	0.361869	31.1314	35.3229	37.1636	31.2442	41.7142	26.4236
ENSMUSG00000048232	Fbxo10	-3.90142	1.91805e-33	8.08797e-32	2.45744	0.961864	1.08678	1.12831	0.395715	0.297764	0.426742	0.458539	0.250451	0.371523
ENSMUSG00000062310	Glrp1	4.40881	2.49324e-33	1.04855e-31	0.292332	0.200626	0.103175	0.092188	8.7974	10.8533	22.2834	8.18835	18.897	7.97094
ENSMUSG00000076576	NA	-5.41907	2.53672e-33	1.06401e-31	38.0833	26.8123	34.9082	64.1486	4.58872	4.34761	4.36634	5.34824	4.68206	4.92161
ENSMUSG00000030470	Csrp3	-3.21983	2.67558e-33	1.1193e-31	0.769016	0.775697	0.389588	0.295647	0.271338	0.173452	0.192864	0.228614	0.200138	0.245441
ENSMUSG00000094124	NA	-3.92017	2.7769e-33	1.15863e-31	43.1561	27.2009	27.2022	7.6129	6.2247	5.78422	5.69523	6.97596	6.35132	6.41949
ENSMUSG00000074575	Kcng1	-4.15574	2.81647e-33	1.17205e-31	0.71931	0.472237	0.635925	0.482585	0.133405	0.126396	0.132018	0.161706	0.136119	0.143083
ENSMUSG00000024663	Rab3il1	-3.80471	2.98378e-33	1.23843e-31	4.02061	1.69087	1.70688	1.96191	0.408918	0.788276	0.706369	0.698405	0.699673	0.637633
ENSMUSG00000039153	Runx2	3.26705	3.08015e-33	1.27508e-31	0.673556	0.454074	0.170622	0.123781	10.248	6.85168	10.7166	14.8726	10.3364	13.185
ENSMUSG00000022865	Cxadr	3.7399	3.2153e-33	1.32757e-31	0.125209	0.0765979	0.0232974	0.0312247	3.40624	2.03101	3.98899	2.31595	2.45724	2.37037
ENSMUSG00000024664	Fads3	-4.70098	3.25575e-33	1.34078e-31	3.33486	2.39124	2.41914	2.48635	0.254508	0.319504	0.242174	0.604392	0.697904	0.52547
ENSMUSG00000063663	Brwd3	3.13062	3.85668e-33	1.58414e-31	0.254156	0.18993	0.0507754	0.0557579	4.12175	3.5835	3.38939	4.25329	3.42673	4.30744
ENSMUSG00000076536	NA	-3.38017	4.33972e-33	1.77794e-31	15.7555	17.6052	9.05376	9.35533	4.71598	4.46818	4.48743	5.49656	4.81191	5.0581
ENSMUSG00000034480	Diaph2	4.57331	4.75105e-33	1.94144e-31	0.0944893	0.0670175	0.0081979	0.0105281	2.47001	3.12443	2.98617	3.06619	3.48638	3.08138
ENSMUSG00000094872	NA	-6.44546	5.61858e-33	2.29004e-31	65.2685	27.5884	158.909	120.259	5.51698	5.22709	5.24961	6.43013	5.6292	5.91721
ENSMUSG00000031375	Bgn	-5.03157	9.58552e-33	3.89688e-31	1.35268	1.27039	2.0155	1.88805	0.233476	0.221208	0.222161	0.27212	0.238225	0.250413
ENSMUSG00000076532	NA	-3.7314	1.00701e-32	4.08341e-31	16.8381	30.7365	11.4714	10.1935	4.8262	4.57262	4.59232	5.62503	4.92437	5.17632
ENSMUSG00000040407	Akap9	3.20635	1.16908e-32	4.7285e-31	0.416468	0.339001	0.0928435	0.0895577	5.38478	5.95763	5.67144	8.3965	8.33189	8.17651
ENSMUSG00000024112	Cacna1h	-4.34901	1.17383e-32	4.73565e-31	0.377753	0.243889	0.375018	0.139924	0.0495174	0.0459957	0.0461938	0.0814778	0.049534	0.0708129
ENSMUSG00000045954	Cavin2	-4.14866	1.28565e-32	5.1736e-31	1.03897	2.3462	0.508473	0.517493	0.208203	0.205154	0.198113	0.242664	0.220935	0.250104
ENSMUSG00000033487	Fndc3a	4.32509	1.42773e-32	5.73082e-31	0.837486	0.649895	0.0903792	0.108685	28.1988	20.0954	23.1162	24.8047	27.0342	23.3968
ENSMUSG00000047181	Samd14	-6.34827	1.52498e-32	6.10571e-31	13.747	8.9325	12.2281	10.3719	1.34419	0.195414	0.287616	0.646565	0.228589	0.884855
ENSMUSG00000038725	Pkhd1l1	-4.49814	1.56719e-32	6.25889e-31	0.45208	0.251753	0.0381833	0.0497102	0.0241131	0.0220845	0.0237093	0.0276358	0.0254237	0.0245692
ENSMUSG00000067818	Myl9	-5.27156	1.68537e-32	6.71396e-31	1.91478	6.62244	5.60409	3.21304	0.625158	0.435522	0.437398	0.57862	0.469025	0.493022
ENSMUSG00000018398	2008-09-01	-3.21757	2.15826e-32	8.57623e-31	16.6545	11.0839	9.05847	7.67101	5.47155	4.29268	5.06504	4.47491	4.57821	3.71146
ENSMUSG00000029765	Plxna4	-4.39425	2.46298e-32	9.76262e-31	0.0356596	0.0978846	0.0397978	0.0230606	0.0093764	0.00690957	0.0109047	0.0097141	0.00717535	0.00977727
ENSMUSG00000101799	9330175M20Rik	-4.13244	2.56689e-32	1.01491e-30	0.125491	0.284124	0.0611565	0.0634102	0.0250415	0.0246748	0.023828	0.0303538	0.028617	0.0300812
ENSMUSG00000021103	Mnat1	3.3713	3.20265e-32	1.26314e-30	0.261268	0.193379	0.045711	0.0482488	3.65626	3.55999	4.1858	4.92581	5.57986	4.62735
ENSMUSG00000097494	4933406C10Rik	2.58988	3.88786e-32	1.52958e-30	0.157892	0.108943	0.0471168	0.0489526	1.83911	1.68206	1.79469	2.21392	1.72071	2.09851
ENSMUSG00000021619	Atg10	3.68904	4.38842e-32	1.72224e-30	0.0748571	0.0512413	0.0157604	0.0150754	1.17433	1.15248	1.02441	2.19698	2.20474	2.02538
ENSMUSG00000076630	NA	-3.11189	4.5168e-32	1.76825e-30	149.887	114.779	81.7159	41.5901	39.6013	37.5205	37.6821	46.156	40.4068	42.4742
ENSMUSG00000030219	Erp27	3.65218	4.61598e-32	1.80262e-30	0.512125	0.30101	0.123994	0.119833	15.6248	6.6015	12.1389	11.4586	7.73406	11.6876
ENSMUSG00000050315	Synpo2	-3.09335	4.98015e-32	1.94006e-30	0.13494	0.0943105	0.0333379	0.031689	0.021725	0.0322475	0.0351427	0.029119	0.0243836	0.0267962
ENSMUSG00000035992	Fnip1	4.09069	6.13445e-32	2.38387e-30	0.647245	0.466195	0.0773133	0.0846652	16.1498	13.9681	11.7118	17.7122	18.5939	17.1286
ENSMUSG00000027676	Ccdc39	3.08461	6.23687e-32	2.41774e-30	0.103155	0.0600503	0.037756	0.0305726	1.0516	1.6794	1.9153	1.7374	2.09066	1.95345
ENSMUSG00000096715	NA	-5.82164	6.32164e-32	2.44462e-30	116.763	112.172	77.7218	4.24313	4.51702	4.27968	4.29812	5.26467	4.6089	4.84471
ENSMUSG00000062661	Ncs1	-4.10364	7.36252e-32	2.84021e-30	0.416304	0.321248	0.356745	0.241837	0.0944116	0.0599975	0.0613516	0.0751482	0.119828	0.0716234
ENSMUSG00000033538	Casp4	4.30451	9.07842e-32	3.49365e-30	0.423434	0.252907	0.0485315	0.0566132	8.84837	9.31842	12.2561	9.15556	18.815	9.39949
ENSMUSG00000102352	NA	2.97079	1.0049e-31	3.85781e-30	2.79608	1.47905	0.61076	0.602173	34.8327	31.1689	44.827	33.7315	32.6014	31.3175
ENSMUSG00000067567	Hdac8	2.87497	1.09727e-31	4.20221e-30	0.147439	0.101916	0.0567765	0.0472922	1.89923	1.71706	1.77205	3.02491	2.76945	2.76845
ENSMUSG00000097392	D930016D06Rik	3.13663	1.1283e-31	4.31067e-30	0.227167	0.139437	0.054932	0.0473081	3.31019	2.86931	4.05247	2.79729	4.2276	2.76765
ENSMUSG00000104452	NA	-4.8921	1.15849e-31	4.41535e-30	30.3776	120.42	31.8197	15.6354	5.86389	5.55577	5.57971	6.83446	5.98316	6.28928
ENSMUSG00000038248	Sobp	3.80039	1.17787e-31	4.47845e-30	0.0383642	0.021554	0.00877605	0.00842959	0.861484	0.615029	0.673948	0.743658	1.59586	0.762537
ENSMUSG00000029534	St7	3.25345	1.21036e-31	4.59098e-30	0.369486	0.259038	0.112596	0.0983128	3.94971	6.1014	7.25685	6.60885	10.5803	6.51402
ENSMUSG00000037224	Zfyve28	-3.04557	1.30785e-31	4.94891e-30	0.250433	0.101207	0.0633233	0.054778	0.0525017	0.0479874	0.0393781	0.0503931	0.0453766	0.0450483
ENSMUSG00000011256	Adam19	-5.36403	1.31098e-31	4.94895e-30	2.6975	0.564201	0.379192	0.188228	0.0695824	0.0431517	0.0319013	0.106904	0.034208	0.103125
ENSMUSG00000027562	Car2	-6.6162	1.41324e-31	5.32229e-30	152.272	95.4626	26.4878	36.4809	0.914086	0.881118	1.11182	5.85498	0.819136	6.23192
ENSMUSG00000038997	Asb17	-3.07534	1.59978e-31	6.01056e-30	1.25343	0.942915	0.369806	0.440052	0.285808	0.290849	0.423045	0.308439	0.27542	0.283835
ENSMUSG00000037379	Spon2	-4.55046	1.65223e-31	6.19292e-30	1.47088	0.758641	1.34042	1.15784	0.216227	0.204865	0.173261	0.218856	0.31352	0.219707
ENSMUSG00000044957	Pp2d1	3.19909	1.77217e-31	6.62682e-30	0.0753551	0.0843761	0.0347596	0.03369	2.25555	1.99514	1.8286	2.0274	1.47292	1.87341
ENSMUSG00000037872	Ackr1	-3.18374	2.01883e-31	7.53141e-30	7.38954	3.23195	2.31655	2.65998	1.50961	1.43029	1.43645	1.75947	1.54031	1.61912
ENSMUSG00000096632	NA	-5.00967	2.17496e-31	8.09484e-30	59.7084	21.7386	70.7994	20.7821	5.59167	5.29787	5.32069	6.5172	5.70541	5.99732
ENSMUSG00000049744	Arhgap15	4.66088	2.3392e-31	8.6857e-30	0.258042	0.149353	0.0191638	0.0283038	5.23031	6.85778	6.41374	9.67345	10.2402	10.2029
ENSMUSG00000039137	Whrn	-2.74006	2.47385e-31	9.16422e-30	0.193631	0.129437	0.082367	0.0569638	0.0541606	0.0634683	0.0569607	0.0714311	0.0523538	0.0718478
ENSMUSG00000094194	NA	-5.48181	2.57953e-31	9.53346e-30	64.3836	200.466	32.9913	10.2464	5.40354	5.11962	5.14168	6.29793	5.51346	5.79554
ENSMUSG00000027200	Sema6d	-3.17682	3.17812e-31	1.17184e-29	0.0287731	0.02436	0.00999648	0.00718057	0.0060034	0.00511916	0.00533163	0.00909619	0.00551296	0.00879985
ENSMUSG00000075269	Bex6	-3.42174	3.4044e-31	1.25236e-29	29.6625	24.4572	6.23836	6.09205	3.6225	5.24918	4.05523	5.2983	6.23278	5.18039
ENSMUSG00000047953	Gp5	-5.15654	3.62321e-31	1.32977e-29	10.0809	21.0999	19.766	13.5624	1.76543	1.20223	1.90736	3.02216	1.2009	3.35308
ENSMUSG00000064023	Klk8	-4.43532	4.41263e-31	1.61576e-29	2.75073	2.26983	3.33201	2.38281	0.458872	0.452152	0.523961	0.663182	0.505663	0.757928
ENSMUSG00000076586	NA	-3.42955	4.44797e-31	1.62494e-29	21.7547	15.7971	6.01191	11.2268	4.60334	4.36146	4.38025	5.36527	4.69697	4.93729
ENSMUSG00000107962	NA	3.15619	5.32922e-31	1.94241e-29	1.9493	1.61326	0.590629	0.578475	31.2745	24.6213	32.0099	38.154	50.688	41.2296
ENSMUSG00000039395	Mreg	5.34681	5.99112e-31	2.17865e-29	0.134578	0.0481361	0.0306799	0.0235877	15.0052	9.52096	8.52021	3.35182	5.00461	3.16648
ENSMUSG00000000617	Grm6	-3.95948	6.55632e-31	2.37873e-29	0.714342	0.840719	0.853325	0.426714	0.185623	0.17587	0.176628	0.216347	0.189399	0.199089
ENSMUSG00000047141	Zfp654	3.81238	7.10524e-31	2.572e-29	0.306681	0.30123	0.0444448	0.064768	8.79147	6.99374	7.87891	7.79593	7.36143	7.85887
ENSMUSG00000022150	Dab2	4.54353	8.18565e-31	2.95634e-29	0.0394579	0.0263099	0.0104447	0.0148361	2.69906	3.02664	1.72414	1.1893	1.34413	0.96686
ENSMUSG00000027806	Tsc22d2	3.94508	8.45582e-31	3.04698e-29	1.42735	1.04518	0.289034	0.270876	30.3683	18.6646	25.5229	52.2899	41.2751	55.3077
ENSMUSG00000036890	Gtdc1	3.59319	8.59876e-31	3.09146e-29	0.0883352	0.0555983	0.0159522	0.0139748	1.65657	1.57496	1.54404	1.24149	2.31919	1.25187
ENSMUSG00000109536	NA	3.19209	1.03531e-30	3.71375e-29	0.534508	0.443383	0.157758	0.180144	9.07416	9.28141	8.98056	9.11927	16.6749	9.45031
ENSMUSG00000095771	NA	-5.58512	1.106e-30	3.95838e-29	37.4707	58.9939	117.886	20.7424	5.44425	5.15819	5.18041	6.34537	5.77719	5.8392
ENSMUSG00000028007	Snx7	3.78334	1.32865e-30	4.74453e-29	0.144875	0.108725	0.0293946	0.0220157	2.85051	4.07431	3.34543	3.71813	1.80683	3.56567
ENSMUSG00000026771	Spopl	3.1153	1.35732e-30	4.83602e-29	0.478361	0.362584	0.0887513	0.0905555	6.10912	5.72665	7.21064	7.59655	7.35893	7.53887
ENSMUSG00000022489	Pde1b	3.75051	1.5005e-30	5.33418e-29	0.916738	0.33009	0.170428	0.164235	20.5302	10.4349	12.1115	23.5135	12.9014	20.7355
ENSMUSG00000113313	NA	3.15941	1.75853e-30	6.23745e-29	1.0406	0.659514	0.246532	0.229233	12.466	18.4028	19.2395	12.774	19.3529	12.1918
ENSMUSG00000040270	Bach2	-4.09983	2.38804e-30	8.45144e-29	0.23634	0.119387	0.0400531	0.0294266	0.0196413	0.0143512	0.0312019	0.0168782	0.0113791	0.016603
ENSMUSG00000106099	NA	3.54161	2.55902e-30	9.03636e-29	0.669073	0.591029	0.298457	0.287187	17.8077	18.1045	20.792	14.629	31.8198	15.3852
ENSMUSG00000021913	Ogdhl	4.10044	2.61412e-30	9.2104e-29	0.0827578	0.0570431	0.0496543	0.0469763	2.2186	3.92859	5.59693	3.18275	6.14996	3.25509
ENSMUSG00000079436	Kcnj13	3.29134	2.64723e-30	9.30638e-29	0.268707	0.167239	0.127838	0.128252	6.84857	5.50598	8.28801	5.77244	6.81266	5.40775
ENSMUSG00000033306	Lpp	5.21951	3.20981e-30	1.12592e-28	0.0836414	0.0507812	0.0120646	0.011202	3.90192	1.95334	1.89593	8.41621	2.69288	7.73585
ENSMUSG00000079017	Ifi27l2a	-3.95167	3.58002e-30	1.25301e-28	28.2577	8.84316	11.5872	11.1081	4.95371	3.0122	3.06035	4.17942	2.60268	4.12358
ENSMUSG00000093387	NA	3.16425	3.69319e-30	1.28977e-28	0.53037	0.370653	0.117963	0.123599	6.39418	8.57753	7.51634	7.22229	12.3695	7.9425
ENSMUSG00000055737	Ghr	5.10054	4.038e-30	1.40709e-28	0.0183991	0.0230344	0.0159097	0.0111693	4.85871	1.7717	3.01531	1.31818	1.56306	1.25432
ENSMUSG00000033450	Tagap	-3.07815	4.24889e-30	1.47733e-28	17.8265	10.4901	9.16444	5.96419	5.85416	5.08129	4.90028	4.17973	3.95579	4.44925
ENSMUSG00000086427	Hoxa11os	5.32174	4.38717e-30	1.52207e-28	0.280041	0.204724	0.172965	0.154546	27.2402	9.84774	18.0463	61.695	21.1998	60.1827
ENSMUSG00000022257	Laptm4b	2.64049	4.5212e-30	1.56514e-28	0.409759	0.250835	0.136119	0.111428	5.10151	5.68969	4.3293	4.4576	5.30334	4.21314
ENSMUSG00000044867	NA	-3.20414	4.61507e-30	1.59416e-28	3.77556	3.48387	2.1641	1.67653	0.973118	0.974175	0.873546	1.62638	1.04911	1.41787
ENSMUSG00000042476	Abcb4	-5.06844	5.04771e-30	1.73982e-28	4.67043	3.05446	0.541863	0.622564	0.396828	0.0927411	0.152717	0.13567	0.159261	0.200513
ENSMUSG00000097661	NA	3.71941	5.29045e-30	1.81952e-28	0.03638	0.0406041	0.0111492	0.0110347	0.782771	0.94074	1.27272	0.872534	1.84772	0.944925
ENSMUSG00000104262	NA	3.4706	6.62915e-30	2.275e-28	0.527869	0.352823	0.232882	0.216405	7.77468	13.4618	10.4792	15.9948	19.4754	15.5605
ENSMUSG00000042708	Shcbp1l	3.66443	7.12815e-30	2.44097e-28	0.196984	0.164345	0.069425	0.0644885	6.38538	3.72407	8.8084	5.28296	3.36182	5.29508
ENSMUSG00000027763	Mbnl1	3.56234	7.15238e-30	2.44399e-28	2.23662	2.34922	0.411772	0.496543	41.1577	42.2623	46.1981	60.4585	56.3309	62.5745
ENSMUSG00000037876	Jmjd1c	3.9564	7.4896e-30	2.55371e-28	1.18248	0.851487	0.164682	0.189351	19.7607	19.7376	20.1124	40.0987	32.2234	37.3636
ENSMUSG00000004668	Abca13	5.28197	8.13629e-30	2.76826e-28	0.258417	0.0424302	0.0136874	0.0169915	7.66489	10.2053	8.93106	5.72396	9.96577	6.03614
ENSMUSG00000102662	NA	3.84735	8.39432e-30	2.84994e-28	0.911631	0.491069	0.256835	0.255963	10.3776	19.8653	18.1515	30.2558	37.2455	27.7611
ENSMUSG00000042742	Bmt2	3.41085	8.87017e-30	3.00505e-28	0.264506	0.231359	0.0620303	0.0525244	4.0792	4.8036	3.51785	5.77529	7.3596	5.71503
ENSMUSG00000095794	NA	-5.69553	9.41635e-30	3.18329e-28	17.5299	81.5819	95.8223	26.0116	4.77834	4.52727	4.54677	5.56924	4.87554	5.12498
ENSMUSG00000033427	Upb1	-3.56408	9.71832e-30	3.27838e-28	0.641148	0.242608	0.283521	0.207231	0.139509	0.0890182	0.120557	0.116143	0.0900561	0.0855026
ENSMUSG00000052062	Pard3b	-3.99804	1.11216e-29	3.7438e-28	0.0236344	0.0506984	0.0127541	0.009547	0.00483971	0.00622306	0.00592093	0.0064466	0.00399756	0.00432567
ENSMUSG00000030979	Uros	-2.42727	1.36631e-29	4.58959e-28	6.76163	3.99434	2.17391	2.3436	2.09917	2.58989	2.80148	2.64133	2.42844	2.59683
ENSMUSG00000039841	Zfp800	4.10316	1.54718e-29	5.18617e-28	0.388305	0.3435	0.0772387	0.0851201	5.40924	7.96398	10.6136	17.8875	15.2416	17.5736
ENSMUSG00000006356	Crip2	-4.54503	1.55422e-29	5.19875e-28	9.05823	5.26992	8.32649	8.134	1.87982	0.916259	1.24073	1.72237	1.25283	1.9113
ENSMUSG00000004698	Hdac9	3.11169	1.59759e-29	5.33257e-28	0.0254473	0.0161879	0.00568776	0.00585794	0.328596	0.210032	0.409472	0.417548	0.456448	0.437369
ENSMUSG00000087066	NA	2.61965	1.86595e-29	6.21526e-28	0.274236	0.20768	0.0917083	0.0811059	2.77589	2.68435	3.96273	3.47587	3.58833	4.49895
ENSMUSG00000035394	Cfap53	3.36664	2.3091e-29	7.67522e-28	0.0627582	0.0502352	0.0220797	0.0188516	2.00774	1.01377	1.64804	1.135	1.14082	1.23949
ENSMUSG00000057440	Mpp7	4.4411	2.33106e-29	7.732e-28	0.162486	0.093555	0.010963	0.0187445	5.20824	3.58114	4.33064	4.2365	4.3386	4.18822
ENSMUSG00000036863	Syde2	-3.51811	2.36202e-29	7.81832e-28	0.627483	0.656448	0.208258	0.165183	0.0972131	0.155124	0.172021	0.10734	0.0870092	0.106095
ENSMUSG00000003282	Plag1	4.46245	3.48203e-29	1.15016e-27	0.12885	0.0953887	0.0302216	0.0324039	9.7222	5.52798	4.97783	4.00429	2.35485	3.90824
ENSMUSG00000086876	NA	4.67711	3.90707e-29	1.28787e-27	0.882704	0.471756	0.15282	0.180831	30.9678	19.7761	19.0849	66.5327	16.2893	55.0859
ENSMUSG00000090565	4930405O22Rik	2.72844	4.20831e-29	1.38429e-27	0.346856	0.294848	0.144483	0.129096	4.8296	5.92763	4.87869	6.18033	4.6398	6.35835
ENSMUSG00000006567	Atp7b	-6.05407	4.23384e-29	1.3898e-27	3.79269	2.36858	2.30146	1.90485	0.0701642	0.251318	0.0635072	0.0678156	0.412087	0.062406
ENSMUSG00000102142	NA	3.08595	4.58926e-29	1.50336e-27	1.79508	1.05329	0.846128	0.729952	26.1834	25.7389	35.586	40.6722	40.5299	43.9454
ENSMUSG00000068859	Sp9	6.53426	4.73869e-29	1.54911e-27	0.419202	0.344766	0.0823827	0.092012	104.16	36.7178	61.9915	105.199	3.7239	103.747
ENSMUSG00000052234	Epx	-5.64352	5.00937e-29	1.63423e-27	20.9596	9.26179	6.16485	6.45309	0.414161	0.255296	0.351357	1.65169	0.325849	1.65373
ENSMUSG00000028825	Rhd	-5.01544	5.03694e-29	1.63985e-27	9.95221	5.39358	6.29048	6.40574	1.39586	0.376875	0.640669	1.28026	0.402143	1.34056
ENSMUSG00000102719	NA	3.17173	5.19918e-29	1.6892e-27	1.86162	1.20016	0.422085	0.342457	24.5774	31.8599	34.6271	22.9302	28.4433	21.1648
ENSMUSG00000076695	NA	-5.10281	5.50685e-29	1.7855e-27	207.757	25.3443	48.7926	10.0366	5.97292	5.65908	5.68346	6.96155	6.09442	6.40623
ENSMUSG00000022438	Parvb	-4.82909	5.81122e-29	1.88034e-27	3.05067	2.54681	2.64635	2.01569	0.299811	0.147919	0.171563	0.586149	0.508204	0.604593
ENSMUSG00000022157	Mcpt8	-5.01611	5.97029e-29	1.92788e-27	130.326	188.739	109.289	86.0394	5.62068	5.41208	15.7487	25.6705	17.5786	27.9821
ENSMUSG00000114891	NA	2.52008	6.63761e-29	2.13901e-27	0.412642	0.315375	0.142493	0.0921248	4.21881	4.17195	4.47015	5.13214	5.44866	4.49442
ENSMUSG00000048442	Smim5	-3.36817	6.81957e-29	2.19319e-27	17.9322	9.13578	11.0222	9.37062	4.05835	3.90546	4.26863	5.41945	5.16221	5.23113
ENSMUSG00000027221	Chst1	-3.24035	7.19077e-29	2.30789e-27	1.24458	0.735044	0.725123	0.345044	0.248416	0.238876	0.30341	0.37164	0.249686	0.389714
ENSMUSG00000016756	Cmah	-3.2048	7.48299e-29	2.39683e-27	0.173574	0.129572	0.0463051	0.0359774	0.0285189	0.0456426	0.0304373	0.0265016	0.0416824	0.0297611
ENSMUSG00000043219	Hoxa6	4.05713	7.92184e-29	2.53227e-27	1.20533	0.980062	0.554547	0.488705	61.8663	24.3589	43.8356	75.0893	26.6601	67.5273
ENSMUSG00000026987	Baz2b	4.66064	8.02385e-29	2.55972e-27	0.660924	0.328829	0.0809743	0.0825086	13.2748	10.6352	11.4639	36.5968	23.5154	34.1503
ENSMUSG00000026458	Ppfia4	-4.07294	8.21139e-29	2.61429e-27	3.2982	1.48521	2.32291	1.70927	0.745965	0.340521	0.500062	0.461713	0.664978	0.510544
ENSMUSG00000005339	Fcer1a	-4.78427	8.23882e-29	2.61777e-27	6.22413	10.4826	1.12362	0.891157	0.483346	0.45795	0.459923	0.608417	0.493178	0.58062
ENSMUSG00000098715	NA	-4.34751	8.26905e-29	2.62212e-27	1.59148	1.40074	0.913744	0.652655	0.125514	0.131775	0.109748	0.415144	0.166141	0.349283
ENSMUSG00000032220	Myo1e	3.03714	8.36644e-29	2.6477e-27	0.129739	0.0837014	0.0399191	0.0294458	2.72166	1.88134	1.44524	2.0724	1.64874	1.76854
ENSMUSG00000067158	Col4a4	4.65321	9.20968e-29	2.90876e-27	0.0167742	0.011456	0.00681608	0.00633383	0.747791	0.973939	1.22326	0.438945	1.837	0.439756
ENSMUSG00000076258	NA	-4.87986	9.64755e-29	3.04099e-27	136980	363726	84570.8	233877	41514.3	24726.2	21190.4	33806.6	21033.3	34139.2
ENSMUSG00000063245	NA	3.70398	1.00226e-28	3.15296e-27	0.0536885	0.0406677	0.0223732	0.0214186	1.92482	2.17497	2.11098	1.20514	1.27102	1.04601
ENSMUSG00000107320	NA	4.56385	1.00811e-28	3.16505e-27	0.467943	0.418111	0.192681	0.148251	11.0898	11.9749	18.9522	47.7657	23.0824	45.0279
ENSMUSG00000094088	NA	-5.91449	1.14855e-28	3.59886e-27	29.5392	51.8022	153.515	32.7291	5.38342	5.10055	5.12253	6.27447	5.49292	5.77396
ENSMUSG00000036352	Ubac1	-2.9889	1.17332e-28	3.66924e-27	13.478	7.37901	6.62312	6.48936	3.31667	4.14825	3.83491	4.4278	4.80222	4.58126
ENSMUSG00000028051	Hcn3	-5.3527	1.37945e-28	4.30534e-27	7.31905	4.5939	5.47555	4.86865	1.09329	0.595224	0.830693	0.27577	0.316344	0.236271
ENSMUSG00000024206	Rfx2	-3.42858	1.40035e-28	4.362e-27	1.76638	0.93203	1.04719	0.897447	0.303963	0.390278	0.571483	0.443453	0.48126	0.412576
ENSMUSG00000005161	Prdx2	-3.82189	1.45006e-28	4.50798e-27	155.91	93.8618	124.039	117.691	29.1381	42.2172	31.8694	41.4019	40.8994	40.967
ENSMUSG00000076680	NA	-5.30861	1.61084e-28	4.99801e-27	61.9109	40.5887	103.323	11.9766	5.70196	5.40236	5.42563	6.64574	5.81795	6.11561
ENSMUSG00000033542	Arhgef5	-3.09863	1.63675e-28	5.06848e-27	0.380295	0.350337	0.223777	0.206328	0.145827	0.128954	0.120258	0.141636	0.123994	0.130338
ENSMUSG00000024639	Gnaq	3.51211	1.67079e-28	5.16381e-27	0.668196	0.463834	0.103251	0.0894076	13.0354	11.0957	11.3444	10.8762	10.5131	10.1091
ENSMUSG00000045094	Arhgef37	-4.58693	1.69618e-28	5.23208e-27	2.72261	0.95498	0.487893	0.291281	0.075662	0.102409	0.0822803	0.264556	0.0882297	0.224614
ENSMUSG00000027474	Ccm2l	3.05156	1.77403e-28	5.46159e-27	0.658341	0.25546	0.26472	0.180061	6.84787	8.76839	10.4499	11.1483	12.793	10.7721
ENSMUSG00000041685	Fcho2	3.88961	1.9926e-28	6.1226e-27	0.641824	0.364885	0.0823992	0.0926714	10.4917	9.01608	8.15887	18.5538	14.4511	17.9458
ENSMUSG00000111171	NA	3.24804	2.44223e-28	7.48965e-27	0.338107	0.179896	0.0914399	0.0817023	5.34391	4.50374	4.35748	4.80365	9.12501	4.83856
ENSMUSG00000022329	Stk3	3.72627	2.45853e-28	7.5251e-27	0.121879	0.0878249	0.0142745	0.0163641	2.1594	2.20147	2.15797	2.4887	2.62332	2.33043
ENSMUSG00000043154	Ppp2r3a	4.12875	2.55357e-28	7.80094e-27	0.183679	0.123622	0.0205802	0.0206871	5.80023	3.85873	3.76102	3.69489	5.19105	3.71494
ENSMUSG00000022504	Ciita	-3.2968	2.61559e-28	7.97505e-27	0.792049	0.321809	0.160355	0.21	0.087965	0.108346	0.108813	0.19138	0.107705	0.157244
ENSMUSG00000032561	Acpp	5.92765	2.62535e-28	7.98944e-27	1.09799	0.114541	0.0621017	0.0571905	54.379	29.3292	32.8688	81.2386	23.851	81.6092
ENSMUSG00000087406	E130215H24Rik	-3.28995	2.78815e-28	8.46862e-27	17.5761	10.8573	8.85669	7.91352	3.25516	3.41457	3.20803	6.27809	5.61471	5.1954
ENSMUSG00000076540	NA	-4.50874	2.89276e-28	8.76953e-27	56.4867	74.9077	17.1643	5.0042	5.04519	4.7801	4.80069	5.88026	5.14782	5.4112
ENSMUSG00000046727	Cystm1	3.63476	3.18422e-28	9.6347e-27	0.112327	0.0478692	0.0256469	0.0273225	3.61538	1.58008	1.54664	2.08694	2.17122	2.01444
ENSMUSG00000021423	Ly86	-4.62924	3.61272e-28	1.09104e-26	1.8513	1.15984	0.373056	0.307302	0.0579126	0.0570941	0.0521273	0.158712	0.19963	0.184663
ENSMUSG00000073821	NA	-4.59373	3.68065e-28	1.10944e-26	0.102046	0.0830066	0.152909	0.110847	0.0169932	0.0260825	0.0206971	0.0245592	0.0183792	0.0244228
ENSMUSG00000037031	Tspan15	-3.42172	4.12293e-28	1.2404e-26	0.299604	0.195664	0.173534	0.156891	0.103278	0.0668252	0.0755022	0.0763335	0.0642552	0.0688936
ENSMUSG00000079563	Pglyrp2	-3.46141	4.79652e-28	1.44032e-26	1.59168	1.18571	1.25476	0.942119	0.457634	0.443443	0.45525	0.539442	0.360819	0.541032
ENSMUSG00000029238	Clock	3.63801	4.98312e-28	1.49352e-26	0.223334	0.200204	0.0369697	0.038183	5.6853	4.43834	4.75695	5.02278	3.34739	5.10659
ENSMUSG00000076508	NA	-5.05515	5.39862e-28	1.615e-26	35.557	28.9625	75.713	16.0192	5.19012	4.91741	4.93859	6.04917	5.29569	5.56663
ENSMUSG00000028654	Mycl	-3.78578	5.53194e-28	1.65177e-26	1.77592	1.11653	1.55209	1.13689	0.419944	0.397879	0.399593	0.489452	0.428486	0.450409
ENSMUSG00000021575	Ahrr	5.10136	6.52636e-28	1.94503e-26	0.0526544	0.0247456	0.0176546	0.0136989	3.99284	1.50796	1.95315	5.62892	0.879857	5.62708
ENSMUSG00000001281	Itgb7	-5.95579	7.78175e-28	2.31481e-26	42.4118	21.1685	34.8921	23.8329	1.44265	0.397378	0.650241	2.82345	4.3717	3.07909
ENSMUSG00000022139	Mbnl2	3.47149	8.56198e-28	2.54214e-26	0.810505	0.609271	0.124818	0.11801	13.8322	10.5795	11.8901	16.0056	16.3777	14.4336
ENSMUSG00000027460	Angpt4	2.84847	8.66467e-28	2.56782e-26	0.125195	0.0849866	0.0452907	0.0394806	2.22285	1.37519	1.55657	1.99336	2.3561	1.71097
ENSMUSG00000039115	Itga9	-2.82619	8.76723e-28	2.59337e-26	0.0679044	0.0532851	0.0191747	0.0176485	0.0216058	0.017493	0.0142042	0.0169406	0.0218449	0.0193812
ENSMUSG00000030207	Fam234b	-3.57131	8.96692e-28	2.64749e-26	5.60334	3.14946	3.10161	2.80395	0.649128	0.983101	1.06221	1.53607	1.66085	1.53748
ENSMUSG00000098645	NA	3.62721	9.13315e-28	2.69156e-26	2.11556	1.31265	0.254744	0.298255	36.0252	33.8009	47.3037	34.7287	33.004	31.5689
ENSMUSG00000036499	Eea1	4.15196	1.37343e-27	4.04003e-26	0.345199	0.226377	0.0523578	0.0683243	15.9177	6.70293	6.56821	11.6549	5.22303	10.6442
ENSMUSG00000016494	Cd34	-5.37738	1.47559e-27	4.3325e-26	13.7211	12.6959	7.37452	5.5372	0.17979	0.610802	0.290831	1.38302	1.68247	1.28923
ENSMUSG00000103254	NA	-5.29739	1.58034e-27	4.63149e-26	17.9972	83.0038	85.6504	26.2416	5.97292	5.65908	5.68346	6.96155	6.09442	6.40623
ENSMUSG00000023243	Kcnk5	-4.09972	1.63076e-27	4.77044e-26	1.1318	0.621621	0.583441	0.575377	0.105116	0.144147	0.17109	0.280494	0.0762068	0.243284
ENSMUSG00000026893	Gca	4.16	1.7849e-27	5.2117e-26	1.19492	0.251296	0.103628	0.144535	26.0495	20.865	23.0855	20.4205	15.3078	20.4272
ENSMUSG00000044712	Slc38a6	4.22796	1.86259e-27	5.42857e-26	0.316891	0.213741	0.0552405	0.047604	14.5874	5.87989	6.76902	11.5885	4.47005	10.4495
ENSMUSG00000028139	Riiad1	3.5291	1.88703e-27	5.48971e-26	0.202316	0.147904	0.0882064	0.0678669	7.90967	4.03855	4.40584	6.54679	3.07815	5.4209
ENSMUSG00000030117	Gdf3	-4.34552	2.06224e-27	5.98842e-26	2.89176	1.9819	2.98211	3.206	0.610538	0.578458	0.58095	0.740056	0.622956	0.654829
ENSMUSG00000044501	Zfp758	2.78948	2.2344e-27	6.47648e-26	0.336837	0.205439	0.0927286	0.0871027	2.81461	3.76032	3.73494	4.62153	5.74373	4.74885
ENSMUSG00000031451	Gas6	-4.3661	2.2866e-27	6.61569e-26	0.502984	0.494874	0.84915	0.438347	0.138761	0.120201	0.116947	0.124762	0.125403	0.131819
ENSMUSG00000052291	NA	3.14195	2.42916e-27	7.01536e-26	0.627975	0.450387	0.114256	0.108654	7.82063	7.65819	7.73179	9.19558	12.3484	8.59853
ENSMUSG00000089849	NA	3.76602	2.4689e-27	7.11716e-26	1.48177	0.904696	0.311774	0.350462	32.2357	15.862	39.0124	51.4833	21.4195	44.7004
ENSMUSG00000032420	Nt5e	5.02036	2.65839e-27	7.64951e-26	0.437925	0.146154	0.0554402	0.0431566	29.8802	11.5944	14.8256	15.8027	4.57031	15.8501
ENSMUSG00000048217	Nags	-3.98456	2.79577e-27	8.03023e-26	4.04216	2.01454	3.11254	2.76427	0.92163	0.682191	0.712535	1.04061	0.73467	0.772258
ENSMUSG00000095130	NA	-4.97636	3.38006e-27	9.69092e-26	19.5127	91.3134	59.2064	16.658	5.97292	5.65908	5.68346	6.96155	6.09442	6.40623
ENSMUSG00000094075	NA	-5.60873	3.8625e-27	1.10541e-25	67.8981	115.743	118.58	6.49541	6.2247	5.6708	5.92304	6.97596	6.10704	6.41949
ENSMUSG00000099474	1700097N02Rik	-3.00077	3.97634e-27	1.13594e-25	2.36927	1.75186	1.455	1.06844	0.717121	0.703707	0.657998	0.92537	0.927702	0.920227
ENSMUSG00000038371	Sbf2	4.35752	4.15997e-27	1.18626e-25	0.06233	0.0355215	0.0107621	0.00934131	2.76978	1.74908	1.86846	2.07305	0.55869	1.8693
ENSMUSG00000094561	NA	-4.44442	4.32113e-27	1.23001e-25	28.6692	60.4293	41.07	8.25931	5.97292	5.65908	5.68346	6.96155	6.09442	6.40623
ENSMUSG00000104503	NA	2.68614	4.42411e-27	1.25707e-25	0.872147	0.50163	0.229729	0.219421	9.30473	9.52844	12.5708	8.72394	9.79107	8.87377
ENSMUSG00000070348	Ccnd1	-2.95776	4.43718e-27	1.25852e-25	10.5307	7.84751	3.15344	2.32899	1.75555	1.6633	2.32223	3.42809	3.16553	3.09907
ENSMUSG00000037965	Zc3h7a	-4.74537	4.59021e-27	1.2996e-25	402.461	1209.41	234.741	716.22	128.471	84.1383	71.9202	114.657	84.7487	116.801
ENSMUSG00000020590	Snx13	3.61676	5.43678e-27	1.53654e-25	0.404798	0.286799	0.0617056	0.0640434	10.9287	6.86442	7.19006	7.21062	5.75277	7.00314
ENSMUSG00000024290	Rock1	3.22811	5.55024e-27	1.56582e-25	0.665445	0.425975	0.0957999	0.125094	9.3027	8.81016	7.69807	8.90876	12.4476	9.37667
ENSMUSG00000094951	NA	-5.22198	7.27735e-27	2.04942e-25	42.2766	29.2563	99.3607	19.4931	5.77025	5.46706	5.49061	6.72533	5.88762	6.18885
ENSMUSG00000028842	Ago3	3.02638	9.56739e-27	2.68956e-25	0.233825	0.202433	0.0441552	0.0459998	3.2227	2.8497	3.21825	3.86831	3.44734	3.60091
ENSMUSG00000094322	NA	-4.72492	9.89293e-27	2.77615e-25	17.6108	39.3229	47.0556	32.9243	6.03527	5.71816	5.74279	7.03422	6.15804	6.4731
ENSMUSG00000086602	NA	-3.47596	1.14038e-26	3.19447e-25	2.81064	2.04858	2.32849	1.72758	0.795951	0.754129	0.757378	0.983357	0.844627	0.887841
ENSMUSG00000087373	NA	2.70202	1.22821e-26	3.43445e-25	0.245636	0.224466	0.124942	0.10765	3.51923	3.97528	5.0978	4.05394	4.16256	4.74199
ENSMUSG00000104145	NA	3.0171	1.48164e-26	4.1358e-25	0.99664	0.708357	0.444576	0.397233	13.7998	12.3304	19.9582	21.4249	24.3404	23.1984
ENSMUSG00000058672	Tubb2a	-3.52868	1.83818e-26	5.12203e-25	15.928	15.2048	14.2977	9.85995	4.76723	6.32633	3.22768	5.44944	4.16263	5.71942
ENSMUSG00000032715	Trib3	3.97423	1.90985e-26	5.3124e-25	0.541436	0.509868	0.26073	0.265883	43.4264	14.137	18.6828	18.1191	26.4547	17.2882
ENSMUSG00000042474	Fcmr	-3.19486	2.15894e-26	5.99474e-25	0.709049	0.374038	0.370755	0.357952	0.190529	0.180518	0.181296	0.222065	0.194404	0.204351
ENSMUSG00000025019	Lcor	3.50874	2.21642e-26	6.14359e-25	0.768196	0.482767	0.0950364	0.110327	13.7177	12.2521	11.5189	10.9264	14.2686	10.1794
ENSMUSG00000085568	Gm14858	3.011	2.26514e-26	6.26768e-25	0.0951843	0.0593052	0.03975	0.0313385	1.31619	1.09679	1.22418	2.41882	1.68275	2.23575
ENSMUSG00000041268	Dmxl2	4.49071	2.28276e-26	6.30544e-25	0.431637	0.164976	0.033463	0.0303936	15.028	9.89352	8.165	8.85249	8.20918	8.35982
ENSMUSG00000094796	BC147527	-2.71125	2.30486e-26	6.35541e-25	3.52797	2.45467	1.34903	1.05744	0.91818	1.04522	1.05624	1.70107	0.824993	1.27141
ENSMUSG00000095620	2010005H15Rik	6.65773	2.45039e-26	6.74494e-25	0.0466594	0.0322499	0.026199	0.023409	6.37125	5.45564	4.12768	31.1491	1.55071	30.2032
ENSMUSG00000049037	Clec4a1	-3.55361	2.87643e-26	7.90396e-25	3.45158	1.15709	0.56535	0.418323	0.414853	0.337515	0.296061	0.473008	0.23005	0.357894
ENSMUSG00000022141	Nipbl	3.83936	2.88158e-26	7.90441e-25	0.770027	0.519931	0.0986424	0.12566	11.3392	11.0004	10.6203	22.047	21.0031	22.7383
ENSMUSG00000096926	NA	2.62209	3.01564e-26	8.25785e-25	1.14068	0.637688	0.359175	0.357956	12.5875	10.2825	11.434	16.2244	14.8079	15.7016
ENSMUSG00000026525	Opn3	3.07043	3.09682e-26	8.46554e-25	0.462385	0.427678	0.101198	0.110946	6.5831	5.5778	7.4872	7.30925	10.5431	7.58073
ENSMUSG00000085912	Trp53cor1	4.11801	3.11951e-26	8.51287e-25	0.259687	0.252089	0.0981646	0.0798795	12.7163	5.42	8.36555	16.9924	4.39346	15.0151
ENSMUSG00000026986	Hnmt	4.95347	3.18751e-26	8.68349e-25	0.126103	0.0998705	0.0283962	0.027547	6.7739	3.73401	4.05984	12.9953	2.0233	13.314
ENSMUSG00000087187	NA	4.07151	3.22326e-26	8.76584e-25	0.984653	0.529077	0.273674	0.309738	57.3429	23.1721	30.1311	29.8512	13.6462	26.3213
ENSMUSG00000014353	Tmem87b	3.38472	3.43978e-26	9.33864e-25	0.901861	0.675358	0.160641	0.136078	16.6198	11.9961	10.6615	19.3241	12.9042	18.0054
ENSMUSG00000029603	Dtx1	-3.52504	3.52755e-26	9.56056e-25	0.378967	0.210948	0.287533	0.214448	0.0909773	0.0948167	0.0900311	0.114519	0.096541	0.105383
ENSMUSG00000076580	NA	-5.12425	3.55734e-26	9.62485e-25	70.6784	25.0493	89.1515	10.8384	5.64628	5.3496	5.37265	6.58084	5.76113	6.05589
ENSMUSG00000039253	Fn3krp	-2.32902	5.18531e-26	1.40056e-24	12.5847	7.15185	3.24817	3.16195	3.60707	4.531	4.87161	4.02781	4.84988	4.14331
ENSMUSG00000025907	Rb1cc1	3.18486	5.3692e-26	1.44777e-24	0.682785	0.469678	0.0937149	0.121535	7.9729	9.05436	8.84834	9.39962	11.3617	10.1627
ENSMUSG00000023092	Fhl1	-3.5741	5.40694e-26	1.45547e-24	0.153786	0.322769	0.134817	0.0824055	0.0638146	0.0515701	0.0517923	0.0634393	0.047877	0.051333
ENSMUSG00000091509	NA	3.08184	5.74087e-26	1.54274e-24	0.612762	0.535878	0.183928	0.214908	10.6384	9.79203	12.9474	8.62392	16.7686	9.52784
ENSMUSG00000034171	Faah	-3.86294	5.86907e-26	1.57452e-24	0.536932	0.461096	0.482779	0.290675	0.177439	0.0700483	0.0790086	0.157758	0.136947	0.128094
ENSMUSG00000023224	Serping1	-4.02046	6.18497e-26	1.65647e-24	1.08249	0.923984	1.41935	0.914442	0.308881	0.270973	0.272141	0.333339	0.291818	0.325154
ENSMUSG00000100826	Ipw	3.68511	6.93794e-26	1.85499e-24	0.0115777	0.0121104	0.00203504	0.0028285	0.228801	0.329146	0.306511	0.208151	0.435022	0.243449
ENSMUSG00000032827	Ppp1r9a	3.94294	7.33449e-26	1.95771e-24	0.0525686	0.0373251	0.0109186	0.0111679	1.77241	1.56818	1.72462	1.34188	0.478606	1.26693
ENSMUSG00000041673	Lrrc18	3.3432	7.64745e-26	2.03782e-24	0.415832	0.187432	0.0575122	0.0436443	4.67398	5.58293	4.09847	5.75416	5.51014	5.41679
ENSMUSG00000042453	Reln	-3.20664	7.82395e-26	2.08135e-24	0.0389101	0.0180574	0.021982	0.0113962	0.0103	0.00809264	0.010757	0.0086376	0.00743354	0.00943053
ENSMUSG00000026688	Mgst3	-2.90944	8.26939e-26	2.19617e-24	5.42105	3.04899	2.44599	2.68323	1.74567	1.26919	2.06504	1.84713	1.73812	1.88645
ENSMUSG00000034544	Rsrc1	3.26708	8.39324e-26	2.22162e-24	0.205078	0.154782	0.0331431	0.034087	2.57948	2.91336	2.89118	3.04468	4.45032	2.94604
ENSMUSG00000002413	Braf	3.57014	8.3932e-26	2.22162e-24	0.660878	0.406756	0.0739491	0.0880069	12.0693	8.61725	8.59409	11.7827	11.0098	11.5802
ENSMUSG00000030321	Efcab12	2.50399	8.48306e-26	2.24165e-24	0.316282	0.185297	0.101418	0.0778463	2.20148	3.8378	3.36039	3.66412	3.18007	3.51047
ENSMUSG00000090019	Gimap1	-3.9259	9.17264e-26	2.41984e-24	6.32703	5.85634	4.36087	3.2805	0.772192	0.914523	0.711809	2.27814	1.13261	2.07053
ENSMUSG00000024620	Pdgfrb	-4.82027	9.82336e-26	2.5872e-24	1.12122	1.03549	1.27166	0.704872	0.0723411	0.0849896	0.0743421	0.293416	0.156483	0.279321
ENSMUSG00000000489	Pdgfb	-3.67019	1.05773e-25	2.78115e-24	0.652897	0.599868	0.553607	0.456397	0.152481	0.144469	0.145092	0.319896	0.164918	0.202794
ENSMUSG00000000320	Alox12	-4.58722	1.06166e-25	2.78687e-24	1.86708	5.72408	3.86833	2.30023	0.742052	0.573447	0.800763	0.676439	0.279171	0.604694
ENSMUSG00000041235	Chd7	3.77232	1.16303e-25	3.04789e-24	1.3849	0.493993	0.128828	0.130425	21.3197	18.3754	23.3085	18.8837	20.871	17.4005
ENSMUSG00000085396	Firre	2.52127	1.18146e-25	3.0911e-24	0.399951	0.302767	0.151962	0.122646	4.50545	3.47551	4.39765	6.57646	4.57561	6.28783
ENSMUSG00000079608	Stard6	2.5364	1.30599e-25	3.41129e-24	0.126891	0.0935434	0.0441261	0.0500193	1.71257	1.33973	1.79081	1.52582	1.84826	1.62262
ENSMUSG00000024544	Ldlrad4	2.77034	1.34933e-25	3.51869e-24	0.126865	0.0681379	0.0248893	0.0233377	1.6283	1.15272	1.28467	1.29071	1.24414	1.16544
ENSMUSG00000094006	NA	-6.10954	1.38687e-25	3.61063e-24	37.9714	33.1367	184.199	20.8123	4.89982	4.64237	4.66237	5.71083	4.99949	5.25528
ENSMUSG00000079065	BC005561	3.30798	1.43797e-25	3.73755e-24	0.469881	0.371613	0.110811	0.110797	6.31512	8.01602	10.0843	6.4892	13.8972	6.76459
ENSMUSG00000015619	Gata3	-2.92734	1.57348e-25	4.08306e-24	0.616699	0.666105	0.334002	0.238134	0.234726	0.165965	0.226684	0.281744	0.157284	0.281814
ENSMUSG00000024399	Ltb	-3.85209	2.0793e-25	5.38683e-24	21.4673	13.3113	15.4771	13.4535	6.6736	3.77108	3.84428	5.37149	2.56496	5.23189
ENSMUSG00000076556	NA	-3.71775	2.15067e-25	5.56261e-24	13.3185	28.8217	17.2715	8.34571	5.01892	4.7552	4.77569	5.84964	5.12101	5.38301
ENSMUSG00000029862	Clcn1	2.8733	2.25412e-25	5.81122e-24	0.0902573	0.0721207	0.0350038	0.0382264	1.78088	0.951811	1.68701	1.75863	1.63073	1.66519
ENSMUSG00000039219	Arid4b	3.00382	2.2505e-25	5.81122e-24	0.417382	0.326747	0.0738923	0.0796237	5.59565	4.7736	4.39815	6.65224	6.04158	6.22023
ENSMUSG00000031613	Hpgd	6.89922	2.40073e-25	6.17915e-24	0.371251	0.200603	0.0669386	0.0852613	3.79506	32.0757	12.3256	97.7503	175.402	108.335
ENSMUSG00000095889	NA	-3.58656	2.57684e-25	6.62168e-24	27.5957	23.2207	23.7918	6.37744	6.68968	5.77227	5.68346	7.37924	6.09442	6.66248
ENSMUSG00000062545	Tlr12	-3.7362	2.6826e-25	6.88229e-24	3.24863	2.29875	2.85472	2.74933	0.895846	0.848775	0.852432	1.04412	0.914068	0.960835
ENSMUSG00000059834	Sclt1	3.15814	2.69432e-25	6.9012e-24	0.116614	0.0887226	0.0182508	0.0279553	1.59212	1.77469	1.94998	1.53105	2.33796	1.4951
ENSMUSG00000073002	Vamp5	-3.64694	2.82648e-25	7.22804e-24	13.1534	9.30714	7.51071	6.77274	4.48243	1.95292	2.2804	3.50014	1.67548	3.34258
ENSMUSG00000027669	Gnb4	-2.87366	3.05389e-25	7.79702e-24	1.37816	1.08198	0.497102	0.40839	0.460263	0.214267	0.386433	0.462196	0.362375	0.519275
ENSMUSG00000042595	Fam199x	2.67477	3.09866e-25	7.8986e-24	0.213278	0.221674	0.0836196	0.0695973	2.66636	2.9052	3.02788	2.99729	4.54268	3.63871
ENSMUSG00000051285	Pcmtd1	3.639	3.21746e-25	8.18824e-24	0.237632	0.173721	0.0365258	0.0336311	5.43533	2.72416	4.02823	5.75141	3.40354	5.65331
ENSMUSG00000037362	Nov	4.87463	3.31759e-25	8.42956e-24	0.182187	0.133188	0.112526	0.104565	24.6905	10.5798	13.308	6.49134	30.0878	7.0529
ENSMUSG00000028229	Rmdn1	2.95009	3.88416e-25	9.85335e-24	0.324644	0.252078	0.0794938	0.0689081	6.30853	3.84928	4.20646	4.27143	3.85433	4.48221
ENSMUSG00000004044	Cavin1	-3.5221	4.19943e-25	1.06361e-23	2.65939	3.04207	2.59406	2.16108	0.716364	0.971809	0.821076	0.94879	1.42865	0.938588
ENSMUSG00000037710	Cisd1	-2.49358	4.29303e-25	1.08558e-23	5.08377	3.25502	2.16522	2.00431	1.55641	2.1648	1.98853	2.329	2.50597	1.83155
ENSMUSG00000031433	Rbm41	2.78049	4.4644e-25	1.12712e-23	0.107541	0.0765704	0.0384	0.0284377	0.852951	1.42452	1.24313	1.7635	2.03034	1.67397
ENSMUSG00000036587	Fut7	-4.77178	4.52109e-25	1.13962e-23	26.5278	20.9286	29.141	20.5204	1.46467	2.82746	1.8989	5.24934	7.28551	5.22333
ENSMUSG00000087943	NA	-4.29953	4.54383e-25	1.14353e-23	258.791	522.465	243.113	417.422	112.394	74.7464	62.7284	93.2093	51.8265	89.2514
ENSMUSG00000039782	Cpeb2	3.10776	4.65087e-25	1.16862e-23	0.706249	0.432228	0.16608	0.127535	13.0232	11.3886	10.2713	8.34535	6.97339	8.05541
ENSMUSG00000113642	NA	3.11242	5.04103e-25	1.26465e-23	0.0565214	0.0577127	0.0171689	0.0148292	1.40858	0.86026	1.30963	0.947116	0.884586	0.871189
ENSMUSG00000009545	Kcnq1	3.77628	5.29995e-25	1.3275e-23	0.220033	0.139469	0.0238373	0.0264	2.78462	4.58812	5.48099	3.57833	3.99472	3.74841
ENSMUSG00000031337	Mtm1	3.72259	5.78058e-25	1.4456e-23	0.284164	0.186454	0.0368647	0.0327782	6.46668	3.64556	4.36931	6.42648	3.97939	6.146
ENSMUSG00000003484	Cyp4f18	-4.87893	5.80624e-25	1.44973e-23	10.6017	5.03483	5.89969	4.25518	0.406458	0.403193	0.29591	1.65966	0.8211	1.66478
ENSMUSG00000032126	Hmbs	-3.22671	6.25509e-25	1.55935e-23	74.2188	41.4201	40.2726	40.6616	23.6296	23.5126	22.0272	16.1255	22.8026	17.0495
ENSMUSG00000093594	NA	3.4115	6.38108e-25	1.58826e-23	0.588615	0.356564	0.115023	0.0942092	7.9811	10.7287	8.57205	7.21	15.5402	6.69558
ENSMUSG00000021109	Hif1a	4.41133	6.54327e-25	1.62608e-23	1.73833	1.07448	0.124199	0.154778	38.2812	31.1731	38.7621	65.4116	35.6459	64.0496
ENSMUSG00000078495	Zfp984	3.84433	6.88763e-25	1.70897e-23	0.427284	0.267172	0.0628515	0.0591775	6.90213	9.8597	8.26248	5.90103	15.2118	6.01197
ENSMUSG00000029370	Rassf6	5.12369	7.02002e-25	1.7391e-23	0.051979	0.0356244	0.0290946	0.023307	11.4201	5.54321	2.97944	2.48371	2.03482	2.66624
ENSMUSG00000078185	Chml	3.19936	7.81358e-25	1.93267e-23	1.10103	1.01969	0.216698	0.237698	16.5225	14.3046	19.4648	17.1944	27.6884	17.6922
ENSMUSG00000021188	Trip11	2.95285	8.17957e-25	2.02005e-23	0.762597	0.578919	0.127635	0.150426	8.37202	9.14139	8.61587	10.1828	12.3874	9.95952
ENSMUSG00000087700	NA	4.42261	8.26085e-25	2.03695e-23	0.759899	0.471654	0.0544272	0.0675783	16.8318	13.6024	16.9782	29.1918	15.5407	28.5147
ENSMUSG00000093896	NA	-5.23328	8.71665e-25	2.146e-23	11.957	67.6998	76.3009	31.8152	5.77025	5.46706	5.49061	6.72533	5.88762	6.18885
ENSMUSG00000085206	NA	2.7547	9.33948e-25	2.29577e-23	0.255229	0.163262	0.0985251	0.102118	3.91689	3.24219	3.18151	3.91806	5.17275	3.47606
ENSMUSG00000064262	Gimap8	-3.13855	1.02119e-24	2.50634e-23	1.16522	0.975861	0.592849	0.340003	0.236474	0.256056	0.216978	0.531543	0.267136	0.39856
ENSMUSG00000101609	Kcnq1ot1	3.77549	1.04703e-24	2.5658e-23	0.832451	0.526542	0.0885245	0.097873	10.4879	17.1706	20.5868	13.555	14.8797	14.1906
ENSMUSG00000107040	NA	-4.0548	1.10985e-24	2.71555e-23	52.5371	25.2843	31.532	31.6907	6.00936	5.0535	7.74825	8.41312	17.4515	8.5429
ENSMUSG00000095642	NA	-4.07719	1.1197e-24	2.73542e-23	17.2247	36.6741	30.125	8.80162	5.48557	5.19734	5.21973	6.39353	5.59715	5.88352
ENSMUSG00000026335	Pam	2.83872	1.15306e-24	2.81259e-23	0.292232	0.214752	0.0736047	0.058247	2.41306	3.2642	4.34094	3.5996	5.13763	3.41995
ENSMUSG00000097352	C920009B18Rik	2.97252	1.17845e-24	2.87011e-23	1.10817	0.561769	0.18735	0.150659	9.2729	10.5471	9.82817	13.795	14.8402	13.2485
ENSMUSG00000092909	NA	-4.22484	1.20535e-24	2.9311e-23	246.732	443.622	229.618	380.123	105.123	72.7079	61.0177	90.6672	47.1952	85.6897
ENSMUSG00000035762	Tmem161b	3.09814	1.21714e-24	2.95524e-23	0.250644	0.195933	0.040618	0.0479335	2.82768	3.5153	4.34046	3.29753	4.09468	3.20904
ENSMUSG00000031286	Glt28d2	3.56456	1.2666e-24	3.07065e-23	0.0862502	0.0744031	0.0596644	0.0495028	4.36946	2.24153	2.09283	4.3092	2.43061	3.60496
ENSMUSG00000026814	Eng	-5.10637	1.30938e-24	3.16949e-23	7.34373	4.68706	8.46073	6.49051	0.54737	0.562584	0.406623	1.7311	0.499714	1.73549
ENSMUSG00000021221	Dpf3	-3.65698	1.32595e-24	3.20472e-23	0.211474	0.117091	0.042023	0.0415489	0.0164578	0.049178	0.024695	0.0194278	0.0232512	0.0203674
ENSMUSG00000108563	NA	3.24537	1.72135e-24	4.15404e-23	2.07097	1.60289	0.408063	0.350584	24.5878	22.3167	25.4938	39.4266	46.9422	38.6274
ENSMUSG00000030427	Lilra6	-3.69695	1.90133e-24	4.5814e-23	11.1851	3.82428	1.74137	1.40521	0.715371	1.18989	0.499182	1.42669	1.01378	1.40666
ENSMUSG00000026389	Steap3	-3.96845	1.93373e-24	4.6524e-23	5.6864	3.71018	3.81789	3.46479	0.527419	1.34546	1.7612	0.78894	1.35976	0.791045
ENSMUSG00000023951	Vegfa	3.73708	2.26837e-24	5.44925e-23	3.62952	1.72353	0.845549	0.821106	81.6729	32.64	46.6746	124.174	63.0437	117.854
ENSMUSG00000037341	Slc9a7	-2.88032	2.73225e-24	6.55367e-23	0.144029	0.123422	0.0894654	0.0611771	0.0459799	0.0547493	0.0404998	0.0807478	0.0456472	0.0603116
ENSMUSG00000029816	Gpnmb	5.225	2.86857e-24	6.87027e-23	0.278706	0.338717	0.0811365	0.0480042	43.826	23.1773	6.89097	27.4041	6.16255	23.4117
ENSMUSG00000070436	Serpinh1	-4.28648	3.14101e-24	7.51141e-23	1.43279	1.29307	1.47413	2.18458	0.438347	0.359939	0.347586	0.425751	0.372719	0.391789
ENSMUSG00000040410	Fbxl4	2.62058	3.30583e-24	7.89366e-23	0.325591	0.217022	0.0606253	0.0687024	2.94302	2.62961	3.18608	3.53219	3.93247	3.4933
ENSMUSG00000097903	NA	2.43139	3.4717e-24	8.27727e-23	2.24761	1.85846	0.743547	0.572485	25.5474	21.1178	21.9925	25.3145	31.8145	22.6326
ENSMUSG00000049577	Zfpm1	-5.42796	3.52155e-24	8.38351e-23	14.61	9.62062	12.6072	11.627	1.16556	0.295941	0.363043	2.56304	1.02671	2.15061
ENSMUSG00000048280	Zfp738	2.95158	3.74759e-24	8.90825e-23	0.385847	0.297003	0.0697024	0.0747356	3.55605	4.1359	4.97595	6.08308	5.18638	6.37198
ENSMUSG00000027075	Slc43a1	-5.35749	4.21084e-24	9.99444e-23	10.2384	5.4023	6.05797	5.9523	0.237847	0.22535	0.217446	1.43228	0.956466	1.21549
ENSMUSG00000089998	Phtf1os	3.1377	4.58375e-24	1.08633e-22	2.50717	2.5693	0.668267	0.625928	29.2901	48.1197	59.4618	38.9586	61.0392	39.984
ENSMUSG00000096638	NA	-3.9442	4.75186e-24	1.12449e-22	50.2205	15.6766	30.4094	6.46119	5.82842	5.52217	5.54596	6.79313	5.94697	6.25124
ENSMUSG00000103151	NA	2.72424	4.81579e-24	1.13792e-22	1.15539	0.945723	0.378158	0.316088	19.7646	11.7171	18.0246	16.1774	14.8295	13.6447
ENSMUSG00000076583	NA	-5.36055	5.27492e-24	1.24455e-22	34.297	35.2985	96.7544	8.43356	4.7083	4.46091	4.48012	5.48761	4.80407	5.04986
ENSMUSG00000029373	Pf4	-4.43239	5.54873e-24	1.30721e-22	42.526	108.072	56.3866	51.0065	14.0059	14.8054	16.7967	14.8402	4.25182	10.4285
ENSMUSG00000054905	Stfa3	5.87885	5.60914e-24	1.31948e-22	0.585606	0.227717	0.192391	0.206283	63.5691	94.3407	75.7282	75.8079	2.66952	72.4151
ENSMUSG00000058216	Gstp3	-3.6215	5.72894e-24	1.34567e-22	6.83899	3.60595	4.10256	4.99333	2.11808	1.38306	1.47072	1.73474	1.69389	1.65775
ENSMUSG00000103038	NA	2.99858	6.10337e-24	1.43149e-22	0.808245	0.579927	0.480717	0.446045	15.7994	12.2598	18.1321	19.6355	21.4944	22.5941
ENSMUSG00000097140	NA	2.65291	7.22942e-24	1.69309e-22	0.480929	0.419196	0.190412	0.183745	5.1671	5.26029	7.94662	8.48295	8.05708	8.69448
ENSMUSG00000067916	Zfp991	4.57362	7.50839e-24	1.75583e-22	0.109443	0.0878258	0.0240862	0.0291578	6.22299	7.67384	7.09324	1.86664	4.00278	1.8377
ENSMUSG00000034755	Pcdh11x	6.1492	8.6301e-24	2.01517e-22	0.00295581	0.00237694	0.00170393	0.0014681	1.46863	0.980971	0.408267	0.175092	0.146436	0.161525
ENSMUSG00000095429	NA	-3.90059	1.02876e-23	2.39868e-22	45.2705	29.1131	25.3443	3.80763	5.72455	5.42376	5.44712	6.67206	5.84099	6.13983
ENSMUSG00000032965	Ift57	2.84689	1.16457e-23	2.71133e-22	0.316092	0.231419	0.060688	0.0624102	2.59612	4.61456	3.76679	3.81575	4.29411	3.71449
ENSMUSG00000026117	Zap70	-4.1372	1.1767e-23	2.73556e-22	0.934126	0.689258	1.05357	0.558742	0.35397	0.153387	0.135771	0.179095	0.173586	0.173638
ENSMUSG00000038039	Gcc2	2.57562	1.18766e-23	2.75702e-22	0.489964	0.326113	0.0956047	0.0874414	4.29429	4.90314	4.62589	4.94192	4.3393	4.75667
ENSMUSG00000094117	NA	-4.59678	1.23978e-23	2.8738e-22	33.1498	12.1343	46.0609	10.3798	4.44753	4.21384	4.23199	5.18368	4.538	4.77018
ENSMUSG00000102374	NA	2.99924	1.25711e-23	2.90969e-22	0.81441	0.476301	0.388039	0.327454	18.2455	12.9912	18.0315	15.4682	10.1056	14.7064
ENSMUSG00000025425	St8sia5	5.16504	1.25964e-23	2.91132e-22	0.0219415	0.0160404	0.013552	0.0121088	2.79759	1.76103	5.72056	0.872729	1.36541	0.863656
ENSMUSG00000024420	Zfp521	-3.3275	1.32726e-23	3.06314e-22	0.0613901	0.0614551	0.0208743	0.0174709	0.0101161	0.00958459	0.00962588	0.0235811	0.0103219	0.020181
ENSMUSG00000086629	2810403D21Rik	2.40131	1.38424e-23	3.19e-22	0.0515323	0.0332407	0.0173853	0.0167289	0.365363	0.56737	0.51369	0.697953	0.562118	0.635688
ENSMUSG00000109498	NA	2.96831	1.57942e-23	3.63451e-22	1.03118	0.605129	0.281623	0.247761	10.4701	14.3959	10.7077	13.0847	23.5326	12.9803
ENSMUSG00000072244	Trim6	4.18349	1.70943e-23	3.92798e-22	0.271925	0.19743	0.109284	0.0966184	13.4697	11.5235	21.9427	5.82714	7.26909	5.16958
ENSMUSG00000026384	Ptpn4	4.13535	1.79916e-23	4.12365e-22	0.117339	0.0935021	0.0181438	0.0224048	2.21441	4.25942	5.54208	1.85138	4.58803	1.82625
ENSMUSG00000031838	Ifi30	-2.89888	1.79979e-23	4.12365e-22	99.5257	58.8533	59.3776	41.5042	36.2316	33.5075	28.7088	29.6233	45.0241	28.5823
ENSMUSG00000033910	Gucy1a1	-3.36979	1.99844e-23	4.5722e-22	0.154498	0.325451	0.0756326	0.0877887	0.0541234	0.0512796	0.0535605	0.0643435	0.0574333	0.0580498
ENSMUSG00000095416	NA	-4.90102	2.04396e-23	4.6696e-22	24.7336	30.9539	76.6372	13.8772	5.57013	5.27745	5.30019	6.49208	5.68343	5.97421
ENSMUSG00000035142	Nubpl	2.31902	2.20034e-23	5.01962e-22	0.0910977	0.0709608	0.0338824	0.0287056	0.713791	0.789892	0.903553	1.25778	1.13101	1.17013
ENSMUSG00000006191	Cdkal1	3.19698	2.2579e-23	5.14353e-22	0.143249	0.104621	0.0210387	0.0223547	1.65117	2.04293	2.1113	1.83506	2.67072	1.72939
ENSMUSG00000102850	NA	2.95124	2.55258e-23	5.80649e-22	2.64359	2.509	0.592008	0.597217	35.1821	39.0137	51.3148	34.8699	43.8949	32.402
ENSMUSG00000013033	Adgrl1	-4.61796	2.61663e-23	5.94366e-22	1.97606	1.7139	1.77285	1.09173	0.104873	0.211798	0.309875	0.176913	0.681458	0.174641
ENSMUSG00000038174	Fam126b	2.97755	2.62286e-23	5.94927e-22	0.270692	0.23796	0.0564231	0.0623548	3.29255	4.10539	5.50956	3.20889	4.14929	3.45824
ENSMUSG00000106959	NA	4.04341	2.83061e-23	6.41134e-22	0.590861	0.403902	0.274891	0.245617	9.56616	11.6217	19.2411	41.5866	21.8617	39.9974
ENSMUSG00000073664	Nbeal1	3.63858	3.03928e-23	6.87416e-22	0.156131	0.119521	0.0257234	0.0228772	4.00782	1.88699	2.87319	3.83365	1.80145	3.85995
ENSMUSG00000025069	Gsto2	2.94877	3.1097e-23	7.02341e-22	0.18928	0.0965399	0.0679695	0.0607313	3.42799	1.78567	2.0073	3.05073	3.5487	3.32241
ENSMUSG00000029869	Ephb6	-3.8201	3.56537e-23	8.02967e-22	0.600002	0.560146	0.801269	0.590651	0.191729	0.21072	0.197033	0.232403	0.195629	0.205638
ENSMUSG00000074203	NA	-3.18755	3.56283e-23	8.02967e-22	16.5474	10.5052	10.6088	8.55069	3.92591	4.14231	3.36774	5.92763	7.40459	6.01302
ENSMUSG00000001119	Col6a1	-3.77806	4.24404e-23	9.54457e-22	0.498082	0.451309	0.645603	0.46845	0.165886	0.15717	0.157847	0.193343	0.16926	0.17792
ENSMUSG00000097039	Pvt1	3.74441	4.47285e-23	1.00449e-21	0.346913	0.221754	0.0562724	0.0427924	6.75792	7.62546	8.93909	4.07563	8.21761	3.69218
ENSMUSG00000104523	NA	-2.98147	4.5635e-23	1.0234e-21	76.6699	47.3974	40.3159	34.9466	14.0779	18.8014	27.8293	24.8844	33.5518	28.7496
ENSMUSG00000107362	NA	3.13937	4.63542e-23	1.03806e-21	2.54414	1.42592	0.565694	0.552253	25.3154	26.9036	28.7597	42.5568	63.2172	33.5527
ENSMUSG00000030217	Art4	-2.6269	5.04651e-23	1.12852e-21	2.97679	1.8913	1.05178	0.943387	1.17085	0.680861	1.04927	0.916988	1.2642	0.784041
ENSMUSG00000030660	Pik3c2a	3.12651	5.47868e-23	1.22344e-21	0.370268	0.206957	0.0486884	0.043821	4.45302	4.11384	4.05492	4.43712	3.97384	4.39664
ENSMUSG00000020189	Osbpl8	3.43935	5.85353e-23	1.30531e-21	1.46191	1.09436	0.234565	0.25985	39.021	16.9951	19.3349	28.4126	20.7281	26.686
ENSMUSG00000076549	NA	-3.75335	6.76057e-23	1.50335e-21	11.4491	16.8834	18.756	10.8199	4.64774	4.40353	4.4225	5.41703	4.74228	4.98491
ENSMUSG00000044477	Zfand3	2.54459	6.75207e-23	1.50335e-21	1.11768	0.548936	0.264213	0.221924	11.1877	7.18719	7.9208	12.7804	10.1789	11.7028
ENSMUSG00000089940	NA	3.26442	6.81988e-23	1.51441e-21	0.0769484	0.0509607	0.0180141	0.0108447	0.613173	1.17192	0.895107	1.59625	1.1367	1.69303
ENSMUSG00000020642	Rnf144a	-4.66356	7.00501e-23	1.55335e-21	3.28835	1.07203	0.240712	0.286918	0.249797	0.154268	0.102005	0.0866357	0.079456	0.0846059
ENSMUSG00000020385	Clk4	2.52959	7.16096e-23	1.58571e-21	2.55014	1.9644	0.568568	0.618861	28.778	24.1379	19.9856	29.0324	28.8964	29.921
ENSMUSG00000096020	NA	-4.62022	7.52698e-23	1.66444e-21	33.6259	15.068	59.251	15.3071	5.57013	5.27745	5.30019	6.49208	5.68343	5.97421
ENSMUSG00000000730	Dnmt3l	2.6169	8.05952e-23	1.77972e-21	0.151932	0.0750752	0.0582153	0.0496868	1.65529	2.26926	1.48644	2.10606	1.60749	1.93806
ENSMUSG00000064138	Fam172a	3.72497	8.37961e-23	1.84783e-21	0.210669	0.15093	0.0190298	0.0244149	3.16841	3.49704	3.41505	4.05108	4.84542	3.92842
ENSMUSG00000101304	Plet1os	5.4078	8.4691e-23	1.86497e-21	0.120146	0.0866622	0.0534294	0.053044	29.3408	7.98485	13.6595	10.4548	1.43164	9.91989
ENSMUSG00000096464	NA	-4.68323	9.00698e-23	1.98066e-21	17.1056	22.8953	47.3489	35.886	5.94834	5.6358	5.66008	6.9329	6.06934	6.37987
ENSMUSG00000051817	Sox12	-3.81172	9.22835e-23	2.02653e-21	18.7536	12.6926	19.6362	15.852	6.31721	3.0778	6.52421	5.17792	5.50244	5.35705
ENSMUSG00000005611	Mrvi1	-3.72196	1.0071e-22	2.20851e-21	0.280366	0.574403	0.19729	0.181152	0.0910949	0.0584979	0.0784938	0.0637036	0.164208	0.0759915
ENSMUSG00000055541	Lair1	2.71281	1.07938e-22	2.36375e-21	1.2138	0.691367	0.190815	0.198393	10.1594	9.8361	11.6084	11.9378	13.7281	11.46
ENSMUSG00000035158	Mitf	3.36456	1.32964e-22	2.90778e-21	0.187932	0.118208	0.0249235	0.0286433	3.39601	2.88712	2.45963	3.21522	1.63539	2.87687
ENSMUSG00000090069	NA	-2.53204	1.34658e-22	2.94078e-21	2.82862	1.6936	1.40402	0.937649	1.31784	1.06173	1.0116	1.13806	0.835668	1.17914
ENSMUSG00000038122	Tbc1d32	2.27289	1.38364e-22	3.01756e-21	0.103472	0.0850205	0.0339789	0.0287874	0.775679	0.87082	0.923316	1.29058	1.17164	1.23911
ENSMUSG00000033799	Fam208b	2.97214	1.48088e-22	3.22519e-21	0.93945	0.758586	0.158134	0.208951	10.5862	13.0977	13.8552	10.7539	17.0887	11.1838
ENSMUSG00000096326	NA	-5.3627	1.51486e-22	3.29465e-21	76.0157	16.7688	120.329	12.3915	5.72455	5.42376	5.44712	6.67206	6.07463	6.63102
ENSMUSG00000034485	Uaca	3.52261	1.67667e-22	3.64158e-21	0.108547	0.0634828	0.0241795	0.0233723	2.61355	2.27976	3.10637	1.29316	1.61638	1.11924
ENSMUSG00000076596	NA	-4.33778	1.69061e-22	3.66684e-21	16.5081	71.8582	8.85606	10.1515	4.46126	4.22685	4.24506	5.19968	4.552	4.7849
ENSMUSG00000025584	Pde8a	3.57704	1.76932e-22	3.83232e-21	0.547926	0.172857	0.0489925	0.0528369	6.07578	5.29109	5.53351	7.75872	8.93628	7.06805
ENSMUSG00000037887	Dusp8	-3.15678	1.88336e-22	4.07376e-21	1.2856	0.58842	0.490232	0.579923	0.264347	0.333943	0.241474	0.287561	0.496292	0.257062
ENSMUSG00000041117	Ccdc8	-2.96006	1.89886e-22	4.10169e-21	4.84338	4.84671	3.49265	2.71804	2.11805	1.70236	2.30979	2.44088	1.29911	2.33551
ENSMUSG00000054737	Zfp182	3.40776	1.94276e-22	4.19081e-21	0.25235	0.20587	0.0587307	0.0544947	2.64979	3.86744	2.97397	7.72093	5.36325	7.27571
ENSMUSG00000041797	Abca9	-3.9439	1.99008e-22	4.28706e-21	0.975348	0.415107	0.0964874	0.0712188	0.0822323	0.0600568	0.0407538	0.0698857	0.0699209	0.0900354
ENSMUSG00000038954	Supt3	2.73988	2.04431e-22	4.39791e-21	0.215971	0.138167	0.0864461	0.0714731	4.52589	2.4346	2.18367	3.20211	2.84859	3.12536
ENSMUSG00000095127	NA	-5.37174	2.09595e-22	4.50289e-21	30.6226	48.785	123.068	10.2245	5.80411	5.71065	5.62904	6.50461	5.6944	6.58432
ENSMUSG00000059657	Stfa2	5.75333	2.11326e-22	4.53394e-21	2.27401	0.292862	0.269261	0.305611	153.204	101.947	117.094	178.263	7.89164	177.957
ENSMUSG00000021027	Ralgapa1	4.02444	2.25474e-22	4.83093e-21	0.522175	0.392688	0.0390826	0.052999	10.9896	9.19021	10.9219	11.1186	15.2034	11.2213
ENSMUSG00000110615	NA	-2.28714	2.30186e-22	4.92523e-21	23.864	13.7007	8.67035	7.77019	6.55527	10.4284	10.36	10.4096	11.8902	9.84071
ENSMUSG00000000440	Pparg	4.75633	2.53957e-22	5.42653e-21	0.0863813	0.0534871	0.0282799	0.0239658	8.10707	6.18489	5.7166	2.62684	0.920678	2.48626
ENSMUSG00000002324	Rec8	-4.60568	2.72405e-22	5.81291e-21	4.35209	3.4289	6.74684	3.62658	0.95986	0.369685	0.675725	1.27336	0.461824	1.44799
ENSMUSG00000031974	Abcb10	-2.31279	2.87433e-22	6.12535e-21	13.1254	7.0143	4.75039	4.47846	3.64633	5.48263	5.31101	5.79008	6.45565	5.40089
ENSMUSG00000064289	Tank	3.2132	2.9411e-22	6.25922e-21	0.793619	0.564816	0.0973358	0.116852	9.82041	11.4996	9.75473	10.1923	12.8163	10.482
ENSMUSG00000106631	NA	2.96745	2.94736e-22	6.26413e-21	0.133093	0.107395	0.0255917	0.0240213	1.70067	1.42902	2.11698	1.56506	2.32337	1.46823
ENSMUSG00000114602	NA	2.63575	2.96738e-22	6.29823e-21	0.400818	0.363492	0.175487	0.167999	5.00052	7.06574	7.33363	5.38073	7.60928	5.32211
ENSMUSG00000101970	1810026B05Rik	2.71399	3.02075e-22	6.40293e-21	2.49363	2.04127	0.699454	0.575882	24.2383	21.3221	24.942	38.6019	43.4476	37.7591
ENSMUSG00000097583	NA	2.19465	3.17608e-22	6.72319e-21	0.508967	0.361374	0.178665	0.129327	3.79588	4.5546	4.13921	5.78855	4.68588	4.87362
ENSMUSG00000109957	NA	-3.44094	3.21724e-22	6.80124e-21	3.08708	3.55365	2.44742	2.10627	1.00237	0.715718	0.691155	1.81168	0.830066	1.32438
ENSMUSG00000001865	Cpa3	-4.68238	3.31157e-22	6.99134e-21	1.47466	3.58344	0.691623	0.555223	0.126012	0.119391	0.115771	0.405157	0.110841	0.412452
ENSMUSG00000107634	NA	3.05169	3.37898e-22	7.12416e-21	0.412165	0.24221	0.0822459	0.0866102	3.77856	4.02894	3.9721	5.95585	9.02963	6.30094
ENSMUSG00000020891	Alox8	-3.40347	3.41181e-22	7.18382e-21	0.499105	0.684935	0.648987	0.396248	0.223619	0.211869	0.212782	0.241326	0.228168	0.2354
ENSMUSG00000043340	NA	4.13952	3.45813e-22	7.27171e-21	1.08352	0.937429	0.122775	0.176265	12.8095	17.9021	25.7868	47.074	37.081	45.8304
ENSMUSG00000044937	Ttc41	2.39129	3.52931e-22	7.41156e-21	0.1277	0.0946124	0.0414281	0.0415247	1.54053	0.987956	1.12688	1.70072	1.45236	1.6078
ENSMUSG00000028161	Ppp3ca	3.2421	4.11719e-22	8.62794e-21	0.825143	0.52759	0.0998692	0.104358	11.5027	9.68607	9.95822	10.3151	12.7186	9.85857
ENSMUSG00000031229	Atrx	3.27314	4.11943e-22	8.62794e-21	0.838512	0.513514	0.0882021	0.121796	9.9406	11.0533	11.0342	10.3311	13.8452	9.89834
ENSMUSG00000020580	Rock2	3.39904	4.37015e-22	9.14099e-21	0.682413	0.636336	0.114914	0.125897	14.6698	14.4381	15.7547	9.18783	12.0083	9.06318
ENSMUSG00000068735	Trp53i11	-3.96715	4.83998e-22	1.01104e-20	2.38089	2.03038	1.48113	0.957955	0.202699	0.199731	0.200591	0.652049	0.620467	0.686997
ENSMUSG00000094198	NA	-4.32318	5.00282e-22	1.04368e-20	49.6513	16.6935	45.6385	6.43018	5.75964	5.24712	5.26973	6.45477	5.65076	5.93988
ENSMUSG00000028179	Cth	4.92517	5.19231e-22	1.08179e-20	0.0712623	0.0549908	0.0354563	0.0327729	4.72579	2.46758	13.7308	2.08186	8.21866	2.24313
ENSMUSG00000086676	NA	3.09481	5.32749e-22	1.1085e-20	0.401131	0.25541	0.207795	0.185667	11.5416	8.34919	8.89758	6.53336	9.45352	6.13034
ENSMUSG00000034640	Tiparp	3.61112	6.1352e-22	1.27488e-20	1.20076	0.863009	0.125113	0.152778	21.7081	15.3757	14.2791	25.9636	20.6313	26.6759
ENSMUSG00000037202	Prf1	-2.89412	6.36996e-22	1.32193e-20	1.63496	1.21792	0.897621	0.601524	0.452619	0.428837	0.494489	0.507997	0.923652	0.485454
ENSMUSG00000021715	Cwc27	3.42564	6.7507e-22	1.39912e-20	0.211256	0.135945	0.0255685	0.0283758	2.44506	3.57264	3.13088	2.54987	4.61734	2.56778
ENSMUSG00000061577	Adgrg5	-3.00753	6.75965e-22	1.39914e-20	0.432688	0.348177	0.365301	0.223326	0.153105	0.15064	0.156892	0.192174	0.174245	0.214739
ENSMUSG00000024427	Spry4	-2.77875	6.83573e-22	1.41304e-20	0.629508	0.65913	0.418913	0.25327	0.253537	0.327566	0.212007	0.250729	0.321408	0.247209
ENSMUSG00000078920	Ifi47	-3.12053	7.24696e-22	1.4961e-20	5.14728	4.44511	1.59421	1.45085	0.992958	0.820171	0.646043	1.91237	1.39706	1.73554
ENSMUSG00000102780	NA	2.66566	8.52527e-22	1.75771e-20	0.387863	0.274097	0.199634	0.178375	7.04381	5.29493	5.16647	5.95772	6.18888	7.85647
ENSMUSG00000037818	Abhd18	3.31786	8.54471e-22	1.75943e-20	0.23186	0.165583	0.0364225	0.0277362	2.84212	2.84652	2.60728	4.78856	2.84755	4.6452
ENSMUSG00000103734	NA	2.89418	8.80007e-22	1.80966e-20	1.76176	1.01299	0.709125	0.655458	14.7166	25.1193	25.5838	36.5745	37.3297	31.4078
ENSMUSG00000029735	Tpk1	2.65628	9.59894e-22	1.97139e-20	0.0771396	0.0554196	0.0164495	0.0128605	0.777856	0.622933	0.637431	0.963228	0.843983	0.95085
ENSMUSG00000030054	Gp9	-3.7656	9.82355e-22	2.01491e-20	9.6572	15.5011	12.5561	9.23008	4.63338	2.57124	2.2674	5.59315	2.97165	4.40156
ENSMUSG00000047213	Ythdf3	3.47802	1.00948e-21	2.06786e-20	1.81166	1.46293	0.20061	0.250447	22.3687	29.8964	26.782	32.3571	39.4147	32.0331
ENSMUSG00000017417	Plxdc1	-3.69318	1.03598e-21	2.11942e-20	1.89304	0.94133	1.21757	0.796733	0.310765	0.206972	0.173944	0.531586	0.525058	0.509768
ENSMUSG00000035547	Capn5	-4.38636	1.1434e-21	2.33616e-20	1.42464	0.964342	1.07612	0.882488	0.11815	0.0945713	0.0988554	0.420239	0.203693	0.399826
ENSMUSG00000023328	Ache	-4.14815	1.2264e-21	2.50252e-20	7.23692	5.75034	5.25751	4.83501	2.59429	0.657547	0.723273	1.44444	0.843012	1.76343
ENSMUSG00000104302	NA	3.4174	1.24777e-21	2.54211e-20	0.127178	0.101347	0.0226995	0.029244	3.64856	1.6958	2.41081	1.68734	3.04012	1.6346
ENSMUSG00000067889	Sptbn2	2.43879	1.24901e-21	2.54211e-20	0.118705	0.0976272	0.049031	0.0446285	1.36559	1.20873	1.77083	1.44603	2.03349	1.30058
ENSMUSG00000108741	NA	2.48596	1.27511e-21	2.5919e-20	2.59212	1.4132	0.524624	0.452591	23.9915	18.505	19.1383	22.9577	24.2534	22.9389
ENSMUSG00000085234	Gm15614	4.08243	1.3125e-21	2.66449e-20	0.0222965	0.0161447	0.011017	0.00890629	1.82132	0.967094	1.05421	0.463042	0.563987	0.510551
ENSMUSG00000022837	Iqcb1	2.7697	1.32216e-21	2.68067e-20	0.18316	0.16813	0.0416785	0.0364801	2.64425	2.36585	2.18765	2.07233	2.59703	2.04253
ENSMUSG00000020128	Vps54	3.62858	1.55067e-21	3.13996e-20	1.02767	0.692083	0.0984134	0.117176	21.528	14.7882	16.024	18.5406	12.8185	17.8944
ENSMUSG00000034007	Scaper	3.40976	1.59144e-21	3.21839e-20	0.0648597	0.0372306	0.00573676	0.00803628	0.861407	0.735448	0.784948	0.934913	1.06596	0.889401
ENSMUSG00000031596	Slc7a2	3.14391	1.60286e-21	3.23737e-20	0.0866504	0.0529125	0.0308521	0.0225034	1.15321	2.03998	1.26431	2.03637	0.702462	1.64124
ENSMUSG00000087231	E230016M11Rik	2.66266	1.71735e-21	3.4642e-20	0.495465	0.276598	0.153224	0.109373	7.93217	4.1334	4.33956	5.01138	5.97617	5.25416
ENSMUSG00000050138	Kcnk12	-4.65833	1.72499e-21	3.47518e-20	2.5659	1.56809	1.53853	1.05484	0.0686621	0.48476	0.207595	0.131657	0.494931	0.153225
ENSMUSG00000024983	Vti1a	2.35496	1.73784e-21	3.49664e-20	0.58609	0.356992	0.12198	0.10964	3.55961	4.53117	4.85472	5.23024	5.63208	4.73348
ENSMUSG00000025808	Ccdc7a	2.78719	1.86831e-21	3.75241e-20	0.00774853	0.00579946	0.0030766	0.00315622	0.142742	0.0872953	0.170361	0.104946	0.133716	0.105745
ENSMUSG00000020463	Ppp4r3b	3.21398	1.8697e-21	3.75241e-20	1.04772	0.896391	0.129109	0.213485	15.4232	17.5255	15.231	14.3971	19.6671	14.9154
ENSMUSG00000105606	NA	-6.29026	1.92042e-21	3.84447e-20	12.6241	19.9435	166.131	19.8868	3.6968	3.50255	3.51764	4.30868	3.77199	3.96498
ENSMUSG00000114407	NA	2.15121	1.91974e-21	3.84447e-20	0.343957	0.241198	0.104984	0.0939882	2.51425	3.2907	3.45816	2.66718	3.20448	2.59772
ENSMUSG00000038535	Zfp280d	3.11709	1.99774e-21	3.99423e-20	0.46549	0.428449	0.0821144	0.0896743	5.24772	6.67694	6.66056	6.85861	11.006	6.79732
ENSMUSG00000025326	Ube3a	3.38415	2.25333e-21	4.49957e-20	0.622437	0.663266	0.0861409	0.133573	10.0522	12.2538	12.5716	10.1639	16.5544	11.2298
ENSMUSG00000048218	Amigo2	-2.65731	2.40467e-21	4.79573e-20	5.2344	4.8329	2.29606	1.91719	2.65707	2.09788	2.14063	2.04393	1.33749	1.86189
ENSMUSG00000071267	Zfp942	3.28757	2.4956e-21	4.97082e-20	0.31376	0.238801	0.0461914	0.0592994	3.19539	4.49887	5.29812	4.42934	8.14683	4.21903
ENSMUSG00000036879	Phkb	3.73371	2.70485e-21	5.38084e-20	0.501289	0.340017	0.0531726	0.0569204	8.16151	5.32672	6.0137	12.3202	10.9078	12.1351
ENSMUSG00000041112	Elmo1	2.78863	2.78102e-21	5.52545e-20	0.860998	0.503781	0.189099	0.149678	7.6368	11.0011	11.2037	7.06481	11.5289	6.79454
ENSMUSG00000029553	Tfec	3.54129	2.85269e-21	5.66075e-20	1.30479	1.02181	0.154802	0.147123	14.2043	19.2423	28.1496	22.7706	24.1388	24.5853
ENSMUSG00000102776	NA	2.69951	3.31958e-21	6.579e-20	0.848442	0.562557	0.251861	0.290374	14.7935	11.1399	12.2297	8.71532	9.71173	9.32787
ENSMUSG00000044349	Snhg11	4.77824	3.51498e-21	6.95754e-20	0.156321	0.122744	0.0929745	0.0830735	11.522	3.89136	3.30367	23.9795	9.18603	23.4117
ENSMUSG00000109005	NA	2.33171	3.56258e-21	7.04299e-20	1.94807	1.07773	0.487788	0.530275	15.2139	16.0188	12.9366	19.5024	20.4014	19.3087
ENSMUSG00000102153	NA	2.88292	3.74417e-21	7.39275e-20	2.75466	2.48129	0.546878	0.579128	34.8024	39.4392	49.0539	33.1516	35.4787	30.7733
ENSMUSG00000056220	Pla2g4a	3.70045	4.19429e-21	8.27119e-20	0.359646	0.332127	0.0386941	0.0422565	6.62354	6.76291	7.64659	8.85558	5.33675	8.33513
ENSMUSG00000074165	Zfp788	2.8159	4.23075e-21	8.33274e-20	0.523862	0.359871	0.0965543	0.100957	4.31322	5.60974	5.81053	5.62115	9.07155	5.54055
ENSMUSG00000097373	NA	3.15871	4.25034e-21	8.36094e-20	0.6481	0.254182	0.113388	0.101313	8.76635	5.01036	6.3037	11.4255	5.08976	9.54339
ENSMUSG00000085004	5430427M07Rik	3.17179	4.37655e-21	8.59855e-20	0.236552	0.153936	0.0487016	0.0578555	2.62562	4.15948	2.8016	2.89821	6.5618	2.83973
ENSMUSG00000026228	Htr2b	3.12809	4.46867e-21	8.76867e-20	0.345737	0.244155	0.0886127	0.0804741	4.49373	6.67308	6.77803	3.64034	7.62677	3.33087
ENSMUSG00000021668	Polk	3.17564	4.77096e-21	9.35025e-20	0.346394	0.252511	0.0426677	0.0550074	5.56523	3.43768	4.08578	5.28854	4.63837	5.149
ENSMUSG00000007122	Casq1	3.36204	4.89752e-21	9.58643e-20	0.228656	0.169388	0.109216	0.0942203	6.40178	2.0218	6.85435	6.74886	5.07848	7.68272
ENSMUSG00000034664	Itga2b	-4.91144	4.97552e-21	9.71514e-20	10.2307	20.4741	20.3405	13.0391	3.90226	0.882919	1.16708	3.8254	1.08018	3.66356
ENSMUSG00000114598	NA	2.61505	4.97505e-21	9.71514e-20	1.34051	0.831026	0.397419	0.325506	10.6304	13.3202	10.0959	19.0341	18.4848	18.8648
ENSMUSG00000103696	NA	2.3602	4.99063e-21	9.73266e-20	0.659928	0.412938	0.172712	0.191356	4.81375	5.7336	5.8187	7.2875	8.23649	5.95727
ENSMUSG00000031785	Adgrg1	-5.3278	5.1812e-21	1.00919e-19	13.6858	12.8972	16.0083	11.5467	0.456492	0.4935	0.406525	2.18959	3.33956	2.31779
ENSMUSG00000027827	Kcnab1	3.12186	5.23094e-21	1.01763e-19	0.0311445	0.022519	0.00842459	0.00464192	0.358446	0.286032	0.394476	0.69696	0.369686	0.689794
ENSMUSG00000060090	Rp2	2.2007	5.48603e-21	1.06594e-19	0.784424	0.637413	0.20607	0.227906	6.69724	8.01308	7.31757	7.1862	6.2181	7.5682
ENSMUSG00000085719	NA	-3.33453	5.86557e-21	1.13829e-19	0.909329	0.506572	0.568944	0.490084	0.152111	0.192865	0.195824	0.341541	0.219113	0.412664
ENSMUSG00000107083	NA	2.75638	6.03332e-21	1.16942e-19	1.05669	0.831163	0.413072	0.383847	14.3975	11.0519	10.7865	21.2043	20.6285	20.4898
ENSMUSG00000026761	Orc4	3.12895	6.3248e-21	1.22442e-19	0.462598	0.477878	0.0723242	0.0940928	6.25233	7.55323	7.34488	7.06874	9.62204	7.16932
ENSMUSG00000025920	Stau2	3.34244	6.34652e-21	1.22712e-19	0.0456113	0.0384033	0.00906668	0.00960565	0.664485	0.786681	1.17019	0.560392	1.24287	0.510584
ENSMUSG00000026042	Col5a2	-4.46549	6.66355e-21	1.28685e-19	0.0748621	0.0921372	0.0766732	0.190881	0.022408	0.0225044	0.0221749	0.0282062	0.026522	0.0278789
ENSMUSG00000024697	Gna14	-2.6448	7.41908e-21	1.43102e-19	0.210733	0.189383	0.083288	0.0658503	0.094382	0.0456494	0.0609188	0.0896186	0.0727315	0.100167
ENSMUSG00000038236	Hoxa7	2.6658	7.80479e-21	1.50358e-19	2.26733	1.74192	0.84024	0.764412	26.9593	36.9657	44.2932	30.3945	19.2164	30.9058
ENSMUSG00000027677	Ttc14	2.55094	7.99933e-21	1.53919e-19	2.10392	1.59883	0.410623	0.407164	15.6134	19.1234	19.9464	22.2332	25.1915	23.3425
ENSMUSG00000039462	Col10a1	2.73745	8.92106e-21	1.71447e-19	0.610845	0.346631	0.174131	0.179161	4.74341	6.83696	5.09791	9.82327	10.3394	8.75366
ENSMUSG00000059586	Nsmce2	2.82465	9.09323e-21	1.74544e-19	0.463553	0.298326	0.0704368	0.0649374	3.84308	4.58706	4.61263	5.06795	5.80824	4.5841
ENSMUSG00000033022	Cdo1	2.81083	9.96543e-21	1.91054e-19	0.241482	0.203017	0.0720891	0.0955077	2.88937	2.11719	4.16206	5.23999	3.85706	4.85058
ENSMUSG00000048264	Dip2c	3.55862	1.05379e-20	2.01786e-19	0.0847322	0.0663845	0.0200101	0.0148707	2.10822	2.30007	1.95741	0.897701	2.0564	0.868597
ENSMUSG00000076587	NA	-4.03084	1.08061e-20	2.06672e-19	18.0739	36.8654	18.0876	2.75237	4.03193	3.82008	3.83654	4.69929	4.11395	4.32443
ENSMUSG00000039579	Grin3a	2.46376	1.18388e-20	2.26149e-19	0.0199129	0.0124951	0.00573956	0.00549465	0.221937	0.133244	0.17026	0.237451	0.225811	0.246791
ENSMUSG00000038421	Fcrla	-2.50846	1.20748e-20	2.3038e-19	1.66523	0.746416	0.677544	0.345459	0.551851	0.468391	0.579806	0.522594	0.4575	0.542561
ENSMUSG00000032263	Bckdhb	2.41374	1.21182e-20	2.30931e-19	0.120477	0.0884114	0.0579178	0.0467529	0.948796	1.68648	1.79569	1.63812	1.8171	1.45762
ENSMUSG00000000409	Lck	-3.33549	1.23151e-20	2.34401e-19	2.12937	1.51525	1.99215	1.28626	0.631827	0.58134	0.514391	0.720455	1.16834	0.753503
ENSMUSG00000030103	Bhlhe40	3.25618	1.24829e-20	2.37309e-19	4.62764	1.84114	1.05288	1.26231	93.9826	48.8764	37.6799	97.3497	50.48	96.7556
ENSMUSG00000056383	AI987944	2.6757	1.2584e-20	2.38945e-19	0.490342	0.333406	0.0856097	0.0822505	3.68781	4.85906	4.4266	5.81309	4.53667	6.12352
ENSMUSG00000033826	Dnah8	-3.22797	1.2651e-20	2.3993e-19	1.35999	0.738344	0.273577	0.247199	0.231538	0.114379	0.13219	0.236565	0.372355	0.237215
ENSMUSG00000036814	Slc6a20a	-2.74044	1.36816e-20	2.59167e-19	0.943911	0.37639	0.171823	0.161545	0.136147	0.176125	0.137023	0.244126	0.239096	0.228864
ENSMUSG00000049287	Iba57	-3.14736	1.38947e-20	2.62889e-19	11.7195	7.753	9.65278	8.48864	3.65267	4.57963	3.90684	4.80941	5.99678	4.48468
ENSMUSG00000045382	Cxcr4	-2.3058	1.40488e-20	2.65488e-19	233.692	154.055	117.422	63.0574	83.7488	82.7712	132.025	110.308	99.6564	114.495
ENSMUSG00000104728	NA	2.89408	1.45606e-20	2.7483e-19	2.11977	1.15434	0.721429	0.596855	44.8467	29.4253	27.9557	28.4717	20.4579	24.7523
ENSMUSG00000032068	Plet1	5.17444	1.46897e-20	2.76938e-19	0.177696	0.142083	0.0926035	0.0919356	43.1901	11.2566	19.2016	13.7555	2.20263	12.8892
ENSMUSG00000030246	Ldhb	-3.92172	1.55044e-20	2.91951e-19	1.86559	1.01911	1.02896	0.837704	0.227899	0.623095	0.396534	0.201112	0.17274	0.181578
ENSMUSG00000043467	Zbtb37	2.45974	1.55653e-20	2.92749e-19	0.763661	0.53452	0.195988	0.152963	6.49272	6.32116	9.8942	8.00991	5.44963	7.82474
ENSMUSG00000037979	Ccdc92	-3.18526	1.64738e-20	3.0947e-19	0.235298	0.301026	0.270475	0.199589	0.103037	0.121052	0.119613	0.124895	0.117748	0.125983
ENSMUSG00000021815	Mss51	2.26355	1.65868e-20	3.11223e-19	0.455688	0.336304	0.166191	0.183221	5.28304	3.68311	5.49573	5.70775	4.40204	5.29647
ENSMUSG00000015970	Chdh	-2.48896	1.90225e-20	3.56503e-19	10.2563	7.15874	3.67498	2.27122	3.23949	3.87305	4.82599	2.68868	3.45121	2.87314
ENSMUSG00000103094	NA	3.15541	1.98748e-20	3.72036e-19	1.0077	0.604081	0.336096	0.300305	9.96992	15.7495	17.6131	15.2417	33.2607	13.6169
ENSMUSG00000109881	NA	3.14215	2.06008e-20	3.85171e-19	2.78664	2.10251	0.546953	0.529059	31.4602	69.152	27.9906	39.3185	38.4198	40.2206
ENSMUSG00000033632	AW554918	2.79464	2.09589e-20	3.91405e-19	0.152832	0.108433	0.0245479	0.0253256	1.33571	1.549	1.58406	1.63629	2.24352	1.53715
ENSMUSG00000027347	Rasgrp1	-2.85235	2.21121e-20	4.12455e-19	0.415858	0.250865	0.090407	0.0732899	0.109109	0.0503851	0.0697961	0.109002	0.114135	0.0924397
ENSMUSG00000022838	Eaf2	2.58551	2.28674e-20	4.26043e-19	0.116794	0.112031	0.0317036	0.0254536	1.65988	1.40533	1.28417	1.25968	1.48472	1.22938
ENSMUSG00000004552	Ctse	-5.68554	2.50586e-20	4.66319e-19	29.8482	14.3839	12.0577	11.7481	0.369414	0.380886	0.283572	3.21291	0.459282	3.0232
ENSMUSG00000027765	P2ry1	-3.5198	2.73586e-20	5.08524e-19	6.58505	7.49682	1.53125	1.39523	0.630269	0.948418	0.652642	1.79326	1.60772	1.57069
ENSMUSG00000097814	NA	2.89261	2.89805e-20	5.3804e-19	0.140662	0.0474606	0.0318727	0.0289379	0.939988	1.87965	2.03757	1.43691	1.27238	1.44387
ENSMUSG00000019790	Stxbp5	3.05157	3.00782e-20	5.57765e-19	1.79771	1.24408	0.279563	0.263464	28.3246	23.2654	25.11	19.2661	17.6139	18.6855
ENSMUSG00000039531	Zup1	3.10885	3.03338e-20	5.61848e-19	0.78456	0.510366	0.0938649	0.12161	7.81794	8.02683	7.01676	12.6868	11.0277	11.9677
ENSMUSG00000047036	Zfp445	2.83446	3.11582e-20	5.76445e-19	3.40732	2.27297	0.49982	0.548447	29.3924	28.3671	30.9017	44.5371	42.7739	42.923
ENSMUSG00000006587	Snai3	4.19368	3.11964e-20	5.76479e-19	0.469423	0.33298	0.430598	0.287274	62.6976	21.1006	27.8175	23.4976	13.3131	23.198
ENSMUSG00000008193	Spib	-3.16447	3.31467e-20	6.11805e-19	6.19351	2.4644	1.64165	1.67598	1.84897	0.634586	1.20283	1.12148	0.75078	1.22426
ENSMUSG00000097267	1700109K24Rik	2.79364	3.33002e-20	6.13924e-19	0.151254	0.125568	0.0855041	0.0933761	3.14259	3.16126	3.45176	3.64579	2.0585	3.25094
ENSMUSG00000044244	Il20rb	3.24796	3.53833e-20	6.51571e-19	0.188924	0.143484	0.0784398	0.0544474	4.33436	5.18829	4.55884	2.10355	4.7102	2.08908
ENSMUSG00000030162	Olr1	4.45696	3.63962e-20	6.69445e-19	1.0238	0.482017	0.092789	0.111311	24.6934	30.3394	39.3465	9.74075	41.5471	10.3382
ENSMUSG00000020520	Galnt10	-4.49567	4.00497e-20	7.35791e-19	2.68061	1.44919	1.53545	1.18229	0.0842109	0.187324	0.142453	0.641527	0.201319	0.583807
ENSMUSG00000046523	Kctd4	2.87953	4.06154e-20	7.4532e-19	0.267971	0.208961	0.11034	0.111735	3.36825	4.48272	4.50739	3.84042	8.20686	3.99319
ENSMUSG00000026977	March7	3.54774	4.15635e-20	7.61837e-19	1.66439	1.08873	0.173798	0.22261	19.1249	19.5821	16.1464	35.8571	36.565	34.9146
ENSMUSG00000046230	Vps13a	2.81613	4.31634e-20	7.9025e-19	0.294715	0.303954	0.0677051	0.0820858	3.5071	4.53738	4.77517	3.48865	6.08897	3.5451
ENSMUSG00000040651	Fam208a	3.00954	4.35301e-20	7.96044e-19	0.887245	0.724907	0.131313	0.147201	8.56311	8.50123	11.4277	13.3356	14.3467	13.55
ENSMUSG00000020954	Strn3	3.24945	4.41766e-20	8.06936e-19	1.08121	0.848512	0.137597	0.133189	14.1637	12.7087	12.6739	16.6644	19.8864	15.702
ENSMUSG00000036257	Pnpla8	4.10391	4.82878e-20	8.81015e-19	0.295028	0.231355	0.0438302	0.0483284	14.3469	10.4723	8.82316	4.49882	4.06493	4.67912
ENSMUSG00000107741	NA	2.72784	5.10377e-20	9.30117e-19	0.201842	0.15068	0.0672803	0.0424345	2.29098	2.09021	1.81086	3.75332	1.91912	3.58826
ENSMUSG00000051373	Plpp7	-2.8631	5.18718e-20	9.44234e-19	0.65936	0.364069	0.398636	0.327602	0.192186	0.19994	0.200801	0.272309	0.315291	0.266754
ENSMUSG00000107102	NA	2.52666	5.22992e-20	9.50921e-19	0.817729	0.50902	0.310039	0.303831	9.26618	7.18306	9.69155	10.3536	15.0181	9.47844
ENSMUSG00000114046	NA	3.97049	5.5622e-20	1.01018e-18	1.74902	1.25466	0.133117	0.170463	30.6234	23.9374	30.1637	52.9415	27.4409	53.6434
ENSMUSG00000020773	Trim47	-2.75561	6.1115e-20	1.10867e-18	4.7233	4.04822	3.30436	1.98008	1.1962	2.43223	1.68048	2.68185	1.88427	2.3007
ENSMUSG00000030124	Lag3	-3.76746	6.16767e-20	1.11758e-18	2.1905	1.41404	2.3434	1.84295	0.899129	0.414831	0.565411	0.747235	0.430788	0.788257
ENSMUSG00000098462	NA	4.52978	6.40752e-20	1.15972e-18	163.156	120.918	14.4357	13.3945	4841.82	1972.88	2803.39	8879.83	3559.59	8416.35
ENSMUSG00000038718	Pbx3	4.737	6.48041e-20	1.17157e-18	0.165441	0.104333	0.0379914	0.030852	1.97354	2.18918	3.0882	10.1114	16.9569	10.0207
[truncated: 8,167 more rows]

## Sheet: RNA-Seq RPKM
	symbol	log2FoldChange	pvalue	padj	HSPCWT1707401	HSPCWT1707403	HSPCWT1764303	HSPCWT1925901	MLL_AF9_WT_NEO1	MLL_AF9_WT_NEO2	MLL_AF9_WT_NEO3	MLL_AF9_WT_PURO1	MLL_AF9_WT_PURO2	MLL_AF9_WT_PURO3
[truncated: 9,044 more rows]

[truncated: 2 more sheets: RNA-Seq TPM, Proteomics]
