# Supplementary material for: The tumor suppressor MIR139 is silenced by POLR2M to promote AML oncogenesis
Source: Leukemia. 2021 Nov 5;36(3):687–700. doi: 10.1038/s41375-021-01461-5 (PMC8885418; doi:10.1038/s41375-021-01461-5)
Supplement: Supplementary file 9 — Supplementary Table 3 [file 41375_2021_1461_MOESM9_ESM.xlsx]

## Sheet: All genes (RNA-seq)
	symbol	log2FoldChange	pvalue	padj
ENSMUSG00000033845	Mrpl15	9.62623e-06	0.929344	0.999865
ENSMUSG00000025903	Lypla1	1.11113e-05	0.621971	0.999865
ENSMUSG00000104217	NA	1.21037e-06	0.530368	0.999865
ENSMUSG00000033813	Tcea1	8.73497e-07	0.47202	0.999865
ENSMUSG00000033793	Atp6v1h	7.00818e-06	0.885564	0.999865
ENSMUSG00000025907	Rb1cc1	3.59774e-08	0.99083	0.999865
ENSMUSG00000051285	Pcmtd1	-5.75949e-07	0.691981	0.999865
ENSMUSG00000025909	Sntg1	3.34051e-05	0.769282	0.999865
ENSMUSG00000061024	Rrs1	1.93467e-06	0.935144	0.999865
ENSMUSG00000045210	Vcpip1	1.72782e-06	0.50313	0.999865
ENSMUSG00000097893	NA	1.72301e-05	0.543865	0.999865
ENSMUSG00000025915	Sgk3	8.68315e-07	0.470692	0.999865
ENSMUSG00000046101	Mcmdc2	2.9045e-06	0.336229	0.999865
ENSMUSG00000098234	Snhg6	-1.55637e-05	0.748724	0.999865
ENSMUSG00000025917	Cops5	-2.15171e-06	0.776277	0.999865
ENSMUSG00000056763	Cspp1	1.01863e-05	0.467162	0.999865
ENSMUSG00000067851	Arfgef1	1.74074e-06	0.322341	0.999865
ENSMUSG00000005886	Ncoa2	3.23111e-06	0.450651	0.999865
ENSMUSG00000025935	Tram1	2.4174e-07	0.91019	0.999865
ENSMUSG00000025937	Lactb2	7.32784e-07	0.73909	0.999865
ENSMUSG00000025925	Terf1	-2.20545e-06	0.547565	0.999865
ENSMUSG00000043716	Rpl7	-2.80581e-06	0.57809	0.999865
ENSMUSG00000025921	Rdh10	1.3279e-06	0.650447	0.999865
ENSMUSG00000025920	Stau2	4.95586e-06	0.689954	0.999865
ENSMUSG00000025939	Ube2w	1.2198e-06	0.531407	0.999865
ENSMUSG00000079658	Eloc	-4.68119e-07	0.566114	0.999865
ENSMUSG00000025940	Tmem70	1.14198e-07	0.960472	0.999865
ENSMUSG00000041859	Mcm3	4.87509e-07	0.906296	0.999865
ENSMUSG00000025931	Paqr8	3.51003e-07	0.892283	0.999865
ENSMUSG00000041779	Tram2	-4.11537e-06	0.630882	0.999865
ENSMUSG00000028033	Kcnq5	1.78773e-06	0.661756	0.999865
ENSMUSG00000026158	Ogfrl1	3.74422e-07	0.854665	0.999865
ENSMUSG00000026156	B3gat2	-4.6852e-06	0.709574	0.999865
ENSMUSG00000026155	Smap1	1.33469e-06	0.586172	0.999865
ENSMUSG00000026154	Sdhaf4	-2.2227e-06	0.632603	0.999865
ENSMUSG00000099997	NA	2.17376e-07	0.932922	0.999865
ENSMUSG00000101111	NA	-6.03704e-07	0.809859	0.999865
ENSMUSG00000101249	NA	1.85368e-06	0.315949	0.999865
ENSMUSG00000073725	Lmbrd1	5.0302e-07	0.732625	0.999865
ENSMUSG00000099492	NA	7.36062e-07	0.740551	0.999865
ENSMUSG00000048874	Phf3	3.78586e-06	0.465677	0.999865
ENSMUSG00000026064	Ptp4a1	-8.64207e-07	0.384778	0.999865
ENSMUSG00000026134	Prim2	1.78074e-06	0.628807	0.999865
ENSMUSG00000004768	Rab23	1.57435e-06	0.716147	0.999865
ENSMUSG00000042215	Bag2	-3.19034e-07	0.949515	0.999865
ENSMUSG00000103072	NA	-3.2109e-06	0.962394	0.999865
ENSMUSG00000042197	Zfp451	2.17685e-06	0.313313	0.999865
ENSMUSG00000026131	Dst	4.26772e-06	0.455679	0.999865
ENSMUSG00000102336	NA	2.88037e-06	0.7319	0.999865
ENSMUSG00000042111	Ccdc115	2.49485e-06	0.834744	0.999865
ENSMUSG00000101711	NA	-0.000664042	0.898163	0.999865
ENSMUSG00000026127	Imp4	-5.52992e-06	0.956385	0.999865
ENSMUSG00000026126	Ptpn18	-1.0242e-06	0.581959	0.999865
ENSMUSG00000100280	NA	-1.13976e-06	0.643809	0.999865
ENSMUSG00000037509	Arhgef4	1.57508e-06	0.970471	0.999865
ENSMUSG00000037503	Fam168b	-4.8787e-07	0.906839	0.999865
ENSMUSG00000104358	NA	-1.06594e-06	0.911745	0.999865
ENSMUSG00000026123	Plekhb2	2.65884e-05	0.857908	0.999865
ENSMUSG00000045216	Hs6st1	1.55182e-06	0.644426	0.999865
ENSMUSG00000104523	NA	7.53884e-07	0.854377	0.999865
ENSMUSG00000102202	NA	3.99851e-06	0.277159	0.999865
ENSMUSG00000037470	Uggt1	4.23997e-07	0.904004	0.999865
ENSMUSG00000047180	Neurl3	-2.50774e-06	0.392908	0.999865
ENSMUSG00000037447	Arid5a	-1.37145e-06	0.648852	0.999865
ENSMUSG00000010453	Kansl3	1.48475e-06	0.72105	0.999865
ENSMUSG00000037432	Fer1l5	-2.98869e-07	0.865413	0.999865
ENSMUSG00000001143	Lman2l	-1.29833e-05	0.431446	0.999865
ENSMUSG00000037408	Cnnm4	-2.96012e-06	0.583778	0.999865
ENSMUSG00000001138	Cnnm3	-6.11851e-07	0.766119	0.999865
ENSMUSG00000067653	Ankrd23	-2.63104e-05	0.878507	0.999865
ENSMUSG00000109510	NA	-2.72725e-07	0.961171	0.999865
ENSMUSG00000079610	Ankrd39	1.4211e-05	0.942661	0.999865
ENSMUSG00000026121	Sema4c	-7.69166e-06	0.602758	0.999865
ENSMUSG00000061518	Cox5b	-9.03466e-07	0.72825	0.999865
ENSMUSG00000037351	Actr1b	-8.9138e-07	0.78395	0.999865
ENSMUSG00000026117	Zap70	3.91053e-06	0.610393	0.999865
ENSMUSG00000026116	Tmem131	0.00037998	0.493726	0.999865
ENSMUSG00000026113	Inpp4a	1.119e-05	0.887301	0.999865
ENSMUSG00000026112	Coa5	-1.80477e-07	0.934708	0.999865
ENSMUSG00000026111	Unc50	1.3145e-06	0.647092	0.999865
ENSMUSG00000026110	Mgat4a	-5.54079e-06	0.42779	0.999865
ENSMUSG00000037216	Lipt1	-2.14166e-05	0.420523	0.999865
ENSMUSG00000026088	Mitd1	2.44323e-06	0.469044	0.999865
ENSMUSG00000026087	Mrpl30	0.00018775	0.788338	0.999865
ENSMUSG00000058407	Txndc9	6.65279e-07	0.803676	0.999865
ENSMUSG00000026083	Eif5b	1.69074e-06	0.410212	0.999865
ENSMUSG00000026082	Rev1	5.38776e-06	0.609245	0.999865
ENSMUSG00000037138	Aff3	-5.55404e-05	0.925299	0.999865
ENSMUSG00000026080	Chst10	2.10911e-06	0.588211	0.999865
ENSMUSG00000026078	Pdcl3	-1.25264e-06	0.989262	0.999865
ENSMUSG00000073702	Rpl31	-2.70504e-06	0.598623	0.999865
ENSMUSG00000003134	Tbc1d8	-5.39842e-06	0.935216	0.999865
ENSMUSG00000003135	Cnot11	-1.30682e-06	0.797359	0.999865
ENSMUSG00000085894	NA	2.51336e-06	0.391538	0.999865
ENSMUSG00000048234	Rnf149	1.01446e-06	0.677141	0.999865
ENSMUSG00000026074	Map4k4	1.79229e-06	0.629123	0.999865
ENSMUSG00000026073	Il1r2	-1.34735e-06	0.401634	0.999865
ENSMUSG00000097899	Gm16894	-5.69693e-06	0.0902086	0.999865
ENSMUSG00000026072	Il1r1	-6.72355e-07	0.826375	0.999865
ENSMUSG00000070942	Il1rl2	-2.31159e-06	0.395442	0.999865
ENSMUSG00000026069	Il1rl1	1.02671e-06	0.620651	0.999865
ENSMUSG00000026070	Il18r1	2.42324e-06	0.305707	0.999865
ENSMUSG00000026068	Il18rap	1.4376e-06	0.782069	0.999865
ENSMUSG00000103270	NA	4.23065e-06	0.249949	0.999865
ENSMUSG00000041945	Mfsd9	4.66306e-06	0.275694	0.999865
ENSMUSG00000060679	Mrps9	1.09882e-05	0.997846	0.999865
ENSMUSG00000070939	Tgfbrap1	2.99307e-06	0.825934	0.999865
ENSMUSG00000100269	NA	1.16611e-07	0.999271	0.999865
ENSMUSG00000010290	AI597479	3.3952e-07	0.881051	0.999865
ENSMUSG00000066877	Nck2	2.12163e-06	0.423602	0.999865
ENSMUSG00000057363	Uxs1	3.88788e-07	0.888756	0.999865
ENSMUSG00000041763	Tpp2	3.46012e-06	0.463474	0.999865
ENSMUSG00000026049	Tex30	1.0421e-06	0.607133	0.999865
ENSMUSG00000101104	NA	-1.25608e-05	0.942899	0.999865
ENSMUSG00000026047	Kdelc1	-6.08045e-07	0.797982	0.999865
ENSMUSG00000041684	Bivm	-5.15036e-07	0.823341	0.999865
ENSMUSG00000026048	Ercc5	1.25556e-06	0.597418	0.999865
ENSMUSG00000026042	Col5a2	-1.53069e-08	0.461335	0.999865
ENSMUSG00000025995	Wdr75	-3.63789e-07	0.812572	0.999865
ENSMUSG00000025993	Slc40a1	1.64057e-06	0.735573	0.999865
ENSMUSG00000101262	NA	1.41589e-06	0.691974	0.999865
ENSMUSG00000025986	Slc39a10	1.1653e-06	0.569173	0.999865
ENSMUSG00000100033	NA	1.11183e-05	0.702699	0.999865
ENSMUSG00000101799	9330175M20Rik	3.72837e-06	0.230321	0.999865
ENSMUSG00000045954	Cavin2	9.41288e-06	0.236996	0.999865
ENSMUSG00000026107	Nabp1	-2.18273e-06	0.513792	0.999865
ENSMUSG00000062939	Stat4	2.73817e-06	0.837298	0.999865
ENSMUSG00000101628	NA	5.17011e-06	0.604963	0.999865
ENSMUSG00000026104	Stat1	9.77576e-06	0.6553	0.999865
ENSMUSG00000026103	Gls	1.57987e-06	0.477304	0.999865
ENSMUSG00000002881	Nab1	2.68243e-06	0.455888	0.999865
ENSMUSG00000043015	Nemp2	-3.66804e-07	0.880128	0.999865
ENSMUSG00000041439	Mfsd6	2.53898e-06	0.655737	0.999865
ENSMUSG00000026102	Inpp1	1.18668e-06	0.822716	0.999865
ENSMUSG00000041426	Hibch	1.22022e-06	0.562881	0.999865
ENSMUSG00000026098	Pms1	1.64849e-06	0.608129	0.999865
ENSMUSG00000026097	Ormdl1	3.07349e-07	0.866702	0.999865
ENSMUSG00000100679	NA	7.63306e-07	0.871546	0.999865
ENSMUSG00000026096	Osgepl1	9.33708e-07	0.769932	0.999865
ENSMUSG00000099913	NA	3.43013e-07	0.846049	0.999865
ENSMUSG00000026095	Asnsd1	5.19958e-07	0.85183	0.999865
ENSMUSG00000026094	Stk17b	1.3975e-06	0.681855	0.999865
ENSMUSG00000041303	Gtf3c3	1.74513e-06	0.390354	0.999865
ENSMUSG00000073678	Pgap1	9.0286e-06	0.331749	0.999865
ENSMUSG00000052331	Ankrd44	2.52641e-06	0.403342	0.999865
ENSMUSG00000101674	NA	-7.37674e-06	0.479898	0.999865
ENSMUSG00000025982	Sf3b1	1.08216e-06	0.542549	0.999865
ENSMUSG00000025981	Coq10b	1.82105e-06	0.491057	0.999865
ENSMUSG00000025980	Hspd1	1.30498e-06	0.509799	0.999865
ENSMUSG00000073676	Hspe1	6.50179e-06	0.81611	0.999865
ENSMUSG00000025979	Mob4	1.07925e-05	0.514376	0.999865
ENSMUSG00000046994	Mars2	8.04178e-07	0.874118	0.999865
ENSMUSG00000038331	Satb2	1.1308e-06	0.979625	0.999865
ENSMUSG00000038323	1700066M21Rik	5.61214e-06	0.33866	0.999865
ENSMUSG00000048495	Tyw5	1.35592e-06	0.851963	0.999865
ENSMUSG00000025971	Maip1	-1.47616e-06	0.7565	0.999865
ENSMUSG00000054770	Kctd18	4.61196e-08	0.991056	0.999865
ENSMUSG00000026039	Sgo2a	-4.7864e-07	0.842826	0.999865
ENSMUSG00000051223	Bzw1	2.67544e-05	0.522075	0.999865
ENSMUSG00000026034	Clk1	2.1801e-06	0.629677	0.999865
ENSMUSG00000026035	Ppil3	1.52795e-06	0.786721	0.999865
ENSMUSG00000026036	Nif3l1	0.0001538	0.649424	0.999865
ENSMUSG00000026037	Orc2	2.52922e-05	0.44495	0.999865
ENSMUSG00000038174	Fam126b	1.8268e-06	0.908118	0.999865
ENSMUSG00000026032	Ndufb3	-3.78401e-05	0.986891	0.999865
ENSMUSG00000047528	Als2cr12	3.61404e-07	0.752999	0.999865
ENSMUSG00000026031	Cflar	1.24629e-06	0.590672	0.999865
ENSMUSG00000026029	Casp8	2.02271e-07	0.952994	0.999865
ENSMUSG00000026028	Trak2	9.09144e-07	0.663122	0.999865
ENSMUSG00000026027	Stradb	-1.75544e-06	0.762098	0.999865
ENSMUSG00000038079	Tmem237	-1.50742e-06	0.779683	0.999865
ENSMUSG00000101586	NA	-2.95766e-07	0.831799	0.999865
ENSMUSG00000026024	Als2	7.17035e-08	0.98682	0.999865
ENSMUSG00000041075	Fzd7	3.34085e-06	0.748201	0.999865
ENSMUSG00000026021	Sumo1	8.65509e-07	0.621827	0.999865
ENSMUSG00000026020	Nop58	1.16457e-06	0.564342	0.999865
ENSMUSG00000067336	Bmpr2	2.766e-08	0.669489	0.999865
ENSMUSG00000041040	Fam117b	1.05385e-05	0.732825	0.999865
ENSMUSG00000026018	Ica1l	2.60025e-06	0.717739	0.999865
ENSMUSG00000026019	Wdr12	1.00803e-06	0.839884	0.999865
ENSMUSG00000026017	Carf	3.25272e-06	0.635416	0.999865
ENSMUSG00000073664	Nbeal1	1.59774e-06	0.5238	0.999865
ENSMUSG00000049439	Cyp20a1	3.0852e-05	0.626829	0.999865
ENSMUSG00000026782	Abi2	3.48647e-06	0.434542	0.999865
ENSMUSG00000026014	Raph1	1.80641e-06	0.481562	0.999865
ENSMUSG00000101188	NA	1.55573e-06	0.700895	0.999865
ENSMUSG00000026011	Ctla4	-1.36043e-05	0.849505	0.999865
ENSMUSG00000081382	NA	3.43243e-07	0.862789	0.999865
ENSMUSG00000052062	Pard3b	4.5914e-06	0.654783	0.999865
ENSMUSG00000025969	Nrp2	-4.97319e-06	0.293729	0.999865
ENSMUSG00000040865	Ino80d	-4.16619e-07	0.276912	0.999865
ENSMUSG00000084799	Ino80dos	1.31195e-06	0.559433	0.999865
ENSMUSG00000101599	NA	2.0684e-06	0.231377	0.999865
ENSMUSG00000025968	Ndufs1	5.81679e-07	0.809494	0.999865
ENSMUSG00000025967	Eef1b2	-1.52801e-06	0.713232	0.999865
ENSMUSG00000025962	Fastkd2	6.1786e-07	0.738399	0.999865
ENSMUSG00000025959	Klf7	-2.08662e-05	0.610976	0.999865
ENSMUSG00000097272	NA	1.66137e-06	0.443876	0.999865
ENSMUSG00000086836	NA	-7.07677e-06	0.685667	0.999865
ENSMUSG00000025958	Creb1	1.03133e-06	0.703833	0.999865
ENSMUSG00000025956	Mettl21a	-2.34636e-07	0.985031	0.999865
ENSMUSG00000087213	2810408I11Rik	-8.34067e-06	0.552282	0.999865
ENSMUSG00000070871	Ccnyl1	4.05699e-07	0.887246	0.999865
ENSMUSG00000045005	Fzd5	7.14081e-06	0.895001	0.999865
ENSMUSG00000051344	Plekhm3	-3.46258e-05	0.463203	0.999865
ENSMUSG00000084416	NA	-3.08785e-07	0.959746	0.999865
ENSMUSG00000025950	Idh1	3.09208e-06	0.920954	0.999865
ENSMUSG00000025949	Pikfyve	1.80272e-06	0.411536	0.999865
ENSMUSG00000026005	Rpe	-1.09508e-06	0.669247	0.999865
ENSMUSG00000026004	Kansl1l	-7.42891e-07	0.859567	0.999865
ENSMUSG00000026003	Acadl	2.06274e-06	0.964984	0.999865
ENSMUSG00000026000	Lancl1	-3.59787e-06	0.810169	0.999865
ENSMUSG00000101156	NA	-1.0454e-05	0.382281	0.999865
ENSMUSG00000025997	Ikzf2	1.52713e-06	0.536124	0.999865
ENSMUSG00000026196	Bard1	5.77356e-06	0.720942	0.999865
ENSMUSG00000026192	Atic	-1.73093e-07	0.95748	0.999865
ENSMUSG00000026193	Fn1	1.7183e-05	0.440049	0.999865
ENSMUSG00000073652	Apol7d	2.70339e-06	0.557006	0.999865
ENSMUSG00000101496	NA	9.98993e-07	0.939358	0.999865
ENSMUSG00000094655	NA	-3.16258e-06	0.99667	0.999865
ENSMUSG00000097131	NA	-1.53383e-06	0.904593	0.999865
ENSMUSG00000094050	NA	8.09467e-07	0.739448	0.999865
ENSMUSG00000093956	NA	8.0425e-07	0.738565	0.999865
ENSMUSG00000093843	NA	5.0244e-07	0.873178	0.999865
ENSMUSG00000026189	Pecr	1.07335e-06	0.869602	0.999865
ENSMUSG00000026187	Xrcc5	-8.79541e-08	0.966344	0.999865
ENSMUSG00000039354	Smarcal1	9.85894e-07	0.877059	0.999865
ENSMUSG00000046330	Rpl37a	0.000271728	0.80769	0.999865
ENSMUSG00000026185	Igfbp5	3.0174e-08	0.904345	0.999865
ENSMUSG00000055322	Tns1	4.74594e-07	0.881887	0.999865
ENSMUSG00000061815	Rufy4	-1.44106e-06	0.499691	0.999865
ENSMUSG00000026180	Cxcr2	2.14246e-06	0.545237	0.999865
ENSMUSG00000006304	Arpc2	1.98892e-07	0.954978	0.999865
ENSMUSG00000006299	Aamp	-7.47492e-07	0.756887	0.999865
ENSMUSG00000101503	NA	-1.0886e-06	0.642978	0.999865
ENSMUSG00000026179	Pnkd	-9.17271e-07	0.780837	0.999865
ENSMUSG00000006301	Tmbim1	1.12638e-05	0.708316	0.999865
ENSMUSG00000026177	Slc11a1	-1.06938e-06	0.696558	0.999865
ENSMUSG00000026176	Ctdsp1	-8.96338e-07	0.74853	0.999865
ENSMUSG00000033364	Usp37	3.5914e-05	0.6132	0.999865
ENSMUSG00000026174	Cnot9	-8.00243e-05	0.809344	0.999865
ENSMUSG00000026173	Plcd4	-1.61202e-05	0.759082	0.999865
ENSMUSG00000026135	Zfp142	4.23664e-06	0.607578	0.999865
ENSMUSG00000026172	Bcs1l	-8.10324e-07	0.774114	0.999865
ENSMUSG00000026171	Rnf25	1.13101e-05	0.829733	0.999865
ENSMUSG00000033257	Ttll4	6.99223e-07	0.678082	0.999865
ENSMUSG00000026170	Cyp27a1	-4.81051e-07	0.825109	0.999865
ENSMUSG00000026162	Nhej1	-7.14288e-08	0.977508	0.999865
ENSMUSG00000033159	Cnppd1	-9.21722e-07	0.730661	0.999865
ENSMUSG00000049339	Retreg2	8.0726e-06	0.771351	0.999865
ENSMUSG00000026197	Zfand2b	-8.54657e-07	0.725094	0.999865
ENSMUSG00000026198	Abcb6	3.62778e-07	0.886357	0.999865
ENSMUSG00000099519	NA	1.45159e-05	0.936323	0.999865
ENSMUSG00000033124	Atg9a	-1.71137e-06	0.565228	0.999865
ENSMUSG00000026199	Ankzf1	-8.27168e-07	0.823432	0.999865
ENSMUSG00000026200	Glb1l	-2.73718e-06	0.823071	0.999865
ENSMUSG00000026201	Stk16	-1.51392e-05	0.742306	0.999865
ENSMUSG00000026202	Tuba4a	1.8698e-05	0.864504	0.999865
ENSMUSG00000026203	Dnajb2	-2.07284e-06	0.845623	0.999865
ENSMUSG00000026209	Dnpep	-7.98621e-07	0.727537	0.999865
ENSMUSG00000033021	Gmppa	-9.98084e-07	0.70055	0.999865
ENSMUSG00000032997	Chpf	-4.66211e-07	0.635064	0.999865
ENSMUSG00000026213	Stk11ip	-2.19252e-07	0.925423	0.999865
ENSMUSG00000026245	Farsb	1.30853e-06	0.722931	0.999865
ENSMUSG00000032883	Acsl3	1.87084e-06	0.650552	0.999865
ENSMUSG00000079470	Utp14b	1.50966e-06	0.444201	0.999865
ENSMUSG00000054702	Ap1s3	4.15407e-06	0.605265	0.999865
ENSMUSG00000073643	Wdfy1	2.06163e-06	0.344873	0.999865
ENSMUSG00000026248	Mrpl44	-2.38352e-06	0.643302	0.999865
ENSMUSG00000026249	Serpine2	2.20286e-08	0.778894	0.999865
ENSMUSG00000067106	NA	1.58677e-06	0.606279	0.999865
ENSMUSG00000004364	Cul3	1.57101e-06	0.365601	0.999865
ENSMUSG00000038608	Dock10	6.59456e-06	0.479906	0.999865
ENSMUSG00000026142	Rhbdd1	-1.54237e-05	0.645407	0.999865
ENSMUSG00000097564	NA	3.58075e-07	0.600263	0.999865
ENSMUSG00000026150	Mff	1.33137e-07	0.958977	0.999865
ENSMUSG00000026159	Agfg1	-1.19862e-05	0.528209	0.999865
ENSMUSG00000045658	Pid1	-1.1102e-05	0.528639	0.999865
ENSMUSG00000026219	Trip12	1.44746e-06	0.375553	0.999865
ENSMUSG00000073633	Fbxo36	2.27789e-06	0.622128	0.999865
ENSMUSG00000052477	C130026I21Rik	1.49406e-06	0.863093	0.999865
ENSMUSG00000064281	NA	1.31179e-06	0.769697	0.999865
ENSMUSG00000072109	NA	1.57946e-07	0.565708	0.999865
ENSMUSG00000094127	NA	1.12878e-07	0.985595	0.999865
ENSMUSG00000070034	Sp110	-1.98445e-06	0.910121	0.999865
ENSMUSG00000070031	Sp140	4.24843e-08	0.989409	0.999865
ENSMUSG00000073628	NA	-3.56975e-07	0.878472	0.999865
ENSMUSG00000090246	NA	1.16775e-07	0.96655	0.999865
ENSMUSG00000026222	Sp100	-1.49316e-06	0.707	0.999865
ENSMUSG00000052760	A630001G21Rik	9.99603e-07	0.752628	0.999865
ENSMUSG00000036707	Cab39	1.58802e-06	0.389964	0.999865
ENSMUSG00000026223	Itm2c	-0.000631435	0.643932	0.999865
ENSMUSG00000026229	Psmd1	-0.000977691	0.856447	0.999865
ENSMUSG00000094638	NA	7.69829e-07	0.858202	0.999865
ENSMUSG00000062590	Armc9	-9.02822e-06	0.233635	0.999865
ENSMUSG00000087538	NA	2.05699e-06	0.643327	0.999865
ENSMUSG00000079445	B3gnt7	-9.51647e-07	0.707934	0.999865
ENSMUSG00000026234	Ncl	-3.99483e-05	0.278021	0.999865
ENSMUSG00000073627	C130036L24Rik	2.175e-06	0.685909	0.999865
ENSMUSG00000026238	Ptma	-5.27373e-06	0.825166	0.999865
ENSMUSG00000026239	Pde6d	-6.62565e-07	0.794214	0.999865
ENSMUSG00000026240	Cops7b	5.93992e-07	0.997568	0.999865
ENSMUSG00000053333	Dis3l2	1.34206e-05	0.733142	0.999865
ENSMUSG00000084106	NA	1.85742e-07	0.948878	0.999865
ENSMUSG00000099401	NA	2.73776e-06	0.626278	0.999865
ENSMUSG00000026254	Eif4e2	-5.14762e-06	0.904434	0.999865
ENSMUSG00000048000	Gigyf2	1.28511e-06	0.643463	0.999865
ENSMUSG00000026288	Inpp5d	-8.79207e-07	0.905807	0.999865
ENSMUSG00000026289	Atg16l1	-2.01618e-05	0.660143	0.999865
ENSMUSG00000087968	NA	-1.86257e-06	0.433591	0.999865
ENSMUSG00000089281	Scarna6	-1.32435e-06	0.562123	0.999865
ENSMUSG00000070738	Dgkd	1.46634e-05	0.944903	0.999865
ENSMUSG00000101942	Gm19582	-4.27209e-06	0.898671	0.999865
ENSMUSG00000005501	Usp40	-7.21759e-05	0.730712	0.999865
ENSMUSG00000090165	Ugt1a10	-5.36314e-06	0.930603	0.999865
ENSMUSG00000092220	NA	-1.49675e-07	0.946507	0.999865
ENSMUSG00000090175	Ugt1a9	1.829e-05	0.93095	0.999865
ENSMUSG00000089675	NA	-9.19837e-07	0.930569	0.999865
ENSMUSG00000090124	Ugt1a7c	8.38859e-07	0.930924	0.999865
ENSMUSG00000090145	Ugt1a6b	-5.3741e-06	0.91727	0.999865
ENSMUSG00000054545	Ugt1a6a	3.92634e-07	0.979809	0.999865
ENSMUSG00000089943	Ugt1a5	3.83581e-07	0.998131	0.999865
ENSMUSG00000090171	Ugt1a2	1.37279e-05	0.967101	0.999865
ENSMUSG00000089960	Ugt1a1	-3.88761e-07	0.911657	0.999865
ENSMUSG00000079429	Mroh2a	5.87115e-05	0.470338	0.999865
ENSMUSG00000044783	A730008H23Rik	6.4438e-07	0.906658	0.999865
ENSMUSG00000049866	Arl4c	-2.59097e-05	0.945322	0.999865
ENSMUSG00000036206	Sh3bp4	2.74694e-07	0.895168	0.999865
ENSMUSG00000055013	Agap1	1.07384e-06	0.750406	0.999865
ENSMUSG00000102009	NA	7.27776e-05	0.70075	0.999865
ENSMUSG00000092627	NA	-4.35109e-06	0.211518	0.999865
ENSMUSG00000034432	Cops8	5.91783e-07	0.900524	0.999865
ENSMUSG00000026305	Lrrfip1	1.22604e-06	0.567298	0.999865
ENSMUSG00000034353	Ramp1	-2.061e-06	0.513782	0.999865
ENSMUSG00000034343	Ube2f	2.42962e-05	0.806497	0.999865
ENSMUSG00000097285	NA	2.74906e-05	0.576785	0.999865
ENSMUSG00000026307	Scly	1.80348e-07	0.798217	0.999865
ENSMUSG00000090322	NA	3.05092e-05	0.883678	0.999865
ENSMUSG00000047443	Erfe	8.00872e-06	0.474624	0.999865
ENSMUSG00000026309	Ilkap	-2.11902e-05	0.855978	0.999865
ENSMUSG00000067071	Hes6	-5.86387e-07	0.813345	0.999865
ENSMUSG00000055866	Per2	-1.48569e-06	0.926205	0.999865
ENSMUSG00000034292	Traf3ip1	-3.07886e-06	0.91923	0.999865
ENSMUSG00000026311	Asb1	1.58715e-05	0.696742	0.999865
ENSMUSG00000026313	Hdac4	4.33813e-06	0.736265	0.999865
ENSMUSG00000096941	NA	2.60782e-06	0.552134	0.999865
ENSMUSG00000026260	Ndufa10	1.35561e-07	0.971348	0.999865
ENSMUSG00000073616	Cops9	-7.50955e-07	0.786921	0.999865
ENSMUSG00000100781	NA	-1.20501e-06	0.632314	0.999865
ENSMUSG00000034220	Gpc1	-1.37699e-06	0.589058	0.999865
ENSMUSG00000034212	Ankmy1	9.47228e-06	0.606322	0.999865
ENSMUSG00000047067	Dusp28	-8.22409e-07	0.733217	0.999865
ENSMUSG00000026269	Rnpepl1	-1.15276e-05	0.82767	0.999865
ENSMUSG00000100632	9430060I03Rik	6.65692e-07	0.922564	0.999865
ENSMUSG00000026270	Capn10	9.72001e-06	0.914729	0.999865
ENSMUSG00000026271	Gpr35	7.01986e-06	0.895206	0.999865
ENSMUSG00000047793	Sned1	1.20963e-06	0.747103	0.999865
ENSMUSG00000026273	Mterf4	-1.56629e-05	0.817505	0.999865
ENSMUSG00000101172	Gm28535	5.53197e-07	0.850426	0.999865
ENSMUSG00000026274	Pask	-7.22964e-07	0.759664	0.999865
ENSMUSG00000026275	Ppp1r7	7.36169e-06	0.676485	0.999865
ENSMUSG00000034088	Hdlbp	1.86199e-05	0.967111	0.999865
ENSMUSG00000026276	2002-09-01	1.31187e-06	0.438395	0.999865
ENSMUSG00000112508	NA	1.3089e-06	0.43917	0.999865
ENSMUSG00000034066	Farp2	3.12491e-06	0.742762	0.999865
ENSMUSG00000026277	Stk25	8.13454e-06	0.954865	0.999865
ENSMUSG00000100927	NA	-3.53923e-07	0.912933	0.999865
ENSMUSG00000026279	Thap4	-8.25764e-07	0.848287	0.999865
ENSMUSG00000101952	NA	-5.92118e-08	0.841041	0.999865
ENSMUSG00000026280	Atg4b	5.20327e-07	0.990774	0.999865
ENSMUSG00000026281	Dtymk	3.15457e-05	0.856108	0.999865
ENSMUSG00000026283	Ing5	1.35525e-05	0.942899	0.999865
ENSMUSG00000073609	D2hgdh	-6.47777e-07	0.869841	0.999865
ENSMUSG00000051185	Fam174a	-1.15202e-06	0.384234	0.999865
ENSMUSG00000081051	NA	1.77347e-05	0.937708	0.999865
ENSMUSG00000040710	St8sia4	-2.58267e-06	0.518792	0.999865
ENSMUSG00000044768	D1Ertd622e	1.07881e-06	0.639448	0.999865
ENSMUSG00000040648	Ppip5k2	1.43512e-06	0.455763	0.999865
ENSMUSG00000026333	Gin1	3.32548e-06	0.580812	0.999865
ENSMUSG00000026335	Pam	-5.65759e-07	0.855205	0.999865
ENSMUSG00000089782	NA	-5.59479e-07	0.864491	0.999865
ENSMUSG00000067028	Cntnap5b	2.6246e-06	0.310801	0.999865
ENSMUSG00000101214	NA	-2.19475e-06	0.595641	0.999865
ENSMUSG00000056536	Pign	1.28806e-06	0.563197	0.999865
ENSMUSG00000026319	Relch	2.6064e-06	0.387289	0.999865
ENSMUSG00000026321	Tnfrsf11a	-1.76383e-06	0.772035	0.999865
ENSMUSG00000038866	Zcchc2	5.67535e-07	0.840506	0.999865
ENSMUSG00000044340	Phlpp1	2.6179e-06	0.596395	0.999865
ENSMUSG00000057329	Bcl2	-1.19185e-05	0.442063	0.999865
ENSMUSG00000054006	NA	7.90289e-07	0.704266	0.999865
ENSMUSG00000009905	Kdsr	3.1053e-07	0.923352	0.999865
ENSMUSG00000009907	Vps4b	1.40151e-06	0.475056	0.999865
ENSMUSG00000092572	Serpinb10	3.52131e-06	0.444833	0.999865
ENSMUSG00000100025	NA	1.48439e-05	0.560657	0.999865
ENSMUSG00000026374	Tsn	5.46664e-06	0.920215	0.999865
ENSMUSG00000026377	Nifk	-7.23698e-07	0.930296	0.999865
ENSMUSG00000064302	Clasp1	2.04934e-05	0.65815	0.999865
ENSMUSG00000004451	Ralb	-2.448e-06	0.626911	0.999865
ENSMUSG00000098447	NA	2.04364e-07	0.836694	0.999865
ENSMUSG00000098923	Tmem185b	-8.03205e-07	0.847442	0.999865
ENSMUSG00000026383	Epb41l5	4.51805e-07	0.777194	0.999865
ENSMUSG00000026384	Ptpn4	8.32722e-07	0.733689	0.999865
ENSMUSG00000036975	Tmem177	-1.58183e-05	0.990007	0.999865
ENSMUSG00000026385	Dbi	-5.8161e-07	0.9529	0.999865
ENSMUSG00000026388	3110009E18Rik	7.50639e-07	0.64538	0.999865
ENSMUSG00000026389	Steap3	3.25593e-07	0.921592	0.999865
ENSMUSG00000003721	Insig2	0.00123815	0.854858	0.999865
ENSMUSG00000026339	Ccdc93	1.21572e-06	0.777405	0.999865
ENSMUSG00000085857	NA	3.07139e-07	0.926887	0.999865
ENSMUSG00000001674	Ddx18	1.04186e-05	0.891692	0.999865
ENSMUSG00000100405	NA	-4.13368e-07	0.796922	0.999865
ENSMUSG00000026341	Actr3	2.81698e-07	0.882651	0.999865
ENSMUSG00000026342	Slc35f5	-2.53032e-07	0.918863	0.999865
ENSMUSG00000036155	Mgat5	2.87497e-07	0.930542	0.999865
ENSMUSG00000099471	Gm8451	2.91104e-07	0.90068	0.999865
ENSMUSG00000026347	Tmem163	-1.59408e-05	0.866221	0.999865
ENSMUSG00000026348	Acmsd	1.17631e-06	0.652787	0.999865
ENSMUSG00000102014	2900009J06Rik	1.52259e-06	0.566425	0.999865
ENSMUSG00000026349	Ccnt2	6.53617e-06	0.414444	0.999865
ENSMUSG00000036104	Rab3gap1	2.17488e-07	0.939869	0.999865
ENSMUSG00000036086	Zranb3	2.03016e-06	0.55189	0.999865
ENSMUSG00000099760	NA	1.22566e-06	0.870482	0.999865
ENSMUSG00000058603	NA	3.33748e-06	0.940449	0.999865
ENSMUSG00000056211	R3hdm1	3.2451e-05	0.562736	0.999865
ENSMUSG00000026353	Ubxn4	7.71793e-06	0.721418	0.999865
ENSMUSG00000026354	Lct	-2.10848e-06	0.472394	0.999865
ENSMUSG00000026355	Mcm6	0.000149929	0.947816	0.999865
ENSMUSG00000026356	Dars	1.13091e-06	0.548951	0.999865
ENSMUSG00000100078	NA	3.12689e-06	0.951152	0.999865
ENSMUSG00000045382	Cxcr4	4.93545e-05	0.899781	0.999865
ENSMUSG00000026399	Cd55	2.21146e-05	0.582567	0.999865
ENSMUSG00000101904	NA	1.62043e-06	0.504223	0.999865
ENSMUSG00000026409	Pfkfb2	3.09244e-06	0.414477	0.999865
ENSMUSG00000046404	Yod1	3.78541e-06	0.253944	0.999865
ENSMUSG00000042510	AA986860	-5.17538e-05	0.896563	0.999865
ENSMUSG00000042474	Fcmr	-3.47994e-05	0.443639	0.999865
ENSMUSG00000016528	Mapkapk2	-1.22061e-06	0.667515	0.999865
ENSMUSG00000102856	NA	-1.90204e-07	0.919498	0.999865
ENSMUSG00000016526	Dyrk3	-2.37899e-06	0.598422	0.999865
ENSMUSG00000026427	Eif2d	1.08196e-07	0.986789	0.999865
ENSMUSG00000026430	Rassf5	1.49892e-07	0.972521	0.999865
ENSMUSG00000042349	Ikbke	-2.92428e-05	0.912939	0.999865
ENSMUSG00000102055	NA	-1.41627e-06	0.720755	0.999865
ENSMUSG00000026425	Srgap2	-2.35996e-07	0.730508	0.999865
ENSMUSG00000055184	Fam72a	-8.68393e-07	0.902214	0.999865
ENSMUSG00000004552	Ctse	2.49353e-06	0.537452	0.999865
ENSMUSG00000052688	Rab7b	-3.65248e-06	0.858345	0.999865
ENSMUSG00000013275	Slc41a1	-1.14331e-05	0.735599	0.999865
ENSMUSG00000026433	Rab29	-1.05369e-05	0.434278	0.999865
ENSMUSG00000026434	Nucks1	2.03905e-08	0.356023	0.999865
ENSMUSG00000103975	NA	1.39145e-06	0.349809	0.999865
ENSMUSG00000100037	NA	-7.8992e-06	0.641717	0.999865
ENSMUSG00000026435	Slc45a3	4.97961e-07	0.61765	0.999865
ENSMUSG00000026436	Elk4	1.90693e-05	0.568344	0.999865
ENSMUSG00000059149	Mfsd4a	-7.27662e-06	0.53962	0.999865
ENSMUSG00000026437	Cdk18	-1.76292e-06	0.469937	0.999865
ENSMUSG00000009772	Nuak2	1.27259e-05	0.780518	0.999865
ENSMUSG00000042066	Tmcc2	-2.1047e-06	0.46179	0.999865
ENSMUSG00000042046	Dstyk	5.64906e-06	0.847833	0.999865
ENSMUSG00000026439	Rbbp5	-5.87541e-05	0.771819	0.999865
ENSMUSG00000048174	Tmem81	6.64481e-07	0.963628	0.999865
ENSMUSG00000054387	Mdm4	2.05799e-06	0.345737	0.999865
ENSMUSG00000026447	Pik3c2b	-2.51529e-07	0.889282	0.999865
ENSMUSG00000101102	NA	1.32037e-06	0.966274	0.999865
ENSMUSG00000102425	NA	6.71224e-06	0.655312	0.999865
ENSMUSG00000046062	Ppp1r15b	3.89622e-05	0.923726	0.999865
ENSMUSG00000041757	Plekha6	5.08342e-06	0.986991	0.999865
ENSMUSG00000070643	Sox13	5.57576e-08	0.986909	0.999865
ENSMUSG00000090553	Snrpe	1.58631e-06	0.898419	0.999865
ENSMUSG00000102976	Zc3h11a	0.00011898	0.536049	0.999865
ENSMUSG00000094410	NA	0.00011898	0.536049	0.999865
ENSMUSG00000102049	Zbed6	2.13949e-06	0.221308	0.999865
ENSMUSG00000051998	Lax1	5.63663e-07	0.901809	0.999865
ENSMUSG00000026463	Atp2b4	-5.29928e-06	0.775877	0.999865
ENSMUSG00000098606	Mir6903	2.87988e-06	0.831419	0.999865
ENSMUSG00000020423	Btg2	-5.46081e-06	0.124235	0.999865
ENSMUSG00000064246	Chil1	-1.24752e-06	0.373726	0.999865
ENSMUSG00000026458	Ppfia4	-1.65503e-06	0.513747	0.999865
ENSMUSG00000042305	Tmem183a	2.78959e-06	0.800472	0.999865
ENSMUSG00000026456	Cyb5r1	3.74574e-06	0.769077	0.999865
ENSMUSG00000026457	Adipor1	-0.000140851	0.378008	0.999865
ENSMUSG00000026455	Klhl12	1.04668e-06	0.691303	0.999865
ENSMUSG00000042229	Rabif	-2.73005e-07	0.935764	0.999865
ENSMUSG00000042207	Kdm5b	2.53251e-05	0.738052	0.999865
ENSMUSG00000026452	Syt2	-8.08558e-08	0.816214	0.999865
ENSMUSG00000073557	Ppp1r12b	3.11067e-06	0.397729	0.999865
ENSMUSG00000101168	NA	-4.23383e-06	0.9188	0.999865
ENSMUSG00000026429	Ube2t	1.13868e-06	0.953346	0.999865
ENSMUSG00000097993	Ptprv	-1.32342e-05	0.817495	0.999865
ENSMUSG00000031506	Ptpn7	-3.31428e-05	0.99292	0.999865
ENSMUSG00000026426	Arl8a	1.66624e-05	0.74306	0.999865
ENSMUSG00000079139	NA	6.45854e-07	0.747835	0.999865
ENSMUSG00000097680	NA	5.44811e-05	0.839453	0.999865
ENSMUSG00000041926	Rnpep	-6.23325e-07	0.833123	0.999865
ENSMUSG00000062580	Timm17a	-4.95528e-06	0.706172	0.999865
ENSMUSG00000041879	Ipo9	-2.74264e-05	0.823566	0.999865
ENSMUSG00000009418	Nav1	-1.93398e-06	0.998371	0.999865
ENSMUSG00000054412	NA	9.39671e-07	0.693827	0.999865
ENSMUSG00000090399	NA	2.01275e-06	0.632573	0.999865
ENSMUSG00000026421	Csrp1	-9.30831e-07	0.708872	0.999865
ENSMUSG00000041801	Phlda3	-1.42519e-06	0.575972	0.999865
ENSMUSG00000026411	Tmem9	-6.05256e-07	0.832643	0.999865
ENSMUSG00000041642	Kif21b	-6.61074e-07	0.848904	0.999865
ENSMUSG00000097433	NA	3.24706e-06	0.140492	0.999865
ENSMUSG00000041570	Camsap2	2.7737e-06	0.133656	0.999865
ENSMUSG00000026404	Ddx59	-5.83075e-07	0.942748	0.999865
ENSMUSG00000041498	Kif14	1.79791e-06	0.413074	0.999865
ENSMUSG00000041483	Zfp281	2.67836e-06	0.206776	0.999865
ENSMUSG00000098243	NA	-5.92698e-07	0.818415	0.999865
ENSMUSG00000026395	Ptprc	5.8655e-06	0.569868	0.999865
ENSMUSG00000026393	Nek7	1.4747e-06	0.445874	0.999865
ENSMUSG00000099510	NA	3.19626e-06	0.436543	0.999865
ENSMUSG00000079283	2310009B15Rik	9.14492e-06	0.737629	0.999865
ENSMUSG00000056268	Dennd1b	0.000153121	0.334966	0.999865
ENSMUSG00000033964	Zbtb41	-4.61092e-07	0.900507	0.999865
ENSMUSG00000033952	Aspm	1.86041e-06	0.313919	0.999865
ENSMUSG00000026365	Cfh	2.42855e-06	0.661652	0.999865
ENSMUSG00000101795	NA	-9.90289e-07	0.730409	0.999865
ENSMUSG00000026361	Cdc73	-4.07798e-07	0.513483	0.999865
ENSMUSG00000018196	Glrx2	-1.31274e-05	0.739266	0.999865
ENSMUSG00000018189	Uchl5	1.2119e-06	0.597556	0.999865
ENSMUSG00000100455	NA	3.06297e-05	0.995096	0.999865
ENSMUSG00000026360	Rgs2	-6.04579e-07	0.78995	0.999865
ENSMUSG00000100441	NA	1.07996e-06	0.644567	0.999865
ENSMUSG00000026357	Rgs18	-5.59058e-07	0.767506	0.999865
ENSMUSG00000056220	Pla2g4a	1.03287e-06	0.65274	0.999865
ENSMUSG00000006010	Odr4	-1.0725e-06	0.697276	0.999865
ENSMUSG00000006005	Tpr	2.35654e-06	0.955393	0.999865
ENSMUSG00000100954	NA	-1.32494e-05	0.940027	0.999865
ENSMUSG00000023150	Ivns1abp	9.89613e-07	0.622168	0.999865
ENSMUSG00000052748	Swt1	1.01787e-06	0.604249	0.999865
ENSMUSG00000053286	Trmt1l	1.95338e-06	0.879667	0.999865
ENSMUSG00000026484	Rnf2	2.21946e-06	0.293087	0.999865
ENSMUSG00000026483	Fam129a	-6.54608e-07	0.683106	0.999865
ENSMUSG00000043019	Edem3	1.77994e-06	0.388812	0.999865
ENSMUSG00000032666	1700025G04Rik	-5.71421e-06	0.613595	0.999865
ENSMUSG00000014980	Tsen15	-2.20666e-07	0.951512	0.999865
ENSMUSG00000026482	Rgl1	3.42061e-06	0.69446	0.999865
ENSMUSG00000008475	Arpc5	-1.22559e-07	0.94997	0.999865
ENSMUSG00000026480	Ncf2	1.32089e-05	0.485061	0.999865
ENSMUSG00000042772	Smg7	1.37202e-07	0.79104	0.999865
ENSMUSG00000026478	Lamc1	-1.23317e-06	0.906779	0.999865
ENSMUSG00000073538	NA	1.16587e-06	0.830567	0.999865
ENSMUSG00000042699	Dhx9	0.000254684	0.573067	0.999865
ENSMUSG00000042684	Npl	-1.803e-06	0.587452	0.999865
ENSMUSG00000066800	Rnasel	8.55385e-07	0.618359	0.999865
ENSMUSG00000045968	Teddm2	2.80015e-06	0.465267	0.999865
ENSMUSG00000099227	Mir8114	2.62126e-06	0.484431	0.999865
ENSMUSG00000026473	Glul	2.049e-05	0.544732	0.999865
ENSMUSG00000004110	Cacna1e	7.16863e-06	0.042819	0.999865
ENSMUSG00000056708	Ier5	-3.35922e-07	0.21854	0.999865
ENSMUSG00000026470	Stx6	-8.56068e-07	0.666672	0.999865
ENSMUSG00000026469	Xpr1	1.57885e-06	0.404081	0.999865
ENSMUSG00000033701	Acbd6	-4.76051e-07	0.860717	0.999865
ENSMUSG00000033684	Qsox1	-1.92142e-06	0.53327	0.999865
ENSMUSG00000102299	NA	-2.19492e-06	0.426766	0.999865
ENSMUSG00000102558	NA	1.80998e-06	0.291202	0.999865
ENSMUSG00000033671	Cep350	1.42521e-06	0.402315	0.999865
ENSMUSG00000026466	Tor1aip1	-2.71732e-06	0.701801	0.999865
ENSMUSG00000050565	Tor1aip2	-5.8139e-07	0.715295	0.999865
ENSMUSG00000026601	Axdnd1	-7.17844e-06	0.874603	0.999865
ENSMUSG00000078193	NA	-5.35828e-06	0.895878	0.999865
ENSMUSG00000026600	Soat1	7.93722e-07	0.741129	0.999865
ENSMUSG00000026596	Abl2	7.67643e-07	0.741522	0.999865
ENSMUSG00000060519	Tor3a	-3.88611e-06	0.613618	0.999865
ENSMUSG00000033557	Fam20b	0.000245592	0.80261	0.999865
ENSMUSG00000102961	NA	-2.2539e-07	0.928769	0.999865
ENSMUSG00000026594	Ralgps2	-1.94929e-06	0.528543	0.999865
ENSMUSG00000070565	Rasal2	2.76483e-06	0.335985	0.999865
ENSMUSG00000049881	2810025M15Rik	-1.74339e-06	0.560065	0.999865
ENSMUSG00000033488	Cryzl2	-1.31321e-06	0.657637	0.999865
ENSMUSG00000040782	Cop1	8.49328e-07	0.669774	0.999865
ENSMUSG00000090394	4930523C07Rik	1.64276e-05	0.768529	0.999865
ENSMUSG00000026729	4930562F07Rik	-9.89042e-09	0.992564	0.999865
ENSMUSG00000058267	Mrps14	-1.59034e-05	0.816676	0.999865
ENSMUSG00000014226	Cacybp	-3.27799e-06	0.500351	0.999865
ENSMUSG00000026721	Rabgap1l	2.89886e-06	0.416557	0.999865
ENSMUSG00000104302	NA	-1.66161e-06	0.321738	0.999865
ENSMUSG00000040423	Rc3h1	-4.172e-06	0.439206	0.999865
ENSMUSG00000043467	Zbtb37	2.88904e-06	0.408143	0.999865
ENSMUSG00000053332	Gas5	2.00551e-06	0.616678	0.999865
ENSMUSG00000064440	NA	-2.57511e-07	0.910687	0.999865
ENSMUSG00000064816	NA	1.97231e-06	0.526638	0.999865
ENSMUSG00000026709	Dars2	3.09651e-05	0.79985	0.999865
ENSMUSG00000026708	Cenpl	4.7356e-07	0.841391	0.999865
ENSMUSG00000026705	Klhl20	4.97306e-07	0.88101	0.999865
ENSMUSG00000026701	Prdx6	-1.13544e-06	0.754516	0.999865
ENSMUSG00000040297	Suco	1.22738e-06	0.475937	0.999865
ENSMUSG00000086277	4930558K02Rik	-2.31012e-05	0.408264	0.999865
ENSMUSG00000026698	Pigc	1.42475e-05	0.398815	0.999865
ENSMUSG00000103393	NA	-5.1785e-06	0.418587	0.999865
ENSMUSG00000026694	Mettl13	3.8379e-07	0.891293	0.999865
ENSMUSG00000026696	Vamp4	8.40006e-07	0.735152	0.999865
ENSMUSG00000040225	Prrc2c	-4.29792e-07	0.596319	0.999865
ENSMUSG00000040124	Gorab	-9.73221e-07	0.80244	0.999865
ENSMUSG00000102117	NA	1.29108e-07	0.952293	0.999865
ENSMUSG00000026585	Kifap3	2.46809e-06	0.608053	0.999865
ENSMUSG00000026584	Scyl3	1.73362e-06	0.793579	0.999865
ENSMUSG00000041406	BC055324	0.000112272	0.934501	0.999865
ENSMUSG00000041396	Mettl18	-2.64842e-06	0.439905	0.999865
ENSMUSG00000026581	Sell	6.59077e-07	0.768974	0.999865
ENSMUSG00000026580	Selp	-9.27173e-06	0.296423	0.999865
ENSMUSG00000086593	Gm16548	-6.79807e-06	0.288422	0.999865
ENSMUSG00000026579	F5	1.37724e-06	0.555703	0.999865
ENSMUSG00000040918	Slc19a2	4.37422e-08	0.920281	0.999865
ENSMUSG00000026578	Ccdc181	4.49418e-07	0.886537	0.999865
ENSMUSG00000026577	Blzf1	7.15293e-07	0.568618	0.999865
ENSMUSG00000026575	Nme7	-1.88222e-06	0.87836	0.999865
ENSMUSG00000026576	Atp1b1	1.82353e-05	0.71141	0.999865
ENSMUSG00000040848	Sft2d2	-2.01917e-05	0.545682	0.999865
ENSMUSG00000040843	Tiprl	3.87452e-08	0.990219	0.999865
ENSMUSG00000026571	Dcaf6	1.36795e-06	0.645462	0.999865
ENSMUSG00000026568	Mpc2	1.07082e-05	0.5266	0.999865
ENSMUSG00000026566	Mpzl1	-4.87758e-06	0.306338	0.999865
ENSMUSG00000040723	Rcsd1	9.64865e-07	0.911939	0.999865
ENSMUSG00000040713	Creg1	-6.03882e-06	0.347452	0.999865
ENSMUSG00000005763	Cd247	5.62164e-06	0.0610606	0.999865
ENSMUSG00000026565	Pou2f1	1.89771e-06	0.209334	0.999865
ENSMUSG00000103400	NA	-4.83703e-06	0.374455	0.999865
ENSMUSG00000026563	Tada1	-0.000134599	0.73051	0.999865
ENSMUSG00000040596	Pogk	-1.84542e-07	0.947846	0.999865
ENSMUSG00000086925	NA	5.52377e-06	0.755944	0.999865
ENSMUSG00000060568	Fam78b	-5.54789e-06	0.0425818	0.999865
ENSMUSG00000026558	Uck2	-4.09446e-07	0.926379	0.999865
ENSMUSG00000103139	NA	3.13986e-06	0.59825	0.999865
ENSMUSG00000102909	NA	8.69467e-08	0.946748	0.999865
ENSMUSG00000052428	Tmco1	1.1006e-05	0.829515	0.999865
ENSMUSG00000088246	NA	-2.34589e-06	0.533018	0.999865
ENSMUSG00000026687	Aldh9a1	1.18021e-05	0.956882	0.999865
ENSMUSG00000026688	Mgst3	4.44193e-07	0.809742	0.999865
ENSMUSG00000052534	Pbx1	8.36673e-05	0.808052	0.999865
ENSMUSG00000026683	Nuf2	9.99426e-07	0.558471	0.999865
ENSMUSG00000026675	Hsd17b7	8.01448e-07	0.764408	0.999865
ENSMUSG00000026670	Uap1	-8.26453e-07	0.803282	0.999865
ENSMUSG00000026667	Uhmk1	-7.39068e-05	0.425095	0.999865
ENSMUSG00000044306	NA	7.49831e-06	0.342539	0.999865
ENSMUSG00000102418	Sh2d1b1	-2.12899e-05	0.684308	0.999865
ENSMUSG00000102752	Gm7694	-6.72887e-06	0.704491	0.999865
ENSMUSG00000038473	Nos1ap	1.70204e-06	0.534693	0.999865
ENSMUSG00000038463	Olfml2b	-2.00175e-06	0.238309	0.999865
ENSMUSG00000026663	Atf6	9.35234e-07	0.676334	0.999865
ENSMUSG00000053925	NA	-7.23454e-07	0.849547	0.999865
ENSMUSG00000026659	Dusp12	-2.91724e-06	0.929879	0.999865
ENSMUSG00000096968	NA	-1.43868e-06	0.721999	0.999865
ENSMUSG00000038421	Fcrla	-3.42467e-06	0.382362	0.999865
ENSMUSG00000026656	Fcgr2b	9.66514e-08	0.943216	0.999865
ENSMUSG00000103676	NA	-2.6656e-05	0.552892	0.999865
ENSMUSG00000059089	Fcgr4	-9.40724e-07	0.663488	0.999865
ENSMUSG00000059498	Fcgr3	-2.8263e-06	0.509906	0.999865
ENSMUSG00000058076	Sdhc	-1.89378e-06	0.644506	0.999865
ENSMUSG00000038370	Pcp4l1	6.35638e-06	0.748563	0.999865
ENSMUSG00000005677	Nr1i3	-2.71141e-07	0.90798	0.999865
ENSMUSG00000005674	Tomm40l	-3.89126e-07	0.869882	0.999865
ENSMUSG00000058715	Fcer1g	-2.41587e-06	0.44313	0.999865
ENSMUSG00000013593	Ndufs2	-7.97995e-07	0.755415	0.999865
ENSMUSG00000052423	B4galt3	-1.40744e-05	0.713934	0.999865
ENSMUSG00000062729	Ppox	-2.12857e-05	0.959146	0.999865
ENSMUSG00000053483	Usp21	-9.73337e-07	0.736917	0.999865
ENSMUSG00000062963	Ufc1	4.53367e-06	0.713593	0.999865
ENSMUSG00000079137	NA	1.13818e-06	0.835842	0.999865
ENSMUSG00000013973	Dedd	1.6381e-05	0.996416	0.999865
ENSMUSG00000013997	Nit1	-6.61229e-07	0.874083	0.999865
ENSMUSG00000006412	Pfdn2	7.6372e-07	0.895692	0.999865
ENSMUSG00000045259	Klhdc9	-6.91523e-06	0.306093	0.999865
ENSMUSG00000048865	Arhgap30	-3.62839e-07	0.953624	0.999865
ENSMUSG00000026641	Usf1	-8.549e-07	0.588976	0.999865
ENSMUSG00000038235	F11r	-1.27526e-05	0.663365	0.999865
ENSMUSG00000091993	NA	-9.80868e-07	0.305587	0.999865
ENSMUSG00000060244	Alyref2	-4.28245e-05	0.396948	0.999865
ENSMUSG00000004709	Cd244a	3.40097e-05	0.904623	0.999865
ENSMUSG00000004707	Ly9	7.2921e-07	0.844226	0.999865
ENSMUSG00000038179	Slamf7	-8.98762e-07	0.799594	0.999865
ENSMUSG00000015355	Cd48	2.50892e-06	0.771474	0.999865
ENSMUSG00000038147	Cd84	9.21374e-07	0.65289	0.999865
ENSMUSG00000026556	Vangl2	3.77817e-06	0.762882	0.999865
ENSMUSG00000003458	Ncstn	-8.17671e-07	0.814281	0.999865
ENSMUSG00000026553	Copa	1.87818e-05	0.899428	0.999865
ENSMUSG00000103380	NA	4.03595e-06	0.902281	0.999865
ENSMUSG00000003464	Pex19	-1.38112e-06	0.905158	0.999865
ENSMUSG00000026554	Dcaf8	3.50056e-06	0.896025	0.999865
ENSMUSG00000013698	Pea15a	-3.13893e-06	0.487514	0.999865
ENSMUSG00000038034	Igsf8	-7.69234e-07	0.750051	0.999865
ENSMUSG00000044708	Kcnj10	-4.44539e-07	0.899045	0.999865
ENSMUSG00000050229	Pigm	9.68796e-07	0.639981	0.999865
ENSMUSG00000026547	Tagln2	8.69869e-06	0.736901	0.999865
ENSMUSG00000085184	4933439K11Rik	-2.22365e-06	0.643766	0.999865
ENSMUSG00000026544	Dusp23	-3.98796e-06	0.379	0.999865
ENSMUSG00000005339	Fcer1a	-1.45551e-06	0.651484	0.999865
ENSMUSG00000037872	Ackr1	-5.78243e-07	0.820057	0.999865
ENSMUSG00000005338	Cadm3	-1.40438e-06	0.698609	0.999865
ENSMUSG00000037860	Aim2	9.75226e-07	0.653218	0.999865
ENSMUSG00000043263	Ifi209	-8.70119e-07	0.944105	0.999865
ENSMUSG00000073490	Ifi207	-3.05322e-07	0.413528	0.999865
ENSMUSG00000073489	Ifi204	1.26111e-06	0.483709	0.999865
ENSMUSG00000090272	Mndal	1.72259e-06	0.71255	0.999865
ENSMUSG00000026536	Ifi211	1.0808e-06	0.604079	0.999865
ENSMUSG00000039997	Ifi203	9.10867e-06	0.654776	0.999865
ENSMUSG00000026532	Spta1	1.89011e-06	0.22381	0.999865
ENSMUSG00000026526	Fh1	0.000184042	0.995624	0.999865
ENSMUSG00000039783	Kmo	1.12639e-06	0.83694	0.999865
ENSMUSG00000026525	Opn3	2.22858e-07	0.986622	0.999865
ENSMUSG00000078185	Chml	1.43779e-06	0.893896	0.999865
ENSMUSG00000039748	Exo1	6.48716e-07	0.832542	0.999865
ENSMUSG00000057335	Cep170	-2.99147e-06	0.438775	0.999865
ENSMUSG00000103435	NA	1.14309e-06	0.419729	0.999865
ENSMUSG00000026504	Sdccag8	3.10362e-06	0.590185	0.999865
ENSMUSG00000019699	Akt3	1.47115e-06	0.458743	0.999865
ENSMUSG00000063659	Zbtb18	9.42769e-07	0.67798	0.999865
ENSMUSG00000015961	Adss	5.32755e-07	0.790549	0.999865
ENSMUSG00000026502	Desi2	5.78278e-07	0.767184	0.999865
ENSMUSG00000086350	NA	-1.55214e-06	0.662453	0.999865
ENSMUSG00000026500	Cox20	4.0002e-07	0.882075	0.999865
ENSMUSG00000039630	Hnrnpu	-4.89135e-06	0.565639	0.999865
ENSMUSG00000026495	Efcab2	1.3008e-06	0.711437	0.999865
ENSMUSG00000026494	Kif26b	-1.72971e-05	0.399063	0.999865
ENSMUSG00000055067	Smyd3	4.79984e-06	0.290856	0.999865
ENSMUSG00000026492	Tfb2m	9.05429e-07	0.720323	0.999865
ENSMUSG00000038949	Cnst	3.10527e-05	0.615536	0.999865
ENSMUSG00000038936	Sccpdh	-1.74242e-06	0.933121	0.999865
ENSMUSG00000026491	Ahctf1	1.60186e-06	0.420894	0.999865
ENSMUSG00000073486	NA	5.10404e-06	0.416549	0.999865
ENSMUSG00000026490	Cdc42bpa	4.32216e-06	0.1717	0.999865
ENSMUSG00000026489	Coq8a	-1.57932e-06	0.515637	0.999865
ENSMUSG00000010609	Psen2	1.2628e-05	0.979297	0.999865
ENSMUSG00000038855	Itpkb	-6.70368e-06	0.940293	0.999865
ENSMUSG00000026496	Parp1	-0.000209036	0.932964	0.999865
ENSMUSG00000098926	Mir6904	1.04904e-06	0.826661	0.999865
ENSMUSG00000058729	Lin9	9.42057e-07	0.630152	0.999865
ENSMUSG00000026499	Acbd3	1.72529e-06	0.458997	0.999865
ENSMUSG00000103649	NA	1.08288e-06	0.600943	0.999865
ENSMUSG00000060743	H3f3a	-7.03746e-07	0.773015	0.999865
ENSMUSG00000097347	NA	-3.61104e-07	0.86222	0.999865
ENSMUSG00000038806	Sde2	-9.44599e-05	0.85984	0.999865
ENSMUSG00000026520	Pycr2	-2.84145e-07	0.899285	0.999865
ENSMUSG00000038793	Lefty1	1.40898e-07	0.95719	0.999865
ENSMUSG00000026519	Tmem63a	-3.40002e-06	0.775014	0.999865
ENSMUSG00000085563	NA	-1.30379e-06	0.625701	0.999865
ENSMUSG00000038776	Ephx1	7.57865e-08	0.9824	0.999865
ENSMUSG00000026516	Nvl	-2.24588e-06	0.754456	0.999865
ENSMUSG00000103178	NA	5.93163e-07	0.819945	0.999865
ENSMUSG00000062169	Cnih4	5.86765e-06	0.84871	0.999865
ENSMUSG00000038733	Wdr26	2.57879e-06	0.381921	0.999865
ENSMUSG00000047369	Dnah14	4.43644e-07	0.803802	0.999865
ENSMUSG00000004880	Lbr	-6.64409e-05	0.847188	0.999865
ENSMUSG00000026511	Srp9	-1.82283e-07	0.937528	0.999865
ENSMUSG00000038633	Degs1	-3.84263e-06	0.707625	0.999865
ENSMUSG00000047539	Fbxo28	1.35165e-06	0.721567	0.999865
ENSMUSG00000026510	Trp53bp2	1.85747e-06	0.785199	0.999865
ENSMUSG00000026509	Capn2	1.6482e-05	0.721917	0.999865
ENSMUSG00000102234	NA	2.55191e-06	0.895038	0.999865
ENSMUSG00000079164	Tlr5	-1.02359e-06	0.694185	0.999865
ENSMUSG00000030768	Disp1	1.13525e-05	0.261041	0.999865
ENSMUSG00000046836	Brox	1.47731e-05	0.868803	0.999865
ENSMUSG00000042901	Aida	1.06469e-06	0.635248	0.999865
ENSMUSG00000056050	Mia3	1.4834e-06	0.497253	0.999865
ENSMUSG00000072258	Taf1a	1.9446e-06	0.714137	0.999865
ENSMUSG00000039384	Dusp10	7.4837e-07	0.848571	0.999865
ENSMUSG00000039377	Hlx	-4.25681e-06	0.434514	0.999865
ENSMUSG00000073481	Marc2	-8.69834e-07	0.775725	0.999865
ENSMUSG00000039318	Rab3gap2	1.45976e-06	0.751765	0.999865
ENSMUSG00000103613	Gm34882	2.00993e-06	0.667688	0.999865
ENSMUSG00000026618	Iars2	1.71869e-05	0.77682	0.999865
ENSMUSG00000026617	Bpnt1	-3.39766e-07	0.899443	0.999865
ENSMUSG00000026615	Eprs	1.12237e-06	0.610051	0.999865
ENSMUSG00000001305	Rrp15	1.59822e-05	0.812077	0.999865
ENSMUSG00000039210	Gpatch2	3.95576e-06	0.394437	0.999865
ENSMUSG00000104245	NA	-3.01295e-07	0.98894	0.999865
ENSMUSG00000026608	Kctd3	-4.42881e-06	0.705835	0.999865
ENSMUSG00000026605	Cenpf	-1.3043e-07	0.954627	0.999865
ENSMUSG00000026604	Ptpn14	-1.13373e-05	0.304255	0.999865
ENSMUSG00000104435	NA	2.22844e-06	0.784226	0.999865
ENSMUSG00000026603	Smyd2	1.19642e-06	0.843511	0.999865
ENSMUSG00000093064	NA	3.95918e-07	0.89444	0.999865
ENSMUSG00000106474	NA	2.71477e-07	0.881038	0.999865
ENSMUSG00000089872	Rps6kc1	2.48812e-06	0.746034	0.999865
ENSMUSG00000026634	Angel2	2.82972e-05	0.838542	0.999865
ENSMUSG00000066595	Flvcr1	1.51995e-06	0.453238	0.999865
ENSMUSG00000097845	A230020J21Rik	3.03098e-07	0.893441	0.999865
ENSMUSG00000026632	Tatdn3	2.06989e-06	0.499818	0.999865
ENSMUSG00000062510	Nsl1	2.63011e-07	0.948402	0.999865
ENSMUSG00000026628	Atf3	-6.11331e-06	0.035497	0.999865
ENSMUSG00000037499	Nenf	-5.13247e-07	0.824603	0.999865
ENSMUSG00000026627	Tmem206	-1.48433e-05	0.919559	0.999865
ENSMUSG00000026626	Ppp2r5a	1.53596e-07	0.948468	0.999865
ENSMUSG00000037474	Dtl	9.9542e-07	0.625738	0.999865
ENSMUSG00000037461	Ints7	3.08638e-05	0.735916	0.999865
ENSMUSG00000026623	Lpgat1	1.97129e-06	0.290462	0.999865
ENSMUSG00000102840	NA	-6.27466e-07	0.938391	0.999865
ENSMUSG00000026622	Nek2	2.05545e-06	0.872222	0.999865
ENSMUSG00000055833	1700034H15Rik	7.65223e-07	0.78758	0.999865
ENSMUSG00000037434	Slc30a1	4.36333e-06	0.45275	0.999865
ENSMUSG00000026637	Traf5	4.82682e-06	0.366388	0.999865
ENSMUSG00000037395	Rcor3	9.80127e-07	0.564412	0.999865
ENSMUSG00000097316	Gm10516	2.91622e-06	0.508724	0.999865
ENSMUSG00000037375	Hhat	3.08887e-06	0.758446	0.999865
ENSMUSG00000016181	Diexf	-4.23447e-07	0.999006	0.999865
ENSMUSG00000079144	A130010J15Rik	-4.4023e-07	0.891089	0.999865
ENSMUSG00000037318	Traf3ip3	-2.33113e-07	0.823424	0.999865
ENSMUSG00000090080	NA	-3.75669e-06	0.65512	0.999865
ENSMUSG00000089683	NA	-4.50396e-07	0.806764	0.999865
ENSMUSG00000026639	Lamb3	5.07472e-05	0.649259	0.999865
ENSMUSG00000016194	Hsd11b1	-7.15291e-07	0.79326	0.999865
ENSMUSG00000009633	G0s2	-3.16878e-06	0.216475	0.999865
ENSMUSG00000026640	Plxna2	2.12061e-06	0.713472	0.999865
ENSMUSG00000016494	Cd34	-1.92899e-06	0.655686	0.999865
ENSMUSG00000097325	Gm16897	-1.78642e-06	0.680968	0.999865
ENSMUSG00000096929	A330023F24Rik	1.69246e-06	0.617327	0.999865
ENSMUSG00000016481	Cr1l	-4.67028e-07	0.989906	0.999865
ENSMUSG00000050530	Fam171a1	1.18334e-06	0.812072	0.999865
ENSMUSG00000026643	Nmt2	1.07623e-06	0.608967	0.999865
ENSMUSG00000049950	Rpp38	-1.7759e-06	0.557574	0.999865
ENSMUSG00000026648	Dclre1c	-7.14528e-07	0.383656	0.999865
ENSMUSG00000026646	Suv39h2	1.76505e-06	0.383523	0.999865
ENSMUSG00000109865	Hspa14	-7.71832e-08	0.973135	0.999865
ENSMUSG00000051396	Hspa14	1.7169e-07	0.947008	0.999865
ENSMUSG00000026655	Fam107b	-4.63551e-06	0.739943	0.999865
ENSMUSG00000026657	Frmd4a	-3.64247e-07	0.931186	0.999865
ENSMUSG00000086018	NA	7.64333e-07	0.839759	0.999865
ENSMUSG00000039449	Prpf18	6.2622e-07	0.735261	0.999865
ENSMUSG00000026662	Sephs1	1.85562e-06	0.964828	0.999865
ENSMUSG00000026664	Phyh	-1.62603e-08	0.993393	0.999865
ENSMUSG00000069188	NA	1.16286e-06	0.935261	0.999865
ENSMUSG00000026669	Mcm10	2.62285e-06	0.820758	0.999865
ENSMUSG00000026672	Optn	2.53015e-06	0.82831	0.999865
ENSMUSG00000086430	NA	-3.0824e-06	0.981207	0.999865
ENSMUSG00000039145	Camk1d	-4.0554e-05	0.781673	0.999865
ENSMUSG00000039128	Cdc123	8.88739e-06	0.833667	0.999865
ENSMUSG00000025817	Nudt5	9.13655e-07	0.805677	0.999865
ENSMUSG00000056718	NA	6.1449e-06	0.704963	0.999865
ENSMUSG00000025816	Sec61a2	-4.45095e-06	0.595915	0.999865
ENSMUSG00000043241	Upf2	6.69348e-06	0.609303	0.999865
ENSMUSG00000045319	Proser2	5.08148e-07	0.867759	0.999865
ENSMUSG00000039046	Usp6nl	1.11651e-06	0.581116	0.999865
ENSMUSG00000002107	Celf2	1.70168e-06	0.475066	0.999865
ENSMUSG00000065824	NA	-9.45415e-07	0.619425	0.999865
ENSMUSG00000015619	Gata3	-5.2305e-07	0.910127	0.999865
ENSMUSG00000025782	Taf3	1.53474e-06	0.58461	0.999865
ENSMUSG00000025781	Atp5c1	-2.14092e-06	0.930247	0.999865
ENSMUSG00000037262	Kin	1.34092e-05	0.696289	0.999865
ENSMUSG00000025780	Itih5	7.75006e-07	0.790225	0.999865
ENSMUSG00000061186	Sfmbt2	4.56751e-06	0.408765	0.999865
ENSMUSG00000026778	Prkcq	3.51009e-06	0.320566	0.999865
ENSMUSG00000026773	Pfkfb3	-4.4504e-07	0.952674	0.999865
ENSMUSG00000037197	Rbm17	1.02428e-06	0.797783	0.999865
ENSMUSG00000023206	Il15ra	1.93968e-06	0.502286	0.999865
ENSMUSG00000058594	Fbh1	3.06588e-05	0.735234	0.999865
ENSMUSG00000047909	Ankrd16	1.71185e-06	0.956465	0.999865
ENSMUSG00000026767	Mindy3	2.90469e-07	0.920275	0.999865
ENSMUSG00000026730	Pter	1.41937e-07	0.96355	0.999865
ENSMUSG00000026727	Rsu1	3.55641e-07	0.937403	0.999865
ENSMUSG00000026723	Trdmt1	7.10278e-06	0.510503	0.999865
ENSMUSG00000026728	Vim	4.85031e-06	0.519909	0.999865
ENSMUSG00000063275	Hacd1	-2.0391e-06	0.667029	0.999865
ENSMUSG00000026718	Stam	1.87178e-06	0.603297	0.999865
ENSMUSG00000026712	Mrc1	4.07911e-06	0.134299	0.999865
ENSMUSG00000057914	Cacnb2	5.19514e-06	0.541672	0.999865
ENSMUSG00000070271	NA	1.24855e-06	0.751956	0.999865
ENSMUSG00000026707	Nsun6	-2.23071e-06	0.743006	0.999865
ENSMUSG00000017418	Arl5b	3.22247e-06	0.250263	0.999865
ENSMUSG00000026748	Plxdc2	3.45932e-06	0.351911	0.999865
ENSMUSG00000026743	Mllt10	1.55166e-06	0.573922	0.999865
ENSMUSG00000026740	Dnajc1	7.61793e-07	0.738752	0.999865
ENSMUSG00000051154	Commd3	2.77463e-07	0.920896	0.999865
ENSMUSG00000026739	Bmi1	1.9988e-06	0.324971	0.999865
ENSMUSG00000026737	Pip4k2a	1.34608e-06	0.450368	0.999865
ENSMUSG00000023094	Msrb2	-1.90098e-07	0.433141	0.999865
ENSMUSG00000043415	Otud1	5.84028e-07	0.864808	0.999865
ENSMUSG00000036591	Arhgap21	-4.94392e-06	0.77074	0.999865
ENSMUSG00000048550	Thnsl1	3.89543e-07	0.900456	0.999865
ENSMUSG00000025716	Myo3a	-8.68714e-06	0.218713	0.999865
ENSMUSG00000083563	NA	6.84949e-07	0.221804	0.999865
ENSMUSG00000026786	Apbb1ip	-8.50943e-05	0.684218	0.999865
ENSMUSG00000026784	Pdss1	1.3932e-06	0.570377	0.999865
ENSMUSG00000058835	Abi1	1.46284e-06	0.487071	0.999865
ENSMUSG00000026781	Acbd5	8.21576e-06	0.534273	0.999865
ENSMUSG00000026779	Mastl	1.47938e-06	0.490671	0.999865
ENSMUSG00000026775	Yme1l1	9.34961e-06	0.529729	0.999865
ENSMUSG00000026771	Spopl	1.26736e-06	0.669466	0.999865
ENSMUSG00000044103	Il1f9	-2.50001e-06	0.467312	0.999865
ENSMUSG00000026981	Il1rn	-1.63879e-06	0.452326	0.999865
ENSMUSG00000026979	Psd4	-1.33431e-05	0.822364	0.999865
ENSMUSG00000036893	Ehmt1	5.58092e-05	0.733097	0.999865
ENSMUSG00000026972	Arrdc1	-1.41645e-06	0.623293	0.999865
ENSMUSG00000026974	Zmynd19	-6.19013e-05	0.912492	0.999865
ENSMUSG00000026975	Dph7	-2.24135e-07	0.990403	0.999865
ENSMUSG00000036850	Mrpl41	-2.1136e-06	0.626142	0.999865
ENSMUSG00000036833	Pnpla7	-4.39712e-07	0.893258	0.999865
ENSMUSG00000006476	Nsmf	-7.832e-07	0.826206	0.999865
ENSMUSG00000078202	Nrarp	-3.93233e-07	0.940896	0.999865
ENSMUSG00000103217	NA	-2.09533e-07	0.942502	0.999865
ENSMUSG00000059555	Tor4a	-1.39047e-06	0.593737	0.999865
ENSMUSG00000013465	Nelfb	-9.86988e-06	0.804581	0.999865
ENSMUSG00000026969	Fam166a	-1.39449e-05	0.927669	0.999865
ENSMUSG00000036752	Tubb4b	-0.00158468	0.884957	0.999865
ENSMUSG00000006471	Ndor1	-1.81572e-07	0.952426	0.999865
ENSMUSG00000078201	Tmem203	1.43962e-06	0.789502	0.999865
ENSMUSG00000048707	Tprn	-1.7526e-05	0.878415	0.999865
ENSMUSG00000026966	Ssna1	0.000432577	0.671396	0.999865
ENSMUSG00000026965	Anapc2	-2.92862e-07	0.899405	0.999865
ENSMUSG00000036646	Man1b1	-3.0426e-07	0.797295	0.999865
ENSMUSG00000026958	Dpp7	-3.84636e-07	0.89437	0.999865
ENSMUSG00000026956	Uap1l1	-9.44381e-07	0.687452	0.999865
ENSMUSG00000026955	Sapcd2	-1.50386e-05	0.950902	0.999865
ENSMUSG00000036587	Fut7	2.34298e-05	0.436789	0.999865
ENSMUSG00000026944	Abca2	4.25277e-05	0.864385	0.999865
ENSMUSG00000047617	Paxx	-6.50647e-07	0.821161	0.999865
ENSMUSG00000015083	C8g	-3.83895e-07	0.797918	0.999865
ENSMUSG00000015095	Fbxw5	-3.98981e-07	0.865099	0.999865
ENSMUSG00000026942	Traf2	1.83908e-05	0.872508	0.999865
ENSMUSG00000015092	Edf1	1.32587e-05	0.822404	0.999865
ENSMUSG00000026941	Mamdc4	1.19598e-06	0.642653	0.999865
ENSMUSG00000036504	Phpt1	-1.37741e-06	0.592758	0.999865
ENSMUSG00000015087	Rabl6	6.29512e-07	0.889332	0.999865
ENSMUSG00000052403	NA	3.05381e-07	0.884649	0.999865
ENSMUSG00000026939	Tmem141	-3.77736e-06	0.77206	0.999865
ENSMUSG00000026938	Fcna	-1.22349e-05	0.830959	0.999865
ENSMUSG00000087612	NA	-1.41672e-06	0.635634	0.999865
ENSMUSG00000049086	Bmyc	-1.35488e-05	0.626199	0.999865
ENSMUSG00000026933	Camsap1	0.00142452	0.664015	0.999865
ENSMUSG00000036352	Ubac1	0.000112082	0.601005	0.999865
ENSMUSG00000026932	Nacc2	5.52457e-06	0.286485	0.999865
ENSMUSG00000087515	NA	5.36014e-07	0.934073	0.999865
ENSMUSG00000087679	Tmem250-ps	9.64988e-06	0.833663	0.999865
ENSMUSG00000087595	NA	-5.87846e-07	0.827749	0.999865
ENSMUSG00000036327	Qsox2	2.32941e-06	0.733111	0.999865
ENSMUSG00000026930	Gpsm1	-5.59951e-07	0.864129	0.999865
ENSMUSG00000075467	Dnlz	-6.80565e-07	0.827386	0.999865
ENSMUSG00000026928	Card9	-1.54457e-06	0.643014	0.999865
ENSMUSG00000086779	NA	-5.858e-06	0.69008	0.999865
ENSMUSG00000036281	Snapc4	2.43064e-07	0.958228	0.999865
ENSMUSG00000085767	NA	2.02375e-05	0.892922	0.999865
ENSMUSG00000026927	Entr1	4.79077e-06	0.868183	0.999865
ENSMUSG00000026926	Pmpca	0.00012794	0.796609	0.999865
ENSMUSG00000026925	Inpp5e	0.000131962	0.834284	0.999865
ENSMUSG00000026924	Sec16a	-3.87695e-05	0.986763	0.999865
ENSMUSG00000086714	NA	1.21199e-07	0.988826	0.999865
ENSMUSG00000085543	NA	-1.2606e-07	0.953551	0.999865
ENSMUSG00000026923	Notch1	9.7041e-06	0.873523	0.999865
ENSMUSG00000026921	Egfl7	-2.10304e-07	0.918479	0.999865
ENSMUSG00000092356	NA	-1.52167e-06	0.537136	0.999865
ENSMUSG00000026922	Agpat2	7.85808e-06	0.31299	0.999865
ENSMUSG00000036186	Fam69b	-7.32538e-07	0.767259	0.999865
ENSMUSG00000077192	Snora17	-7.59059e-07	0.725669	0.999865
ENSMUSG00000036160	Surf6	6.32482e-07	0.878961	0.999865
ENSMUSG00000015776	Med22	-7.37358e-07	0.797725	0.999865
ENSMUSG00000062647	Rpl7a	-9.45933e-06	0.795586	0.999865
ENSMUSG00000015790	Surf1	-2.10473e-06	0.73955	0.999865
ENSMUSG00000014873	Surf2	3.17315e-06	0.955074	0.999865
ENSMUSG00000014867	Surf4	-0.0013275	0.662393	0.999865
ENSMUSG00000049897	Stkld1	6.14301e-06	0.480517	0.999865
ENSMUSG00000052406	Rexo4	-0.000143585	0.633009	0.999865
ENSMUSG00000015488	Cacfd1	-1.55577e-06	0.616821	0.999865
ENSMUSG00000036067	Slc2a6	-1.66736e-06	0.490785	0.999865
ENSMUSG00000009621	Vav2	-1.15002e-06	0.75628	0.999865
ENSMUSG00000026918	Brd3	-2.47514e-06	0.64823	0.999865
ENSMUSG00000098812	Mir7578	-1.15377e-06	0.797681	0.999865
ENSMUSG00000026917	Wdr5	2.79058e-07	0.950395	0.999865
ENSMUSG00000080538	NA	4.85446e-07	0.646508	0.999865
ENSMUSG00000015846	Rxra	-5.26589e-07	0.866203	0.999865
ENSMUSG00000026837	Col5a1	2.16034e-06	0.713436	0.999865
ENSMUSG00000026835	Fcnb	-2.83655e-06	0.178335	0.999865
ENSMUSG00000086425	NA	-2.51352e-06	0.872262	0.999865
ENSMUSG00000026833	Olfm1	2.74418e-06	0.977267	0.999865
ENSMUSG00000035829	Ppp1r26	9.42249e-06	0.791898	0.999865
ENSMUSG00000035772	Mrps2	-1.84824e-06	0.933717	0.999865
ENSMUSG00000082895	NA	4.94917e-07	0.813429	0.999865
ENSMUSG00000026821	Ralgds	-1.60681e-06	0.624355	0.999865
ENSMUSG00000087667	NA	-2.9953e-07	0.915162	0.999865
ENSMUSG00000026816	Gtf3c5	-3.60611e-07	0.898482	0.999865
ENSMUSG00000026815	Gfi1b	-9.5917e-07	0.668563	0.999865
ENSMUSG00000026812	Tsc1	4.24834e-07	0.922686	0.999865
ENSMUSG00000026809	Spaca9	-1.24023e-06	0.714813	0.999865
ENSMUSG00000026807	Ak8	-5.15422e-06	0.893996	0.999865
ENSMUSG00000035666	Gtf3c4	3.15126e-06	0.941781	0.999865
ENSMUSG00000026806	Ddx31	-1.49856e-06	0.59963	0.999865
ENSMUSG00000026803	Ttf1	3.39109e-07	0.688822	0.999865
ENSMUSG00000043535	Setx	-5.86799e-06	0.632155	0.999865
ENSMUSG00000035513	Ntng2	2.21001e-05	0.575614	0.999865
ENSMUSG00000079499	6530402F18Rik	-2.09544e-06	0.547676	0.999865
ENSMUSG00000026799	Med27	2.15243e-06	0.478285	0.999865
ENSMUSG00000086994	NA	1.42134e-06	0.683886	0.999865
ENSMUSG00000039844	Rapgef1	-8.97193e-06	0.945524	0.999865
ENSMUSG00000048316	NA	-4.65339e-07	0.873386	0.999865
ENSMUSG00000039826	Trub2	1.80087e-07	0.958414	0.999865
ENSMUSG00000026798	Coq4	-6.22368e-06	0.81032	0.999865
ENSMUSG00000059316	Slc27a4	-1.95478e-06	0.41799	0.999865
ENSMUSG00000069020	Urm1	-7.04843e-07	0.816218	0.999865
ENSMUSG00000039798	NA	-6.12705e-06	0.875829	0.999865
ENSMUSG00000039787	Cercam	1.78101e-07	0.941086	0.999865
ENSMUSG00000026790	Odf2	-3.5163e-05	0.634642	0.999865
ENSMUSG00000088348	NA	9.3362e-07	0.826546	0.999865
ENSMUSG00000019715	Gle1	-3.91714e-06	0.903764	0.999865
ENSMUSG00000057738	Sptan1	1.01304e-06	0.90827	0.999865
ENSMUSG00000039715	Wdr34	8.51611e-06	0.889623	0.999865
ENSMUSG00000054766	Set	-2.53815e-05	0.738697	0.999865
ENSMUSG00000026785	Pkn3	-2.1961e-06	0.847466	0.999865
ENSMUSG00000015335	Zdhhc12	-1.62803e-06	0.568419	0.999865
ENSMUSG00000039686	Zer1	-4.29322e-07	0.861896	0.999865
ENSMUSG00000039678	Tbc1d13	-8.4863e-07	0.731043	0.999865
ENSMUSG00000015337	Endog	-5.93378e-07	0.796976	0.999865
ENSMUSG00000039660	Spout1	-3.67266e-07	0.87847	0.999865
ENSMUSG00000039648	Kyat1	2.13834e-07	0.946557	0.999865
ENSMUSG00000100747	NA	-2.02757e-06	0.669926	0.999865
ENSMUSG00000007476	Lrrc8a	-2.38183e-07	0.942918	0.999865
ENSMUSG00000099041	NA	-4.00711e-07	0.973842	0.999865
ENSMUSG00000079484	Phyhd1	8.80052e-07	0.967045	0.999865
ENSMUSG00000098794	NA	5.67131e-07	0.867311	0.999865
ENSMUSG00000075419	Dolk	-6.01277e-07	0.825237	0.999865
ENSMUSG00000052533	Nup188	4.116e-07	0.891946	0.999865
ENSMUSG00000084892	NA	-2.17764e-08	0.916077	0.999865
ENSMUSG00000026860	Sh3glb2	-1.20378e-05	0.953815	0.999865
ENSMUSG00000026858	Miga2	-1.71913e-05	0.985549	0.999865
ENSMUSG00000026856	Dolpp1	2.87504e-05	0.936503	0.999865
ENSMUSG00000026853	Crat	-6.55977e-07	0.820926	0.999865
ENSMUSG00000087435	NA	-9.31827e-07	0.728697	0.999865
ENSMUSG00000039515	Ptpa	-3.13972e-07	0.886467	0.999865
ENSMUSG00000026857	Ntmt1	-6.30212e-08	0.92308	0.999865
ENSMUSG00000039483	Asb6	-3.53327e-07	0.882388	0.999865
ENSMUSG00000050737	Ptges	-1.41896e-06	0.677124	0.999865
ENSMUSG00000026848	Tor1b	-2.29843e-06	0.915693	0.999865
ENSMUSG00000026849	Tor1a	-1.00692e-05	0.825253	0.999865
ENSMUSG00000026851	BC005624	-8.86808e-06	0.915569	0.999865
ENSMUSG00000026854	Usp20	6.33491e-06	0.915012	0.999865
ENSMUSG00000075415	Fnbp1	-2.79963e-06	0.699078	0.999865
ENSMUSG00000087269	NA	2.02393e-06	0.787104	0.999865
ENSMUSG00000000194	Gpr107	0.000307092	0.958154	0.999865
ENSMUSG00000087430	NA	-1.23137e-06	0.906113	0.999865
ENSMUSG00000062661	Ncs1	-6.99352e-07	0.848392	0.999865
ENSMUSG00000076441	Ass1	-8.1748e-05	0.745001	0.999865
ENSMUSG00000026843	Fubp3	1.81625e-06	0.66366	0.999865
ENSMUSG00000039356	Exosc2	9.40407e-08	0.878271	0.999865
ENSMUSG00000087549	NA	4.33996e-07	0.911321	0.999865
ENSMUSG00000026842	Abl1	5.23091e-06	0.868705	0.999865
ENSMUSG00000001855	Nup214	1.16426e-06	0.743164	0.999865
ENSMUSG00000086192	NA	6.74326e-07	0.775479	0.999865
ENSMUSG00000050592	Fam78a	-5.0319e-06	0.948047	0.999865
ENSMUSG00000090157	NA	5.1033e-07	0.881223	0.999865
ENSMUSG00000051373	Plpp7	-4.20603e-07	0.608326	0.999865
ENSMUSG00000039262	Prrc2b	-6.08423e-05	0.873093	0.999865
ENSMUSG00000086216	NA	1.44592e-06	0.891902	0.999865
ENSMUSG00000039254	Pomt1	-4.72636e-05	0.936832	0.999865
ENSMUSG00000002550	Uck1	-1.17037e-06	0.68411	0.999865
ENSMUSG00000044627	Swi5	-1.03726e-06	0.851662	0.999865
ENSMUSG00000002546	Golga2	-2.26627e-07	0.982078	0.999865
ENSMUSG00000039205	Ciz1	1.57527e-06	0.904129	0.999865
ENSMUSG00000039195	1110008P14Rik	1.77777e-05	0.704427	0.999865
ENSMUSG00000026822	Lcn2	-1.52737e-06	0.294115	0.999865
ENSMUSG00000026820	Ptges2	-4.24881e-07	0.836792	0.999865
ENSMUSG00000026819	Slc25a25	1.13911e-05	0.933384	0.999865
ENSMUSG00000039164	Naif1	-1.30858e-05	0.708911	0.999865
ENSMUSG00000039157	Fam102a	-4.37462e-05	0.894239	0.999865
ENSMUSG00000026810	Dpm2	-8.22539e-07	0.786544	0.999865
ENSMUSG00000079442	St6galnac4	-1.86774e-08	0.990042	0.999865
ENSMUSG00000026811	St6galnac6	-1.65523e-05	0.856339	0.999865
ENSMUSG00000026817	Ak1	-1.09942e-06	0.649795	0.999865
ENSMUSG00000026814	Eng	5.71618e-05	0.93844	0.999865
ENSMUSG00000009566	Fpgs	2.22841e-05	0.955646	0.999865
ENSMUSG00000098972	Mir8093	3.33506e-07	0.996945	0.999865
ENSMUSG00000009555	Cdk9	-9.83757e-07	0.779082	0.999865
ENSMUSG00000059013	Sh2d3c	7.69402e-06	0.645564	0.999865
ENSMUSG00000009551	6330409D20Rik	3.7608e-07	0.932647	0.999865
ENSMUSG00000039021	Ttc16	-4.70494e-06	0.69286	0.999865
ENSMUSG00000009563	Tor2a	-9.57066e-07	0.698718	0.999865
ENSMUSG00000053746	Ptrh1	1.12062e-07	0.965628	0.999865
ENSMUSG00000026797	Stxbp1	-1.66049e-07	0.951662	0.999865
ENSMUSG00000026796	Fam129b	-2.11517e-06	0.457451	0.999865
ENSMUSG00000026792	Lrsam1	-9.77951e-06	0.818286	0.999865
ENSMUSG00000038900	Rpl12	0.000198156	0.648093	0.999865
ENSMUSG00000065124	Snora65	6.03768e-07	0.851635	0.999865
ENSMUSG00000026791	Slc2a8	6.50025e-07	0.950633	0.999865
ENSMUSG00000038831	Ralgps1	-2.80109e-07	0.791212	0.999865
ENSMUSG00000004105	Angptl2	-3.24048e-06	0.394458	0.999865
ENSMUSG00000068966	Zbtb34	7.39727e-07	0.791934	0.999865
ENSMUSG00000026788	Zbtb43	-6.14874e-07	0.988619	0.999865
ENSMUSG00000038740	Mvb12b	-5.842e-07	0.899609	0.999865
ENSMUSG00000038718	Pbx3	-5.22902e-07	0.864925	0.999865
ENSMUSG00000038696	Mapkap1	-2.41689e-05	0.545814	0.999865
ENSMUSG00000081992	NA	9.23282e-07	0.751054	0.999865
ENSMUSG00000026867	Gapvd1	5.62089e-07	0.82517	0.999865
ENSMUSG00000026864	Hspa5	3.71406e-07	0.853791	0.999865
ENSMUSG00000070953	Rabepk	-4.009e-06	0.687833	0.999865
ENSMUSG00000035949	Fbxw2	1.9471e-06	0.568403	0.999865
ENSMUSG00000026869	Psmd5	5.09126e-06	0.739585	0.999865
ENSMUSG00000026873	Phf19	-7.55909e-07	0.815738	0.999865
ENSMUSG00000026875	Traf1	0.000127212	0.499515	0.999865
ENSMUSG00000057110	Cntrl	2.45902e-06	0.505992	0.999865
ENSMUSG00000026878	Rab14	9.74506e-07	0.650852	0.999865
ENSMUSG00000026879	Gsn	-2.79954e-06	0.285863	0.999865
ENSMUSG00000026880	Stom	1.04949e-06	0.994951	0.999865
ENSMUSG00000035778	Ggta1	6.15838e-06	0.962139	0.999865
ENSMUSG00000026883	Dab2ip	-8.66995e-07	0.620082	0.999865
ENSMUSG00000026885	Ttll11	2.58483e-07	0.940793	0.999865
ENSMUSG00000026895	Ndufa8	-1.18138e-06	0.719037	0.999865
ENSMUSG00000026889	Rbm18	3.01532e-06	0.5029	0.999865
ENSMUSG00000026887	Mrrf	2.76205e-06	0.659472	0.999865
ENSMUSG00000047250	Ptgs1	-2.66267e-06	0.545059	0.999865
ENSMUSG00000106933	NA	-2.70476e-06	0.546797	0.999865
ENSMUSG00000083716	NA	-2.50448e-07	0.899482	0.999865
ENSMUSG00000009030	Pdcl	2.32451e-06	0.375802	0.999865
ENSMUSG00000075376	Rc3h2	1.06464e-06	0.64029	0.999865
ENSMUSG00000066798	Zbtb6	1.65662e-06	0.38103	0.999865
ENSMUSG00000050714	Zbtb26	1.04813e-06	0.658248	0.999865
ENSMUSG00000035437	Rabgap1	6.55329e-07	0.793407	0.999865
ENSMUSG00000026915	Strbp	-3.19243e-06	0.60299	0.999865
ENSMUSG00000035392	Dennd1a	7.44086e-06	0.498945	0.999865
ENSMUSG00000026749	Nek6	5.00831e-06	0.873204	0.999865
ENSMUSG00000026750	Psmb7	-1.33758e-06	0.924195	0.999865
ENSMUSG00000063972	Nr6a1	2.01022e-06	0.47434	0.999865
ENSMUSG00000035295	Wdr38	-6.17333e-07	0.850186	0.999865
ENSMUSG00000062997	Rpl35	-6.36353e-07	0.847626	0.999865
ENSMUSG00000026755	Arpc5l	-3.14081e-08	0.983827	0.999865
ENSMUSG00000026754	Golga1	1.14093e-06	0.370697	0.999865
ENSMUSG00000035236	Scai	1.87123e-06	0.479342	0.999865
ENSMUSG00000026753	Ppp6c	1.1204e-06	0.623674	0.999865
ENSMUSG00000082536	NA	-1.31019e-06	0.687218	0.999865
ENSMUSG00000049252	Lrp1b	-2.3785e-05	0.725747	0.999865
ENSMUSG00000081999	NA	-1.00161e-05	0.592418	0.999865
ENSMUSG00000049744	Arhgap15	-9.42659e-06	0.6227	0.999865
ENSMUSG00000085089	Arhgap15os	1.32953e-06	0.525393	0.999865
ENSMUSG00000036890	Gtdc1	1.7847e-06	0.695894	0.999865
ENSMUSG00000026872	Zeb2	-1.77865e-05	0.537929	0.999865
ENSMUSG00000052248	Zeb2os	-2.97545e-06	0.629936	0.999865
ENSMUSG00000026761	Orc4	1.13268e-06	0.64351	0.999865
ENSMUSG00000036792	Mbd5	4.88341e-06	0.261304	0.999865
ENSMUSG00000081272	NA	8.10202e-07	0.811658	0.999865
ENSMUSG00000069495	Epc2	1.77741e-06	0.377048	0.999865
ENSMUSG00000026766	Mmadhc	1.52007e-07	0.881498	0.999865
ENSMUSG00000017144	Rnd3	1.84866e-06	0.469625	0.999865
ENSMUSG00000036249	Rbm43	-6.88688e-06	0.850867	0.999865
ENSMUSG00000026946	Nmi	5.55357e-06	0.77151	0.999865
ENSMUSG00000036202	Rif1	3.26746e-07	0.898152	0.999865
ENSMUSG00000036093	Arl5a	1.54948e-06	0.428403	0.999865
ENSMUSG00000055371	Stam2	1.26053e-06	0.575633	0.999865
ENSMUSG00000036053	Fmnl2	1.70235e-06	0.448818	0.999865
ENSMUSG00000061136	Prpf40a	3.65614e-06	0.510883	0.999865
ENSMUSG00000026960	Arl6ip6	5.41835e-07	0.748663	0.999865
ENSMUSG00000026826	Nr4a2	-1.79734e-06	0.717853	0.999865
ENSMUSG00000026827	Gpd2	2.42378e-06	0.799214	0.999865
ENSMUSG00000026832	Cytip	6.43338e-06	0.843673	0.999865
ENSMUSG00000026836	Acvr1	0.000162789	0.676196	0.999865
ENSMUSG00000026991	Pkp4	-5.06099e-06	0.853546	0.999865
ENSMUSG00000035168	Tanc1	6.93764e-06	0.764622	0.999865
ENSMUSG00000026988	Wdsub1	1.5309e-06	0.780336	0.999865
ENSMUSG00000026987	Baz2b	1.70454e-05	0.558544	0.999865
ENSMUSG00000026977	March7	1.32523e-05	0.787763	0.999865
ENSMUSG00000060703	Cd302	3.97665e-07	0.735891	0.999865
ENSMUSG00000080198	NA	3.84688e-07	0.855183	0.999865
ENSMUSG00000026980	Ly75	-4.73019e-07	0.934447	0.999865
ENSMUSG00000086196	NA	-2.74518e-07	0.897554	0.999865
ENSMUSG00000026970	Rbms1	1.90715e-06	0.302088	0.999865
ENSMUSG00000064289	Tank	9.22818e-06	0.690684	0.999865
ENSMUSG00000026914	Psmd14	5.81337e-06	0.935459	0.999865
ENSMUSG00000035000	Dpp4	1.07369e-06	0.622007	0.999865
ENSMUSG00000087518	NA	1.30846e-06	0.585209	0.999865
ENSMUSG00000026896	Ifih1	1.58638e-06	0.478057	0.999865
ENSMUSG00000026893	Gca	-9.40019e-07	0.672979	0.999865
ENSMUSG00000034903	Cobll1	5.21279e-06	0.345046	0.999865
ENSMUSG00000026994	Galnt3	7.94161e-07	0.755232	0.999865
ENSMUSG00000034848	Ttc21b	-5.27037e-07	0.831152	0.999865
ENSMUSG00000027030	Stk39	1.96988e-06	0.48818	0.999865
ENSMUSG00000027035	Cers6	1.32354e-06	0.446722	0.999865
ENSMUSG00000034738	Nostrin	-3.50467e-06	0.668833	0.999865
ENSMUSG00000005233	Spc25	1.27513e-06	0.544377	0.999865
ENSMUSG00000027068	Dhrs9	-9.55479e-09	NA	NA
ENSMUSG00000027086	Fastkd1	-4.92748e-06	0.880486	0.999865
ENSMUSG00000042133	Ppig	4.77935e-07	0.849635	0.999865
ENSMUSG00000027088	Phospho2	-2.07272e-07	0.999773	0.999865
ENSMUSG00000042155	Klhl23	4.43128e-07	0.831146	0.999865
ENSMUSG00000068882	Ssb	-3.12936e-07	0.812425	0.999865
ENSMUSG00000051730	Mettl5	4.98046e-06	0.719447	0.999865
ENSMUSG00000044308	Ubr3	1.41887e-06	0.510316	0.999865
ENSMUSG00000047965	NA	5.59246e-07	0.972431	0.999865
ENSMUSG00000097025	NA	-2.3711e-07	0.902758	0.999865
ENSMUSG00000014959	Gorasp2	-1.99538e-05	0.988971	0.999865
ENSMUSG00000041997	Tlk1	1.59741e-06	0.418983	0.999865
ENSMUSG00000041975	Mettl8	1.94935e-06	0.578272	0.999865
ENSMUSG00000041966	Dcaf17	4.5996e-06	0.453625	0.999865
ENSMUSG00000027012	Dync1i2	5.53718e-07	0.823907	0.999865
ENSMUSG00000027010	Slc25a12	1.02036e-05	0.475875	0.999865
ENSMUSG00000027018	Hat1	5.43006e-07	0.647065	0.999865
ENSMUSG00000041921	Metap1d	4.84061e-06	0.384193	0.999865
ENSMUSG00000084946	NA	1.73065e-06	0.734024	0.999865
ENSMUSG00000027111	Itga6	1.54042e-06	0.562118	0.999865
ENSMUSG00000006494	Pdk1	5.9153e-07	0.802585	0.999865
ENSMUSG00000004085	Map3k20	1.31674e-06	0.483882	0.999865
ENSMUSG00000055612	Cdca7	-2.72011e-06	0.674435	0.999865
ENSMUSG00000027109	Sp3	1.47463e-06	0.525988	0.999865
ENSMUSG00000079286	NA	2.16393e-06	0.974054	0.999865
ENSMUSG00000063714	NA	-6.56931e-06	0.60077	0.999865
ENSMUSG00000027108	Ola1	-1.03567e-05	0.611993	0.999865
ENSMUSG00000041777	Cir1	1.66977e-06	0.585989	0.999865
ENSMUSG00000008226	Scrn3	7.88672e-07	0.601129	0.999865
ENSMUSG00000041762	Gpr155	3.12858e-06	0.355468	0.999865
ENSMUSG00000075284	Wipf1	1.02289e-06	0.575293	0.999865
ENSMUSG00000086069	NA	1.66913e-06	0.331537	0.999865
ENSMUSG00000027104	Atf2	1.76798e-06	0.391414	0.999865
ENSMUSG00000018770	Atp5g3	1.17086e-05	0.822085	0.999865
ENSMUSG00000009207	Lnpk	-2.27626e-06	0.82904	0.999865
ENSMUSG00000027099	Mtx2	5.41603e-08	0.983994	0.999865
ENSMUSG00000100303	NA	-1.59039e-06	0.720479	0.999865
ENSMUSG00000081406	LOC105244208	-1.53387e-06	0.685226	0.999865
ENSMUSG00000093242	NA	1.79653e-06	0.490214	0.999865
ENSMUSG00000059005	Hnrnpa3	2.22796e-06	0.597006	0.999865
ENSMUSG00000015839	Nfe2l2	3.74672e-07	0.875177	0.999865
ENSMUSG00000042410	Agps	7.06043e-07	0.324072	0.999865
ENSMUSG00000075271	Ttc30a1	-4.03961e-07	0.882072	0.999865
ENSMUSG00000042369	Rbm45	-3.95735e-06	0.839005	0.999865
ENSMUSG00000002731	Prkra	-1.48713e-06	0.687676	0.999865
ENSMUSG00000002733	Plekha3	-3.71039e-07	0.605608	0.999865
ENSMUSG00000042272	Sestd1	1.06021e-06	0.631575	0.999865
ENSMUSG00000027014	Cwc22	1.58855e-06	0.440256	0.999865
ENSMUSG00000027011	Ube2e3	-8.30516e-07	0.991993	0.999865
ENSMUSG00000027009	Itga4	-1.59616e-05	0.415538	0.999865
ENSMUSG00000075256	Cerkl	1.42486e-06	0.464551	0.999865
ENSMUSG00000027007	Itprid2	4.81105e-06	0.611884	0.999865
ENSMUSG00000027006	Dnajc10	6.94843e-05	0.698698	0.999865
ENSMUSG00000027002	Nckap1	2.63079e-06	0.23484	0.999865
ENSMUSG00000027001	Dusp19	-1.08751e-05	0.934602	0.999865
ENSMUSG00000026999	Nup35	-8.16379e-07	0.859974	0.999865
ENSMUSG00000081400	NA	1.18763e-06	0.703869	0.999865
ENSMUSG00000027091	Zc3h15	1.43067e-06	0.420517	0.999865
ENSMUSG00000027087	Itgav	1.42414e-06	0.331119	0.999865
ENSMUSG00000059588	Calcrl	6.84128e-07	0.832951	0.999865
ENSMUSG00000027082	Tfpi	1.217e-06	0.593108	0.999865
ENSMUSG00000034101	Ctnnd1	-1.54902e-05	0.992463	0.999865
ENSMUSG00000101645	Ctnnd1	-9.38676e-07	0.936666	0.999865
ENSMUSG00000076437	Selenoh	-8.68839e-07	0.924743	0.999865
ENSMUSG00000050043	Tmx2	-1.34364e-06	0.798623	0.999865
ENSMUSG00000027080	Med19	-3.76958e-07	0.967899	0.999865
ENSMUSG00000034075	Zdhhc5	6.25155e-06	0.837253	0.999865
ENSMUSG00000027079	Clp1	-1.10186e-05	0.782295	0.999865
ENSMUSG00000034059	Ypel4	-5.35429e-07	0.855756	0.999865
ENSMUSG00000023224	Serping1	7.9537e-07	0.718957	0.999865
ENSMUSG00000027078	Ube2l6	-4.83983e-07	0.863944	0.999865
ENSMUSG00000027076	Timm10	-9.45755e-07	0.746371	0.999865
ENSMUSG00000027075	Slc43a1	4.74433e-05	0.865828	0.999865
ENSMUSG00000027074	Slc43a3	0.00129079	0.652077	0.999865
ENSMUSG00000027073	Prg2	-2.25464e-06	0.73105	0.999865
ENSMUSG00000027072	Prg3	1.60422e-06	0.630106	0.999865
ENSMUSG00000027071	P2rx3	4.80637e-06	0.66404	0.999865
ENSMUSG00000027067	Ssrp1	2.32421e-06	0.729499	0.999865
ENSMUSG00000033955	Tnks1bp1	-5.15327e-06	0.487555	0.999865
ENSMUSG00000025314	Ptprj	-4.75732e-06	0.454318	0.999865
ENSMUSG00000051329	Nup160	1.67367e-06	0.452296	0.999865
ENSMUSG00000008200	Fnbp4	4.20239e-06	0.693007	0.999865
ENSMUSG00000027282	Mtch2	-4.61417e-07	0.979881	0.999865
ENSMUSG00000005510	Ndufs3	8.25168e-06	0.90897	0.999865
ENSMUSG00000005505	Kbtbd4	1.54956e-06	0.510854	0.999865
ENSMUSG00000063235	Ptpmt1	-8.25633e-07	0.548484	0.999865
ENSMUSG00000091037	NA	-8.32562e-06	0.473847	0.999865
ENSMUSG00000005506	Celf1	1.31091e-06	0.519467	0.999865
ENSMUSG00000002104	Rapsn	-2.86322e-06	0.769705	0.999865
ENSMUSG00000086495	LOC102632821	-1.323e-06	0.729199	0.999865
ENSMUSG00000002102	Psmc3	-1.15956e-07	0.968963	0.999865
ENSMUSG00000002105	Slc39a13	-7.77923e-07	0.808312	0.999865
ENSMUSG00000002111	Spi1	-2.50899e-06	0.45034	0.999865
ENSMUSG00000040687	Madd	-0.00010805	0.714771	0.999865
ENSMUSG00000002108	Nr1h3	6.16331e-07	0.837843	0.999865
ENSMUSG00000002103	Acp2	-9.17806e-05	0.69362	0.999865
ENSMUSG00000002109	Ddb2	9.86149e-07	0.847868	0.999865
ENSMUSG00000027255	Arfgap2	-9.67482e-07	0.847804	0.999865
ENSMUSG00000040591	1110051M20Rik	-1.88154e-06	0.818976	0.999865
ENSMUSG00000027253	Lrp4	8.41759e-08	0.909894	0.999865
ENSMUSG00000040549	Ckap5	-1.95235e-05	0.360853	0.999865
ENSMUSG00000075040	Zfp408	3.02197e-06	0.716657	0.999865
ENSMUSG00000027247	Arhgap1	-6.14338e-07	0.851112	0.999865
ENSMUSG00000027244	Atg13	-1.16061e-06	0.752756	0.999865
ENSMUSG00000027243	Harbi1	-2.72254e-06	0.627425	0.999865
ENSMUSG00000040506	Ambra1	2.51317e-06	0.61253	0.999865
ENSMUSG00000040479	Dgkz	-3.94157e-06	0.880112	0.999865
ENSMUSG00000095332	NA	-4.45906e-07	0.918672	0.999865
ENSMUSG00000027230	Creb3l1	-1.88817e-06	0.489689	0.999865
ENSMUSG00000058318	Phf21a	1.6086e-06	0.779443	0.999865
ENSMUSG00000027222	Pex16	-6.12801e-06	0.8584	0.999865
ENSMUSG00000044916	1700029I15Rik	-3.62875e-06	0.404535	0.999865
ENSMUSG00000068742	Cry2	-3.39546e-07	0.926363	0.999865
ENSMUSG00000084781	D930015M05Rik	-6.09694e-06	0.935639	0.999865
ENSMUSG00000049922	Slc35c1	7.04292e-07	0.714841	0.999865
ENSMUSG00000085261	NA	3.91316e-05	0.432398	0.999865
ENSMUSG00000027221	Chst1	-4.45356e-06	0.117568	0.999865
ENSMUSG00000075028	Prdm11	9.26041e-06	0.890664	0.999865
ENSMUSG00000068735	Trp53i11	-1.39692e-07	0.785335	0.999865
ENSMUSG00000085852	Gm13807	-1.89981e-06	0.699338	0.999865
ENSMUSG00000027215	Cd82	-3.24148e-08	0.987498	0.999865
ENSMUSG00000075025	Gm10804	4.89317e-08	0.990793	0.999865
ENSMUSG00000027198	Ext2	2.59727e-07	0.941968	0.999865
ENSMUSG00000040272	Accs	-1.13378e-06	0.748805	0.999865
ENSMUSG00000098004	NA	5.61953e-06	0.258856	0.999865
ENSMUSG00000027196	Alkbh3os1	-2.63424e-06	0.733221	0.999865
ENSMUSG00000040174	Alkbh3	-7.46487e-07	0.244883	0.999865
ENSMUSG00000027195	Hsd17b12	-1.20906e-05	0.985834	0.999865
ENSMUSG00000027194	Ttc17	1.54216e-06	0.683182	0.999865
ENSMUSG00000045464	NA	5.87706e-06	0.667618	0.999865
ENSMUSG00000027193	Api5	5.23921e-07	0.750517	0.999865
ENSMUSG00000027165	B230118H07Rik	-3.49151e-05	0.396643	0.999865
ENSMUSG00000027164	Traf6	5.94666e-07	0.777052	0.999865
ENSMUSG00000032841	Prr5l	-7.66619e-07	0.691737	0.999865
ENSMUSG00000027163	Commd9	-2.3686e-06	0.604586	0.999865
ENSMUSG00000048058	Ldlrad3	2.79388e-05	0.474187	0.999865
ENSMUSG00000085417	NA	1.57213e-06	0.422883	0.999865
ENSMUSG00000027189	Trim44	7.87667e-07	0.609552	0.999865
ENSMUSG00000005087	Cd44	-0.00109942	0.7163	0.999865
ENSMUSG00000010914	Pdhx	-3.31007e-05	0.936574	0.999865
ENSMUSG00000010911	Apip	-8.581e-07	0.776478	0.999865
ENSMUSG00000027187	Cat	5.85816e-05	0.965143	0.999865
ENSMUSG00000032724	Abtb2	-1.82138e-06	0.436848	0.999865
ENSMUSG00000027185	Nat10	-1.39735e-05	0.778962	0.999865
ENSMUSG00000027184	Caprin1	9.97228e-07	0.700369	0.999865
ENSMUSG00000032698	Lmo2	-0.000103904	0.80783	0.999865
ENSMUSG00000046085	4931422A03Rik	-1.68239e-06	0.749736	0.999865
ENSMUSG00000027180	Fbxo3	2.34454e-05	0.630382	0.999865
ENSMUSG00000032679	Cd59a	-2.68166e-06	0.653187	0.999865
ENSMUSG00000027177	Hipk3	2.88454e-06	0.183705	0.999865
ENSMUSG00000027176	Cstf3	6.40151e-06	0.771302	0.999865
ENSMUSG00000027175	Tcp11l1	7.16068e-07	0.780447	0.999865
ENSMUSG00000027173	Depdc7	-5.33553e-08	0.978095	0.999865
ENSMUSG00000074994	Qser1	1.64721e-06	0.446552	0.999865
ENSMUSG00000045106	Ccdc73	-3.01131e-06	0.952207	0.999865
ENSMUSG00000027170	Eif3m	0.000243245	0.94519	0.999865
ENSMUSG00000055312	Them7	3.50696e-06	0.263965	0.999865
ENSMUSG00000005973	Rcn1	-1.52968e-05	0.658599	0.999865
ENSMUSG00000027167	Elp4	9.17275e-07	0.800377	0.999865
ENSMUSG00000042670	Immp1l	-7.59755e-07	0.676559	0.999865
ENSMUSG00000027166	Dnajc24	8.86961e-07	0.789115	0.999865
ENSMUSG00000027122	Arl14ep	7.50774e-06	0.394195	0.999865
ENSMUSG00000057234	Mettl15	5.64138e-07	0.856022	0.999865
ENSMUSG00000027115	Kif18a	6.49068e-07	0.77574	0.999865
ENSMUSG00000027162	Lin7c	1.04607e-06	0.679613	0.999865
ENSMUSG00000027160	Ccdc34	-3.22839e-05	0.836036	0.999865
ENSMUSG00000086186	Ccdc34os	1.46059e-07	0.948122	0.999865
ENSMUSG00000027134	Lpcat4	-1.57004e-06	0.592573	0.999865
ENSMUSG00000027133	Nop10	8.61324e-06	0.605854	0.999865
ENSMUSG00000027130	Slc12a6	-6.09174e-06	0.881388	0.999865
ENSMUSG00000096764	Slc12a6	1.41922e-05	0.880532	0.999865
ENSMUSG00000027131	Emc4	-2.33632e-06	0.421489	0.999865
ENSMUSG00000027132	Katnbl1	1.75979e-06	0.39928	0.999865
ENSMUSG00000055943	Emc7	-7.8075e-06	0.907397	0.999865
ENSMUSG00000003604	Aven	7.83606e-06	0.681021	0.999865
ENSMUSG00000041219	Arhgap11a	1.33621e-06	0.462906	0.999865
ENSMUSG00000040383	Aqr	-2.03937e-06	0.774673	0.999865
ENSMUSG00000040321	Zfp770	1.88142e-06	0.414715	0.999865
ENSMUSG00000057147	Dph6	-5.17459e-06	0.876259	0.999865
ENSMUSG00000040282	BC052040	9.15241e-07	0.795819	0.999865
ENSMUSG00000027351	Spred1	1.97459e-05	0.345177	0.999865
ENSMUSG00000027349	Fam98b	-3.72081e-08	0.987839	0.999865
ENSMUSG00000027347	Rasgrp1	6.41731e-06	0.14381	0.999865
ENSMUSG00000040152	Thbs1	-2.98641e-05	0.289733	0.999865
ENSMUSG00000101859	NA	2.15189e-06	0.314941	0.999865
ENSMUSG00000005102	Eif2ak4	-7.03759e-06	0.778864	0.999865
ENSMUSG00000009549	Srp14	-1.06958e-05	0.451589	0.999865
ENSMUSG00000040093	Bmf	-5.53432e-06	0.559131	0.999865
ENSMUSG00000040084	Bub1b	1.3242e-06	0.803273	0.999865
ENSMUSG00000040061	Plcb2	5.39562e-06	0.666889	0.999865
ENSMUSG00000074918	Inafm2	-4.99829e-06	0.978931	0.999865
ENSMUSG00000027331	Knstrn	1.43174e-06	0.707996	0.999865
ENSMUSG00000086421	NA	2.89038e-06	0.710066	0.999865
ENSMUSG00000027332	Ivd	-1.57911e-06	0.629383	0.999865
ENSMUSG00000040007	Bahd1	1.87541e-07	0.914649	0.999865
ENSMUSG00000074916	Chst14	6.70876e-06	0.971122	0.999865
ENSMUSG00000039983	Ccdc32	-3.20388e-05	0.620349	0.999865
ENSMUSG00000027324	Rpusd2	9.90955e-07	0.988807	0.999865
ENSMUSG00000027326	Knl1	3.86203e-05	0.96653	0.999865
ENSMUSG00000027323	Rad51	-2.78649e-07	0.706264	0.999865
ENSMUSG00000070730	Rmdn3	2.56303e-06	0.461236	0.999865
ENSMUSG00000034278	Dnajc17	1.8026e-06	0.656066	0.999865
ENSMUSG00000068580	Zfyve19	-2.99452e-07	0.917822	0.999865
ENSMUSG00000034216	Vps18	-9.23465e-07	0.721573	0.999865
ENSMUSG00000034154	Ino80	1.16226e-06	0.645764	0.999865
ENSMUSG00000014077	Chp1	1.49495e-06	0.892078	0.999865
ENSMUSG00000085438	1700020I14Rik	1.36057e-06	0.477346	0.999865
ENSMUSG00000072980	Oip5	-1.58303e-06	0.680861	0.999865
ENSMUSG00000027306	Nusap1	1.24233e-06	0.513546	0.999865
ENSMUSG00000027305	Ndufaf1	3.64838e-07	0.930328	0.999865
ENSMUSG00000027304	Rtf1	1.06637e-06	0.613892	0.999865
ENSMUSG00000034032	Rpap1	-1.20578e-07	0.958851	0.999865
ENSMUSG00000033943	Mga	1.6125e-06	0.442569	0.999865
ENSMUSG00000033902	Mapkbp1	-1.22479e-06	0.756317	0.999865
ENSMUSG00000087458	NA	-3.36536e-06	0.478235	0.999865
ENSMUSG00000098789	Jmjd7	-4.91308e-07	0.847794	0.999865
ENSMUSG00000033852	Gm28042	-4.00091e-07	0.889922	0.999865
ENSMUSG00000098488	Pla2g4b	-7.04992e-07	0.909594	0.999865
ENSMUSG00000027293	Ehd4	-0.00189238	0.977832	0.999865
ENSMUSG00000027291	Vps39	-2.5848e-06	0.677851	0.999865
ENSMUSG00000033808	Tmem87a	7.55006e-07	0.690427	0.999865
ENSMUSG00000062646	Ganc	6.31732e-07	0.820252	0.999865
ENSMUSG00000079110	Capn3	3.4776e-06	0.742752	0.999865
ENSMUSG00000027288	Zfp106	1.10541e-05	0.661236	0.999865
ENSMUSG00000097799	NA	6.9949e-07	0.67714	0.999865
ENSMUSG00000027287	Snap23	1.46302e-06	0.469744	0.999865
ENSMUSG00000027286	Lrrc57	-3.93066e-07	0.885734	0.999865
ENSMUSG00000027285	Haus2	8.67023e-06	0.650115	0.999865
ENSMUSG00000033705	Stard9	7.88521e-07	0.953021	0.999865
ENSMUSG00000027284	Cdan1	2.95522e-06	0.999043	0.999865
ENSMUSG00000090100	Ttbk2	2.16077e-06	0.321237	0.999865
ENSMUSG00000087519	AV039307	1.7142e-06	0.392195	0.999865
ENSMUSG00000027272	Ubr1	1.59831e-06	0.453092	0.999865
ENSMUSG00000054484	Tmem62	-9.39468e-07	0.827014	0.999865
ENSMUSG00000023572	Ccndbp1	-2.74875e-06	0.951869	0.999865
ENSMUSG00000023216	Epb42	1.53682e-06	0.460122	0.999865
ENSMUSG00000074890	Lcmt2	3.36997e-06	0.935275	0.999865
ENSMUSG00000027259	Adal	5.59306e-06	0.993697	0.999865
ENSMUSG00000050619	Zscan29	9.56379e-06	0.757997	0.999865
ENSMUSG00000027263	Tubgcp4	-9.24885e-06	0.970794	0.999865
ENSMUSG00000043909	Trp53bp1	3.35648e-07	0.945586	0.999865
ENSMUSG00000033526	Ppip5k1	4.68751e-05	0.793523	0.999865
ENSMUSG00000027248	Pdia3	7.57148e-07	0.683852	0.999865
ENSMUSG00000046110	Serinc4	8.03128e-06	0.500464	0.999865
ENSMUSG00000074884	Serf2	0.00115867	0.592662	0.999865
ENSMUSG00000080374	NA	-1.85646e-06	0.483903	0.999865
ENSMUSG00000027245	Hypk	4.56006e-06	0.284346	0.999865
ENSMUSG00000048222	Mfap1b	5.72502e-07	0.789489	0.999865
ENSMUSG00000068479	Mfap1a	1.68357e-06	0.418348	0.999865
ENSMUSG00000027242	Wdr76	8.32068e-07	0.721981	0.999865
ENSMUSG00000033411	Ctdspl2	1.39779e-06	0.454852	0.999865
ENSMUSG00000027236	Eif3j1	1.45114e-06	0.420347	0.999865
ENSMUSG00000033396	Spg11	3.97243e-07	0.925762	0.999865
ENSMUSG00000027233	Patl2	9.05657e-07	0.886573	0.999865
ENSMUSG00000060802	B2m	-4.99172e-05	0.898135	0.999865
ENSMUSG00000027227	Sord	-2.28821e-06	0.795692	0.999865
ENSMUSG00000033256	Shf	4.52353e-06	0.957726	0.999865
ENSMUSG00000027219	Slc28a2	-4.51108e-07	0.938322	0.999865
ENSMUSG00000079071	Gm14085	2.63575e-06	0.498626	0.999865
ENSMUSG00000027199	Gatm	4.00775e-06	0.794657	0.999865
ENSMUSG00000074876	NA	-1.63966e-06	0.656033	0.999865
ENSMUSG00000033213	AA467197	-1.83895e-06	0.415202	0.999865
ENSMUSG00000005804	Bloc1s6	-1.28721e-06	0.71667	0.999865
ENSMUSG00000005803	Sqor	2.91772e-05	0.854828	0.999865
ENSMUSG00000027200	Sema6d	4.17401e-06	0.309655	0.999865
ENSMUSG00000035183	Slc24a5	3.36789e-06	0.324067	0.999865
ENSMUSG00000027201	Myef2	5.89088e-06	0.541881	0.999865
ENSMUSG00000027203	Dut	-0.00042113	0.945487	0.999865
ENSMUSG00000027204	Fbn1	1.55065e-06	0.885123	0.999865
ENSMUSG00000068394	Cep152	3.94561e-06	0.641362	0.999865
ENSMUSG00000035109	Shc4	-2.11131e-07	0.907855	0.999865
ENSMUSG00000091337	Eid1	-1.57654e-07	0.863851	0.999865
ENSMUSG00000035093	Secisbp2l	1.43547e-06	0.48215	0.999865
ENSMUSG00000027206	Cops2	1.00706e-07	0.65638	0.999865
ENSMUSG00000027207	Galk2	-3.86651e-07	0.896371	0.999865
ENSMUSG00000023330	Dtwd1	3.96159e-09	0.99874	0.999865
ENSMUSG00000060131	Atp8b4	-3.69364e-06	0.518353	0.999865
ENSMUSG00000027360	Hdc	-2.45472e-06	0.458776	0.999865
ENSMUSG00000027361	Gabpb1	-6.17057e-07	0.878606	0.999865
ENSMUSG00000098024	NA	1.73236e-06	0.692	0.999865
ENSMUSG00000027363	Usp8	1.49363e-05	0.644653	0.999865
ENSMUSG00000027364	Usp50	-1.29123e-07	0.627851	0.999865
ENSMUSG00000027365	Trpm7	-1.44282e-06	0.863639	0.999865
ENSMUSG00000027366	Sppl2a	1.39552e-06	0.448214	0.999865
ENSMUSG00000001998	Ap4e1	1.46759e-06	0.405953	0.999865
ENSMUSG00000001999	Blvra	-5.46847e-07	0.970297	0.999865
ENSMUSG00000034906	Ncaph	-4.18893e-06	0.664968	0.999865
ENSMUSG00000074825	Itpripl1	-7.52324e-06	0.897175	0.999865
ENSMUSG00000003660	Snrnp200	-3.21113e-06	0.892951	0.999865
ENSMUSG00000003662	Ciao1	1.73787e-05	0.922284	0.999865
ENSMUSG00000034850	Tmem127	-4.77925e-05	0.954303	0.999865
ENSMUSG00000027367	Stard7	0.000218837	0.792979	0.999865
ENSMUSG00000027368	Dusp2	-3.19507e-07	0.904059	0.999865
ENSMUSG00000046338	Gpat2	2.86876e-06	0.512628	0.999865
ENSMUSG00000027371	Fahd2a	-1.86449e-05	0.592057	0.999865
ENSMUSG00000079056	Kcnip3	-1.81253e-06	0.780874	0.999865
ENSMUSG00000034800	Zfp661	-1.70511e-06	0.595051	0.999865
ENSMUSG00000027374	Mrps5	2.92331e-06	0.653255	0.999865
ENSMUSG00000027378	Nphp1	-1.60016e-06	0.879143	0.999865
ENSMUSG00000051319	Mtln	-4.78086e-06	0.484555	0.999865
ENSMUSG00000027379	Bub1	5.68026e-07	0.739654	0.999865
ENSMUSG00000027381	Bcl2l11	5.99777e-07	0.872913	0.999865
ENSMUSG00000074813	NA	-0.000432069	0.500425	0.999865
ENSMUSG00000014355	Anapc1	4.51354e-07	0.885315	0.999865
ENSMUSG00000014361	Mertk	4.37639e-06	0.237248	0.999865
ENSMUSG00000014353	Tmem87b	7.95713e-06	0.577271	0.999865
ENSMUSG00000027387	Zc3h8	-4.29901e-06	0.913021	0.999865
ENSMUSG00000074807	NA	-4.53818e-07	0.518605	0.999865
ENSMUSG00000042851	Zc3h6	-6.56453e-07	0.936025	0.999865
ENSMUSG00000027394	Ttl	-2.19876e-06	0.665819	0.999865
ENSMUSG00000027395	Polr1b	3.47166e-07	0.908555	0.999865
ENSMUSG00000037938	Chchd5	-3.66761e-06	0.649909	0.999865
ENSMUSG00000103009	NA	-9.9433e-07	0.565012	0.999865
ENSMUSG00000027397	Slc20a1	1.21262e-05	0.828401	0.999865
ENSMUSG00000087528	NA	9.83885e-07	0.809187	0.999865
ENSMUSG00000085485	NA	5.85633e-07	0.831038	0.999865
ENSMUSG00000048327	Ckap2l	1.03502e-06	0.634322	0.999865
ENSMUSG00000027398	Il1b	-1.98612e-06	0.20877	0.999865
ENSMUSG00000037902	Sirpa	-2.14832e-06	0.614833	0.999865
ENSMUSG00000037885	Stk35	1.18367e-05	0.805652	0.999865
ENSMUSG00000027404	Snrpb	-4.83788e-07	0.864274	0.999865
ENSMUSG00000027405	Nop56	-5.25688e-06	0.733945	0.999865
ENSMUSG00000093645	NA	1.09977e-05	0.97104	0.999865
ENSMUSG00000027406	Idh3b	3.10809e-07	0.996668	0.999865
ENSMUSG00000037773	Pced1a	2.44853e-06	0.891681	0.999865
ENSMUSG00000027411	Vps16	9.43305e-08	0.98142	0.999865
ENSMUSG00000027303	Ptpra	1.49131e-05	0.776774	0.999865
ENSMUSG00000060029	4930473A02Rik	3.35391e-07	0.905844	0.999865
ENSMUSG00000037740	Mrps26	-1.71965e-07	0.941975	0.999865
ENSMUSG00000027300	Ubox5	1.92029e-07	0.908266	0.999865
ENSMUSG00000079043	Fastkd5	-9.12895e-08	0.967058	0.999865
ENSMUSG00000068290	Ddrgk1	-4.98259e-07	0.870456	0.999865
ENSMUSG00000074797	Itpa	3.25047e-06	0.940556	0.999865
ENSMUSG00000027309	4930402H24Rik	1.992e-06	0.554935	0.999865
ENSMUSG00000085566	NA	-1.24483e-06	0.425531	0.999865
ENSMUSG00000027312	Atrn	1.14192e-06	0.577637	0.999865
ENSMUSG00000027322	Siglec1	-1.03268e-06	0.580286	0.999865
ENSMUSG00000074793	Hspa12b	-2.49997e-06	0.516579	0.999865
ENSMUSG00000027327	1700037H04Rik	-8.91651e-07	0.710563	0.999865
ENSMUSG00000087405	NA	-3.01564e-06	0.31344	0.999865
ENSMUSG00000027329	Spef1	-2.22314e-07	0.918676	0.999865
ENSMUSG00000068267	Cenpb	-1.94624e-07	0.928377	0.999865
ENSMUSG00000027330	Cdc25b	4.89553e-07	0.702592	0.999865
ENSMUSG00000068264	Ap5s1	-1.57454e-06	0.506753	0.999865
ENSMUSG00000037523	Mavs	-3.79625e-06	0.276478	0.999865
ENSMUSG00000037514	Pank2	1.31816e-06	0.706734	0.999865
ENSMUSG00000048911	Rnf24	6.40101e-07	0.780741	0.999865
ENSMUSG00000086329	NA	-1.57683e-07	0.907487	0.999865
ENSMUSG00000082044	NA	4.19177e-09	0.987642	0.999865
ENSMUSG00000027333	Smox	-4.26887e-07	0.729989	0.999865
ENSMUSG00000079037	Prnp	1.79418e-06	0.597425	0.999865
ENSMUSG00000098754	Prn	1.75914e-06	0.603125	0.999865
ENSMUSG00000027339	Rassf2	0.000105594	0.915857	0.999865
ENSMUSG00000027340	Slc23a2	3.52817e-06	0.817367	0.999865
ENSMUSG00000027341	Tmem230	-5.39378e-06	0.999865	0.999865
ENSMUSG00000027342	Pcna	-1.50629e-06	0.973895	0.999865
ENSMUSG00000058793	Cds2	4.52972e-07	0.652568	0.999865
ENSMUSG00000027346	Gpcpd1	1.40272e-06	0.602253	0.999865
ENSMUSG00000044991	Shld1	1.84447e-06	0.850858	0.999865
ENSMUSG00000037376	Trmt6	-7.93936e-06	0.9235	0.999865
ENSMUSG00000027353	Mcm8	6.58492e-07	0.768497	0.999865
ENSMUSG00000086575	NA	-2.4494e-06	0.564553	0.999865
ENSMUSG00000027357	Crls1	-2.05182e-07	0.936545	0.999865
ENSMUSG00000034723	Tmx4	9.29137e-07	0.578586	0.999865
ENSMUSG00000051177	Plcb1	2.50692e-06	0.289819	0.999865
ENSMUSG00000085631	9630028H03Rik	3.33142e-06	0.257056	0.999865
ENSMUSG00000039943	Plcb4	2.42289e-06	0.404483	0.999865
ENSMUSG00000027274	Mkks	4.3647e-06	0.746866	0.999865
ENSMUSG00000027281	Slx4ip	1.34284e-06	0.53083	0.999865
ENSMUSG00000062098	Btbd3	8.12446e-07	0.88757	0.999865
ENSMUSG00000039033	Tasp1	3.74984e-06	0.370389	0.999865
ENSMUSG00000045624	Esf1	-3.15644e-06	0.913944	0.999865
ENSMUSG00000027384	Ndufaf5	8.7038e-07	0.821058	0.999865
ENSMUSG00000068205	Macrod2	1.95807e-07	0.967534	0.999865
ENSMUSG00000038844	Kif16b	3.32177e-09	0.405902	0.999865
ENSMUSG00000008333	Snrpb2	-2.218e-06	0.601268	0.999865
ENSMUSG00000015932	Dstn	-1.14869e-05	0.917695	0.999865
ENSMUSG00000027422	Rrbp1	2.00924e-06	0.651529	0.999865
ENSMUSG00000027423	Snx5	2.9287e-06	0.682465	0.999865
ENSMUSG00000065725	NA	1.5015e-07	0.951341	0.999865
ENSMUSG00000077714	Snord17	-3.91052e-07	0.868569	0.999865
ENSMUSG00000027424	Mgme1	1.36355e-07	0.970891	0.999865
ENSMUSG00000027425	Kat14	3.81795e-05	0.875805	0.999865
ENSMUSG00000098387	Pet117	1.13345e-07	0.98967	0.999865
ENSMUSG00000027427	Polr3f	1.17554e-06	0.563399	0.999865
ENSMUSG00000027428	Rbbp9	3.90439e-07	0.873071	0.999865
ENSMUSG00000027429	Sec23b	2.77092e-05	0.969458	0.999865
ENSMUSG00000074754	Smim26	-4.87769e-06	0.581274	0.999865
ENSMUSG00000027430	Dtd1	3.81099e-06	0.853511	0.999865
ENSMUSG00000063873	Slc24a3	4.89423e-05	0.443903	0.999865
ENSMUSG00000001768	Rin2	1.44215e-06	0.785628	0.999865
ENSMUSG00000002728	Naa20	-9.40954e-08	0.962048	0.999865
ENSMUSG00000001767	Crnkl1	1.14151e-06	0.617497	0.999865
ENSMUSG00000037110	Ralgapa2	1.16072e-06	0.610517	0.999865
ENSMUSG00000074749	Kiz	1.35289e-06	0.545711	0.999865
ENSMUSG00000027433	Xrn2	4.8078e-07	0.817419	0.999865
ENSMUSG00000074743	Thbd	4.15394e-05	0.50829	0.999865
ENSMUSG00000027435	Cd93	2.64583e-06	0.72297	0.999865
ENSMUSG00000036992	Nxt1	-3.40764e-07	0.522643	0.999865
ENSMUSG00000027439	Gzf1	1.05977e-06	0.957643	0.999865
ENSMUSG00000027447	Cst3	0.000134308	0.52046	0.999865
ENSMUSG00000068134	Zfp120	1.18424e-06	0.577609	0.999865
ENSMUSG00000063364	3300002I08Rik	1.51775e-06	0.465048	0.999865
ENSMUSG00000095315	NA	1.24717e-06	0.539281	0.999865
ENSMUSG00000068129	Cst7	-1.68377e-06	0.618882	0.999865
ENSMUSG00000033096	Apmap	-8.64979e-06	0.803542	0.999865
ENSMUSG00000086407	NA	-5.7974e-06	0.962028	0.999865
ENSMUSG00000027452	Acss1	-4.51242e-05	0.539137	0.999865
ENSMUSG00000087406	E130215H24Rik	3.33428e-06	0.595752	0.999865
ENSMUSG00000097818	NA	2.77569e-07	0.841208	0.999865
ENSMUSG00000033068	Entpd6	0.000161084	0.905783	0.999865
ENSMUSG00000033059	Pygb	-5.58189e-07	0.857717	0.999865
ENSMUSG00000032046	Abhd12	-6.20351e-06	0.813448	0.999865
ENSMUSG00000027454	Gins1	5.81104e-05	0.789062	0.999865
ENSMUSG00000068115	Ninl	3.9511e-06	0.209221	0.999865
ENSMUSG00000053916	Nanp	1.97646e-06	0.255705	0.999865
ENSMUSG00000082809	NA	6.49003e-07	0.934493	0.999865
ENSMUSG00000027455	Nsfl1c	1.19308e-05	0.923691	0.999865
ENSMUSG00000032966	Fkbp1a	-2.58523e-07	0.95912	0.999865
ENSMUSG00000032869	Psmf1	3.41732e-06	0.648126	0.999865
ENSMUSG00000027459	Fam110a	-5.34815e-06	0.386907	0.999865
ENSMUSG00000032802	Srxn1	1.20767e-06	0.96283	0.999865
ENSMUSG00000074698	Csnk2a1	7.97045e-07	0.68608	0.999865
ENSMUSG00000027465	Tbc1d20	-4.04653e-06	0.716522	0.999865
ENSMUSG00000027466	Rbck1	-1.59837e-05	0.90275	0.999865
ENSMUSG00000068062	Gm14164	1.12884e-06	0.927785	0.999865
ENSMUSG00000081434	NA	5.50005e-07	0.917368	0.999865
ENSMUSG00000051817	Sox12	3.06092e-07	0.827634	0.999865
ENSMUSG00000074682	Zcchc3	-2.55165e-05	0.635611	0.999865
ENSMUSG00000000359	Rem1	3.31809e-06	0.38813	0.999865
ENSMUSG00000019188	H13	2.33604e-05	0.75348	0.999865
ENSMUSG00000042814	Mcts2	2.3881e-06	0.530105	0.999865
ENSMUSG00000097722	NA	-1.23965e-06	0.658872	0.999865
ENSMUSG00000042745	Id1	-3.3542e-06	0.285064	0.999865
ENSMUSG00000007659	Bcl2l1	-3.39816e-07	0.822291	0.999865
ENSMUSG00000027469	Tpx2	1.6598e-05	0.804328	0.999865
ENSMUSG00000027472	Pdrg1	-2.094e-06	0.627014	0.999865
ENSMUSG00000003283	Hck	-2.48897e-06	0.44476	0.999865
ENSMUSG00000068040	Tm9sf4	5.45176e-07	0.936827	0.999865
ENSMUSG00000074671	Tspyl3	-1.40771e-06	0.668894	0.999865
ENSMUSG00000051413	Plagl2	7.76018e-07	0.798798	0.999865
ENSMUSG00000046020	Pofut1	-2.85541e-05	0.951008	0.999865
ENSMUSG00000027475	Kif3b	4.34817e-07	0.868179	0.999865
ENSMUSG00000073236	2500004C02Rik	2.7271e-06	0.543407	0.999865
ENSMUSG00000042548	Asxl1	2.38615e-06	0.600964	0.999865
ENSMUSG00000061411	Nol4l	3.70626e-05	0.847459	0.999865
ENSMUSG00000056941	Commd7	-1.11223e-05	0.715203	0.999865
ENSMUSG00000027478	Dnmt3b	1.35055e-05	0.658777	0.999865
ENSMUSG00000027479	Mapre1	5.94409e-07	0.774073	0.999865
ENSMUSG00000027487	Cdk5rap1	5.81206e-06	0.631963	0.999865
ENSMUSG00000038533	Cbfa2t2	6.45051e-07	0.698125	0.999865
ENSMUSG00000027489	Necab3	-9.11115e-07	0.802198	0.999865
ENSMUSG00000027490	E2f1	-8.47634e-07	0.758234	0.999865
ENSMUSG00000000876	Pxmp4	-1.06112e-06	0.728966	0.999865
ENSMUSG00000059842	Zfp341	5.94958e-07	0.840982	0.999865
ENSMUSG00000085483	NA	8.90715e-07	0.741239	0.999865
ENSMUSG00000038467	Chmp4b	-2.37145e-06	0.634497	0.999865
ENSMUSG00000027593	Raly	7.18313e-05	0.800453	0.999865
ENSMUSG00000027596	a	-3.31211e-07	0.940471	0.999865
ENSMUSG00000074656	Eif2s2	1.61577e-06	0.356333	0.999865
ENSMUSG00000027597	Ahcy	-4.34902e-07	0.864353	0.999865
ENSMUSG00000109877	NA	-1.11843e-05	0.844994	0.999865
ENSMUSG00000027598	Itch	7.15862e-06	0.525728	0.999865
ENSMUSG00000047459	Dynlrb1	-5.03742e-06	0.576418	0.999865
ENSMUSG00000027602	Map1lc3a	-5.96851e-06	0.517451	0.999865
ENSMUSG00000038383	Pigu	6.14473e-07	0.882075	0.999865
ENSMUSG00000038375	Trp53inp2	-1.96376e-06	0.306786	0.999865
ENSMUSG00000038369	Ncoa6	5.67827e-07	0.681879	0.999865
ENSMUSG00000027605	Acss2	5.59208e-07	0.955363	0.999865
ENSMUSG00000086529	Acss2os	3.96698e-08	0.994039	0.999865
ENSMUSG00000027610	Gss	4.7656e-06	0.900324	0.999865
ENSMUSG00000038324	Trpc4ap	1.08825e-05	0.977901	0.999865
ENSMUSG00000038312	Edem2	2.33856e-05	0.604376	0.999865
ENSMUSG00000027612	Mmp24	-7.42959e-06	0.714126	0.999865
ENSMUSG00000074649	BC029722	-7.73403e-07	0.641018	0.999865
ENSMUSG00000027613	Eif6	-3.74842e-07	0.861747	0.999865
ENSMUSG00000005882	Uqcc1	4.53394e-06	0.530276	0.999865
ENSMUSG00000038241	Cep250	7.03908e-07	0.907692	0.999865
ENSMUSG00000074646	6430550D23Rik	-0.000149168	0.899134	0.999865
ENSMUSG00000005881	Ergic3	-5.00857e-06	0.721899	0.999865
ENSMUSG00000074643	Cpne1	-1.48023e-05	0.680183	0.999865
ENSMUSG00000098950	NA	1.82783e-05	0.680949	0.999865
ENSMUSG00000089824	Rbm12	1.1646e-06	0.577198	0.999865
ENSMUSG00000027618	Nfs1	-1.0779e-07	0.913253	0.999865
ENSMUSG00000067847	Romo1	-2.27327e-06	0.723769	0.999865
ENSMUSG00000027620	Rbm39	3.12899e-05	0.558858	0.999865
ENSMUSG00000038116	Phf20	8.49905e-07	0.744063	0.999865
ENSMUSG00000046229	Scand1	-9.99532e-07	0.649117	0.999865
ENSMUSG00000038085	Cnbd2	-2.3854e-05	0.808542	0.999865
ENSMUSG00000102869	2900097C17Rik	1.08783e-06	0.533259	0.999865
ENSMUSG00000061272	NA	9.00318e-07	0.695302	0.999865
ENSMUSG00000076230	NA	8.3008e-07	0.8617	0.999865
ENSMUSG00000027628	Aar2	6.70469e-07	0.837322	0.999865
ENSMUSG00000061689	Dlgap4	-0.000131171	0.870955	0.999865
ENSMUSG00000067818	Myl9	-7.01618e-06	0.599903	0.999865
ENSMUSG00000062175	Tgif2	8.15339e-06	0.972915	0.999865
ENSMUSG00000085741	5430405H02Rik	9.10678e-07	0.965373	0.999865
ENSMUSG00000027637	Rab5if	-3.18844e-06	0.602767	0.999865
ENSMUSG00000027636	Sla2	-1.96647e-06	0.593044	0.999865
ENSMUSG00000027634	Ndrg3	0.000320116	0.71064	0.999865
ENSMUSG00000027635	Dsn1	1.22242e-06	0.865076	0.999865
ENSMUSG00000055485	Soga1	-4.06154e-05	0.694909	0.999865
ENSMUSG00000027639	Samhd1	-7.4453e-08	0.792377	0.999865
ENSMUSG00000027641	Rbl1	1.28282e-06	0.512166	0.999865
ENSMUSG00000074627	Mroh8	2.34175e-05	0.934203	0.999865
ENSMUSG00000027642	Rpn2	-3.44462e-07	0.914638	0.999865
ENSMUSG00000063019	Manbal	2.90997e-06	0.585671	0.999865
ENSMUSG00000027646	Src	-2.22205e-06	0.724249	0.999865
ENSMUSG00000067787	Blcap	8.43826e-07	0.87222	0.999865
ENSMUSG00000027649	Ctnnbl1	-1.3213e-05	0.830696	0.999865
ENSMUSG00000027650	Tti1	1.75993e-06	0.775627	0.999865
ENSMUSG00000027651	Rprd1b	-6.76518e-06	0.430401	0.999865
ENSMUSG00000100860	2010009K17Rik	-3.62482e-06	0.753361	0.999865
ENSMUSG00000037820	Tgm2	6.56979e-06	0.70324	0.999865
ENSMUSG00000092283	NA	7.40135e-07	0.787668	0.999865
ENSMUSG00000016024	Lbp	-2.68034e-06	0.418871	0.999865
ENSMUSG00000085385	NA	9.11748e-07	0.769694	0.999865
ENSMUSG00000100992	NA	8.82153e-07	0.696111	0.999865
ENSMUSG00000064405	NA	8.74002e-07	0.699328	0.999865
ENSMUSG00000027652	Ralgapb	-3.78832e-05	0.64387	0.999865
ENSMUSG00000037761	Actr5	4.43644e-06	0.919765	0.999865
ENSMUSG00000037754	Ppp1r16b	-3.12008e-06	0.174151	0.999865
ENSMUSG00000027654	Fam83d	-5.10428e-07	0.900148	0.999865
ENSMUSG00000027655	Dhx35	3.02911e-05	0.78309	0.999865
ENSMUSG00000074622	Mafb	-2.54694e-06	0.690309	0.999865
ENSMUSG00000070544	Top1	1.32306e-06	0.482552	0.999865
ENSMUSG00000016933	Plcg1	4.92285e-05	0.657233	0.999865
ENSMUSG00000098889	NA	-2.39926e-06	0.914651	0.999865
ENSMUSG00000035877	Zhx3	5.0022e-06	0.641246	0.999865
ENSMUSG00000057133	Chd6	1.08893e-06	0.608517	0.999865
ENSMUSG00000016921	Srsf6	-3.72188e-05	0.680599	0.999865
ENSMUSG00000017858	Ift52	1.62651e-05	0.83515	0.999865
ENSMUSG00000017861	Mybl2	8.00167e-08	0.980232	0.999865
ENSMUSG00000035399	Oser1	7.27719e-07	0.934149	0.999865
ENSMUSG00000048486	Fitm2	1.1297e-06	0.790012	0.999865
ENSMUSG00000017679	Ttpal	1.12588e-05	0.385066	0.999865
ENSMUSG00000017707	Serinc3	0.000135288	0.863419	0.999865
ENSMUSG00000058812	0610039K10Rik	-2.62592e-05	0.967124	0.999865
ENSMUSG00000035268	Pkig	8.74119e-06	0.530219	0.999865
ENSMUSG00000087129	NA	2.27311e-06	0.387779	0.999865
ENSMUSG00000017697	Ada	-1.93993e-06	0.715289	0.999865
ENSMUSG00000018326	Ywhab	-2.57723e-07	0.927795	0.999865
ENSMUSG00000018322	Tomm34	-9.87243e-07	0.844436	0.999865
ENSMUSG00000018209	Stk4	5.64606e-07	0.805902	0.999865
ENSMUSG00000017002	Slpi	-2.68287e-06	0.269223	0.999865
ENSMUSG00000098489	Mir7678	-2.715e-06	0.257126	0.999865
ENSMUSG00000017009	Sdc4	-5.22766e-07	0.916355	0.999865
ENSMUSG00000045503	Sys1	-9.83402e-07	0.710268	0.999865
ENSMUSG00000090996	NA	-9.90517e-07	0.712738	0.999865
ENSMUSG00000017721	Pigt	-4.4067e-07	0.852303	0.999865
ENSMUSG00000017299	Dnttip1	1.52406e-07	0.978474	0.999865
ENSMUSG00000086453	NA	7.19306e-05	0.913823	0.999865
ENSMUSG00000001403	Ube2c	6.19453e-06	0.741832	0.999865
ENSMUSG00000050373	Snx21	4.68695e-07	0.883099	0.999865
ENSMUSG00000017307	Acot8	-4.23724e-07	0.89806	0.999865
ENSMUSG00000045822	Zswim3	-3.40334e-06	0.813304	0.999865
ENSMUSG00000017764	Zswim1	-1.60729e-06	0.921394	0.999865
ENSMUSG00000017767	Spata25	-2.83963e-07	0.807357	0.999865
ENSMUSG00000039873	Neurl2	-6.90494e-06	0.737139	0.999865
ENSMUSG00000017760	Ctsa	-1.21766e-06	0.680115	0.999865
ENSMUSG00000017754	Pltp	-1.36095e-06	0.637096	0.999865
ENSMUSG00000039849	Pcif1	-3.9833e-07	0.873643	0.999865
ENSMUSG00000039834	Zfp335	-1.56619e-07	0.952481	0.999865
ENSMUSG00000085436	NA	-5.67828e-06	0.929616	0.999865
ENSMUSG00000017737	Mmp9	0.000266459	0.328768	0.999865
ENSMUSG00000039804	Ncoa5	1.82378e-06	0.995941	0.999865
ENSMUSG00000017664	Slc35c2	-1.05627e-06	0.655579	0.999865
ENSMUSG00000017670	Elmo2	-3.21011e-06	0.923605	0.999865
ENSMUSG00000039725	Trp53rka	-1.05309e-05	0.852146	0.999865
ENSMUSG00000017897	Eya2	2.53081e-06	0.900594	0.999865
ENSMUSG00000039671	Zmynd8	4.43072e-06	0.724293	0.999865
ENSMUSG00000027678	Ncoa3	2.23564e-06	0.842586	0.999865
ENSMUSG00000006800	Sulf2	1.58734e-06	0.648664	0.999865
ENSMUSG00000039621	Prex1	1.05227e-05	0.862822	0.999865
ENSMUSG00000042854	Trp53rkb	2.52065e-06	0.977369	0.999865
ENSMUSG00000074582	Arfgef2	0.00010896	0.718074	0.999865
ENSMUSG00000002718	Cse1l	1.06705e-06	0.598322	0.999865
ENSMUSG00000039536	Stau1	1.08867e-05	0.78948	0.999865
ENSMUSG00000017999	Ddx27	7.72741e-06	0.816995	0.999865
ENSMUSG00000039501	Znfx1	-6.29996e-07	0.861011	0.999865
ENSMUSG00000074578	NA	-8.61212e-06	0.968544	0.999865
ENSMUSG00000017929	B4galt5	-9.86097e-07	0.827819	0.999865
ENSMUSG00000039463	Slc9a8	3.15988e-06	0.710703	0.999865
ENSMUSG00000047030	Spata2	-7.60737e-06	0.783282	0.999865
ENSMUSG00000006418	Rnf114	-1.26029e-05	0.556943	0.999865
ENSMUSG00000085596	Gm11476	-2.54007e-06	0.475406	0.999865
ENSMUSG00000078923	Ube2v1	-3.86222e-05	0.930838	0.999865
ENSMUSG00000089739	NA	1.05891e-05	0.825251	0.999865
ENSMUSG00000090213	Tmem189	1.12739e-05	0.529238	0.999865
ENSMUSG00000056501	Cebpb	-1.91317e-05	0.532475	0.999865
ENSMUSG00000006462	A530013C23Rik	-2.8142e-06	0.436262	0.999865
ENSMUSG00000084797	NA	-1.47651e-06	0.65541	0.999865
ENSMUSG00000027540	Ptpn1	9.68047e-05	0.991419	0.999865
ENSMUSG00000074577	Ripor3	-1.89353e-06	0.969248	0.999865
ENSMUSG00000051149	Adnp	-3.63199e-05	0.618225	0.999865
ENSMUSG00000093752	NA	1.23475e-05	0.656922	0.999865
ENSMUSG00000078919	Dpm1	-1.78379e-06	0.904694	0.999865
ENSMUSG00000074576	Mocs3	-6.31653e-06	0.725614	0.999865
ENSMUSG00000074575	Kcng1	1.14253e-06	0.95849	0.999865
ENSMUSG00000027544	Nfatc2	3.00151e-06	0.65291	0.999865
ENSMUSG00000027546	Atp9a	-8.84739e-08	0.964018	0.999865
ENSMUSG00000027551	Zfp64	-8.2516e-07	0.932857	0.999865
ENSMUSG00000052056	Zfp217	-1.17467e-05	0.805175	0.999865
ENSMUSG00000052033	Pfdn4	7.27273e-07	0.824641	0.999865
ENSMUSG00000027495	Fam210b	-3.72489e-06	0.986557	0.999865
ENSMUSG00000027496	Aurka	-1.42699e-05	0.789434	0.999865
ENSMUSG00000027498	Cstf1	-3.69129e-06	0.994196	0.999865
ENSMUSG00000074570	Cass4	-1.90121e-06	0.482054	0.999865
ENSMUSG00000087633	NA	1.99199e-06	0.977954	0.999865
ENSMUSG00000027502	Rtf2	-1.12572e-06	0.734994	0.999865
ENSMUSG00000074569	Gcnt7	-1.59137e-07	0.992425	0.999865
ENSMUSG00000081344	NA	-5.7295e-07	0.983836	0.999865
ENSMUSG00000027509	Rae1	-1.63422e-07	0.959454	0.999865
ENSMUSG00000027510	Rbm38	-7.67379e-07	0.789078	0.999865
ENSMUSG00000092596	NA	-4.66559e-07	0.869486	0.999865
ENSMUSG00000087442	NA	-7.10174e-07	0.804087	0.999865
ENSMUSG00000027514	Zbp1	-7.13281e-07	0.94324	0.999865
ENSMUSG00000055897	Ppp4r1l-ps	1.26947e-05	0.393052	0.999865
ENSMUSG00000027519	Rab22a	4.68753e-06	0.679774	0.999865
ENSMUSG00000098588	Mir6340	-2.07191e-06	0.704367	0.999865
ENSMUSG00000054455	Vapb	-7.22941e-07	0.860813	0.999865
ENSMUSG00000027522	Stx16	-8.37629e-06	0.589349	0.999865
ENSMUSG00000039263	Npepl1	-4.15162e-07	0.857754	0.999865
ENSMUSG00000027523	Gnas	3.12313e-05	0.861135	0.999865
ENSMUSG00000090625	NA	-0.000171003	0.855774	0.999865
ENSMUSG00000016253	Nelfcd	-3.66479e-08	0.986659	0.999865
ENSMUSG00000016256	Ctsz	-1.03196e-06	0.746897	0.999865
ENSMUSG00000016255	Tubb1	8.09308e-07	0.722122	0.999865
ENSMUSG00000016252	Atp5e	-1.20008e-06	0.650668	0.999865
ENSMUSG00000016257	Prelid3b	-1.07271e-05	0.947247	0.999865
ENSMUSG00000050600	Zfp831	2.6282e-06	0.477492	0.999865
ENSMUSG00000083619	NA	9.11072e-07	0.738578	0.999865
ENSMUSG00000082901	NA	3.01136e-06	0.75935	0.999865
ENSMUSG00000078862	Gm14326	6.4866e-07	0.984374	0.999865
ENSMUSG00000074519	Zfp971	7.70617e-07	0.629043	0.999865
ENSMUSG00000049999	Ppp1r3d	-1.68383e-06	0.462125	0.999865
ENSMUSG00000070476	Fam217b	-2.05706e-07	0.934687	0.999865
ENSMUSG00000039117	Taf4	-6.92001e-07	0.689662	0.999865
ENSMUSG00000085704	4921531C22Rik	-9.33561e-07	0.605997	0.999865
ENSMUSG00000039108	Lsm14b	-0.000135625	0.817512	0.999865
ENSMUSG00000027566	Psma7	-1.56417e-06	0.705978	0.999865
ENSMUSG00000039086	Ss18l1	1.54983e-06	0.545077	0.999865
ENSMUSG00000039069	Mtg2	-7.56676e-07	0.785679	0.999865
ENSMUSG00000039050	Osbpl2	-2.50921e-07	0.952592	0.999865
ENSMUSG00000039041	Adrm1	-3.24417e-07	0.906466	0.999865
ENSMUSG00000015647	Lama5	-5.34947e-07	0.878158	0.999865
ENSMUSG00000039001	Rps21	-5.76155e-07	0.846072	0.999865
ENSMUSG00000038990	Cables2	-3.87386e-07	0.922638	0.999865
ENSMUSG00000038963	Slco4a1	-1.74845e-05	0.509615	0.999865
ENSMUSG00000027569	Mrgbp	7.41642e-06	0.924758	0.999865
ENSMUSG00000049401	Ogfr	-9.24923e-07	0.725496	0.999865
ENSMUSG00000038914	Dido1	4.36128e-07	0.729151	0.999865
ENSMUSG00000027573	Gid8	-4.85032e-07	0.899356	0.999865
ENSMUSG00000023393	Slc17a9	-5.36322e-06	0.621643	0.999865
ENSMUSG00000038848	Ythdf1	9.89351e-07	0.810455	0.999865
ENSMUSG00000027575	Arfgap1	2.21369e-05	0.843895	0.999865
ENSMUSG00000070461	NA	1.64165e-05	0.905653	0.999865
ENSMUSG00000016356	Col20a1	-4.01701e-06	0.475057	0.999865
ENSMUSG00000016344	Ppdpf	-7.95797e-07	0.77863	0.999865
ENSMUSG00000027580	Helz2	1.31126e-06	0.824482	0.999865
ENSMUSG00000038705	Gmeb2	1.96604e-06	0.925393	0.999865
ENSMUSG00000038685	Rtel1	8.55234e-07	0.845592	0.999865
ENSMUSG00000038671	Arfrp1	5.74338e-06	0.849905	0.999865
ENSMUSG00000027582	Zgpat	-5.42552e-06	0.97074	0.999865
ENSMUSG00000090077	Lime1	-2.65011e-06	0.915687	0.999865
ENSMUSG00000085028	Slc2a4rg-ps	3.56952e-06	0.439126	0.999865
ENSMUSG00000027583	Zbtb46	3.11496e-06	0.403842	0.999865
ENSMUSG00000000827	Tpd52l2	-7.16732e-07	0.914131	0.999865
ENSMUSG00000000826	Dnajc5	1.04325e-06	0.762691	0.999865
ENSMUSG00000089917	Uckl1	0.000282408	0.911389	0.999865
ENSMUSG00000010492	Uckl1os	8.73681e-07	0.802636	0.999865
ENSMUSG00000000823	Zfp512b	2.58805e-06	0.804282	0.999865
ENSMUSG00000002455	Prpf6	-7.57117e-05	0.975766	0.999865
ENSMUSG00000038605	Samd10	-2.22173e-06	0.52663	0.999865
ENSMUSG00000059540	Tcea2	-2.88805e-07	0.953807	0.999865
ENSMUSG00000002458	Rgs19	-2.82352e-06	0.674988	0.999865
ENSMUSG00000027589	Pcmtd2	3.89723e-07	0.887101	0.999865
ENSMUSG00000038628	Polr3k	7.79546e-07	0.677099	0.999865
ENSMUSG00000040374	Pex2	-1.7189e-06	0.832211	0.999865
ENSMUSG00000040269	Mrps28	8.45954e-05	0.942514	0.999865
ENSMUSG00000027506	Tpd52	5.43743e-07	0.78882	0.999865
ENSMUSG00000097365	C030034L19Rik	1.29562e-06	0.40996	0.999865
ENSMUSG00000040209	Zfp704	-4.54616e-07	0.353048	0.999865
ENSMUSG00000027508	Pag1	1.738e-06	0.417883	0.999865
ENSMUSG00000089794	NA	1.69501e-06	0.307618	0.999865
ENSMUSG00000027533	Fabp5	-6.72625e-05	0.554153	0.999865
ENSMUSG00000027531	Impa1	5.40817e-07	0.794839	0.999865
ENSMUSG00000103392	NA	3.06638e-06	0.82608	0.999865
ENSMUSG00000039795	Zfand1	2.09896e-07	0.937482	0.999865
ENSMUSG00000027550	Lrrcc1	-6.89523e-07	0.780298	0.999865
ENSMUSG00000027552	E2f5	6.26968e-07	0.828959	0.999865
ENSMUSG00000078784	1810022K09Rik	-1.51224e-07	0.849997	0.999865
ENSMUSG00000027555	Car13	4.61254e-07	0.518355	0.999865
ENSMUSG00000027556	Car1	-0.00012898	0.650438	0.999865
ENSMUSG00000027562	Car2	9.79604e-08	0.979066	0.999865
ENSMUSG00000047213	Ythdf3	1.32455e-06	0.542609	0.999865
ENSMUSG00000027599	Armc1	1.71676e-06	0.620206	0.999865
ENSMUSG00000027601	Mtfr1	7.93252e-07	0.774475	0.999865
ENSMUSG00000069094	Pde7a	1.38338e-06	0.524081	0.999865
ENSMUSG00000087108	NA	1.14164e-06	0.678504	0.999865
ENSMUSG00000082766	NA	-6.2465e-07	0.995044	0.999865
ENSMUSG00000048106	4632415L05Rik	6.1012e-07	0.79658	0.999865
ENSMUSG00000003617	Cp	9.5974e-07	0.722144	0.999865
ENSMUSG00000027615	Hps3	8.2357e-07	0.735303	0.999865
ENSMUSG00000002428	Hltf	7.78404e-07	0.692461	0.999865
ENSMUSG00000019528	Gyg	1.68346e-07	0.958524	0.999865
ENSMUSG00000001865	Cpa3	7.82861e-07	0.7194	0.999865
ENSMUSG00000106019	NA	-2.69412e-06	0.516522	0.999865
ENSMUSG00000027630	Tbl1xr1	1.61255e-06	0.369352	0.999865
ENSMUSG00000102758	Naaladl2	2.54683e-08	0.995757	0.999865
ENSMUSG00000057036	NA	-1.14066e-07	0.964773	0.999865
ENSMUSG00000027699	Ect2	-7.11009e-06	0.519818	0.999865
ENSMUSG00000027698	Nceh1	8.02936e-07	0.677204	0.999865
ENSMUSG00000039304	Tnfsf10	1.27898e-06	0.588865	0.999865
ENSMUSG00000039286	Fndc3b	1.72656e-06	0.435872	0.999865
ENSMUSG00000027695	Pld1	1.38004e-06	0.491019	0.999865
ENSMUSG00000027692	Tnik	3.15655e-06	0.332993	0.999865
ENSMUSG00000039221	Rpl22l1	-2.25184e-07	0.920627	0.999865
ENSMUSG00000104444	NA	-5.68005e-07	0.783804	0.999865
ENSMUSG00000037730	Mynn	-3.39762e-06	0.549749	0.999865
ENSMUSG00000027706	Sec62	4.88692e-07	0.780268	0.999865
ENSMUSG00000037661	Gpr160	8.88704e-08	0.974648	0.999865
ENSMUSG00000037652	Phc3	5.05572e-05	0.308117	0.999865
ENSMUSG00000037643	Prkci	6.03171e-07	0.748897	0.999865
ENSMUSG00000027660	Skil	1.00264e-06	0.595763	0.999865
ENSMUSG00000027663	Zmat3	6.53363e-06	0.673733	0.999865
ENSMUSG00000027665	Pik3ca	2.56675e-06	0.434059	0.999865
ENSMUSG00000027667	Zfp639	7.08733e-07	0.800777	0.999865
ENSMUSG00000027668	Mfn1	0.000111613	0.59365	0.999865
ENSMUSG00000027669	Gnb4	5.8588e-07	0.906146	0.999865
ENSMUSG00000027671	Actl6a	3.65707e-05	0.814545	0.999865
ENSMUSG00000037531	Mrpl47	-1.0414e-05	0.99595	0.999865
ENSMUSG00000027673	Ndufb5	-1.28085e-06	0.796343	0.999865
ENSMUSG00000027677	Ttc14	2.46644e-07	0.935052	0.999865
ENSMUSG00000027680	Fxr1	-2.83455e-07	0.368527	0.999865
ENSMUSG00000027679	Dnajc19	8.06927e-05	0.589306	0.999865
ENSMUSG00000037400	Atp11b	1.51887e-06	0.339175	0.999865
ENSMUSG00000027708	Dcun1d1	8.76007e-07	0.680244	0.999865
ENSMUSG00000085655	NA	3.75769e-05	0.873658	0.999865
ENSMUSG00000027709	Mccc1	-6.99319e-07	0.774222	0.999865
ENSMUSG00000027710	Acad9	7.31689e-07	0.848546	0.999865
ENSMUSG00000105055	NA	-9.45904e-08	0.97742	0.999865
ENSMUSG00000033883	D3Ertd254e	1.68097e-06	0.478065	0.999865
ENSMUSG00000027712	Anxa5	-4.85047e-06	0.384197	0.999865
ENSMUSG00000027714	Exosc9	9.85266e-07	0.577899	0.999865
ENSMUSG00000027715	Ccna2	1.40252e-06	0.61214	0.999865
ENSMUSG00000037270	4932438A13Rik	1.22817e-06	0.532638	0.999865
ENSMUSG00000106407	NA	2.34884e-06	0.917902	0.999865
ENSMUSG00000051444	Bbs12	6.72742e-07	0.969189	0.999865
ENSMUSG00000050174	Nudt6	-1.53008e-06	0.728385	0.999865
ENSMUSG00000027722	Spata5	2.83159e-07	0.910214	0.999865
ENSMUSG00000037211	Spry1	-2.179e-06	0.806121	0.999865
ENSMUSG00000058174	Gm5148	-3.56908e-08	0.639399	0.999865
ENSMUSG00000100755	NA	-1.7702e-05	0.646029	0.999865
ENSMUSG00000044864	Ankrd50	-6.18896e-08	0.977845	0.999865
ENSMUSG00000060798	Intu	7.58072e-08	0.266129	0.999865
ENSMUSG00000025757	Hspa4l	4.19986e-07	0.488264	0.999865
ENSMUSG00000025758	Plk4	1.70839e-06	0.359125	0.999865
ENSMUSG00000025759	Mfsd8	9.79334e-07	0.694183	0.999865
ENSMUSG00000037818	Abhd18	3.31338e-06	0.228204	0.999865
ENSMUSG00000025762	Larp1b	6.48999e-07	0.766926	0.999865
ENSMUSG00000049940	Pgrmc2	8.20732e-07	0.915587	0.999865
ENSMUSG00000025764	Jade1	-6.23549e-06	0.493837	0.999865
ENSMUSG00000059834	Sclt1	9.38023e-07	0.718964	0.999865
ENSMUSG00000103823	NA	4.4934e-07	0.886335	0.999865
ENSMUSG00000102972	NA	9.93568e-07	0.874984	0.999865
ENSMUSG00000023087	Noct	2.58906e-06	0.367364	0.999865
ENSMUSG00000037174	Elf2	-7.88625e-06	0.971701	0.999865
ENSMUSG00000087440	4930577N17Rik	-3.30589e-05	0.605162	0.999865
ENSMUSG00000037152	Ndufc1	-4.70126e-06	0.49706	0.999865
ENSMUSG00000063273	Naa15	2.51385e-06	0.528352	0.999865
ENSMUSG00000027739	Rab33b	6.94953e-07	0.783342	0.999865
ENSMUSG00000037111	Setd7	1.00741e-06	0.68204	0.999865
ENSMUSG00000097885	NA	3.47519e-06	0.718594	0.999865
ENSMUSG00000074604	Mgst2	-2.13161e-06	0.437908	0.999865
ENSMUSG00000061143	Maml3	1.61907e-06	0.413238	0.999865
ENSMUSG00000044167	Foxo1	5.97832e-06	0.1915	0.999865
ENSMUSG00000092405	NA	3.47021e-06	0.473069	0.999865
ENSMUSG00000027742	Cog6	6.28407e-06	0.928328	0.999865
ENSMUSG00000042997	Nhlrc3	4.58539e-07	0.872072	0.999865
ENSMUSG00000049504	Proser1	-1.24932e-06	0.839585	0.999865
ENSMUSG00000105879	NA	-7.20693e-08	0.995474	0.999865
ENSMUSG00000027746	Ufm1	9.23323e-07	0.685449	0.999865
ENSMUSG00000027751	Supt20	6.71719e-06	0.799236	0.999865
ENSMUSG00000027752	Exosc8	-2.49567e-07	0.958913	0.999865
ENSMUSG00000036632	Alg5	9.01917e-07	0.821069	0.999865
ENSMUSG00000036615	Rfxap	-1.52217e-05	0.349918	0.999865
ENSMUSG00000036580	Spg20	4.87765e-05	0.962299	0.999865
ENSMUSG00000036513	Commd2	2.4434e-05	0.519851	0.999865
ENSMUSG00000036503	Rnf13	6.62101e-07	0.739106	0.999865
ENSMUSG00000027806	Tsc22d2	2.64472e-06	0.582372	0.999865
ENSMUSG00000027808	Serp1	-4.38002e-07	0.986893	0.999865
ENSMUSG00000027810	Eif2a	9.43821e-07	0.63965	0.999865
ENSMUSG00000075700	Selenot	1.60596e-06	0.381744	0.999865
ENSMUSG00000036432	Siah2	-7.69295e-07	0.609222	0.999865
ENSMUSG00000056476	Med12l	9.12066e-07	0.730126	0.999865
ENSMUSG00000050075	Gpr171	9.19608e-08	0.965974	0.999865
ENSMUSG00000036381	P2ry14	-6.68267e-08	0.939608	0.999865
ENSMUSG00000036353	P2ry12	3.08215e-06	0.529694	0.999865
ENSMUSG00000102550	NA	2.17922e-06	0.492043	0.999865
ENSMUSG00000027763	Mbnl1	1.53186e-06	0.529866	0.999865
ENSMUSG00000102564	NA	3.50337e-06	0.373917	0.999865
ENSMUSG00000027765	P2ry1	9.87605e-07	0.371474	0.999865
ENSMUSG00000036894	Rap2b	1.86925e-07	0.947117	0.999865
ENSMUSG00000053706	NA	1.01609e-07	0.963149	0.999865
ENSMUSG00000027770	Dhx36	1.57093e-06	0.379997	0.999865
ENSMUSG00000027822	Slc33a1	8.847e-07	0.692034	0.999865
ENSMUSG00000097724	NA	8.68989e-07	0.768572	0.999865
ENSMUSG00000027823	Gmps	7.6512e-07	0.690921	0.999865
ENSMUSG00000027828	Ssr3	4.38915e-05	0.538085	0.999865
ENSMUSG00000074580	4931440P22Rik	-3.47716e-05	0.242984	0.999865
ENSMUSG00000034640	Tiparp	1.50965e-06	0.499929	0.999865
ENSMUSG00000027829	Ccnl1	1.24279e-05	0.795297	0.999865
ENSMUSG00000103041	NA	4.99246e-06	0.443693	0.999865
ENSMUSG00000034544	Rsrc1	1.26955e-05	0.554522	0.999865
ENSMUSG00000027774	Gfm1	-5.10223e-06	0.709157	0.999865
ENSMUSG00000047557	Lxn	-2.63365e-06	0.651166	0.999865
ENSMUSG00000027775	Mfsd1	-7.4657e-07	0.825197	0.999865
ENSMUSG00000102422	Iqschfp	3.82945e-06	0.326022	0.999865
ENSMUSG00000027777	Schip1	3.26558e-06	0.32296	0.999865
ENSMUSG00000027776	Il12a	-1.28219e-06	0.664407	0.999865
ENSMUSG00000027778	Ift80	1.44644e-06	0.488776	0.999865
ENSMUSG00000034349	Smc4	-1.0445e-06	0.79732	0.999865
ENSMUSG00000034317	Trim59	2.19431e-06	0.245678	0.999865
ENSMUSG00000027782	Kpna4	-8.79555e-06	0.789554	0.999865
ENSMUSG00000089417	NA	-9.46977e-07	0.691753	0.999865
ENSMUSG00000027784	Ppm1l	3.27544e-06	0.361488	0.999865
ENSMUSG00000027787	Nmd3	9.34384e-07	0.656312	0.999865
ENSMUSG00000027835	Pdcd10	1.09057e-06	0.799515	0.999865
ENSMUSG00000034109	Golim4	1.58746e-06	0.436854	0.999865
ENSMUSG00000104448	NA	1.4002e-06	0.735303	0.999865
ENSMUSG00000062232	Rapgef2	1.14271e-05	0.655814	0.999865
ENSMUSG00000104585	4921511C10Rik	1.44228e-06	0.594325	0.999865
ENSMUSG00000091685	Gm17359	9.30918e-06	0.685452	0.999865
ENSMUSG00000061175	Fnip2	1.51749e-06	0.530473	0.999865
ENSMUSG00000027804	Ppid	1.21932e-06	0.581788	0.999865
[truncated: 11,504 more rows]

## Sheet: Proteomics
Accession	Description	FASTA Title Lines		Protein FDR Confidence: Combined	Master	Sum PEP Score	Coverage [%]	# Peptides	# PSMs	# Unique Peptides	# Protein Groups	# AAs	MW [kDa]	calc. pI	Score Mascot: Mascot	# Peptides (by Search Engine): Mascot	# Razor Peptides	Abundance Ratio: (1 139 min/min stamcel) / (2 139 plus/plus stamcel)	Abundance Ratio Adj. P-Value: (1 139 min/min stamcel) / (2 139 plus/plus stamcel)	Abundance Ratio Adj. P-Value: (3 MII-AF9) / (2 139 plus/plus stamcel)	Abundances (Grouped): 1 139 min/min stamcel	Abundances (Grouped): 2 139 plus/plus stamcel	Abundances (Grouped) CV [%]: 1 139 min/min stamcel	Abundances (Grouped) CV [%]: 2 139 plus/plus stamcel	Abundances (by Bio. Rep.): 1 139 min/min stamcel,1	Abundances (by Bio. Rep.): 1 139 min/min stamcel,2	Abundances (by Bio. Rep.): 1 139 min/min stamcel,3	Abundances (by Bio. Rep.): 2 139 plus/plus stamcel,1	Abundances (by Bio. Rep.): 2 139 plus/plus stamcel,2	Abundances (by Bio. Rep.): 2 139 plus/plus stamcel,3	Abundance: F1: 126, Sample, 1 139 min/min stamcel, 1, a	Abundance: F1: 127N, Sample, 1 139 min/min stamcel, 2, a	Abundance: F1: 127C, Sample, 1 139 min/min stamcel, 3, a	Abundance: F2: 126, Sample, 1 139 min/min stamcel, 1, b	Abundance: F2: 127N, Sample, 1 139 min/min stamcel, 2, b	Abundance: F2: 127C, Sample, 1 139 min/min stamcel, 3, b	Abundance: F3: 126, Sample, 1 139 min/min stamcel, 1, c	Abundance: F3: 127N, Sample, 1 139 min/min stamcel, 2, c	Abundance: F3: 127C, Sample, 1 139 min/min stamcel, 3, c	Abundance: F1: 128N, Sample, 2 139 plus/plus stamcel, 1, a	Abundance: F1: 128C, Sample, 2 139 plus/plus stamcel, 2, a	Abundance: F1: 129N, Sample, 2 139 plus/plus stamcel, 3, a	Abundance: F2: 128N, Sample, 2 139 plus/plus stamcel, 1, b	Abundance: F2: 128C, Sample, 2 139 plus/plus stamcel, 2, b	Abundance: F2: 129N, Sample, 2 139 plus/plus stamcel, 3, b	Abundance: F3: 128N, Sample, 2 139 plus/plus stamcel, 1, c	Abundance: F3: 128C, Sample, 2 139 plus/plus stamcel, 2, c	Abundance: F3: 129N, Sample, 2 139 plus/plus stamcel, 3, c	Modifications
Q8VDD5	Myosin-9 OS=Mus musculus GN=Myh9 PE=1 SV=4	>sp|Q8VDD5|MYH9_MOUSE Myosin-9 OS=Mus musculus GN=Myh9 PE=1 SV=4		High	Master Protein	1202.83	60	134	1776	108	1	1960	226.2	5.66	29167	134	27	1.043	1	0.0164558	43304	41534.3	3.64	2.75	40651.5	43343.1	43304	43282.7	41106.7	41534.3	32372.2	38579.5	40360.5	26506.3	31660.5	32990.3	24186.5	29195.9	30723.8	41822.4	45645.3	44993.4	33862.8	37286.8	36193.9	30813.4	34011.2	33134.8	Acetyl [N-Term]
P10854	Histone H2B type 1-M OS=Mus musculus GN=Hist1h2bm PE=1 SV=2	>sp|P10854|H2B1M_MOUSE Histone H2B type 1-M OS=Mus musculus GN=Hist1h2bm PE=1 SV=2		High	Master Protein	101.758	67	12	1253	6	1	126	13.9	10.32	15418	12	8	1.16	1	0.00833288	39594	34136.2	7.47	7.15	35724.1	41413.7	39594	37789.6	34136.2	33007.4	25717.9	33733.4	34010.3	23132.8	30202.9	30190.1	24119.1	31470	31502.3	31319.9	33548.8	31224.2	29565.2	30972.9	28857.3	30677.5	32556.7	30728.5
P63017	Heat shock cognate 71 kDa protein OS=Mus musculus GN=Hspa8 PE=1 SV=1	>sp|P63017|HSP7C_MOUSE Heat shock cognate 71 kDa protein OS=Mus musculus GN=Hspa8 PE=1 SV=1		High	Master Protein	414.587	80	49	1198	33	1	646	70.8	5.52	20561	49	16	0.993	1	0.999996	34335.7	34593.3	6.81	3.89	36100.7	34335.7	31512.4	34211.6	34593.3	36750.2	25469.5	26495.4	25798.8	25909.2	27132.7	26142.1	21478.9	23128.5	22357.8	28105.1	32736.1	33307	28865.9	33855.4	34722.6	24428.6	28622.1	29318.2
P60710	Actin, cytoplasmic 1 OS=Mus musculus GN=Actb PE=1 SV=1	>sp|P60710|ACTB_MOUSE Actin, cytoplasmic 1 OS=Mus musculus GN=Actb PE=1 SV=1		High	Master Protein	387.381	74	23	1342	2	1	375	41.7	5.48	31228	23	29	1.049	1	0.00104636	32703.9	31182.7	2.98	0.53	33461.5	32703.9	31533.2	31182.7	31128.1	31437.1	22476.5	24508.6	24368.5	21846.1	24133.1	24471.3	20114.6	22373.6	22658.5	25105.2	28716	28045.7	24396.2	28243.6	27484.5	22878.3	25946.2	25748	Acetyl [N-Term]
P62806	Histone H4 OS=Mus musculus GN=Hist1h4a PE=1 SV=2	>sp|P62806|H4_MOUSE Histone H4 OS=Mus musculus GN=Hist1h4a PE=1 SV=2		High	Master Protein	123.268	58	10	709	10	1	103	11.4	11.36	8089	10	0	1.07	1	0.115855	29428	27506.5	11.73	4.34	25094.3	31737.1	29428	29333.1	27506.5	27034.9	16285.4	23838.7	23194.9	16856.9	24403.1	23727.7	14930.4	21378.1	20878.9	23268.6	24987.9	23378.4	24237.5	26320.7	24943.1	20945.1	22758.6	21567.6
Q5SX39	Myosin-4 OS=Mus musculus GN=Myh4 PE=2 SV=1	>sp|Q5SX39|MYH4_MOUSE Myosin-4 OS=Mus musculus GN=Myh4 PE=2 SV=1		High	Master Protein	1025.63	61	127	1147	37	1	1939	222.7	5.74	17621	127	95	1.571	1	0.293794	29271.3	18626.9	73.84	79.46	12848.8	29271.3	64016.4	18626.9	61911.1	16365.6	10238.2	27165.3	62883.8	8388.6	21600.1	49679.9	7606.8	18479.4	42161.4	17953.4	70044.6	17640.1	14573	56174	14307.9	12529.3	46943.1	12340.1	Acetyl [N-Term]
P43277	Histone H1.3 OS=Mus musculus GN=Hist1h1d PE=1 SV=2	>sp|P43277|H13_MOUSE Histone H1.3 OS=Mus musculus GN=Hist1h1d PE=1 SV=2		High	Master Protein	161.102	55	21	948	3	1	221	22.1	11.03	9776	21	18	1.138	1	0.00515324	27772.8	24403.6	8.98	3.27	23717.8	27772.8	27895.5	25142	24403.6	23549.2	15273	20162.5	20893	15484.7	20494.3	21648.3	16172.1	20840.2	21445	19478.4	21620.3	20561.4	19670.2	22142.2	20588.3	20444.9	22805.2	21442.3	Acetyl [N-Term]
P07901	Heat shock protein HSP 90-alpha OS=Mus musculus GN=Hsp90aa1 PE=1 SV=4	>sp|P07901|HS90A_MOUSE Heat shock protein HSP 90-alpha OS=Mus musculus GN=Hsp90aa1 PE=1 SV=4		High	Master Protein	395.733	60	48	1085	33	1	733	84.7	5.01	20547	48	16	1.009	1	0.0682234	24181.5	23960.9	5.24	2.3	24826	24181.5	22417.3	23192.1	23960.9	24252.1	17872.3	19697	19515.1	15596.6	17138	16790.3	14955.4	16425.7	15904.9	19961.9	23960.9	23299.6	17816.6	21643.3	21010.5	16924	20237.8	19848.2
P10126	Elongation factor 1-alpha 1 OS=Mus musculus GN=Eef1a1 PE=1 SV=3	>sp|P10126|EF1A1_MOUSE Elongation factor 1-alpha 1 OS=Mus musculus GN=Eef1a1 PE=1 SV=3		High	Master Protein	298.394	72	31	746	31	1	462	50.1	9.01	8200	31	0	0.934	1	0.372155	21646.2	23166	8.22	1.95	24043.8	21646.2	20489	23166	23066.7	23901.4	14587.4	14576.4	14842.6	15697.5	15973.3	15900.5	14751.5	15162.3	15211.7	16271.7	18947.6	18593.9	18124.2	20929.2	20896.2	16925.6	19498.2	19177
P09405	Nucleolin OS=Mus musculus GN=Ncl PE=1 SV=2	>sp|P09405|NUCL_MOUSE Nucleolin OS=Mus musculus GN=Ncl PE=1 SV=2		High	Master Protein	293.735	50	47	691	47	1	707	76.7	4.75	7866	47	0	1.041	1	0.672665	19768.7	18995.7	6.32	1.36	19768.7	18787.4	21287.8	19313.7	18995.7	18802.7	14231.5	15303.2	18285.7	13226	14227.5	16802.6	10884.6	11918.6	13853	16623.7	18995.7	18064.3	15562.5	17662.2	16912.4	13042.5	14927.3	14002.7
A0A1W2P768	Histone H3.2 OS=Mus musculus GN=Hist2h3c1 PE=1 SV=1	>tr|A0A1W2P768|A0A1W2P768_MOUSE Histone H3.2 OS=Mus musculus GN=Hist2h3c1 PE=1 SV=1		High	Master Protein	68.724	46	10	623	3	1	181	20.2	11.39	7026	10	7	1.103	1	0.0176666	19268.1	17475.7	9.94	3.62	16293.7	19620.3	19268.1	18461.5	17475.7	17257.9	10436.3	14134.9	14437.9	10637.7	14478.4	14953	12039.3	16715	17074.8	14247.5	15315.1	14610.6	14443.6	15856.3	15088	16627.7	18099	16841.4
P11247	Myeloperoxidase OS=Mus musculus GN=Mpo PE=1 SV=2	>sp|P11247|PERM_MOUSE Myeloperoxidase OS=Mus musculus GN=Mpo PE=1 SV=2		High	Master Protein	413.579	65	46	1063	41	1	718	81.1	9.55	13985	46	6	1.001	1	0.250262	19260.6	19250	2.51	7.36	19568.6	18625.5	19260.6	21342.3	18556.1	19250	13300.6	14443	15406.9	12775.8	13744.3	14947.2	13678.8	14863.2	16148.3	17389.6	17686.7	17463.3	16697.4	16836.6	16829.7	17740	18102.9	17490
E9Q616	AHNAK nucleoprotein (desmoyokin) OS=Mus musculus GN=Ahnak PE=1 SV=1	>tr|E9Q616|E9Q616_MOUSE AHNAK nucleoprotein (desmoyokin) OS=Mus musculus GN=Ahnak PE=1 SV=1		High	Master Protein	511.891	48	108	521	108	1	5656	603.9	6.3	3957	108	0	1.142	1	0.000728102	19127.6	16743.8	12.31	0.88	15867.7	20224.7	19127.6	16715.4	16984.3	16743.8	11819.6	16888.6	16517.7	10359.6	14924.4	14844	9059.4	12789.3	12638.3	15038	17742.9	17431.7	13077.5	15410.4	14638.6	11417	13292.2	12798.2
P20152	Vimentin OS=Mus musculus GN=Vim PE=1 SV=3	>sp|P20152|VIME_MOUSE Vimentin OS=Mus musculus GN=Vim PE=1 SV=3		High	Master Protein	366.719	86	50	732	44	1	466	53.7	5.12	10206	50	6	1.095	1	0.184594	18766.9	17142.7	6.03	3.96	16961.5	18948	18766.9	17142.7	16573.1	17931.9	12210.6	15434	16120.3	10281	12866.3	13572.5	11439.4	14207	14852.4	14755.1	16573.1	17227.7	12699.7	14079.2	14831.9	13913.3	15223.7	16156
B7FAU9	Filamin, alpha OS=Mus musculus GN=Flna PE=1 SV=1	>tr|B7FAU9|B7FAU9_MOUSE Filamin, alpha OS=Mus musculus GN=Flna PE=1 SV=1		High	Master Protein	659.597	57	111	703	106	1	2639	280.3	6.01	9387	111	5	1.028	1	0.0456258	18347.6	17843.7	1.95	3.21	18347.6	18718.8	18002.5	18678.4	17565.3	17843.7	10838.8	12682.5	12649.8	12018.1	13870.3	13970.8	10916.3	12609	13103.5	13332.7	14469.8	14159.9	14623.2	15937.6	15600.2	13337.2	14681.9	14323.3
P26039	Talin-1 OS=Mus musculus GN=Tln1 PE=1 SV=2	>sp|P26039|TLN1_MOUSE Talin-1 OS=Mus musculus GN=Tln1 PE=1 SV=2		High	Master Protein	689.057	54	118	847	103	1	2541	269.7	6.18	12754	118	15	1.029	1	0.0131952	18152.2	17643.3	1.86	4.01	18662.3	18152.2	18019.6	18645.8	17260.4	17643.3	13435	14785.8	15478.4	11518.1	12551.6	13307.3	11156.5	12401.4	13103.7	16048.8	17260.4	16950.4	13820.9	14771.4	14622	13713.3	14816.9	14673.7
P20029	78 kDa glucose-regulated protein OS=Mus musculus GN=Hspa5 PE=1 SV=3	>sp|P20029|GRP78_MOUSE 78 kDa glucose-regulated protein OS=Mus musculus GN=Hspa5 PE=1 SV=3		High	Master Protein	381.301	67	47	812	44	1	655	72.4	5.16	13272	47	0	1.01	1	0.044703	16921.3	16750	3.67	1.7	16921.3	17258.9	16065.3	16552.8	16750	17115.7	11605	13301.2	12944.3	11376.8	13149.6	12905.3	10067.7	11625.6	11398.2	13418.1	15684.4	15733.7	13022.6	15486.8	15222.3	11819.4	13858.8	13654.4
A0A0A0MQF6	Glyceraldehyde-3-phosphate dehydrogenase OS=Mus musculus GN=Gapdh PE=1 SV=1	>tr|A0A0A0MQF6|A0A0A0MQF6_MOUSE Glyceraldehyde-3-phosphate dehydrogenase OS=Mus musculus GN=Gapdh PE=1 SV=1		High	Master Protein	237.147	67	19	847	19	1	359	38.6	8.97	10315	19	0	0.95	1	0.0062587	16773.9	17648.8	4.11	3.37	17190	16773.9	15854.8	17648.8	17035.5	18224.7	12375.1	13663.1	13618.9	11423.6	12480.5	12593.1	9600.4	10435.5	10406.5	15190.7	17035.5	17572.9	13977	15694.9	15933.3	11855.3	13293.6	13635.8
P58252	Elongation factor 2 OS=Mus musculus GN=Eef2 PE=1 SV=2	>sp|P58252|EF2_MOUSE Elongation factor 2 OS=Mus musculus GN=Eef2 PE=1 SV=2		High	Master Protein	301.329	58	42	727	41	1	858	95.3	6.83	9708	42	1	0.886	1	0.991861	16443.5	18566.8	13.77	2.62	19179.6	16443.5	14598.2	18381.1	18566.8	19310.8	11909.1	11695.1	10781.1	13399.5	13048.2	12340.2	11411.3	11076.3	10357.3	13747	16161.8	16276.8	15494.6	18029.9	17924	13124.9	15362	15405.6
P68372	Tubulin beta-4B chain OS=Mus musculus GN=Tubb4b PE=1 SV=1	>sp|P68372|TBB4B_MOUSE Tubulin beta-4B chain OS=Mus musculus GN=Tubb4b PE=1 SV=1		High	Master Protein	336.313	69	25	756	1	1	445	49.8	4.89	11843	25	36	0.932	1	0.806938	16403.1	17593.5	7.63	2.9	17837.9	16403.1	15326.3	17593.5	17018.2	18032.1	11527.8	12188.6	12070.5	11645.9	12104.3	11894	11466.9	11934.5	11823	13741	15328.1	15641.5	13764.5	15441.2	15764.9	13609.7	14991.9	15628.6
P27773	Protein disulfide-isomerase A3 OS=Mus musculus GN=Pdia3 PE=1 SV=2	>sp|P27773|PDIA3_MOUSE Protein disulfide-isomerase A3 OS=Mus musculus GN=Pdia3 PE=1 SV=2		High	Master Protein	254.23	67	39	481	39	1	505	56.6	6.21	4168	39	0	1.029	1	0.158001	15811.3	15367.1	2.22	1.01	15811.3	16105.3	15406.8	15367.1	15333.7	15620.2	9679.2	10924.6	10789.6	10583.2	12202.6	12048.5	9407.3	10848.5	10931	11133.2	12782.5	12618.7	12154	14050.1	13849	10972.8	12686.9	12461.3
P14211	Calreticulin OS=Mus musculus GN=Calr PE=1 SV=1	>sp|P14211|CALR_MOUSE Calreticulin OS=Mus musculus GN=Calr PE=1 SV=1		High	Master Protein	239.705	66	27	486	27	1	416	48	4.49	5874	27	0	1.019	1	0.0680813	15626.5	15340.5	1.42	2.68	15626.5	15889.9	15447.5	15945.7	15149.8	15340.5	11211.7	12943.1	12936.2	10202.1	11715.2	11988	9416.1	10920.8	11041.2	13584.5	15030.5	14578.8	12475.3	13745.9	13488.4	11504.1	12773.8	12238.2
P68369	Tubulin alpha-1A chain OS=Mus musculus GN=Tuba1a PE=1 SV=1	>sp|P68369|TBA1A_MOUSE Tubulin alpha-1A chain OS=Mus musculus GN=Tuba1a PE=1 SV=1		High	Master Protein	228.733	70	28	530	2	1	451	50.1	5.06	9317	28	31	0.907	1	0.747425	15579	17170.2	3.81	4.15	16357.9	15579	15182.9	17170.2	16339.8	17750.6	10802.8	11414.5	11697.8	11932.1	12739.5	13142.5	9732.5	10494	10772.1	13117.2	14758.8	15360.9	14619.7	16375.1	16943.9	12260.3	13519.4	14160.9
P14733	Lamin-B1 OS=Mus musculus GN=Lmnb1 PE=1 SV=3	>sp|P14733|LMNB1_MOUSE Lamin-B1 OS=Mus musculus GN=Lmnb1 PE=1 SV=3		High	Master Protein	320.016	64	48	534	42	1	588	66.7	5.16	7242	48	5	1.094	1	0.00189844	15462.5	14128.8	5.72	1.53	14207.4	15462.5	15873.2	14496.3	14110.9	14128.8	10013.5	12296.9	13179.4	9684.8	12089.4	12742.3	8453	10415.5	11261.9	12232.4	14107.4	13379.1	11995.1	13600.8	13168.5	10351	11675.2	11271.5
P17742	Peptidyl-prolyl cis-trans isomerase A OS=Mus musculus GN=Ppia PE=1 SV=2	>sp|P17742|PPIA_MOUSE Peptidyl-prolyl cis-trans isomerase A OS=Mus musculus GN=Ppia PE=1 SV=2		High	Master Protein	150.488	79	15	530	14	1	164	18	7.9	6321	15	0	1.016	1	0.169353	15320.9	15075.4	5.95	3.24	15871.1	15320.9	14114.6	15756.5	14800.1	15075.4	10836.6	11823.9	11581.4	10361.8	11305.7	10953.6	9648.1	10379.4	10020.7	12717.6	13978.7	13526.2	12351.1	13497.1	13179.9	11250.8	12245.4	12153	Acetyl [N-Term]
Q61233	Plastin-2 OS=Mus musculus GN=Lcp1 PE=1 SV=4	>sp|Q61233|PLSL_MOUSE Plastin-2 OS=Mus musculus GN=Lcp1 PE=1 SV=4		High	Master Protein	362.712	64	36	490	31	1	627	70.1	5.33	8606	36	6	1.044	1	0.202768	15196.6	14557.3	2.86	4.02	15346.4	15196.6	14537.5	14557.3	13742	14859.4	14096.6	15950.3	16136.7	9932.2	11214	11281.8	9130.7	10108.4	10247.1	16080.5	17409	18154.2	11389.1	12468.6	12991.1	10364.1	11267.7	11676.9
P08113	Endoplasmin OS=Mus musculus GN=Hsp90b1 PE=1 SV=2	>sp|P08113|ENPL_MOUSE Endoplasmin OS=Mus musculus GN=Hsp90b1 PE=1 SV=2		High	Master Protein	352.65	56	48	765	46	1	802	92.4	4.82	8722	48	2	1.089	1	0.17114	14774.2	13569.8	5.69	1.3	14864.4	14774.2	13408.1	13569.8	13290	13614.5	10700.9	12034.3	11517.2	9603.3	10922.4	10407.2	8877	9780.3	9255.9	11820.1	13290	13193.9	10616.5	12182.5	11902.7	9648.2	10909.6	10763.9
Q9QXS1	Plectin OS=Mus musculus GN=Plec PE=1 SV=3	>sp|Q9QXS1|PLEC_MOUSE Plectin OS=Mus musculus GN=Plec PE=1 SV=3		High	Master Protein	848.81	41	157	789	155	1	4691	533.9	5.96	10144	157	2	1.035	1	0.193026	14565.3	14077.7	6.07	1.36	13201.6	14565.3	14795.7	14077.7	13815.4	14185.8	9808.4	12074.1	12753.9	8342.2	10322	11008	7854.6	9811.2	10497.4	12168.7	14030.1	13982	10568.3	12076.3	11977.8	10052.1	11430.7	11317
P26041	Moesin OS=Mus musculus GN=Msn PE=1 SV=3	>sp|P26041|MOES_MOUSE Moesin OS=Mus musculus GN=Msn PE=1 SV=3		High	Master Protein	313.673	70	49	471	36	1	577	67.7	6.6	5813	49	14	1.081	1	0.155037	14079.9	13024.7	0.83	1.74	13893.1	14079.9	14105.9	13197.9	12750.5	13024.7	8455	9903.4	10272	9070.4	10401.3	10954.1	8298.9	9484.2	10008	9815	10952.7	11101.1	10501.6	11677.9	11542.6	9423.9	10549.6	10390.7
Q01853	Transitional endoplasmic reticulum ATPase OS=Mus musculus GN=Vcp PE=1 SV=4	>sp|Q01853|TERA_MOUSE Transitional endoplasmic reticulum ATPase OS=Mus musculus GN=Vcp PE=1 SV=4		High	Master Protein	389.288	73	53	565	52	1	806	89.3	5.26	8602	53	1	0.95	1	0.999996	13813.6	14545.4	4.87	2.55	14544.7	13813.6	13196.2	14633.2	13960	14545.4	10470.8	11251.8	11335.2	8631.4	9426.9	9435.9	9087	9917.1	9775.1	12595.1	13960	13974.2	10535.2	11560.1	11713.4	11046.6	12102.6	12406.2	Acetyl [N-Term]
P27661	Histone H2AX OS=Mus musculus GN=H2afx PE=1 SV=2	>sp|P27661|H2AX_MOUSE Histone H2AX OS=Mus musculus GN=H2afx PE=1 SV=2		High	Master Protein	63.027	49	9	434	4	1	143	15.1	10.74	5873	9	5	1.099	1	0.0163744	13668.5	12433.4	11.66	4.24	11120.2	13668.5	13759.7	12433.4	12762.4	11739.7	6579.7	9012.4	9652.9	7594.6	10640.6	11373.6	6616.2	9207.1	9762.4	8410.8	10206.5	8898.1	9929.6	11691.5	10297.4	8878	10559.5	9365.6
P11499	Heat shock protein HSP 90-beta OS=Mus musculus GN=Hsp90ab1 PE=1 SV=3	>sp|P11499|HS90B_MOUSE Heat shock protein HSP 90-beta OS=Mus musculus GN=Hsp90ab1 PE=1 SV=3		High	Master Protein	410.658	62	44	1171	27	1	724	83.2	5.03	23559	44	0	1.009	1	0.0147652	13539.5	13425.1	5.66	2.73	13831.5	13539.5	12409.9	13322.8	13425.1	14010.3	8471.1	9487	9311.4	9030.2	9991.2	9630.7	9091.9	9969.8	9733.3	9819.3	11641.1	11595.6	10423.3	12181	12248.8	10326.1	12098.9	12295.3
P43276	Histone H1.5 OS=Mus musculus GN=Hist1h1b PE=1 SV=2	>sp|P43276|H15_MOUSE Histone H1.5 OS=Mus musculus GN=Hist1h1b PE=1 SV=2		High	Master Protein	111.957	50	19	448	14	1	223	22.6	10.92	4818	19	0	1.054	1	0.00265042	13337.4	12650.4	6.92	2.8	11822.6	13386.1	13337.4	12881	12650.4	12189.6	6216.9	7683.2	8155	7983	9878	10350.5	7034.1	9055.7	9791.3	8134.4	8915.4	8584.6	10231.6	11554.9	10845.8	9197.6	10466.8	9724.5	Acetyl [N-Term]
P09103	Protein disulfide-isomerase OS=Mus musculus GN=P4hb PE=1 SV=2	>sp|P09103|PDIA1_MOUSE Protein disulfide-isomerase OS=Mus musculus GN=P4hb PE=1 SV=2		High	Master Protein	272.779	68	38	427	38	1	509	57	4.88	5138	38	0	0.994	1	0.0175385	13302.5	13383.7	0.88	0.55	13185.1	13418	13302.5	13312.6	13459.7	13383.7	8017.5	9197.9	9607.4	8608.2	9901.5	10323.4	8915	10410.9	10971	9693.7	11125.5	10821	10415.3	12212.4	11700.9	11065.2	12951.9	12284.6
P14824	Annexin A6 OS=Mus musculus GN=Anxa6 PE=1 SV=3	>sp|P14824|ANXA6_MOUSE Annexin A6 OS=Mus musculus GN=Anxa6 PE=1 SV=3		High	Master Protein	281.323	72	49	428	2	1	673	75.8	5.5	4613	49	48	1.067	1	0.00051497	12726.5	11931.9	0.81	3.12	12596.6	12800.2	12726.5	11695.5	11931.9	12431	9131.2	10823.2	11300.8	8224	9445.6	9876.4	6819.3	7923.6	8238.7	10216.5	12116.7	12078.2	9150.1	10826.2	10868	7571	9112.1	9037.5
P18760	Cofilin-1 OS=Mus musculus GN=Cfl1 PE=1 SV=3	>sp|P18760|COF1_MOUSE Cofilin-1 OS=Mus musculus GN=Cfl1 PE=1 SV=3		High	Master Protein	96.297	75	14	328	12	1	166	18.5	8.09	4056	14	3	1	1	0.102485	12514.9	12510.1	3.03	2.09	12907.7	12514.9	12148	12584.5	12103	12510.1	8874	9771.7	9861.5	9470.2	10390.3	10714.5	7679.7	8430	8618.9	10320.3	11471.2	11511.1	10978.5	12293.5	12119.2	8985.9	10013.9	9980.2	Acetyl [N-Term]
Q5SXR6	Clathrin heavy chain OS=Mus musculus GN=Cltc PE=1 SV=1	>tr|Q5SXR6|Q5SXR6_MOUSE Clathrin heavy chain OS=Mus musculus GN=Cltc PE=1 SV=1		High	Master Protein	512.311	53	71	622	71	1	1679	191.9	5.69	9768	71	0	0.957	1	0.0496718	12458	13017.6	3.95	1.42	13096.6	12458	12119.5	12821.7	13017.6	13191.6	9027.4	9463.9	10147.6	8550.4	9243.3	9405.3	7858.6	8391.7	8875.2	10121.4	11862.1	11662.7	10031.2	11811.3	11533	9237.1	10884.7	10696.1
Q8VEK3	Heterogeneous nuclear ribonucleoprotein U OS=Mus musculus GN=Hnrnpu PE=1 SV=1	>sp|Q8VEK3|HNRPU_MOUSE Heterogeneous nuclear ribonucleoprotein U OS=Mus musculus GN=Hnrnpu PE=1 SV=1		High	Master Protein	201.258	42	35	370	35	1	800	87.9	6.24	3595	35	0	0.977	1	0.0728411	12275.6	12559.6	4.92	2.97	12834.4	12275.6	11629.8	12843.5	12106.1	12559.6	8109.7	8987.6	8851.4	8379.2	9058.5	9025.3	8378.9	9216.3	8979.7	9965.5	10969.3	10847	10048.3	10984.3	10980.5	10221.5	11150	11124.1	Acetyl [N-Term]
P17182	Alpha-enolase OS=Mus musculus GN=Eno1 PE=1 SV=3	>sp|P17182|ENOA_MOUSE Alpha-enolase OS=Mus musculus GN=Eno1 PE=1 SV=3		High	Master Protein	327.083	78	29	711	24	1	434	47.1	6.8	10918	29	6	0.986	1	0.636245	12204.6	12377	2.6	3.84	12206.5	12204.6	11664.7	12377	11818.1	12758.3	7525.6	8510.1	8508.5	8348.6	9456.1	9572.3	7262.5	8221	8276	9133	10128.9	10570.8	9958.3	11097.8	11499.8	8837.7	9778.2	10178.2
P63038	60 kDa heat shock protein, mitochondrial OS=Mus musculus GN=Hspd1 PE=1 SV=1	>sp|P63038|CH60_MOUSE 60 kDa heat shock protein, mitochondrial OS=Mus musculus GN=Hspd1 PE=1 SV=1		High	Master Protein	377.75	67	36	630	36	1	573	60.9	6.18	11473	36	0	0.93	1	0.0139622	12075.9	12981.4	2.45	3.86	12435.5	12075.9	11845.8	12457.9	13457.3	12981.4	9798.4	10822.3	11218.3	8118.8	8881.5	9192.9	7289.9	8134.3	8251.6	11591.7	14343.1	13401	9746.6	12039.5	11349.2	8837.9	11134.4	10317.3
Q9JHU4	Cytoplasmic dynein 1 heavy chain 1 OS=Mus musculus GN=Dync1h1 PE=1 SV=2	>sp|Q9JHU4|DYHC1_MOUSE Cytoplasmic dynein 1 heavy chain 1 OS=Mus musculus GN=Dync1h1 PE=1 SV=2		High	Master Protein	646.777	36	139	624	139	1	4644	531.7	6.42	5838	139	0	0.986	1	0.999996	12034.4	12210	1.6	2.09	12034.4	12117.2	11751.9	12210	11775	12215.5	8663.6	9870	10094.6	8067.8	8986.7	9233.2	6610.6	7373.4	7557.4	10509.4	11775	11735.8	9568.7	11015.6	10837.1	7958.2	8874.7	8882.5	Acetyl [N-Term]
Q03265	ATP synthase subunit alpha, mitochondrial OS=Mus musculus GN=Atp5a1 PE=1 SV=1	>sp|Q03265|ATPA_MOUSE ATP synthase subunit alpha, mitochondrial OS=Mus musculus GN=Atp5a1 PE=1 SV=1		High	Master Protein	269.03	64	35	527	35	1	553	59.7	9.19	8000	35	0	0.987	1	0.555895	11857.8	12015.3	2.29	2.15	11449.4	11857.8	11956.5	12015.3	12398	11901.7	7851.5	9260.6	9900.9	7475	8750.2	9392.2	6830.8	7991.7	8483	9740	11815.4	11046.3	9400.3	11353.8	10405.3	8593.3	10258	9543.5
P52480	Pyruvate kinase PKM OS=Mus musculus GN=Pkm PE=1 SV=4	>sp|P52480|KPYM_MOUSE Pyruvate kinase PKM OS=Mus musculus GN=Pkm PE=1 SV=4		High	Master Protein	444.94	78	40	628	38	1	531	57.8	7.47	12947	40	2	0.945	1	0.203616	11677.6	12353.2	4.12	4.67	11914.3	11677.6	10999.4	12353.2	11455.9	12499	8577.1	9396.4	9101	7753.9	8617.2	8536.1	8308.1	9202.4	8940.5	10632.7	11455.9	12008.1	9654	10327.2	10838.4	10058.8	10906.6	11394.6
O88569	Heterogeneous nuclear ribonucleoproteins A2/B1 OS=Mus musculus GN=Hnrnpa2b1 PE=1 SV=2	>sp|O88569|ROA2_MOUSE Heterogeneous nuclear ribonucleoproteins A2/B1 OS=Mus musculus GN=Hnrnpa2b1 PE=1 SV=2		High	Master Protein	168.587	70	23	535	20	1	353	37.4	8.95	7172	23	3	1.04	1	0.0422591	11549.4	11107.2	3.62	3.77	12070.4	11549.4	11238.6	11702.9	10883.1	11107.2	8689.5	9407.5	9653.7	7276.3	7871.5	8309.9	8001.3	8725	9159.7	10072.9	10883.1	10671	8479.4	9222.6	9099.4	9028.2	9790.5	9515.8
Q01320	DNA topoisomerase 2-alpha OS=Mus musculus GN=Top2a PE=1 SV=2	>sp|Q01320|TOP2A_MOUSE DNA topoisomerase 2-alpha OS=Mus musculus GN=Top2a PE=1 SV=2		High	Master Protein	330.205	42	65	407	52	1	1528	172.7	8.6	4325	65	14	1.007	1	0.920799	11384.8	11300.9	1.27	1.74	11149.7	11384.8	11410.7	10975.5	11300.9	11324.3	7553.1	8693.3	9483	7279.3	8632.1	8952.3	6647.9	7668.8	8095.8	9332.2	11300.9	10546.6	8692	10549	10299	7837	9336.2	9034.2	Acetyl [N-Term]
P62962	Profilin-1 OS=Mus musculus GN=Pfn1 PE=1 SV=2	>sp|P62962|PROF1_MOUSE Profilin-1 OS=Mus musculus GN=Pfn1 PE=1 SV=2		High	Master Protein	118.383	91	12	392	12	1	140	14.9	8.28	4748	12	0	0.987	1	0.00574146	11036	11177.6	4.03	5.69	11036	11099.6	10315.7	11177.6	10244.8	11426.9	7808.7	8962.2	8647.7	7324.4	8549.5	8336.5	6566.1	7476.7	7318.9	9503.4	10152.6	10746.4	9009.6	9671.3	10265.5	7981.3	8476.4	9116	Acetyl [N-Term]
P56480	ATP synthase subunit beta, mitochondrial OS=Mus musculus GN=Atp5b PE=1 SV=2	>sp|P56480|ATPB_MOUSE ATP synthase subunit beta, mitochondrial OS=Mus musculus GN=Atp5b PE=1 SV=2		High	Master Protein	299.175	78	26	502	26	1	529	56.3	5.34	9978	26	0	0.994	1	0.482607	10988.3	11050.5	0.72	1.93	10946.6	10988.3	11100.1	11050.5	11338.4	10918.8	6575.3	7395.6	7874.7	7146.7	8108.6	8614.2	6594.5	7532.7	7968.9	7919	9437.7	8987.7	8645.5	10287.7	9546	8184.8	9523.2	9084.1
O35744	Chitinase-like protein 3 OS=Mus musculus GN=Chil3 PE=1 SV=2	>sp|O35744|CHIL3_MOUSE Chitinase-like protein 3 OS=Mus musculus GN=Chil3 PE=1 SV=2		High	Master Protein	204.858	63	26	437	24	1	398	44.4	5.69	5101	26	2	0.768	1	0.0170916	10924.9	14220.8	25.33	26.59	15497.4	10924.9	9711	14220.8	12423.8	20370.4	9539.6	7549.8	7271.2	10494	8380	7957.1	9220.5	7359	6889.9	10481.1	10882.1	17082.6	11589.3	12171.2	18792.1	10154.3	10279.3	16250.9
P40142	Transketolase OS=Mus musculus GN=Tkt PE=1 SV=1	>sp|P40142|TKT_MOUSE Transketolase OS=Mus musculus GN=Tkt PE=1 SV=1		High	Master Protein	274.864	68	35	406	35	1	623	67.6	7.5	6260	35	0	0.925	1	0.15062	10924.2	11808.5	6.96	3.7	12077.9	10924.2	10593.8	11808.5	11069.8	11814	7369.8	7699.6	7726.5	7885.3	8061.3	8221.3	8366.3	8963.7	9189.3	8717.3	9699.8	10008.5	9238.5	10044	10328.6	10062.6	11193.4	11217.9	Acetyl [N-Term]
Q9JKF1	Ras GTPase-activating-like protein IQGAP1 OS=Mus musculus GN=Iqgap1 PE=1 SV=2	>sp|Q9JKF1|IQGA1_MOUSE Ras GTPase-activating-like protein IQGAP1 OS=Mus musculus GN=Iqgap1 PE=1 SV=2		High	Master Protein	465.792	50	68	436	64	1	1657	188.6	6.48	6647	68	4	1.028	1	0.202923	10653.9	10365.5	0.57	2.37	10562.5	10676.4	10653.9	10365.5	9962.7	10397.9	7604	8696.4	9151.4	6148.2	7137.9	7545	6320.8	7201.6	7647.8	8921.8	9962.7	10052.1	7299.2	8082.8	8244	7474.6	8286.5	8295.1	Acetyl [N-Term]
Q80UR4	Mast cell protease-11 OS=Mus musculus GN=Prss34 PE=1 SV=1	>tr|Q80UR4|Q80UR4_MOUSE Mast cell protease-11 OS=Mus musculus GN=Prss34 PE=1 SV=1		High	Master Protein	87.916	43	13	284	13	1	318	35	7.15	3436	13	0	1.216	1	0.00106102	10471.6	8614.6	9.25	13.05	12151.2	10320.8	10471.6	10709.4	8614.6	8596.2	5641.9	5242.8	5318.5	9326.8	8709.4	9682.9	7229.6	6952.1	7429.5	5823.6	5113	5096.1	9472.4	8597.7	8121.1	7647	7127.6	6857.8
A0A0R4J0Z1	Protein disulfide-isomerase A4 OS=Mus musculus GN=Pdia4 PE=1 SV=1	>tr|A0A0R4J0Z1|A0A0R4J0Z1_MOUSE Protein disulfide-isomerase A4 OS=Mus musculus GN=Pdia4 PE=1 SV=1		High	Master Protein	292.534	54	38	397	38	1	641	72.3	5.22	5978	38	0	1.079	1	0.651669	9999.4	9269.7	4.82	1.06	9999.4	10791.2	9885.4	9122.9	9269.7	9309.2	7021.6	8509.6	8061.5	6528.3	7963.1	7671.6	6406.5	7628	7243.9	7629.1	9021.2	8619.4	7137.4	8410.7	8138.7	6935.4	8145.1	7897.6
P15864	Histone H1.2 OS=Mus musculus GN=Hist1h1c PE=1 SV=2	>sp|P15864|H12_MOUSE Histone H1.2 OS=Mus musculus GN=Hist1h1c PE=1 SV=2		High	Master Protein	161.992	51	19	658	7	1	212	21.3	11	8546	19	0	1.054	1	0.00381056	9536.8	9050.3	4.02	4.82	9536.8	9596.6	8917.7	9050.3	8443.8	9275.6	6865.6	7816.9	7660.1	5655.2	7093.7	7104.5	5813.3	6266.3	6195	7930.7	8382.3	8745.4	7080.6	7797.3	8109.4	6433.4	6986.3	7605	Acetyl [N-Term]
P16546	Spectrin alpha chain, non-erythrocytic 1 OS=Mus musculus GN=Sptan1 PE=1 SV=4	>sp|P16546|SPTN1_MOUSE Spectrin alpha chain, non-erythrocytic 1 OS=Mus musculus GN=Sptan1 PE=1 SV=4		High	Master Protein	643.974	50	105	507	2	1	2472	284.4	5.33	7372	105	101	1.064	1	0.999996	9423	8858.3	5.49	1.97	9087.7	9423	10115.5	9074.8	8727.8	8858.3	7735.3	8612	9525.9	5933.1	6953.5	7850.1	4844.7	5659.2	6320.7	8897	9863	9773.1	7099.8	7919	7744.5	5810	6495.1	6345.3
P43275	Histone H1.1 OS=Mus musculus GN=Hist1h1a PE=1 SV=2	>sp|P43275|H11_MOUSE Histone H1.1 OS=Mus musculus GN=Hist1h1a PE=1 SV=2		High	Master Protein	106.196	46	14	309	11	1	213	21.8	10.93	3860	14	0	1.079	1	0.00574146	9370.3	8685.1	11.39	6.19	7798.2	9370.3	9710.8	8685.1	9002.3	7969.3	3742.4	4811.5	5341.2	5091.2	6914.6	7536.1	5018.2	6641.4	7241.7	4733.5	5732	4848.3	6794.9	8168.1	6967.3	6646.2	7911.2	6833.2	Acetyl [N-Term]
P38647	Stress-70 protein, mitochondrial OS=Mus musculus GN=Hspa9 PE=1 SV=3	>sp|P38647|GRP75_MOUSE Stress-70 protein, mitochondrial OS=Mus musculus GN=Hspa9 PE=1 SV=3		High	Master Protein	335.157	62	44	454	43	1	679	73.4	6.07	6123	44	0	0.99	1	0.0114756	9362.9	9458.6	1.82	3.09	9516.7	9177.2	9362.9	9277.1	9853.9	9458.6	7081.2	7569.3	8318.7	6213.2	6772.1	7266.1	5442.1	5794.9	6125.7	7985	9853.9	9087.1	7388.6	9069.6	8369.7	6311.8	7694.1	7262.4
Q02053	Ubiquitin-like modifier-activating enzyme 1 OS=Mus musculus GN=Uba1 PE=1 SV=1	>sp|Q02053|UBA1_MOUSE Ubiquitin-like modifier-activating enzyme 1 OS=Mus musculus GN=Uba1 PE=1 SV=1		High	Master Protein	345.28	60	47	413	47	1	1058	117.7	5.66	6301	47	0	0.946	1	0.996543	9350.2	9884.7	5.6	2.64	10068.3	9350.2	9032.2	9884.7	9480.2	9959.4	6111.6	6454.2	6529.3	6573.3	6899.8	7009.4	6032.9	6460.1	6647.7	7204.7	8130.8	8069.9	7733.4	8601.7	8740.2	7231.9	7948	7945.3
P62259	14-3-3 protein epsilon OS=Mus musculus GN=Ywhae PE=1 SV=1	>sp|P62259|1433E_MOUSE 14-3-3 protein epsilon OS=Mus musculus GN=Ywhae PE=1 SV=1		High	Master Protein	209.399	76	25	361	22	1	255	29.2	4.74	4832	25	4	1.031	1	0.371182	9013.3	8744.5	1.14	1.91	8901.6	9013.3	9107.5	8992.2	8670.9	8744.5	6914.2	7704.6	8040.7	5811.6	6651.2	7067.9	5203.1	5898.8	6323.5	8089.8	9026.6	8854.1	7035.2	7867.4	7645	6214.1	7121.4	6821.2	Acetyl [N-Term]
P47738	Aldehyde dehydrogenase, mitochondrial OS=Mus musculus GN=Aldh2 PE=1 SV=1	>sp|P47738|ALDH2_MOUSE Aldehyde dehydrogenase, mitochondrial OS=Mus musculus GN=Aldh2 PE=1 SV=1		High	Master Protein	220.426	57	28	360	26	1	519	56.5	7.62	5556	28	2	0.994	1	0.336989	8961.3	9014.1	2.34	2.35	9138.4	8722	8961.3	9345.9	9014.1	8946.2	4915.9	5302.4	5767.4	5966.2	6436.2	6954.4	5865.5	6422.7	7029.9	6142.4	6853.9	6728.6	7311.9	8178.8	7821.4	7268.9	8163.7	7750.2
P29341	Polyadenylate-binding protein 1 OS=Mus musculus GN=Pabpc1 PE=1 SV=2	>sp|P29341|PABP1_MOUSE Polyadenylate-binding protein 1 OS=Mus musculus GN=Pabpc1 PE=1 SV=2		High	Master Protein	166.168	48	30	286	21	1	636	70.6	9.5	3542	30	9	0.915	1	0.999996	8893.5	9718	5.67	3.34	9766.5	8893.5	8840.2	9718	9264	9884.7	7030.9	7244.2	7639.3	6582	6719.4	6860.4	5047.9	5155	5320.5	8364.5	9264	9496.5	7786.5	8720.5	8809.4	5908.7	6669.2	6716.4	Acetyl [N-Term]
Q9QZQ8	Core histone macro-H2A.1 OS=Mus musculus GN=H2afy PE=1 SV=3	>sp|Q9QZQ8|H2AY_MOUSE Core histone macro-H2A.1 OS=Mus musculus GN=H2afy PE=1 SV=3		High	Master Protein	150.228	67	21	313	20	1	372	39.7	9.8	4389	21	1	1.027	1	0.00148481	8770.9	8540.5	2.35	2.85	8495.8	8770.9	8896.2	8540.5	8266	8749.5	5097	6086.4	6572.4	5546.7	6472.3	6903.9	5277.2	6262.6	6594.9	6187	7004.9	7067.8	6681.8	7500	7649.4	6518.3	7275.6	7516.1
P24527	Leukotriene A-4 hydrolase OS=Mus musculus GN=Lta4h PE=1 SV=4	>sp|P24527|LKHA4_MOUSE Leukotriene A-4 hydrolase OS=Mus musculus GN=Lta4h PE=1 SV=4		High	Master Protein	238.245	60	32	305	32	1	611	69	6.42	3588	32	0	1.035	1	0.486862	8602.7	8310.3	1.1	2.28	8441.2	8604.8	8602.7	8310.3	8180.8	8556.3	5684.6	6500.9	6747.2	5511	6349.7	6676.1	5411.9	6288.9	6613.5	6424.1	7560.8	7487.6	6501.7	7422.7	7480.5	6397.5	7319.5	7320.3
Q62261	Spectrin beta chain, non-erythrocytic 1 OS=Mus musculus GN=Sptbn1 PE=1 SV=2	>sp|Q62261|SPTB2_MOUSE Spectrin beta chain, non-erythrocytic 1 OS=Mus musculus GN=Sptbn1 PE=1 SV=2		High	Master Protein	452.188	44	79	362	71	1	2363	274.1	5.58	4911	79	6	1.052	1	0.652079	8381.5	7970.1	3.07	1.44	8141.1	8381.5	8656.7	7994.3	7785.5	7970.1	5928.2	6827.1	7435.9	4865	5805.2	6290.3	4843.7	5668.3	6288.9	6880.9	7785.5	7719.5	5899.5	6609.2	6396.6	5841.1	6514	6358.3
P60843	Eukaryotic initiation factor 4A-I OS=Mus musculus GN=Eif4a1 PE=1 SV=1	>sp|P60843|IF4A1_MOUSE Eukaryotic initiation factor 4A-I OS=Mus musculus GN=Eif4a1 PE=1 SV=1		High	Master Protein	208.399	77	27	369	14	1	406	46.1	5.48	4547	27	15	0.917	1	0.0703394	8355.9	9109.7	7.82	3.27	9262.1	8355.9	7961.6	9109.7	8682	9247.7	6515.4	6739.9	6735.1	6883.8	6886.5	6872.6	5510.7	5628.5	5648.7	7840.9	8682	8857.4	8165.2	9075.4	9357.3	6405	7124.2	7377.5
Q922D8	C-1-tetrahydrofolate synthase, cytoplasmic OS=Mus musculus GN=Mthfd1 PE=1 SV=4	>sp|Q922D8|C1TC_MOUSE C-1-tetrahydrofolate synthase, cytoplasmic OS=Mus musculus GN=Mthfd1 PE=1 SV=4		High	Master Protein	223.876	54	38	286	37	1	935	101.1	7.14	3516	38	1	0.922	1	0.283031	8279.4	8979.8	11.38	2.64	9483.6	8279.4	7584.1	8979.8	9340.4	8886.2	5934.2	5830.9	5645.9	6191.6	6109.6	5885.6	5771.4	5767.6	5683.4	6728.6	8110.7	7471.8	7025.5	8474.9	7768.9	6603.4	7852.4	7262.4
E9Q7G0	Nuclear mitotic apparatus protein 1 OS=Mus musculus GN=Numa1 PE=1 SV=1	>sp|E9Q7G0|NUMA1_MOUSE Nuclear mitotic apparatus protein 1 OS=Mus musculus GN=Numa1 PE=1 SV=1		High	Master Protein	395.491	40	76	348	56	1	2094	235.5	5.87	3844	76	18	1.045	1	0.0170026	8263.5	7910.6	3.89	0.7	8146.1	8263.5	8760.3	7998.9	7897	7910.6	5881.3	6731	7524.9	4552.6	5238.2	5695.8	4846.7	5689.3	6260.2	7025.8	7897	7599.9	5475.3	6294.1	5965.9	5711.6	6596.1	6345
Q6P4T2	U5 small nuclear ribonucleoprotein 200 kDa helicase OS=Mus musculus GN=Snrnp200 PE=1 SV=1	>sp|Q6P4T2|U520_MOUSE U5 small nuclear ribonucleoprotein 200 kDa helicase OS=Mus musculus GN=Snrnp200 PE=1 SV=1		High	Master Protein	359.575	38	65	350	65	1	2136	244.4	6.06	3713	65	0	1.02	1	0.214879	8255.3	8094.8	3.02	0.88	8655.2	8187.3	8255.3	8094.8	7985.5	8118.2	6230.9	6668.9	7091.1	5770.6	6483.2	6718.9	4396.4	5068.6	5166	6967.4	7985.5	7799.4	6752.6	7782.8	7519.5	5253.3	5962.7	5885.9
P23116	Eukaryotic translation initiation factor 3 subunit A OS=Mus musculus GN=Eif3a PE=1 SV=5	>sp|P23116|EIF3A_MOUSE Eukaryotic translation initiation factor 3 subunit A OS=Mus musculus GN=Eif3a PE=1 SV=5		High	Master Protein	245.94	35	49	310	49	1	1344	161.8	6.77	3052	49	0	1.044	1	0.0146763	8156.7	7809.6	1.06	1.32	8174.6	8018.1	8156.7	7809.6	7715.4	7921.5	5884.9	6531.1	7006.4	4463.3	4918.1	5313.8	5088.2	5621.5	6003.9	6721.9	7715.4	7610.4	5210.2	5952.8	5780.5	5955.2	6626.6	6572.1
P49290	Eosinophil peroxidase OS=Mus musculus GN=Epx PE=1 SV=2	>sp|P49290|PERE_MOUSE Eosinophil peroxidase OS=Mus musculus GN=Epx PE=1 SV=2		High	Master Protein	184.155	46	33	368	28	1	716	81.3	10.35	4867	33	0	1.081	1	0.00905116	8130.8	7520	26.8	15.44	6432	10943.2	8130.8	7498.6	9714.6	7520	4965	9446.9	7597.1	4199.3	8075.3	6309.9	3192.7	6021.1	4590.8	6647	10179.8	7316.6	5866.6	8814.4	6574.5	4373	6575.4	4914
Q9JIK5	Nucleolar RNA helicase 2 OS=Mus musculus GN=Ddx21 PE=1 SV=3	>sp|Q9JIK5|DDX21_MOUSE Nucleolar RNA helicase 2 OS=Mus musculus GN=Ddx21 PE=1 SV=3		High	Master Protein	313.736	54	47	312	47	1	851	93.5	9.11	3578	47	0	1.009	1	0.361067	8100.5	8029.9	2.18	3.51	8100.5	7947	8299.9	8029.9	8413	7856.7	5671.5	6169.3	6599.3	5288.6	5864.3	6441.1	5236.3	5717.2	6179.7	6596.1	7890.6	7347.3	6282.3	7633.4	6868.9	6091.2	7201.3	6619.4
Q5XJF6	Ribosomal protein OS=Mus musculus GN=Rpl10a PE=1 SV=1	>tr|Q5XJF6|Q5XJF6_MOUSE Ribosomal protein OS=Mus musculus GN=Rpl10a PE=1 SV=1		High	Master Protein	100.597	50	14	235	14	1	217	24.8	9.94	2716	14	0	0.937	1	0.999996	8087.9	8628.2	8.02	2.26	8906.5	8087.9	7605	8628.2	8428.3	8818	5276.4	5282.9	5290.6	5814.8	5968.3	5978	5338.6	5501.7	5395.7	5998.6	6920.3	6907.3	6750.4	7702.7	7709.3	6223.6	6973.5	7054
P14148	60S ribosomal protein L7 OS=Mus musculus GN=Rpl7 PE=1 SV=2	>sp|P14148|RL7_MOUSE 60S ribosomal protein L7 OS=Mus musculus GN=Rpl7 PE=1 SV=2		High	Master Protein	95.369	60	23	255	23	1	270	31.4	10.89	1983	23	0	0.925	1	0.356047	8087.3	8743.3	2.28	2.63	8087.3	8402	8070.9	8743.3	8481.1	8938.3	5822.1	6648.9	6748.2	5236	6200.1	6263.4	5741	6876.5	6930.7	7347.2	8331	8439	6840.4	7695.2	7814.5	7619.1	8694.3	8618	Acetyl [N-Term]
Q3U2G2	Heat shock 70 kDa protein 4 OS=Mus musculus GN=Hspa4 PE=1 SV=1	>tr|Q3U2G2|Q3U2G2_MOUSE Heat shock 70 kDa protein 4 OS=Mus musculus GN=Hspa4 PE=1 SV=1		High	Master Protein	307.369	60	45	384	42	1	842	94.1	5.21	4800	45	4	0.946	1	0.999996	7913.8	8365.4	7	0.98	8541.6	7913.8	7430.7	8365.4	8254.5	8413.9	5746.5	5949.2	5758.6	5576.6	5839.8	5810.3	5206.4	5338.4	5272	6587.1	7528.3	7654.7	6544.8	7489.6	7356	6057.9	6932.5	7215.1
Q8BH61	Coagulation factor XIII A chain OS=Mus musculus GN=F13a1 PE=1 SV=3	>sp|Q8BH61|F13A_MOUSE Coagulation factor XIII A chain OS=Mus musculus GN=F13a1 PE=1 SV=3		High	Master Protein	222.322	44	31	292	31	1	732	83.2	5.92	3931	31	0	0.929	1	0.0655986	7872.3	8471.8	8.94	0.4	7196.5	8607.2	7872.3	8524	8471.8	8460.2	5167.9	6904.9	6527.2	5180.7	6888.8	6583.7	4281.7	5797.8	5585.3	7232	8437.3	8079.6	7254.8	8443.8	8117.9	6086.5	7009.5	6749.3	Acetyl [N-Term]
P62702	40S ribosomal protein S4, X isoform OS=Mus musculus GN=Rps4x PE=1 SV=2	>sp|P62702|RS4X_MOUSE 40S ribosomal protein S4, X isoform OS=Mus musculus GN=Rps4x PE=1 SV=2		High	Master Protein	142.806	64	19	313	19	1	263	29.6	10.15	3963	19	0	0.981	1	0.0444347	7801.6	7953.5	1.19	1.02	7842.1	7666	7801.6	7815.6	7953.5	7956.9	4745.1	5153.4	5418.1	5175.3	5726.3	6054.4	4665.8	5163.8	5548.8	5521	6401.8	6193.3	6181.2	7274.2	7103.1	5580.7	6580.6	6347.8
P14869	60S acidic ribosomal protein P0 OS=Mus musculus GN=Rplp0 PE=1 SV=3	>sp|P14869|RLA0_MOUSE 60S acidic ribosomal protein P0 OS=Mus musculus GN=Rplp0 PE=1 SV=3		High	Master Protein	124.248	62	17	252	17	1	317	34.2	6.25	2602	17	0	0.969	1	0.00686688	7751.6	7996	0.49	0.28	7757	7751.6	7688.4	7996	8030.6	7988.3	4431.1	4931.1	5132.5	5064.3	5720.1	5966.6	5349.5	5967.2	6147.4	5260.3	6251.2	5983.3	6255.8	7286.4	6983.9	6450.7	7561.6	7171.3
P54227	Stathmin OS=Mus musculus GN=Stmn1 PE=1 SV=2	>sp|P54227|STMN1_MOUSE Stathmin OS=Mus musculus GN=Stmn1 PE=1 SV=2		High	Master Protein	54.994	58	12	186	12	1	149	17.3	5.97	1671	12	0	0.942	1	0.0455029	7731.9	8211.1	2.92	6.16	8058.9	7621.2	7731.9	8368.5	7445.7	8211.1	6161.6	6652.2	6964.5	3616.2	3887.4	4123.6	4794.8	5133.6	5485.7	7658.5	7977.6	8438.6	4586.1	4705.1	5008.7	5975.5	6160.5	6550.6	Acetyl [N-Term]
Q9D8E6	60S ribosomal protein L4 OS=Mus musculus GN=Rpl4 PE=1 SV=3	>sp|Q9D8E6|RL4_MOUSE 60S ribosomal protein L4 OS=Mus musculus GN=Rpl4 PE=1 SV=3		High	Master Protein	143.815	52	24	256	24	1	419	47.1	11	3357	24	0	0.961	1	0.999996	7699.1	8014.7	3.22	3.9	8032.2	7699.1	7543.1	8014.7	7667.1	8288.9	5782.4	6271.3	6479.3	5783.2	6173.4	6445.6	4421.3	4696.2	4802.6	6898.4	7667.1	7963.4	6830.1	7648.2	7920.1	5174.8	5824.5	6003	Acetyl [N-Term]
Q8BTS0	DEAD (Asp-Glu-Ala-Asp) box polypeptide 5 OS=Mus musculus GN=Ddx5 PE=1 SV=1	>tr|Q8BTS0|Q8BTS0_MOUSE DEAD (Asp-Glu-Ala-Asp) box polypeptide 5 OS=Mus musculus GN=Ddx5 PE=1 SV=1		High	Master Protein	196.789	57	35	302	28	1	615	69.2	8.92	3503	35	8	0.922	1	0.447978	7688.7	8342.3	4.06	1.94	8161.5	7688.7	7560.7	8342.3	8084	8377.9	5483.6	5708	5925.3	5328.4	5673.7	5867.5	6117.5	6525.9	6766.3	6722.5	7508	7535.4	6526.7	7334.9	7324.5	7696.5	8584.3	8508.3
P10107	Annexin A1 OS=Mus musculus GN=Anxa1 PE=1 SV=2	>sp|P10107|ANXA1_MOUSE Annexin A1 OS=Mus musculus GN=Anxa1 PE=1 SV=2		High	Master Protein	149.776	69	27	233	26	1	346	38.7	7.37	2803	27	1	1.136	1	0.00337001	7653	6734.1	1.46	9.77	7653	7690.7	7482.4	7727.5	6425.9	6734.1	5564.7	6264.4	6427.2	4683.3	5398.3	5554.1	4553.3	5211.3	5374.1	6808	6479.3	6536	5665.5	5497.8	5562.6	5517.8	5316.7	5372.3	Acetyl [N-Term]
P06745	Glucose-6-phosphate isomerase OS=Mus musculus GN=Gpi PE=1 SV=4	>sp|P06745|G6PI_MOUSE Glucose-6-phosphate isomerase OS=Mus musculus GN=Gpi PE=1 SV=4		High	Master Protein	145.435	52	28	291	28	1	558	62.7	8.13	2111	28	0	0.989	1	0.999996	7640.6	7727.2	2.02	4.71	7806.6	7640.6	7497.2	7932.2	7232.8	7727.2	5620	6223.6	6439.9	4405	4763.9	4808.8	5253.9	5658.6	5906.1	6827.4	7232.8	7423.7	5303.2	5513.7	5690.2	6248.2	6474	6696.1
P09411	Phosphoglycerate kinase 1 OS=Mus musculus GN=Pgk1 PE=1 SV=4	>sp|P09411|PGK1_MOUSE Phosphoglycerate kinase 1 OS=Mus musculus GN=Pgk1 PE=1 SV=4		High	Master Protein	200.32	71	28	305	28	1	417	44.5	7.9	4492	28	0	0.979	1	0.526986	7594.3	7756.9	0.69	2.55	7647.1	7594.3	7542.4	7865	7484.1	7756.9	5505.2	6185.9	6478.7	5716.5	6221.8	6625.6	3819.6	4041.9	4256	6769.6	7484.1	7452.3	6818.2	7549.2	7615.8	4507.6	5022.7	5114.6
Q60864	Stress-induced-phosphoprotein 1 OS=Mus musculus GN=Stip1 PE=1 SV=1	>sp|Q60864|STIP1_MOUSE Stress-induced-phosphoprotein 1 OS=Mus musculus GN=Stip1 PE=1 SV=1		High	Master Protein	199.835	61	40	280	40	1	543	62.5	6.8	2439	40	0	0.988	1	0.999996	7525.2	7615	6.27	3.34	7959.5	7525.2	7019.8	7609.5	7615	8061	5375.9	5576.8	5246.4	5860.2	6200.1	5615.1	4735.7	5069	4980.5	5981.9	6875.2	7045	6691.9	7680.3	8198.1	5433.5	6300.6	6430.8	Acetyl [N-Term]
A0A0R4J259	Heterogeneous nuclear ribonucleoprotein Q OS=Mus musculus GN=Syncrip PE=1 SV=1	>tr|A0A0R4J259|A0A0R4J259_MOUSE Heterogeneous nuclear ribonucleoprotein Q OS=Mus musculus GN=Syncrip PE=1 SV=1		High	Master Protein	176.288	49	25	222	20	1	561	62.5	7.56	2900	25	5	0.978	1	0.845168	7498.4	7663.4	5.82	2.45	8250.8	7498.4	7446.7	7778.8	7413.3	7663.4	5661.4	6094.8	6347.9	5386.7	5533.3	5779	5275.4	5365.1	5812.4	6695.4	7294.8	7342.4	6077.7	6726.3	6699.9	5967.6	6653	6457
P51881	ADP/ATP translocase 2 OS=Mus musculus GN=Slc25a5 PE=1 SV=3	>sp|P51881|ADT2_MOUSE ADP/ATP translocase 2 OS=Mus musculus GN=Slc25a5 PE=1 SV=3		High	Master Protein	132.11	58	20	341	9	1	298	32.9	9.73	4873	20	11	0.966	1	0.553862	7452.8	7716.4	2.06	0.7	7244.1	7452.8	7542	7803	7704	7716.4	4842.3	5620.6	5836.4	4729.5	5499.6	5853	5012.1	5714.7	5960.9	6134.5	6979.7	6786.1	6104.8	6990.1	6746.2	6273.9	7192.6	7033.5
Q6ZWN5	40S ribosomal protein S9 OS=Mus musculus GN=Rps9 PE=1 SV=3	>sp|Q6ZWN5|RS9_MOUSE 40S ribosomal protein S9 OS=Mus musculus GN=Rps9 PE=1 SV=3		High	Master Protein	68.067	56	18	248	18	1	194	22.6	10.65	2473	18	0	0.965	1	0.0682234	7434.6	7703.3	3.07	1.02	7647.3	7434.6	7191.7	7703.3	7681.5	7828.4	4777.9	5204.3	5264.6	4992.7	5486.2	5581.1	5309.9	5728.1	5980.7	5762.7	6590.4	6541	6026.8	6969.7	6844.1	6355.6	7437.4	7216.8
C0HKE8	Histone H2A type 1-O OS=Mus musculus GN=Hist1h2ao PE=1 SV=1	>sp|C0HKE8|H2A1O_MOUSE Histone H2A type 1-O OS=Mus musculus GN=Hist1h2ao PE=1 SV=1 >sp|C0HKE4|H2A1E_MOUSE Histone H2A type 1-E OS=Mus musculus GN=Hist1h2ae PE=1 SV=1 >sp|C0HKE9|H2A1P_MOUSE Histone H2A type 1-P OS=Mus musculus GN=Hist1h2ap PE=1 SV=1 >sp|C0HKE1|H2A1B_MOUSE Histone H2A type 1-B OS=Mus musculus GN=Hist1h2ab PE=1 SV=1 >sp|C0HKE3|H2A1D_MOUSE Histone H2A type 1-D OS=Mus musculus GN=Hist…		High	Master Protein	71.503	68	9	423	1	1	130	14.1	11.05	7101	9	3	0.931	1	0.00574146	7429.1	7976.2	13.82	7.69	6644.4	8723.4	7429.1	8874.4	7664.7	7976.2	3931.3	5944.5	5348	4650.2	6956.7	6234.6	3953.2	5876.1	5270.9	6115.7	6324.9	5924	7293.7	7296.5	7460.8	6336.7	6341.7	6363.2
D3Z2H9	Tropomyosin 3, related sequence 7 OS=Mus musculus GN=Tpm3-rs7 PE=3 SV=1	>tr|D3Z2H9|D3Z2H9_MOUSE Tropomyosin 3, related sequence 7 OS=Mus musculus GN=Tpm3-rs7 PE=3 SV=1		High	Master Protein	132.103	63	24	302	7	1	248	29	4.81	3611	24	18	1.063	1	0.119029	7341.1	6907.6	5.61	5.12	7205.5	7341.1	7994.2	6896.5	7532.4	6907.6	6306.6	7249.1	8315.8	4704.3	5417.2	6203.9	4140.8	4772.4	5598.7	7365.9	9014.4	7794	5395.6	6834.4	6039.1	4917	6011.8	5293.7	Acetyl [N-Term]
P63242	Eukaryotic translation initiation factor 5A-1 OS=Mus musculus GN=Eif5a PE=1 SV=2	>sp|P63242|IF5A1_MOUSE Eukaryotic translation initiation factor 5A-1 OS=Mus musculus GN=Eif5a PE=1 SV=2		High	Master Protein	119.016	88	14	243	14	1	154	16.8	5.24	5035	14	0	0.98	1	0.227594	7334.3	7486.1	4.57	0.72	7730.1	7060.2	7334.3	7561.3	7486.1	7456.2	4541.6	4795.5	5122.4	5046.8	5209.9	5691.8	5063.2	5172.5	5415	5564.9	6296.9	6301.5	5915.7	6792.4	6518.7	5939.3	6669.7	6623.2	Acetyl [N-Term]
Q61937	Nucleophosmin OS=Mus musculus GN=Npm1 PE=1 SV=1	>sp|Q61937|NPM_MOUSE Nucleophosmin OS=Mus musculus GN=Npm1 PE=1 SV=1		High	Master Protein	155.073	51	14	289	14	1	292	32.5	4.77	4064	14	0	1.024	1	0.938547	7207.1	7037.1	3.14	1.13	7207.1	7130	7560.3	7109.1	7037.1	6950.8	4655.5	5315.6	6118.9	4705.3	5261.4	5916.5	4345.8	4820.1	5364	5549.2	6469.3	6020.2	5561.9	6385	6076.9	5098.5	5979.3	5666.7	Acetyl [N-Term]
Q99PV0	Pre-mRNA-processing-splicing factor 8 OS=Mus musculus GN=Prpf8 PE=1 SV=2	>sp|Q99PV0|PRP8_MOUSE Pre-mRNA-processing-splicing factor 8 OS=Mus musculus GN=Prpf8 PE=1 SV=2		High	Master Protein	400.251	36	70	380	70	1	2335	273.4	8.84	4265	70	0	1.018	1	0.976374	7150.4	7022.6	1.9	1.16	7150.4	7138	7381.2	7022.6	7075.8	6916.8	4892.8	5693.8	6306.5	4668.3	5267.3	5728.2	4546	5179.4	5717.9	5948.6	7027.6	6585.1	5494.2	6420.1	6047.1	5407.5	6381.6	6016.3
A0A1B0GR11	Transaldolase OS=Mus musculus GN=Taldo1 PE=1 SV=1	>tr|A0A1B0GR11|A0A1B0GR11_MOUSE Transaldolase OS=Mus musculus GN=Taldo1 PE=1 SV=1		High	Master Protein	91.104	39	20	189	20	1	382	42.1	7.02	1634	20	0	1.006	1	0.630141	7072.3	7027.7	6.57	2.19	7564.7	7072.3	6633.5	7166.1	6859.3	7027.7	5249	5489.6	5402	5883.1	5947.2	6057.1	4500.8	4763.9	4706.4	5740.4	6342.8	6227.3	6460	7083	6892	5116.9	5675.3	5606.5
E9PVX6	Proliferation marker protein Ki-67 OS=Mus musculus GN=Mki67 PE=1 SV=1	>sp|E9PVX6|KI67_MOUSE Proliferation marker protein Ki-67 OS=Mus musculus GN=Mki67 PE=1 SV=1		High	Master Protein	460.476	33	71	306	71	1	3177	350.7	9.72	4112	71	0	0.969	1	0.0211508	6967.2	7188.3	3.24	0.62	6967.2	7336.9	6917.1	7188.3	7208.7	7123	5264.7	6171.6	6226.5	4548.7	5414.1	5368	3099.1	3776.9	3764.6	6334.2	7438.2	7004.5	5623.9	6540.7	6227.4	3936.8	4599.5	4345.2
Q99JY9	Actin-related protein 3 OS=Mus musculus GN=Actr3 PE=1 SV=3	>sp|Q99JY9|ARP3_MOUSE Actin-related protein 3 OS=Mus musculus GN=Actr3 PE=1 SV=3		High	Master Protein	172.827	62	21	250	21	1	418	47.3	5.88	4693	21	0	0.996	1	0.0178425	6937.4	6966.4	4.9	3.72	6998.7	6937.4	6395	7057.5	6576.6	6966.4	4744.2	5432.7	5215.7	4570.4	5119.3	5050.2	4164	4735	4537.2	5698.3	6275.6	6347	5543.2	6011.2	6090.5	5039.4	5441.4	5615.8
P06151	L-lactate dehydrogenase A chain OS=Mus musculus GN=Ldha PE=1 SV=3	>sp|P06151|LDHA_MOUSE L-lactate dehydrogenase A chain OS=Mus musculus GN=Ldha PE=1 SV=3 >tr|Q564E2|Q564E2_MOUSE L-lactate dehydrogenase OS=Mus musculus GN=Ldha PE=1 SV=1		High	Master Protein	140.788	45	18	278	17	1	332	36.5	7.74	4329	18	1	1.015	1	0.919712	6864.1	6763.6	3.63	1.92	6894.1	6455.8	6864.1	6653.4	6763.6	6913.3	6238.3	6656.2	7255.1	4339.6	4644.9	5003.9	4101.8	4348.6	4870	7033	8402.5	8406.5	4986.8	5757.5	5747.1	4750.8	5596.1	5515.2	Acetyl [N-Term]
P17918	Proliferating cell nuclear antigen OS=Mus musculus GN=Pcna PE=1 SV=2	>sp|P17918|PCNA_MOUSE Proliferating cell nuclear antigen OS=Mus musculus GN=Pcna PE=1 SV=2		High	Master Protein	120.47	72	15	221	15	1	261	28.8	4.77	2190	15	0	0.934	1	0.214879	6827.2	7305.9	8.41	2.58	7096.5	6827.2	6022.2	7346.9	7005.2	7305.9	4626	4975.9	4645.4	4633.1	5090.9	4850.5	4226.7	4598.8	4272.7	5715.2	6431.4	6430.4	5779.5	6423.6	6413.7	5246	5796	5828.4
Q7TPV4	Myb-binding protein 1A OS=Mus musculus GN=Mybbp1a PE=1 SV=2	>sp|Q7TPV4|MBB1A_MOUSE Myb-binding protein 1A OS=Mus musculus GN=Mybbp1a PE=1 SV=2		High	Master Protein	218.82	33	40	296	40	1	1344	151.9	8.95	3807	40	0	0.961	1	0.0944422	6762.3	7033.9	3.09	1.19	7004.1	6586.7	6762.3	7033.9	6948.7	7116.2	4350.2	4529.6	5048.5	4572.8	4860.5	5247.9	4442.6	4841.3	5490.1	5081	6125.2	5759.7	5503.1	6304.8	6221.5	5227.3	6450.6	5795.3
P80314	T-complex protein 1 subunit beta OS=Mus musculus GN=Cct2 PE=1 SV=4	>sp|P80314|TCPB_MOUSE T-complex protein 1 subunit beta OS=Mus musculus GN=Cct2 PE=1 SV=4		High	Master Protein	271.857	67	32	354	32	1	535	57.4	6.4	5960	32	0	0.949	1	0.0909953	6737.5	7102.7	6.83	1.47	7513.1	6737.5	6647.6	7099.6	7102.7	7282.9	5644.7	5674.7	5910.4	4905.1	4906.8	5158.9	4466.8	4538.4	4681.5	6206.4	7296.5	7136.9	5413.5	6308.5	6126.9	5069.4	5876.7	5810.1	Acetyl [N-Term]
A0A1L1SV25	Alpha-actinin-4 OS=Mus musculus GN=Actn4 PE=1 SV=1	>tr|A0A1L1SV25|A0A1L1SV25_MOUSE Alpha-actinin-4 OS=Mus musculus GN=Actn4 PE=1 SV=1		High	Master Protein	270.906	47	37	255	28	1	932	107	5.36	3585	37	9	1.017	1	0.289417	6647.3	6535.9	0.31	0.65	6680.6	6647.3	6643.8	6487.5	6535.9	6572.1	4809.4	5389.8	5628.2	5191	5755.9	6027.3	3960.5	4477.6	4713.7	5583.9	6327	6287.3	5921.2	6744.2	6672.6	4628.3	5407.7	5243
P27659	60S ribosomal protein L3 OS=Mus musculus GN=Rpl3 PE=1 SV=3	>sp|P27659|RL3_MOUSE 60S ribosomal protein L3 OS=Mus musculus GN=Rpl3 PE=1 SV=3		High	Master Protein	195.961	61	28	342	28	1	403	46.1	10.21	4395	28	0	1.044	1	0.11313	6625.4	6344.3	3.53	1.52	6918.8	6625.4	6452.9	6214.4	6401.8	6344.3	4443	4518.2	4823.3	4517.1	4889.1	5007.8	5014.8	5271	5409.3	4708.3	5458.5	5334.8	4861.9	5808.6	5546.6	5420.8	6513	6272.7
P62908	40S ribosomal protein S3 OS=Mus musculus GN=Rps3 PE=1 SV=1	>sp|P62908|RS3_MOUSE 40S ribosomal protein S3 OS=Mus musculus GN=Rps3 PE=1 SV=1		High	Master Protein	130.667	75	19	236	19	1	243	26.7	9.66	3367	19	0	0.949	1	0.115086	6560.7	6911.3	5.88	0.15	7165.4	6560.7	6422.2	6928.8	6909.7	6911.3	5123.6	5297.9	5516.5	5432.5	5622.9	5557.5	4263.2	4419.3	4538.5	5845.5	6909.7	6580	6342.3	7345.4	7191.1	4947.5	5684.3	5513.6
Q6ZWZ7	60S ribosomal protein L17 OS=Mus musculus GN=Rpl17 PE=1 SV=1	>tr|Q6ZWZ7|Q6ZWZ7_MOUSE 60S ribosomal protein L17 OS=Mus musculus GN=Rpl17 PE=1 SV=1		High	Master Protein	70.367	43	10	230	9	1	184	21.4	10.18	1277	10	0	0.987	1	0.75435	6549.3	6635.7	2.78	0.53	6823.8	6474.6	6549.3	6575.3	6635.7	6637	4040.7	4241.1	4490.1	4455.1	4777.8	5082.6	4492.4	4911.9	5143.2	4606.1	5266.9	5305	5144.3	6020.8	5802.5	5118.9	5983.2	5880.7
P97351	40S ribosomal protein S3a OS=Mus musculus GN=Rps3a PE=1 SV=3	>sp|P97351|RS3A_MOUSE 40S ribosomal protein S3a OS=Mus musculus GN=Rps3a PE=1 SV=3		High	Master Protein	113.18	74	26	300	26	1	264	29.9	9.73	3361	26	0	0.961	1	0.999996	6542.9	6810.8	4.31	1.56	6788.1	6542.9	6227.1	6810.8	6702.4	6915.1	4886.8	5329.5	5348.9	4498.3	4853.6	4891.6	3307.2	3565.5	3545.5	5862.2	6702.4	6643.5	5429.2	6124.6	6144.8	3951.3	4570.9	4527
Q61598	Rab GDP dissociation inhibitor beta OS=Mus musculus GN=Gdi2 PE=1 SV=1	>sp|Q61598|GDIB_MOUSE Rab GDP dissociation inhibitor beta OS=Mus musculus GN=Gdi2 PE=1 SV=1		High	Master Protein	184.34	69	27	274	22	1	445	50.5	6.25	3429	27	6	0.929	1	0.947097	6542.2	7039.9	5.93	3.76	6962.2	6542.2	6185.2	7039.9	6675.3	7182.8	5012.1	5320.7	5286.4	4465.4	4827.7	4800	4203.4	4493.3	4448.6	6059.4	6675.3	6900.7	5405.1	5905.5	6168.2	5159.9	5639.5	5811.8
P80315	T-complex protein 1 subunit delta OS=Mus musculus GN=Cct4 PE=1 SV=3	>sp|P80315|TCPD_MOUSE T-complex protein 1 subunit delta OS=Mus musculus GN=Cct4 PE=1 SV=3		High	Master Protein	237.025	77	32	315	31	1	539	58	8.02	4413	32	0	0.926	1	0.113418	6538.5	7061.7	11.51	3.73	7599.4	6538.5	6087.9	6989.9	7061.7	7485.7	4510.1	4317.3	4182.4	4984.4	4913.9	4743.3	4521.4	4404.3	4319.3	4901.9	5686.4	5842.8	5604.6	6567.6	6666	4991.1	5842.8	5971.9
Q91YQ5	Dolichyl-diphosphooligosaccharide--protein glycosyltransferase subunit 1 OS=Mus musculus GN=Rpn1 PE=1 SV=1	>sp|Q91YQ5|RPN1_MOUSE Dolichyl-diphosphooligosaccharide--protein glycosyltransferase subunit 1 OS=Mus musculus GN=Rpn1 PE=1 SV=1		High	Master Protein	195.563	66	33	379	33	1	608	68.5	6.46	4952	33	0	1.066	1	0.196845	6510.5	6105.2	2.28	2.76	6272.4	6510.5	6539.5	6105.2	6361.1	6039.2	3634.4	4347.8	4511.4	4933.1	6213.6	6423.9	3731.9	4385.5	4639.7	4421.9	5143.6	4820.1	6034.4	7465.8	6553.8	4359.4	5263.1	4817.9
P80318	T-complex protein 1 subunit gamma OS=Mus musculus GN=Cct3 PE=1 SV=1	>sp|P80318|TCPG_MOUSE T-complex protein 1 subunit gamma OS=Mus musculus GN=Cct3 PE=1 SV=1		High	Master Protein	213.226	61	31	259	31	1	545	60.6	6.7	3643	31	0	0.98	1	0.00337001	6492	6625	4.45	1.12	6936.1	6492	6381.1	6506.9	6642.3	6625	4614.9	4837.2	4910.5	4995.6	5249.2	5480.3	4126.8	4373	4527.3	5202.2	6068.3	5828.3	5614.6	6665.2	6347.5	4646.2	5495.8	5285.2	Acetyl [N-Term]
Q9JKR6	Hypoxia up-regulated protein 1 OS=Mus musculus GN=Hyou1 PE=1 SV=1	>sp|Q9JKR6|HYOU1_MOUSE Hypoxia up-regulated protein 1 OS=Mus musculus GN=Hyou1 PE=1 SV=1		High	Master Protein	240.789	44	35	294	35	1	999	111.1	5.19	3020	35	0	1.05	1	0.135429	6491.5	6184.2	1.63	1.4	6398.2	6610.1	6491.5	6184.2	6272.7	6099.7	4350.2	5059.7	5201.1	4177.2	4877.8	5037.7	4040.8	4797.5	4890.3	5157.2	6056.1	5661.8	4838.3	5691.4	5332.8	4597.8	5417.6	5230.1
P68040	Receptor of activated protein C kinase 1 OS=Mus musculus GN=Rack1 PE=1 SV=3	>sp|P68040|RACK1_MOUSE Receptor of activated protein C kinase 1 OS=Mus musculus GN=Rack1 PE=1 SV=3		High	Master Protein	145.436	81	23	291	23	1	317	35.1	7.69	4104	23	0	0.914	1	0.403143	6450.6	7056.6	11.54	1.72	7311.4	6450.6	5811.5	6983.2	7056.6	7220.8	4455.3	4457.8	4265.3	4773.4	4760.1	4510	5248.4	5334.6	5028.1	5115.8	5998.2	6000.4	5463.4	6402.7	6312.9	6100.7	7185.2	6928.5	Acetyl [N-Term]
Q9D0E1	Heterogeneous nuclear ribonucleoprotein M OS=Mus musculus GN=Hnrnpm PE=1 SV=3	>sp|Q9D0E1|HNRPM_MOUSE Heterogeneous nuclear ribonucleoprotein M OS=Mus musculus GN=Hnrnpm PE=1 SV=3		High	Master Protein	224.581	51	34	283	34	1	729	77.6	8.63	5388	34	0	0.995	1	0.849287	6410.6	6445.6	1.16	2.16	6340.6	6410.6	6489.2	6445.6	6294.4	6572.6	4564.6	5092.4	5344.7	4389.4	5000.6	5508.8	3751.5	4318.2	4604	5547.9	6256.9	6314.5	5182.9	6008.8	6157.7	4567.6	5207.9	5201.3	Acetyl [N-Term]
P05064	Fructose-bisphosphate aldolase A OS=Mus musculus GN=Aldoa PE=1 SV=2	>sp|P05064|ALDOA_MOUSE Fructose-bisphosphate aldolase A OS=Mus musculus GN=Aldoa PE=1 SV=2		High	Master Protein	266.771	84	32	402	10	1	364	39.3	8.09	6571	32	22	0.97	1	0.345676	6328	6522.3	1.61	2.52	6459.1	6257.5	6328	6522.3	6294.4	6609.9	4518.5	5097	5435.6	4617.9	5048	5515.7	3843	4149.5	4394.6	5529	6294.4	6350.3	5736.1	6326.4	6344.1	4657.2	5056.1	5199.5
P63276	40S ribosomal protein S17 OS=Mus musculus GN=Rps17 PE=1 SV=2	>sp|P63276|RS17_MOUSE 40S ribosomal protein S17 OS=Mus musculus GN=Rps17 PE=1 SV=2		High	Master Protein	149.622	53	7	212	7	1	135	15.5	9.85	3693	7	0	0.945	1	0.952575	6258.5	6625.6	4.65	1.45	6611.7	6258.5	6030.1	6625.6	6562.8	6751.8	4891.6	5439.3	5295.9	3897.9	4252.4	4176.8	3933.8	4215.7	4278.3	6333.7	7177.8	7384	4864.9	5508.8	5587.9	4731	5430	5386.4
P48678	Prelamin-A/C OS=Mus musculus GN=Lmna PE=1 SV=2	>sp|P48678|LMNA_MOUSE Prelamin-A/C OS=Mus musculus GN=Lmna PE=1 SV=2		High	Master Protein	170.237	45	34	217	32	1	665	74.2	6.98	2527	34	0	1.427	1	0.0331535	6253.1	4382.5	29.92	9.87	3510.6	6324.1	6253.1	4382.5	4784.2	3923.7	2527.3	5151.3	5371.3	1988.4	4331.3	4330.4	2950.4	6042.1	6177.9	3772.1	4784.2	3769.6	3029.8	3987.1	3050.9	4363	5645.2	4608.8
Q60932	Voltage-dependent anion-selective channel protein 1 OS=Mus musculus GN=Vdac1 PE=1 SV=3	>sp|Q60932|VDAC1_MOUSE Voltage-dependent anion-selective channel protein 1 OS=Mus musculus GN=Vdac1 PE=1 SV=3		High	Master Protein	200.178	79	20	273	4	1	296	32.3	8.43	6777	20	16	0.986	1	0.40276	6193.4	6281.1	3.24	2.03	5897.3	6193.4	6273.5	6281.1	6485.5	6248.3	3774.3	4424	4699.2	4022.2	4641.1	4948.1	3508.7	4171.9	4451	4865.6	5832.6	5324.2	5039.3	6238.3	5693.4	4485	5366	4984.7
O89053	Coronin-1A OS=Mus musculus GN=Coro1a PE=1 SV=5	>sp|O89053|COR1A_MOUSE Coronin-1A OS=Mus musculus GN=Coro1a PE=1 SV=5		High	Master Protein	108.847	41	21	172	20	1	461	51	6.48	2280	21	1	1.047	1	0.00513063	6192.6	5915	3.13	1.36	6192.6	6246.7	5891.9	5915	5912.9	6053.9	3536.6	4038.2	4098.1	4043	4609.6	4572.4	3747.5	4317.2	4269.7	4042.5	4654.3	4583.8	4627.7	5365	5292.7	4353.6	4979.6	4944.6
Q921M3	Splicing factor 3B subunit 3 OS=Mus musculus GN=Sf3b3 PE=1 SV=1	>sp|Q921M3|SF3B3_MOUSE Splicing factor 3B subunit 3 OS=Mus musculus GN=Sf3b3 PE=1 SV=1		High	Master Protein	223.834	38	38	287	38	1	1217	135.5	5.26	3517	38	0	0.992	1	0.0548455	6184.8	6236.4	0.97	1.98	6236.4	6184.8	6117.3	6307.5	6068.7	6236.4	3992.9	4472.4	4799.1	4325.4	4883	5093.3	3710.5	4166.1	4340.2	4833.6	5372.6	5261.8	5277.1	5872.1	5773.7	4503.8	5021.2	4975.2
Q9D154	Leukocyte elastase inhibitor A OS=Mus musculus GN=Serpinb1a PE=1 SV=1	>sp|Q9D154|ILEUA_MOUSE Leukocyte elastase inhibitor A OS=Mus musculus GN=Serpinb1a PE=1 SV=1		High	Master Protein	180.34	60	26	272	26	1	379	42.5	6.21	3277	26	0	1.01	1	0.10746	6173.1	6111.8	4.3	7.43	6477.5	5946.9	6173.1	6389.8	5516	6111.8	4861.9	4844	5302.5	4229	4475.8	4809.4	3650.6	3977.7	4199.1	5401.8	5516	5703.4	5079.3	5274.7	5444.7	4562.6	4551.9	4875.8
P11983	T-complex protein 1 subunit alpha OS=Mus musculus GN=Tcp1 PE=1 SV=3	>sp|P11983|TCPA_MOUSE T-complex protein 1 subunit alpha OS=Mus musculus GN=Tcp1 PE=1 SV=3		High	Master Protein	232.613	62	27	313	27	1	556	60.4	6.16	4859	27	0	0.941	1	0.173324	6155.8	6543.7	6.48	2.29	6676.6	6155.8	5880.6	6543.7	6360.4	6655.7	4848.1	5014.2	5051.3	3042	3262.5	3314.7	3972.4	4213.5	4209.9	5641.8	6360.4	6413.5	3679.4	4155.6	4104.6	4672.5	5335.1	5309.7	Acetyl [N-Term]
Q78PY7	Staphylococcal nuclease domain-containing protein 1 OS=Mus musculus GN=Snd1 PE=1 SV=1	>sp|Q78PY7|SND1_MOUSE Staphylococcal nuclease domain-containing protein 1 OS=Mus musculus GN=Snd1 PE=1 SV=1		High	Master Protein	232.65	55	46	310	46	1	910	102	7.43	4477	46	0	0.988	1	0.412161	6138.1	6214.2	5.3	2.38	6718	6138.1	6135.9	6418.5	6128.7	6214.2	4836.4	4999.8	5270.6	4386	4679.5	4833.7	3626.4	3889.8	4086.1	5524.5	6128.7	5970.1	5137.1	5700.1	5649.8	4380.4	4795.3	4743.9	Acetyl [N-Term]
Q9WVA4	Transgelin-2 OS=Mus musculus GN=Tagln2 PE=1 SV=4	>sp|Q9WVA4|TAGL2_MOUSE Transgelin-2 OS=Mus musculus GN=Tagln2 PE=1 SV=4		High	Master Protein	139.137	66	15	183	15	1	199	22.4	8.24	2635	15	0	0.932	1	0.0550779	6131.1	6578.3	2.81	7.27	6393	6131.1	6063	6578.3	5824.3	6663.7	4602.3	4994.1	5208	4253.1	4764.4	4850.2	3541.2	3963.6	3965.3	5662.1	5824.3	6402	5287.7	5508.4	6023.9	4419.8	4626.4	5043.3
P50580	Proliferation-associated protein 2G4 OS=Mus musculus GN=Pa2g4 PE=1 SV=3	>sp|P50580|PA2G4_MOUSE Proliferation-associated protein 2G4 OS=Mus musculus GN=Pa2g4 PE=1 SV=3 >tr|Q3TGU7|Q3TGU7_MOUSE Proliferation-associated 2G4 OS=Mus musculus GN=Pa2g4 PE=1 SV=1		High	Master Protein	192.165	66	27	239	27	1	394	43.7	6.86	2503	27	0	0.909	1	0.635895	6124.4	6738.9	5.48	2.1	6697.5	6124.4	6077.6	6806.8	6537.1	6738.9	4140.4	4268.6	4610.5	4543.2	4593.1	4847	3984.8	4125.4	4312	4875.6	5508.4	5472.1	5325.4	6076	6101.4	4906.3	5408.7	5376.1	Acetyl [N-Term]
P62754	40S ribosomal protein S6 OS=Mus musculus GN=Rps6 PE=1 SV=1	>sp|P62754|RS6_MOUSE 40S ribosomal protein S6 OS=Mus musculus GN=Rps6 PE=1 SV=1		High	Master Protein	63.985	35	12	194	12	1	249	28.7	10.84	1719	12	0	0.954	1	0.999996	6070.9	6364.1	3.21	0.72	6221.7	6070.9	5837	6373.3	6290.3	6364.1	4479	4945	5013.8	4169.9	4738.2	4764.2	3293.3	3759.9	3751.5	5485.6	6290.3	6114.2	5158.6	5976.4	5784.8	4075.4	4688	4788
Q64433	10 kDa heat shock protein, mitochondrial OS=Mus musculus GN=Hspe1 PE=1 SV=2	>sp|Q64433|CH10_MOUSE 10 kDa heat shock protein, mitochondrial OS=Mus musculus GN=Hspe1 PE=1 SV=2		High	Master Protein	31.971	75	9	170	9	1	102	11	8.35	1877	9	0	0.935	1	0.0692368	6063.1	6483.4	5	3.68	6359.8	6063.1	5753.7	6092.9	6511.6	6483.4	3495	3862.4	3946.3	4550.3	4803.6	4931.9	3783.9	4084.1	4082.2	4157.7	5204.2	4878.7	5248.9	6443.9	6144.1	4350.6	5387.6	5172.3
P14152	Malate dehydrogenase, cytoplasmic OS=Mus musculus GN=Mdh1 PE=1 SV=3	>sp|P14152|MDHC_MOUSE Malate dehydrogenase, cytoplasmic OS=Mus musculus GN=Mdh1 PE=1 SV=3		High	Master Protein	87.21	41	14	142	14	1	334	36.5	6.58	1377	14	0	1.02	1	0.0206911	6023.9	5903.8	3.92	4.69	6219.7	6023.9	5751.3	5903.8	5459.8	5950.7	4305.7	4711.8	4940.2	4060.7	4445.2	4460.8	4590.9	5033.3	5095.6	4802.4	5216.4	5410.9	4618.9	4953.9	5202.5	5073	5581.4	5700.9
P13864	DNA (cytosine-5)-methyltransferase 1 OS=Mus musculus GN=Dnmt1 PE=1 SV=5	>sp|P13864|DNMT1_MOUSE DNA (cytosine-5)-methyltransferase 1 OS=Mus musculus GN=Dnmt1 PE=1 SV=5		High	Master Protein	308.357	41	52	318	6	1	1620	183.1	7.74	4230	52	47	0.955	1	0.28475	5936.6	6214.8	2.99	1.91	6088.8	5936.6	5735.3	6214.8	6117	6353.4	4677.8	5125.8	5333.7	3975.2	4380.8	4450.9	3222.9	3528.5	3513.9	5638.6	6406.6	6477.4	4862.2	5550.2	5554.6	3887.8	4433.8	4377.6
P62983	Ubiquitin-40S ribosomal protein S27a OS=Mus musculus GN=Rps27a PE=1 SV=2	>sp|P62983|RS27A_MOUSE Ubiquitin-40S ribosomal protein S27a OS=Mus musculus GN=Rps27a PE=1 SV=2		High	Master Protein	80.281	59	10	262	10	1	156	17.9	9.64	4586	10	0	0.957	1	0.436533	5914.3	6178.8	7.07	3.68	6653.8	5914.3	5887.3	6178.8	5836.6	6258.5	5213.1	5749.8	5961.5	3979	4363.7	4401.5	3958.8	3983.9	4177	6068.6	6748.7	6888.4	4834.1	5295.7	5471.6	4358.8	4826.4	4963.5
P47911	60S ribosomal protein L6 OS=Mus musculus GN=Rpl6 PE=1 SV=3	>sp|P47911|RL6_MOUSE 60S ribosomal protein L6 OS=Mus musculus GN=Rpl6 PE=1 SV=3		High	Master Protein	98.31	52	19	241	19	1	296	33.5	10.7	2631	19	0	1.046	1	0.00867747	5892.7	5634.1	3.13	1.97	6161.5	5892.7	5803.7	5694	5634.1	5480.4	3717.6	3921.7	4099.2	4509.9	4919.3	5249.7	3665.9	3969.3	4117.7	4028.8	4451.5	4344.3	4880.4	5525.3	5318.8	4065.8	4661.6	4372.1
Q5SX40	Myosin-1 OS=Mus musculus GN=Myh1 PE=1 SV=1	>sp|Q5SX40|MYH1_MOUSE Myosin-1 OS=Mus musculus GN=Myh1 PE=1 SV=1		High	Master Protein	840.107	56	112	885	14	1	1942	223.2	5.76	13590	112	20	1.481	1	0.221295	5832	3936.9	59.95	59.03	2545.2	5832	9799	3936.9	8788.4	3023.2	2208.1	5476	9516.5	1661.7	4303.6	7604.5	1414.2	3707	6471.5	3760.3	10044.9	3173.2	3080.1	7974	2643.1	2553.2	6575.9	2164.6	Acetyl [N-Term]
P80316	T-complex protein 1 subunit epsilon OS=Mus musculus GN=Cct5 PE=1 SV=1	>sp|P80316|TCPE_MOUSE T-complex protein 1 subunit epsilon OS=Mus musculus GN=Cct5 PE=1 SV=1		High	Master Protein	204.36	68	32	254	31	1	541	59.6	6.02	3232	32	1	0.891	1	0.0678119	5806.1	6517.7	10.19	1.81	6591.2	5806.1	5402.7	6517.7	6378.6	6612	4060.9	4176.3	4099.6	4303.2	4284.5	4192.8	4909.4	4922.1	4824.6	4734.3	5425.7	5426.5	5099.2	5787.5	5780.7	5757.9	6500.9	6748.4	Acetyl [N-Term]
E9QNN1	ATP-dependent RNA helicase A OS=Mus musculus GN=Dhx9 PE=1 SV=1	>tr|E9QNN1|E9QNN1_MOUSE ATP-dependent RNA helicase A OS=Mus musculus GN=Dhx9 PE=1 SV=1		High	Master Protein	313.919	39	40	334	40	1	1384	149.6	6.83	6746	40	0	0.996	1	0.055805	5795	5819.7	1.51	1.13	5876	5795	5701.2	5870.4	5740.6	5819.7	4512.8	5194.4	5312.9	3836.3	4276.3	4424.4	3147.9	3513.8	3623.5	5460.9	6291.1	6198.1	4592.8	5208.6	5088	3796.5	4359.1	4280.9
P42932	T-complex protein 1 subunit theta OS=Mus musculus GN=Cct8 PE=1 SV=3	>sp|P42932|TCPQ_MOUSE T-complex protein 1 subunit theta OS=Mus musculus GN=Cct8 PE=1 SV=3		High	Master Protein	238.975	79	41	261	41	1	548	59.5	5.62	3407	41	0	0.971	1	0.00884573	5792.9	5964.1	3.65	0.11	6133.5	5792.9	5736.7	5962.9	5975.2	5964.1	4415.5	4718.6	4927.7	4405.8	4706.1	4849	3599.3	3761	3918	5132.4	5975.2	5729.9	5158.3	5947.8	5732.4	4255.1	4884.3	4727.9
P23198	Chromobox protein homolog 3 OS=Mus musculus GN=Cbx3 PE=1 SV=2	>sp|P23198|CBX3_MOUSE Chromobox protein homolog 3 OS=Mus musculus GN=Cbx3 PE=1 SV=2		High	Master Protein	94.157	50	12	145	10	1	183	20.8	5.22	2181	12	3	1.015	1	0.00373907	5780.9	5695.8	1.09	2.08	5780.9	5735.6	5860	5798.9	5562.8	5695.8	3976.3	4378.7	4714.8	4386.4	4959.9	5276.8	3439.5	3863.5	4157.6	4668.1	5203.5	5035.1	5215.7	5796.5	5764.5	4140.7	4602.6	4543.9
Q8CGC7	Bifunctional glutamate/proline--tRNA ligase OS=Mus musculus GN=Eprs PE=1 SV=4	>sp|Q8CGC7|SYEP_MOUSE Bifunctional glutamate/proline--tRNA ligase OS=Mus musculus GN=Eprs PE=1 SV=4		High	Master Protein	323.645	45	53	311	53	1	1512	170	7.66	4010	53	0	0.978	1	0.0114097	5768.6	5898.2	5.08	1.05	6206.7	5768.6	5637.4	5898.2	5816.2	5937.9	4778.1	5052.1	5403.5	4052.2	4256.8	4374.9	3528.9	3722.8	3996.2	5511.8	6309.9	6160.3	4614.5	5236.4	5191.3	4115.9	4812.3	4667
Q61599	Rho GDP-dissociation inhibitor 2 OS=Mus musculus GN=Arhgdib PE=1 SV=3	>sp|Q61599|GDIR2_MOUSE Rho GDP-dissociation inhibitor 2 OS=Mus musculus GN=Arhgdib PE=1 SV=3		High	Master Protein	119.521	73	12	168	12	1	200	22.8	5.11	1137	12	0	1.06	1	0.999996	5764.1	5437	1.91	2.49	5764.1	5892.2	5672.6	5557.6	5288.1	5437	4149.6	4799.5	4872.6	3028.9	3263.7	3150.2	3881.2	4350.1	4581.1	4783.5	5288.1	5223.5	3382.8	3791.4	3834.1	4359.7	4847	4696.2	Acetyl [N-Term]
P08249	Malate dehydrogenase, mitochondrial OS=Mus musculus GN=Mdh2 PE=1 SV=3	>sp|P08249|MDHM_MOUSE Malate dehydrogenase, mitochondrial OS=Mus musculus GN=Mdh2 PE=1 SV=3		High	Master Protein	168.934	66	19	263	19	1	338	35.6	8.68	3932	19	0	0.895	1	0.134995	5745.2	6418.5	8.04	2.47	6101.7	5745.2	5195	6303	6418.5	6617.9	4259.3	4679.7	4462.4	3983.6	4233.3	4005.8	4221.2	4463.9	4274.5	5398.3	6293.7	6344.1	4931.2	5823.7	5785.8	5149.2	6096.4	6147.4
B2M1R6	Heterogeneous nuclear ribonucleoprotein K OS=Mus musculus GN=Hnrnpk PE=1 SV=1	>tr|B2M1R6|B2M1R6_MOUSE Heterogeneous nuclear ribonucleoprotein K OS=Mus musculus GN=Hnrnpk PE=1 SV=1		High	Master Protein	157.5	63	25	257	2	1	440	48.5	5.54	3592	25	28	1.009	1	0.0170412	5658.4	5609	3.14	1.64	5879.1	5658.4	5525.5	5758	5587.9	5609	4995.2	5361.8	5464.9	3653.2	4100.5	4204.1	3497.9	3811.5	3920.3	5675.5	6290.8	6137.6	4492.6	4947.3	4844.4	4111.5	4623.4	4474.7	Acetyl [N-Term]
Q62318	Transcription intermediary factor 1-beta OS=Mus musculus GN=Trim28 PE=1 SV=3	>sp|Q62318|TIF1B_MOUSE Transcription intermediary factor 1-beta OS=Mus musculus GN=Trim28 PE=1 SV=3		High	Master Protein	213.748	51	32	254	32	1	834	88.8	5.77	3457	32	0	0.987	1	0.0284579	5581.4	5653.4	3.05	2.9	5853.4	5581.4	5533	5915	5606.7	5653.4	3927.7	4188.9	4548.7	3821.5	4132.3	4476.2	3535.2	3759.6	3925.6	4604.1	5101	4970.8	4627.7	5087.1	4942.6	4261.7	4698.1	4685.8	Acetyl [N-Term]
P14206	40S ribosomal protein SA OS=Mus musculus GN=Rpsa PE=1 SV=4	>sp|P14206|RSSA_MOUSE 40S ribosomal protein SA OS=Mus musculus GN=Rpsa PE=1 SV=4		High	Master Protein	163.539	58	17	276	17	1	295	32.8	4.87	4866	17	0	0.94	1	0.219748	5569.1	5927.5	6.36	1.34	5841.1	5569.1	5144.5	5927.5	5865.8	6023.5	4205	4536.3	4419	4141.1	4406.2	4295.6	3018.5	3332.7	3198.2	5101.9	5865.8	5786.9	5040.9	5740.1	5733	3783	4270.2	4242.5	Acetyl [N-Term]
Q9Z1Q9	Valine--tRNA ligase OS=Mus musculus GN=Vars PE=1 SV=1	>sp|Q9Z1Q9|SYVC_MOUSE Valine--tRNA ligase OS=Mus musculus GN=Vars PE=1 SV=1		High	Master Protein	189.931	32	38	252	38	1	1263	140.1	7.77	2888	38	0	0.976	1	0.331601	5561.1	5696.3	5.84	2.19	6141.5	5561.1	5558.1	5696.3	5560.8	5809.4	4421.3	4529.8	4774.3	4329.7	4659.9	4528.4	3609.3	3716	3909.2	4850	5560.8	5490.2	4850.2	5708.8	5662.5	4067.4	4548.3	4634.6	Acetyl [N-Term]
P47915	60S ribosomal protein L29 OS=Mus musculus GN=Rpl29 PE=1 SV=2	>sp|P47915|RL29_MOUSE 60S ribosomal protein L29 OS=Mus musculus GN=Rpl29 PE=1 SV=2 >tr|Q5M8M8|Q5M8M8_MOUSE 60S ribosomal protein L29 OS=Mus musculus GN=Rpl29 PE=1 SV=1		High	Master Protein	29.509	33	7	163	7	1	160	17.6	11.84	757	7	0	1.014	1	0.580059	5552.5	5474.7	2.76	0.9	5552.5	5674.3	5370.5	5486.6	5474.7	5396.3	3333.9	3718.6	3865.8	3625.1	4187.2	4167.8	4156.9	5015.7	5320	3938.6	4426.7	4333.2	4292.5	4967.4	4717.8	5199.4	5996.9	5437.1
G5E924	Heterogeneous nuclear ribonucleoprotein L (Fragment) OS=Mus musculus GN=Hnrnpl PE=1 SV=1	>tr|G5E924|G5E924_MOUSE Heterogeneous nuclear ribonucleoprotein L (Fragment) OS=Mus musculus GN=Hnrnpl PE=1 SV=1		High	Master Protein	220.305	48	21	232	21	1	615	66.9	8.18	4515	21	0	0.945	1	0.145917	5546.7	5870.9	7.23	1.88	5954.2	5546.7	5151.1	5870.9	5715.5	5927.9	3233.9	3465.3	3392.9	3887.3	4093.1	3997.5	3752.2	4024.6	3826.7	3912.7	4311.7	4401	4593.2	5185.9	5182.6	4464.6	5042.8	4988.6
P35564	Calnexin OS=Mus musculus GN=Canx PE=1 SV=1	>sp|P35564|CALX_MOUSE Calnexin OS=Mus musculus GN=Canx PE=1 SV=1		High	Master Protein	148.584	39	23	241	23	1	591	67.2	4.64	3372	23	0	1.007	1	0.106318	5530.8	5493.2	1.82	2.3	5359.4	5530.8	5532.5	5468.6	5701.1	5493.2	5592.2	6535	6890.1	3499	4081.3	4293.5	2774.3	3238.4	3423.8	6621.6	7893.2	7435.9	4278.4	5172.8	4802.5	3318.7	4073.2	3753
Q64737	Trifunctional purine biosynthetic protein adenosine-3 OS=Mus musculus GN=Gart PE=1 SV=3	>sp|Q64737|PUR2_MOUSE Trifunctional purine biosynthetic protein adenosine-3 OS=Mus musculus GN=Gart PE=1 SV=3		High	Master Protein	272.44	55	41	294	41	1	1010	107.4	6.68	5001	41	0	0.897	1	0.346796	5508.3	6139.5	11	1.62	6426.8	5508.3	5223.5	6139.5	5994.5	6183.2	4289.8	4051.7	4093.1	4195.9	4073	4211.5	3840.3	3710.4	3706	4901.7	5472.2	5505	4803.6	5526.8	5519.6	4383.9	4959.8	4932.8
Q921K2	Poly [ADP-ribose] polymerase OS=Mus musculus GN=Parp1 PE=1 SV=1	>tr|Q921K2|Q921K2_MOUSE Poly [ADP-ribose] polymerase OS=Mus musculus GN=Parp1 PE=1 SV=1		High	Master Protein	177.153	43	35	186	35	1	1014	112.7	8.95	2229	35	0	1.078	1	0.00485432	5501.7	5105.1	4.49	3.13	5259.2	5501.7	5753.3	5349.8	5105.1	5044.8	3735.2	4481.4	4941.9	3433.6	4032.7	4461.4	4445.3	5194.1	5762.7	4378.6	4983.7	4668	4185.5	4632	4410.5	5352.2	5911.6	5571.4
A2AVJ7	Ribosome-binding protein 1 OS=Mus musculus GN=Rrbp1 PE=1 SV=1	>tr|A2AVJ7|A2AVJ7_MOUSE Ribosome-binding protein 1 OS=Mus musculus GN=Rrbp1 PE=1 SV=1		High	Master Protein	242.682	49	49	235	49	1	1464	158.3	9.19	3028	49	0	1.017	1	0.370962	5465.3	5371.7	2.23	1.45	5400.2	5637.5	5465.3	5458.1	5302.2	5371.7	3887.6	4592	4652.3	3806.1	4289.7	4375.7	3184.2	3762.4	3877.6	4621.3	5126.7	5064.5	4316.4	4867.5	4797.2	3897.3	4387	4285.4
Q7M739	Nuclear pore complex-associated intranuclear coiled-coil protein TPR OS=Mus musculus GN=Tpr PE=1 SV=1	>tr|Q7M739|Q7M739_MOUSE Nuclear pore complex-associated intranuclear coiled-coil protein TPR OS=Mus musculus GN=Tpr PE=1 SV=1		High	Master Protein	322.759	31	69	290	69	1	2357	266.8	5.01	3235	69	0	1.001	1	0.19566	5458.3	5453	3.99	5.73	5234.5	5458.3	5669.8	5428.1	5999	5453	4178.7	4919.6	5269.6	3259	3814.5	4080.2	3114.4	3676.7	4022.7	5210	6234.7	5760.1	4099.6	4912	4503.6	3875.9	4963.5	4350.2	Acetyl [N-Term]
Q9CZX8	40S ribosomal protein S19 OS=Mus musculus GN=Rps19 PE=1 SV=3	>sp|Q9CZX8|RS19_MOUSE 40S ribosomal protein S19 OS=Mus musculus GN=Rps19 PE=1 SV=3		High	Master Protein	64.748	57	13	168	13	1	145	16.1	10.4	2353	13	0	0.912	1	0.852524	5412.5	5933	5.71	1.64	5958.4	5398.8	5412.5	5933	5787.8	5971.4	4289.5	4397.6	4551.5	3772.6	3983	4200.4	3747.9	3873.1	4067.9	5106.7	5787.8	5736.9	4528.7	5162	5171.8	4482.1	5081.2	4975.5
Q9CW03	Structural maintenance of chromosomes protein 3 OS=Mus musculus GN=Smc3 PE=1 SV=2	>sp|Q9CW03|SMC3_MOUSE Structural maintenance of chromosomes protein 3 OS=Mus musculus GN=Smc3 PE=1 SV=2		High	Master Protein	245.941	38	44	206	44	1	1217	141.5	7.18	2707	44	0	1.011	1	0.079299	5405.9	5346.4	0.99	1.64	5334.4	5405.9	5438.3	5496.9	5340.3	5346.4	3587.2	4109.3	4437.3	3766.8	4304	4557.8	3173.8	3641.4	3858.4	4335.4	4920.1	4705.4	4546.4	5137.3	4964.2	3925	4418.5	4265.2
P19096	Fatty acid synthase OS=Mus musculus GN=Fasn PE=1 SV=2	>sp|P19096|FAS_MOUSE Fatty acid synthase OS=Mus musculus GN=Fasn PE=1 SV=2		High	Master Protein	376.575	38	70	348	70	1	2504	272.3	6.58	4182	70	0	0.956	1	0.0166049	5402.7	5651.1	3.85	3.82	5692.2	5402.7	5284.1	5651.1	5545.4	5965.3	3560.2	3901.6	3914.7	3716.3	3986.8	4100.7	3759.5	4167.5	4392.5	4286.4	4847.1	5000.6	4421.2	5031.5	5215.3	4453.4	5149.3	5133.4	Acetyl [N-Term]
P12970	60S ribosomal protein L7a OS=Mus musculus GN=Rpl7a PE=1 SV=2	>sp|P12970|RL7A_MOUSE 60S ribosomal protein L7a OS=Mus musculus GN=Rpl7a PE=1 SV=2		High	Master Protein	105.092	42	16	178	16	1	266	30	10.56	2748	16	0	0.923	1	0.153066	5396.6	5844	4.6	3.77	5687.9	5396.6	5191.7	5844	5712.3	6146.4	3058.3	3288.3	3351.6	3713.5	3982.3	4029	3850.8	4339.7	4314.6	3677.3	4191.7	4384.2	4572.1	5183	5373.6	4846.4	5470.8	5755.9
P60122	RuvB-like 1 OS=Mus musculus GN=Ruvbl1 PE=1 SV=1	>sp|P60122|RUVB1_MOUSE RuvB-like 1 OS=Mus musculus GN=Ruvbl1 PE=1 SV=1		High	Master Protein	195.706	70	24	234	24	1	456	50.2	6.42	3201	24	0	1.016	1	0.620736	5338.2	5253.2	3.17	1.02	5407.8	5090	5338.2	5327	5253.2	5222.4	4796.2	5358	5601.9	2818.4	3036.8	3115.5	3217.5	3428.6	3787.4	5754.5	6650.9	6333.8	3292.7	3650	3486.2	3803.7	4346.4	4166.3
G5E8G0	Heterogeneous nuclear ribonucleoprotein D, isoform CRA_b OS=Mus musculus GN=Hnrnpd PE=1 SV=1	>tr|G5E8G0|G5E8G0_MOUSE Heterogeneous nuclear ribonucleoprotein D, isoform CRA_b OS=Mus musculus GN=Hnrnpd PE=1 SV=1		High	Master Protein	138.498	46	17	173	2	1	287	30.6	8.41	1306	17	18	0.95	1	0.0755356	5328.2	5605.7	6.99	2.16	5916.2	5328.2	5197.6	5605.7	5415	5635.7	3781.6	3915.6	3850.4	3888.2	3931.8	4033.6	3520	3753.7	3705.2	4352.6	4868.5	4942.9	4385.7	4913.2	4927.1	4083.4	4578.1	4568.7
Q8BMS1	Trifunctional enzyme subunit alpha, mitochondrial OS=Mus musculus GN=Hadha PE=1 SV=1	>sp|Q8BMS1|ECHA_MOUSE Trifunctional enzyme subunit alpha, mitochondrial OS=Mus musculus GN=Hadha PE=1 SV=1		High	Master Protein	166.739	51	30	232	30	1	763	82.6	9.14	2739	30	0	1.015	1	0.853957	5303.5	5222.8	4.41	0.41	5128.8	5303.5	5595.1	5222.8	5227.4	5188	3413.6	3953	4410.8	3712.7	4032.2	4396.2	3051.5	3572.4	3969.7	4144	4908.1	4506.5	4255.3	4905.6	4718.1	3729.3	4325.1	4138.8
Q8BKC5	Importin-5 OS=Mus musculus GN=Ipo5 PE=1 SV=3	>sp|Q8BKC5|IPO5_MOUSE Importin-5 OS=Mus musculus GN=Ipo5 PE=1 SV=3		High	Master Protein	219.097	44	37	240	37	1	1097	123.5	4.93	2635	37	0	0.955	1	0.564639	5298.7	5550.4	5.38	1.49	5568.5	5298.7	4999.5	5550.4	5538.4	5687.9	3372.1	3668.7	3735	3999	4430.8	4302.7	3313.1	3569.2	3547.1	4056.2	4650.7	4711.2	4907.6	5496.5	5633.2	3963.2	4582.4	4537.6
Q8BK67	Protein RCC2 OS=Mus musculus GN=Rcc2 PE=1 SV=1	>sp|Q8BK67|RCC2_MOUSE Protein RCC2 OS=Mus musculus GN=Rcc2 PE=1 SV=1		High	Master Protein	176.067	62	27	285	27	1	520	55.9	8.72	4718	27	0	1.011	1	0.00826463	5287.2	5227.7	3.64	3.5	5359.1	5000.1	5287.2	5405.5	5040.2	5227.7	3047.5	3137.7	3428.7	3498.8	3689.7	4103.1	3377.4	3386.4	3840.2	3871.4	4205.4	4236	4229.1	4573.1	4570.4	3958.9	4374.9	4321.6
Q9CY58	Plasminogen activator inhibitor 1 RNA-binding protein OS=Mus musculus GN=Serbp1 PE=1 SV=2	>sp|Q9CY58|PAIRB_MOUSE Plasminogen activator inhibitor 1 RNA-binding protein OS=Mus musculus GN=Serbp1 PE=1 SV=2		High	Master Protein	99.864	37	15	229	15	1	407	44.7	8.54	4042	15	0	0.899	1	0.312365	5270.5	5862.8	4.65	3.07	5611	5270.5	5127.8	5862.8	5557.5	5864.2	3801.3	4081.2	4146.5	5563.6	6038.2	6300.4	3338.4	3550.2	3638.1	4744.1	5117.4	5228.1	6854	7805.5	7555.8	4186.3	4598.2	4678.3
A0A075B5P6	Ig mu chain C region (Fragment) OS=Mus musculus GN=Ighm PE=1 SV=1	>tr|A0A075B5P6|A0A075B5P6_MOUSE Ig mu chain C region (Fragment) OS=Mus musculus GN=Ighm PE=1 SV=1		High	Master Protein	84.214	38	13	116	13	1	455	50	7.01	1069	13	0	1.31	1	0.0365323	5232.2	3994.5	43.95	26.2	2939	7543.5	5232.2	2851.4	4898.3	3994.5	1708.8	5303.7	3688.3	1923.3	6081.4	4287.5	1748.6	5081.3	3712.2	2073.9	4091.6	3359.6	2260.4	4626.9	3771.3	2036	4052.8	3186.7
Q9CR16	Peptidyl-prolyl cis-trans isomerase D OS=Mus musculus GN=Ppid PE=1 SV=3	>sp|Q9CR16|PPID_MOUSE Peptidyl-prolyl cis-trans isomerase D OS=Mus musculus GN=Ppid PE=1 SV=3		High	Master Protein	106.302	52	20	218	18	1	370	40.7	7.43	2198	20	1	0.977	1	0.703229	5186.8	5309.8	4.91	1.45	5446.9	5186.8	4937.4	5309.8	5268.6	5418.1	4646.1	4937.5	5114.9	3556.1	3827.5	3831.7	2921.4	3062	3070.1	5466	6269.1	6217.3	4154.2	4780.4	4736.9	3358.8	3936.4	3829.5
P16045	Galectin-1 OS=Mus musculus GN=Lgals1 PE=1 SV=3	>sp|P16045|LEG1_MOUSE Galectin-1 OS=Mus musculus GN=Lgals1 PE=1 SV=3		High	Master Protein	79.972	91	11	196	11	1	135	14.9	5.49	1894	11	0	1.051	1	0.999996	5186	4936.6	4.24	2.56	4863.6	5274.9	5186	4936.6	5110.4	4862.9	3090.8	3695.7	4025.9	3175.3	3892.5	4024.6	3866.6	4557.8	4674.1	3699.7	4537.9	4127	3862.2	4636.8	4251.5	4723.9	5527.7	5266.9	Acetyl [N-Term]
E9PZF0	Nucleoside diphosphate kinase OS=Mus musculus GN=Gm20390 PE=3 SV=1	>tr|E9PZF0|E9PZF0_MOUSE Nucleoside diphosphate kinase OS=Mus musculus GN=Gm20390 PE=3 SV=1		High	Master Protein	94.05	77	15	222	5	1	267	30.2	8.72	2061	15	12	1.015	1	0.789348	5185.2	5108.6	1.71	2.24	5321.6	5153.4	5185.2	5130.4	4924.3	5108.6	3030.5	3247.9	3455.7	3581.6	3813.6	4024	3166.2	3471.3	3737.6	3345.1	3788.2	3655.7	4043.9	4468	4484.9	3663.3	4140.9	4075.5
P05202	Aspartate aminotransferase, mitochondrial OS=Mus musculus GN=Got2 PE=1 SV=1	>sp|P05202|AATM_MOUSE Aspartate aminotransferase, mitochondrial OS=Mus musculus GN=Got2 PE=1 SV=1		High	Master Protein	128.144	53	24	246	24	1	430	47.4	9	3216	24	0	0.92	1	0.114309	5181.7	5635.1	4.37	1.25	5454.2	5181.7	5002.3	5622.3	5635.1	5751.4	2987.8	3145.6	3185.4	3560.9	3836.3	3882	3245.1	3490.4	3588.9	3603.8	4097.6	4228.5	4398.7	5129.8	5140.6	4066.2	4662.4	4588.3
P07356	Annexin A2 OS=Mus musculus GN=Anxa2 PE=1 SV=2	>sp|P07356|ANXA2_MOUSE Annexin A2 OS=Mus musculus GN=Anxa2 PE=1 SV=2		High	Master Protein	116.25	50	20	180	20	1	339	38.7	7.69	2256	20	0	1.084	1	0.682173	5173.7	4772.5	2.38	4.86	5146.4	5374.4	5173.7	4772.5	4755.2	5175.9	3704.9	4377.7	4444.1	2704.2	3493.3	3568	3207.2	3953.3	4188.4	4107.8	4755.2	4972.6	3186.6	3665.2	3791.2	3650.2	4391.2	4270.3
Q99KI0	Aconitate hydratase, mitochondrial OS=Mus musculus GN=Aco2 PE=1 SV=1	>sp|Q99KI0|ACON_MOUSE Aconitate hydratase, mitochondrial OS=Mus musculus GN=Aco2 PE=1 SV=1		High	Master Protein	224.266	50	32	249	32	1	780	85.4	7.93	3213	32	0	0.988	1	0.224419	5170.5	5235.5	1.55	0.8	5176.2	5035.6	5170.5	5235.5	5245.8	5169	3418.4	3925.7	4313.2	3379.4	3715.9	4012.6	3593.6	4088.5	4350.8	4160.1	4782.7	4471.7	4096.1	4759.7	4519.1	4414.2	5053	4822.2
Q9D8N0	Elongation factor 1-gamma OS=Mus musculus GN=Eef1g PE=1 SV=3	>sp|Q9D8N0|EF1G_MOUSE Elongation factor 1-gamma OS=Mus musculus GN=Eef1g PE=1 SV=3		High	Master Protein	151.666	47	21	223	21	1	437	50	6.74	2575	21	0	0.954	1	0.0564865	5161.3	5408.8	6.24	3.18	5572.4	5161.3	4928.7	5161.7	5408.8	5488.6	4011.6	4204.1	4185.3	3614.7	3724.3	3824.9	3441	3553.9	3656	4434	5408.8	5273	4038.3	4796.5	4637.7	3857.1	4674.2	4533.3	Acetyl [N-Term]
Q8CGP0	Histone H2B type 3-B OS=Mus musculus GN=Hist3h2bb PE=1 SV=3	>sp|Q8CGP0|H2B3B_MOUSE Histone H2B type 3-B OS=Mus musculus GN=Hist3h2bb PE=1 SV=3		High	Master Protein	90.416	65	10	1102	4	1	126	13.9	10.32	14375	10	0	1.08	1	0.00907517	5157.4	4776.9	7.47	3.82	4532.8	5190.7	5157.4	4968.4	4776.9	4603	3263.2	4228.1	4430.1	2320.8	3108	3189.8	3059	3958.1	4212.1	4276.4	4776.9	4422.2	3125.8	3487	3239	3944.6	4501.2	4207.3
Q8BMK4	Cytoskeleton-associated protein 4 OS=Mus musculus GN=Ckap4 PE=1 SV=2	>sp|Q8BMK4|CKAP4_MOUSE Cytoskeleton-associated protein 4 OS=Mus musculus GN=Ckap4 PE=1 SV=2		High	Master Protein	154.798	41	25	140	25	1	575	63.7	5.64	1842	25	0	1.151	1	0.974712	5151.1	4476.3	6.87	2.28	4624.9	5273.5	5151.1	4476.3	4489.4	4308.9	3014.6	3648.2	3788.8	3019.5	3891.5	3997.5	3058.7	3921.1	3961.2	3382.8	3800.1	3596.5	3502.1	4073.4	3767.1	3554.5	4117.6	3875.3
P63101	14-3-3 protein zeta/delta OS=Mus musculus GN=Ywhaz PE=1 SV=1	>sp|P63101|1433Z_MOUSE 14-3-3 protein zeta/delta OS=Mus musculus GN=Ywhaz PE=1 SV=1		High	Master Protein	160.445	73	19	317	15	1	245	27.8	4.79	4719	19	2	0.995	1	0.673008	5134.3	5157.6	0.55	2.54	5176.4	5122.4	5134.3	5157.6	4975.7	5227.5	3726.5	4172.4	4250.1	3360.6	3761	3984.5	3400.4	3611.3	3822.5	4314.7	4689.2	4892.9	4035.1	4514.6	4570.2	3887.4	4228.1	4313.8	Acetyl [N-Term]
P61358	60S ribosomal protein L27 OS=Mus musculus GN=Rpl27 PE=1 SV=2	>sp|P61358|RL27_MOUSE 60S ribosomal protein L27 OS=Mus musculus GN=Rpl27 PE=1 SV=2		High	Master Protein	49.381	59	10	143	9	1	136	15.8	10.56	823	10	1	1.006	1	0.113901	5066.2	5034.1	3.45	2.22	5315.9	4974.3	5066.2	5034.1	4946.9	5169.7	2777.5	2866.3	3107.6	3722.6	3992.7	4215.5	3162.8	3350.7	3594.4	2999.4	3477.3	3528.6	4172.1	4766.7	4725.6	3594.6	4093	4124.2
P30681	High mobility group protein B2 OS=Mus musculus GN=Hmgb2 PE=1 SV=3	>sp|P30681|HMGB2_MOUSE High mobility group protein B2 OS=Mus musculus GN=Hmgb2 PE=1 SV=3		High	Master Protein	79.949	45	12	145	11	1	210	24.1	7.31	1177	12	1	1.165	1	0.0940572	5064.3	4348.1	4.74	4.35	4678.1	5064.3	5101.9	4606.7	4233.1	4348.1	3367.8	4125.1	4382.4	2970.1	3515.8	3622.5	4157.4	5048.7	5612.2	3965.1	4233.1	4177.3	3431.2	3648.3	3689	4624	5066.7	4807
Q922I7	MCG13402, isoform CRA_c OS=Mus musculus GN=Ptbp1 PE=1 SV=1	>tr|Q922I7|Q922I7_MOUSE MCG13402, isoform CRA_c OS=Mus musculus GN=Ptbp1 PE=1 SV=1		High	Master Protein	148.803	45	17	222	14	1	555	59.3	9.16	4071	17	4	0.979	1	0.0673222	5024.1	5132.1	3.36	0.75	5317	5024.1	5015	5180.2	5104.5	5132.1	3280.2	3547.5	3702.8	3471.3	3707.4	3891.9	3345.6	3625.7	3680.6	3819.8	4348.3	4265.4	4052.8	4631.5	4486.8	3885.1	4361.9	4344	Acetyl [N-Term]
Q99020	Heterogeneous nuclear ribonucleoprotein A/B OS=Mus musculus GN=Hnrnpab PE=1 SV=1	>sp|Q99020|ROAA_MOUSE Heterogeneous nuclear ribonucleoprotein A/B OS=Mus musculus GN=Hnrnpab PE=1 SV=1		High	Master Protein	121.753	49	17	210	16	1	285	30.8	7.91	2243	17	0	0.98	1	0.321051	4989.6	5092.5	4.5	4.68	5245.3	4989.6	4795.8	5334.7	4858	5092.5	3711.4	3892.2	3891.1	3424.5	3682	3721.8	3576.5	3787.3	3934	4421.3	4702.1	4816.7	4173.7	4407.8	4452.2	4437.3	4717.6	4823.3
P80313	T-complex protein 1 subunit eta OS=Mus musculus GN=Cct7 PE=1 SV=1	>sp|P80313|TCPH_MOUSE T-complex protein 1 subunit eta OS=Mus musculus GN=Cct7 PE=1 SV=1		High	Master Protein	167.055	57	26	202	26	1	544	59.6	7.84	3185	26	0	0.935	1	0.0165141	4965.7	5312.6	6.43	2.02	5392.3	4965.7	4756.8	5312.6	5259.7	5467.1	4086.4	4298.1	4331.4	3520.5	3664.3	3691.5	3179.9	3103.6	3150.3	4825.6	5571.8	5681.8	4156.4	4772.3	4779.7	3619.2	4090.8	4257.1	Acetyl [N-Term]
P60335	Poly(rC)-binding protein 1 OS=Mus musculus GN=Pcbp1 PE=1 SV=1	>sp|P60335|PCBP1_MOUSE Poly(rC)-binding protein 1 OS=Mus musculus GN=Pcbp1 PE=1 SV=1		High	Master Protein	115.787	63	14	213	10	1	356	37.5	7.09	5150	14	5	0.959	1	0.854445	4949.8	5163.3	8.22	2.05	5404.5	4949.8	4587.6	5163.3	5016.3	5220.8	3095.4	3373.2	3254.9	3566.5	3652.6	3560.2	3215.5	3369.7	3276.7	3811.6	4233.5	4182.2	4258.4	4634.1	4751.5	3686.8	4150.4	4165	Acetyl [N-Term]
Q61753	D-3-phosphoglycerate dehydrogenase OS=Mus musculus GN=Phgdh PE=1 SV=3	>sp|Q61753|SERA_MOUSE D-3-phosphoglycerate dehydrogenase OS=Mus musculus GN=Phgdh PE=1 SV=3		High	Master Protein	189.257	44	24	223	24	1	533	56.5	6.54	5368	24	0	0.915	1	0.141947	4939.7	5397.7	7.21	4.43	5430.2	4939.7	4721.7	5397.7	5105.7	5576.4	2977.5	3096.3	3038.7	3589	3747.9	3965.9	3230.8	3327.4	3350	3597.9	3910	4063.6	4390.1	4790.2	4917.8	3854.2	4224.4	4448.7
Q8K1B8	Fermitin family homolog 3 OS=Mus musculus GN=Fermt3 PE=1 SV=1	>sp|Q8K1B8|URP2_MOUSE Fermitin family homolog 3 OS=Mus musculus GN=Fermt3 PE=1 SV=1		High	Master Protein	152.501	54	29	219	29	1	665	75.6	7.05	3026	29	0	0.965	1	0.41999	4937.2	5115.8	5.35	4.07	5307.1	4937.2	4786.2	5343.2	4926.5	5115.8	3820.6	4021.6	4111.2	3429.7	3604.1	3733.5	3174.8	3334.4	3357.3	4621.3	4926.5	4907.2	4171.8	4433.1	4472.6	3815.3	4097.2	4140.4
Q9D6Z1	Nucleolar protein 56 OS=Mus musculus GN=Nop56 PE=1 SV=2	>sp|Q9D6Z1|NOP56_MOUSE Nucleolar protein 56 OS=Mus musculus GN=Nop56 PE=1 SV=2		High	Master Protein	200.925	59	31	212	31	1	580	64.4	9.14	2728	31	0	0.952	1	0.261281	4903.3	5148	5.32	3.33	4757.4	4903.3	5271.6	4973.5	5316.3	5148	4111.4	4866.3	5264.1	3106	3618.3	4091	2741.7	3114.8	3267.4	5353.9	6424.8	6125.7	3891.1	4823.7	4500.7	3299.8	3985.9	3820.5
P97310	DNA replication licensing factor MCM2 OS=Mus musculus GN=Mcm2 PE=1 SV=3	>sp|P97310|MCM2_MOUSE DNA replication licensing factor MCM2 OS=Mus musculus GN=Mcm2 PE=1 SV=3		High	Master Protein	297.913	50	34	239	34	1	904	102	5.72	4089	34	0	0.955	1	0.0173931	4903.2	5135.3	4.12	1.05	5252.8	4903.2	4886.8	5181.1	5073.8	5135.3	3858.6	4210.4	4229.6	3429.4	3618.2	3792.4	2648.6	2853.3	2843	4520.8	5166.1	4933.6	4053.5	4603.6	4506.4	3172.8	3550.4	3510
Q8BG05	Heterogeneous nuclear ribonucleoprotein A3 OS=Mus musculus GN=Hnrnpa3 PE=1 SV=1	>sp|Q8BG05|ROA3_MOUSE Heterogeneous nuclear ribonucleoprotein A3 OS=Mus musculus GN=Hnrnpa3 PE=1 SV=1		High	Master Protein	134.636	46	18	260	1	1	379	39.6	9.01	3694	18	17	0.98	1	0.0166828	4898.4	4998.6	5.93	2.77	5368	4815.4	4898.4	5009.9	4998.6	4768.3	4181.6	4307.2	4440.2	3504.6	3553.4	3672.7	2895.7	3128.7	3475.4	4780.9	5226.2	5042.1	3919.6	4171.5	4168.8	3519.7	4135.8	3717.8	Acetyl [N-Term]
P97311	DNA replication licensing factor MCM6 OS=Mus musculus GN=Mcm6 PE=1 SV=1	>sp|P97311|MCM6_MOUSE DNA replication licensing factor MCM6 OS=Mus musculus GN=Mcm6 PE=1 SV=1		High	Master Protein	218.625	52	39	250	39	1	821	92.8	5.45	2874	39	0	0.961	1	0.0485731	4871.7	5068.8	5.77	2.11	5368.5	4871.7	4859.5	5239.4	5039.2	5068.8	3864.8	3968.2	4174.2	3196.2	3444.3	3659.4	3201.7	3439.5	3675.1	4509.7	5039.2	4869.7	3769.9	4322.7	4091.7	3876.3	4512.4	4167.4	Acetyl [N-Term]
B2RQC6	CAD protein OS=Mus musculus GN=Cad PE=1 SV=1	>sp|B2RQC6|PYR1_MOUSE CAD protein OS=Mus musculus GN=Cad PE=1 SV=1		High	Master Protein	331.656	34	59	309	59	1	2225	243.1	6.43	4521	59	0	0.984	1	0.368709	4871.1	4950.5	3.77	1.23	5064.9	4697.2	4871.1	5055.7	4950.5	4948.9	4502.1	4584.6	4735.2	2945.5	3012.3	3061.3	3013.5	3164	3456	5229.8	6020.4	5896	3485.5	3985.3	3912.3	3610	4096	3948.1
P62918	60S ribosomal protein L8 OS=Mus musculus GN=Rpl8 PE=1 SV=2	>sp|P62918|RL8_MOUSE 60S ribosomal protein L8 OS=Mus musculus GN=Rpl8 PE=1 SV=2		High	Master Protein	87.118	49	15	196	15	1	257	28	11.03	2058	15	0	0.916	1	0.999996	4858.5	5303.2	6.81	2.2	5239.9	4858.5	4576	5105.4	5303.2	5305.9	3004.2	3280.3	3202.8	3489.1	3636.9	3551.2	3117.6	3272.7	3312.8	3672.1	4329	4284.8	4131.1	4811.8	5014.6	3645.5	4410.2	4232.9
D3YTN4	GTPase IMAP family member 4 OS=Mus musculus GN=Gimap4 PE=1 SV=1	>tr|D3YTN4|D3YTN4_MOUSE GTPase IMAP family member 4 OS=Mus musculus GN=Gimap4 PE=1 SV=1		High	Master Protein	88.212	47	12	97	12	1	328	38	6.23	1607	12	0	1.146	1	0.00251302	4843.7	4225.5	2.58	11.81	4734.2	4843.7	4984	3630.3	4225.5	4602.9	2393.4	2897	3188.3	3090.8	3574.3	3867.8	2993.3	3613.6	3957.4	2183.4	2933.4	3024.8	2840.2	3833.9	4024.2	2848.9	3679.6	3815.4	Acetyl [N-Term]
P62827	GTP-binding nuclear protein Ran OS=Mus musculus GN=Ran PE=1 SV=3	>sp|P62827|RAN_MOUSE GTP-binding nuclear protein Ran OS=Mus musculus GN=Ran PE=1 SV=3		High	Master Protein	97.512	58	14	184	14	1	216	24.4	7.49	2211	14	0	0.963	1	0.210435	4834.5	5018.9	7.81	2.51	5389.7	4834.5	4644.4	5018.9	4909.4	5160.8	2718.9	2887.1	2785.8	3518.8	3637.7	3604.3	3277.9	3256.5	3315	3317.5	3656.1	3801.2	4062.9	4661.1	4807.2	3583.7	4062	4117.1	Acetyl [N-Term]
P62301	40S ribosomal protein S13 OS=Mus musculus GN=Rps13 PE=1 SV=2	>sp|P62301|RS13_MOUSE 40S ribosomal protein S13 OS=Mus musculus GN=Rps13 PE=1 SV=2		High	Master Protein	53.93	64	16	155	16	1	151	17.2	10.54	1521	16	0	0.922	1	0.895084	4808.2	5217.2	3.93	2.85	4879.1	4808.2	4526.9	5217.2	5061.7	5358.7	3220.1	3415.1	3345.1	3289.9	3548.1	3520.7	2902.9	3263.7	3211.8	4049.4	4459.2	4786.7	4098.9	4725.8	4853	3725.3	4188	4275
P97371	Proteasome activator complex subunit 1 OS=Mus musculus GN=Psme1 PE=1 SV=2	>sp|P97371|PSME1_MOUSE Proteasome activator complex subunit 1 OS=Mus musculus GN=Psme1 PE=1 SV=2		High	Master Protein	89.328	53	15	112	15	1	249	28.7	5.97	1526	15	0	1.063	1	0.00574146	4763.4	4482.6	1.46	1.99	4669.2	4763.4	4804.3	4482.6	4371.5	4546.9	3361.4	3880	4126.8	2697	3179.8	3268.8	3132.7	3662.9	3904.3	3858.3	4371.5	4368.3	3151	3612.2	3655.5	3588.3	4113.6	4029.2
P25206	DNA replication licensing factor MCM3 OS=Mus musculus GN=Mcm3 PE=1 SV=2	>sp|P25206|MCM3_MOUSE DNA replication licensing factor MCM3 OS=Mus musculus GN=Mcm3 PE=1 SV=2		High	Master Protein	260.225	56	33	210	33	1	812	91.5	5.55	4438	33	0	0.984	1	0.012104	4752.5	4831.3	1.83	4.24	4813.2	4642.6	4752.5	4920.5	4831.3	4534.6	3465	3781.6	4082.3	3366.3	3717.1	3900.7	2414.2	2630.8	2799	4235.2	4831.3	4356.5	4122.5	4715.9	4456.7	2930.8	3339.5	3140.3	Acetyl [N-Term]
P30416	Peptidyl-prolyl cis-trans isomerase FKBP4 OS=Mus musculus GN=Fkbp4 PE=1 SV=5	>sp|P30416|FKBP4_MOUSE Peptidyl-prolyl cis-trans isomerase FKBP4 OS=Mus musculus GN=Fkbp4 PE=1 SV=5		High	Master Protein	175.39	64	29	220	29	1	458	51.5	5.72	2587	29	0	0.943	1	0.282064	4747.8	5032.2	7.61	0.47	5183.3	4747.8	4458.3	5003.6	5032.2	5050.7	3731.5	3867.3	3829.6	3448.2	3754.1	3722.5	2989.1	3161.3	3108.1	4306.7	5032.2	4852.3	4053	4818.2	4612.7	3463.7	4092.1	3996.5
P43274	Histone H1.4 OS=Mus musculus GN=Hist1h1e PE=1 SV=2	>sp|P43274|H14_MOUSE Histone H1.4 OS=Mus musculus GN=Hist1h1e PE=1 SV=2		High	Master Protein	146.818	57	21	825	7	1	219	22	11.11	8415	21	0	1.07	1	0.00943686	4744.7	4435.7	7.26	1.93	4182	4767.3	4744.7	4435.7	4364.5	4535.1	2524.8	3318.5	3600.3	2799.1	3517.9	3682.1	2488.2	3369.4	3591.8	3134.9	3608.7	3353.9	3470.3	3960.1	4008.9	3235.6	3766.1	3618	Acetyl [N-Term]
Q6ZWV3	60S ribosomal protein L10 OS=Mus musculus GN=Rpl10 PE=1 SV=3	>sp|Q6ZWV3|RL10_MOUSE 60S ribosomal protein L10 OS=Mus musculus GN=Rpl10 PE=1 SV=3		High	Master Protein	104.136	53	12	187	12	1	214	24.6	10.08	3205	12	0	0.99	1	0.0376072	4724	4771.2	2.89	2.98	4776.9	4724	4521	4760.4	4771.2	5015.7	3438.9	3847.9	3883.4	3410.5	3599.1	3617.9	2305.1	2501.3	2478.6	4097.4	4771.2	4818.7	3858.2	4471.7	4502.8	2784.6	3247.2	3259.2
Q52KC3	DNA helicase OS=Mus musculus GN=Mcm5 PE=1 SV=1	>tr|Q52KC3|Q52KC3_MOUSE DNA helicase OS=Mus musculus GN=Mcm5 PE=1 SV=1		High	Master Protein	213.259	53	35	249	35	1	734	82.4	8.29	3981	35	0	0.994	1	0.0511887	4705.2	4732.2	6.63	3.11	5252.9	4705.2	4681.4	4985.6	4732.2	4720.2	3578.3	3721	3848.4	3429.5	3472.1	3633	3208.1	3422	3588.7	4291.2	4693.9	4534.8	3789.7	4293.7	4066.3	3765.7	4260.2	4100.7	Acetyl [N-Term]
G3X956	Suppressor of Ty 16 OS=Mus musculus GN=Supt16 PE=1 SV=1	>tr|G3X956|G3X956_MOUSE Suppressor of Ty 16 OS=Mus musculus GN=Supt16 PE=1 SV=1		High	Master Protein	181.132	37	38	198	38	1	1047	119.8	5.66	1772	38	0	1.058	1	0.295775	4687.5	4429.1	9.05	0.48	4477.6	4687.5	5316.8	4429.3	4392.4	4429.1	3223.4	3818.2	4569.3	2785.7	3230.6	3516.8	2787.7	3241.6	3772.2	3812.4	4392.4	4255.2	3439.9	3760.2	3867.9	3311.3	3818.8	3636.5	Acetyl [N-Term]
P11087	Collagen alpha-1(I) chain OS=Mus musculus GN=Col1a1 PE=1 SV=4	>sp|P11087|CO1A1_MOUSE Collagen alpha-1(I) chain OS=Mus musculus GN=Col1a1 PE=1 SV=4		High	Master Protein	67.555	9	13	181	13	1	1453	137.9	5.85	2562	13	0	2.978	1	0.41161	4680.7	1571.9	94.86	56.32	1223.1	4680.7	12678.2	1189.3	3335	1571.9	781.5	2764.3	7253.9	798.5	3454	9838.9	897.9	3874.6	10981.2	854.2	2379.9	1286	930.5	3026	1374.3	1032.3	3311.9	1516.6
Q9DBJ1	Phosphoglycerate mutase 1 OS=Mus musculus GN=Pgam1 PE=1 SV=3	>sp|Q9DBJ1|PGAM1_MOUSE Phosphoglycerate mutase 1 OS=Mus musculus GN=Pgam1 PE=1 SV=3		High	Master Protein	141.331	74	18	195	18	1	254	28.8	7.18	1966	18	0	0.913	1	0.411843	4677	5123.9	4.72	5.78	4907.4	4677	4465.8	5135.8	4633.1	5123.9	3221.9	3529.4	3566.4	3203.9	3451.3	3465.7	3273.9	3466.8	3462.2	3866.9	4192	4367.7	4018.1	4203.8	4479.7	3872.8	4241.5	4498.7
P61205	ADP-ribosylation factor 3 OS=Mus musculus GN=Arf3 PE=2 SV=2	>sp|P61205|ARF3_MOUSE ADP-ribosylation factor 3 OS=Mus musculus GN=Arf3 PE=2 SV=2		High	Master Protein	96.161	60	11	157	5	1	181	20.6	7.43	2520	11	7	1.066	1	0.0898767	4669.7	4382.4	1.88	1.3	4548.5	4669.7	4718.3	4402.7	4382.4	4296.2	3247.9	3803.7	3963.4	3097.9	3444.2	3661.6	2706.2	3194.3	3376.2	3736.6	4343.7	4127.5	3444.5	3976.3	3752.7	3199	3690.3	3481.6
Q6P5E4	UDP-glucose:glycoprotein glucosyltransferase 1 OS=Mus musculus GN=Uggt1 PE=1 SV=4	>sp|Q6P5E4|UGGG1_MOUSE UDP-glucose:glycoprotein glucosyltransferase 1 OS=Mus musculus GN=Uggt1 PE=1 SV=4		High	Master Protein	255.162	38	44	219	44	1	1551	176.3	5.62	2371	44	0	1.006	1	0.525909	4667.9	4640.6	1.58	2.6	4563.5	4705.3	4667.9	4640.6	4578.4	4812.7	3847.3	4459.6	4674.1	2979.4	3472.2	3622.5	2318.5	2757.1	2812.8	4593.6	5291.9	5225.2	3630.6	4154.1	4207.6	2852.6	3295.6	3302.9
A0A140T8M7	Ribosomal protein L23A, pseudogene 3 OS=Mus musculus GN=Rpl23a-ps3 PE=3 SV=1	>tr|A0A140T8M7|A0A140T8M7_MOUSE Ribosomal protein L23A, pseudogene 3 OS=Mus musculus GN=Rpl23a-ps3 PE=3 SV=1		High	Master Protein	71.999	51	13	126	13	1	156	17.7	10.42	1580	13	0	0.988	1	0.709762	4633.8	4688.1	2.25	1.17	4694.8	4633.8	4492.7	4688.1	4643.2	4752	2291.2	2505.4	2602	3178.4	3419.4	3535.8	2793.3	3127.7	3187.5	2699.1	3129.8	3125.5	3883.1	4465.8	4535.5	3347.5	3841.7	3791
Q6PB66	Leucine-rich PPR motif-containing protein, mitochondrial OS=Mus musculus GN=Lrpprc PE=1 SV=2	>sp|Q6PB66|LPPRC_MOUSE Leucine-rich PPR motif-containing protein, mitochondrial OS=Mus musculus GN=Lrpprc PE=1 SV=2		High	Master Protein	248.103	42	51	273	51	1	1392	156.5	6.83	3234	51	0	0.968	1	0.0990921	4620	4772.6	3.27	1.25	4816.3	4517.2	4620	4733.8	4850.9	4772.6	3467.3	3679.5	3968.5	2900.1	3096.4	3339.9	3139	3371.4	3589.8	4074.5	4850.9	4585.2	3516.3	4125.2	3962.1	3773.3	4449.2	4342.7
Q8BHN3	Neutral alpha-glucosidase AB OS=Mus musculus GN=Ganab PE=1 SV=1	>sp|Q8BHN3|GANAB_MOUSE Neutral alpha-glucosidase AB OS=Mus musculus GN=Ganab PE=1 SV=1		High	Master Protein	188.054	48	31	223	31	1	944	106.8	6.06	2869	31	0	1.025	1	0.0166828	4612.3	4497.7	2.04	0.91	4466.4	4639.5	4612.3	4563.6	4497.7	4487.5	3520.7	4066.5	4212.3	2916	3423.6	3579.4	2626.4	3041	3140.8	4183.8	4851.1	4734.6	3570.4	4080.9	3923.3	3214.5	3635.1	3514
Q9CQN1	Heat shock protein 75 kDa, mitochondrial OS=Mus musculus GN=Trap1 PE=1 SV=1	>sp|Q9CQN1|TRAP1_MOUSE Heat shock protein 75 kDa, mitochondrial OS=Mus musculus GN=Trap1 PE=1 SV=1		High	Master Protein	225.17	52	31	308	30	1	706	80.2	6.68	4212	31	0	0.959	1	0.115322	4609.1	4807	4.09	3.29	4770.1	4395.6	4609.1	4600	4907.6	4807	3434	3580.4	3959.1	2848.9	3071.8	3174.3	3346.6	3558.9	3768.9	3959.3	4907.6	4572.8	3554.6	4415.5	4202.6	4108.5	4945	4686.3
Q9CU62	Structural maintenance of chromosomes protein 1A OS=Mus musculus GN=Smc1a PE=1 SV=4	>sp|Q9CU62|SMC1A_MOUSE Structural maintenance of chromosomes protein 1A OS=Mus musculus GN=Smc1a PE=1 SV=4		High	Master Protein	193.529	37	41	185	41	1	1233	143.1	7.64	1497	41	0	1.023	1	0.0117348	4604.5	4501.7	2.64	0.48	4453.5	4604.5	4692.6	4467	4501.7	4505.9	3345.2	3862.5	4030.8	2586.5	2981.2	3250.3	2649.7	3101.6	3331.9	3931.3	4501.7	4351.2	3107.3	3545.5	3401.4	3189.6	3749	3594.7
P29351	Tyrosine-protein phosphatase non-receptor type 6 OS=Mus musculus GN=Ptpn6 PE=1 SV=2	>sp|P29351|PTN6_MOUSE Tyrosine-protein phosphatase non-receptor type 6 OS=Mus musculus GN=Ptpn6 PE=1 SV=2		High	Master Protein	124.033	44	24	168	24	1	595	67.5	7.81	2202	24	0	0.991	1	0.058881	4602.8	4643.3	2.81	0.52	4453.6	4602.8	4710.1	4605.5	4643.3	4651	2928.1	3376.7	3403.2	2907.6	3396.5	3655.3	2874.9	3393	3419.5	3617.8	4095.6	4212.3	3603.2	4213	4066.2	3611.8	4022.4	4104.7
Q01149	Collagen alpha-2(I) chain OS=Mus musculus GN=Col1a2 PE=1 SV=2	>sp|Q01149|CO1A2_MOUSE Collagen alpha-2(I) chain OS=Mus musculus GN=Col1a2 PE=1 SV=2		High	Master Protein	51.039	8	9	279	9	1	1372	129.5	9.19	4834	9	0	2.242	1	0.44572	4600.4	2052.3	71.97	37.15	2058.4	4600.4	9808	1647.7	3312.9	2052.3	783.1	2423.5	5488.6	1377.2	3394.8	7611.5	1224.7	4811.1	11548.6	910	2179.7	1315	1289.1	3005.9	1794.3	1419.6	4246.6	2196.9
Q6GT24	Peroxiredoxin-6 OS=Mus musculus GN=Prdx6 PE=1 SV=1	>tr|Q6GT24|Q6GT24_MOUSE Peroxiredoxin-6 OS=Mus musculus GN=Prdx6 PE=1 SV=1		High	Master Protein	125.784	74	16	204	16	1	224	24.8	6.37	2644	16	0	0.968	1	0.3034	4599.2	4749.9	6.54	2.05	5074.2	4599.2	4495.1	4828.8	4635.5	4749.9	3068.7	3174.9	3453.6	3316.9	3393.9	3648.7	3019	3102.5	3189.2	3505.5	3955.3	3829.5	3846.6	4348.4	4291.7	3448	3835.4	3789.3
P17751	Triosephosphate isomerase OS=Mus musculus GN=Tpi1 PE=1 SV=4	>sp|P17751|TPIS_MOUSE Triosephosphate isomerase OS=Mus musculus GN=Tpi1 PE=1 SV=4		High	Master Protein	126.863	60	16	198	16	1	299	32.2	5.74	2596	16	0	0.99	1	0.591759	4587	4632.7	6.52	3.32	5055.5	4587	4478.2	4682.9	4398.8	4632.7	2934.1	3067.6	3026.2	3300.6	3384.9	3475.3	3878.3	3826.5	4344.6	3407.1	3673.6	3831.8	3663.7	3991.2	4050.2	4097.3	4574.5	4594.9
P28293	Cathepsin G OS=Mus musculus GN=Ctsg PE=1 SV=2	>sp|P28293|CATG_MOUSE Cathepsin G OS=Mus musculus GN=Ctsg PE=1 SV=2		High	Master Protein	123.969	58	16	305	16	1	261	29.1	10.56	3706	16	0	0.825	1	0.0130308	4579.9	5548.7	11.05	1.53	5492.5	4541.9	4579.9	5548.7	5412.1	5565.7	3577.5	3635	3895.7	3585.9	3351.6	3554.2	3472.5	3426.4	3711.2	4508.8	5093.3	4789.6	4341.1	4910.6	4865.9	4229.5	4766.6	4562.7
Q9CWJ9	Bifunctional purine biosynthesis protein PURH OS=Mus musculus GN=Atic PE=1 SV=2	>sp|Q9CWJ9|PUR9_MOUSE Bifunctional purine biosynthesis protein PURH OS=Mus musculus GN=Atic PE=1 SV=2		High	Master Protein	216.269	65	32	265	32	1	592	64.2	6.76	3710	32	0	0.961	1	0.327312	4572.2	4757.3	10.25	2.07	5362	4572.2	4460	4757.3	4650	4846	3860.1	3724.3	3831	3073.1	3099.5	3081.4	3300.5	3304.9	3347.4	4094.7	4650	4655.7	3490.2	3889.1	3982.1	3680.2	4194	4229.1
Q3U9G9	Lamin-B receptor OS=Mus musculus GN=Lbr PE=1 SV=2	>sp|Q3U9G9|LBR_MOUSE Lamin-B receptor OS=Mus musculus GN=Lbr PE=1 SV=2		High	Master Protein	111.668	28	21	151	21	1	626	71.4	9.36	1948	21	0	1.064	1	0.0223021	4563.8	4290.3	2.88	1.04	4347	4578.7	4563.8	4341	4251.8	4290.3	3129.4	3729.6	3920.2	2564.8	3008.9	3246.4	2730.5	3171.1	3465.9	3736.4	4251.8	4121.8	3075.1	3473	3410.1	3242.4	3781.4	3723.7
Q91ZW3	SWI/SNF-related matrix-associated actin-dependent regulator of chromatin subfamily A member 5 OS=Mus musculus GN=Smarca5 PE=1 SV=1	>sp|Q91ZW3|SMCA5_MOUSE SWI/SNF-related matrix-associated actin-dependent regulator of chromatin subfamily A member 5 OS=Mus musculus GN=Smarca5 PE=1 SV=1		High	Master Protein	167.658	35	33	169	33	1	1051	121.6	8.15	1886	33	0	0.979	1	0.996543	4519.6	4614.8	2.2	0.62	4381	4519.6	4572.3	4614.8	4571.2	4625.4	3551.5	3916.6	4003.2	2601	3022.7	3264.1	2606.6	3044.4	3244	4411.6	4844.5	4895.2	3260.6	3763.6	3653.9	3295.2	3782.2	3690	Acetyl [N-Term]
P35550	rRNA 2'-O-methyltransferase fibrillarin OS=Mus musculus GN=Fbl PE=1 SV=2	>sp|P35550|FBRL_MOUSE rRNA 2'-O-methyltransferase fibrillarin OS=Mus musculus GN=Fbl PE=1 SV=2		High	Master Protein	78.925	49	15	122	15	1	327	34.3	10.24	1807	15	0	0.984	1	0.00352792	4486.1	4558.9	2.14	1.07	4399.9	4486.1	4591.7	4517.4	4615.1	4558.9	3167.5	3654.1	3917	2846.3	3307.1	3563.4	2892.7	3296.8	3465.2	3888.2	4615.1	4379.9	3482.8	4138	3889.3	3404.8	4041.9	3867.9
Q6NZJ6	Eukaryotic translation initiation factor 4 gamma 1 OS=Mus musculus GN=Eif4g1 PE=1 SV=1	>sp|Q6NZJ6|IF4G1_MOUSE Eukaryotic translation initiation factor 4 gamma 1 OS=Mus musculus GN=Eif4g1 PE=1 SV=1		High	Master Protein	169.995	25	34	182	30	1	1600	176	5.4	2470	34	4	0.962	1	0.51998	4438.1	4611.7	2.64	1.17	4512.8	4438.1	4284.6	4639.9	4535.6	4611.7	3088	3406.6	3523.3	3143.7	3330.9	3484.1	2685	2989.5	3039.9	3700.8	4296.3	4160.4	3712.9	4265	4230	3313.1	3752.7	3679.1
P47962	60S ribosomal protein L5 OS=Mus musculus GN=Rpl5 PE=1 SV=3	>sp|P47962|RL5_MOUSE 60S ribosomal protein L5 OS=Mus musculus GN=Rpl5 PE=1 SV=3		High	Master Protein	135.06	58	18	221	18	1	297	34.4	9.77	2270	18	0	0.92	1	0.10557	4398.6	4782.2	5.74	1.21	4754.4	4398.6	4255.8	4782.2	4737.7	4853	3326.7	3582.9	3492.9	3104	3245.3	3302.7	2952.3	3064.6	3095.4	4057.2	4737.7	4662.4	3741.4	4223	4163.9	3485	4004.3	3999.8
O08749	Dihydrolipoyl dehydrogenase, mitochondrial OS=Mus musculus GN=Dld PE=1 SV=2	>sp|O08749|DLDH_MOUSE Dihydrolipoyl dehydrogenase, mitochondrial OS=Mus musculus GN=Dld PE=1 SV=2		High	Master Protein	105.679	50	19	155	19	1	509	54.2	7.9	2049	19	0	0.971	1	0.0880726	4383.1	4513.7	1.57	0.82	4290.4	4383.1	4423.9	4513.7	4570.4	4501.1	3088.7	3570.2	3800	2900.9	3339	3557.1	2288.8	2561.5	2734.7	3885	4570.4	4324.3	3609.7	4268.3	4068.8	2827.8	3336.7	3137.1
P32067	Lupus La protein homolog OS=Mus musculus GN=Ssb PE=1 SV=1	>sp|P32067|LA_MOUSE Lupus La protein homolog OS=Mus musculus GN=Ssb PE=1 SV=1		High	Master Protein	120.633	34	18	141	18	1	415	47.7	9.77	1926	18	0	0.993	1	0.553976	4375.9	4408	4.68	1.84	4727.6	4375.9	4353	4537.5	4386.3	4408	2942.5	3136.3	3153.4	3222.9	3435.8	3752.1	2812.8	2947.6	3088.4	3395.5	3780.2	3580.8	3700.3	4252.6	3993.7	3240	3629.2	3516.6
P49717	DNA replication licensing factor MCM4 OS=Mus musculus GN=Mcm4 PE=1 SV=1	>sp|P49717|MCM4_MOUSE DNA replication licensing factor MCM4 OS=Mus musculus GN=Mcm4 PE=1 SV=1		High	Master Protein	159.539	42	28	170	28	1	862	96.7	7.2	2159	28	0	0.968	1	0.0486769	4354.1	4499	2.3	2.32	4502.1	4308.9	4354.1	4595.2	4499	4386.9	3277.1	3509.8	3740.1	2768.8	3105.4	3185.2	2678.6	3026.9	3278	3955.2	4499	4214.6	3394.2	3834.5	3734.5	3345.5	3791.8	3560.3
P50247	Adenosylhomocysteinase OS=Mus musculus GN=Ahcy PE=1 SV=3	>sp|P50247|SAHH_MOUSE Adenosylhomocysteinase OS=Mus musculus GN=Ahcy PE=1 SV=3		High	Master Protein	154.54	57	25	135	23	1	432	47.7	6.54	1311	25	2	0.979	1	0.225476	4354.1	4445.9	6.37	0.9	4781.1	4354.1	4242.6	4513	4445.9	4440.5	3265.4	3476.9	3588.2	3251.6	3314.1	3380.1	2844.6	2932.9	3010.1	3600.8	4313.1	4128.5	3644	4198.5	4165	3222.5	3678.5	3542.5
P62830	60S ribosomal protein L23 OS=Mus musculus GN=Rpl23 PE=1 SV=1	>sp|P62830|RL23_MOUSE 60S ribosomal protein L23 OS=Mus musculus GN=Rpl23 PE=1 SV=1		High	Master Protein	97.149	69	11	189	11	1	140	14.9	10.51	2649	11	0	0.996	1	0.54708	4345.6	4365.2	5.79	3.21	4450	4345.6	3980.2	4346.9	4365.2	4602.5	3203.6	3539.7	3418.9	2824.1	3099	2958.1	2724	3100.8	3157.9	3741.5	4365.2	4339.4	3390.2	3928	4023.8	3338.7	3949.7	3896.9
Q8VIJ6	Splicing factor, proline- and glutamine-rich OS=Mus musculus GN=Sfpq PE=1 SV=1	>sp|Q8VIJ6|SFPQ_MOUSE Splicing factor, proline- and glutamine-rich OS=Mus musculus GN=Sfpq PE=1 SV=1		High	Master Protein	106.981	35	20	135	19	1	699	75.4	9.44	1787	20	1	1.012	1	0.0540081	4341	4291.1	0.84	0.84	4372	4299.4	4341	4291.1	4234.7	4301.4	3147.4	3502.1	3728.8	3279	3678.6	3931	2239.5	2588.7	2809.6	3693.4	4234.7	4132.5	3810.7	4313.1	4226.2	2626.1	3103.2	2926.5
Q3V3R1	Monofunctional C1-tetrahydrofolate synthase, mitochondrial OS=Mus musculus GN=Mthfd1l PE=1 SV=2	>sp|Q3V3R1|C1TM_MOUSE Monofunctional C1-tetrahydrofolate synthase, mitochondrial OS=Mus musculus GN=Mthfd1l PE=1 SV=2		High	Master Protein	216.169	44	36	227	35	1	977	105.7	7.02	2842	36	0	1.001	1	0.0925583	4327.1	4323.4	2.76	1.8	4327.1	4171	4404.3	4323.4	4404	4248.5	3653.6	3978.1	4062.1	2322	2609.7	2784.3	2574.5	2809.6	3124.8	4453.2	5147.9	4988.6	2977.1	3379.4	3228.6	3087.1	3643.8	3389.3
G5E866	Splicing factor 3B subunit 1 OS=Mus musculus GN=Sf3b1 PE=1 SV=1	>tr|G5E866|G5E866_MOUSE Splicing factor 3B subunit 1 OS=Mus musculus GN=Sf3b1 PE=1 SV=1		High	Master Protein	208.015	35	36	206	36	1	1304	145.7	7.09	2798	36	0	0.997	1	0.372603	4313.8	4325.1	3.03	0.82	4290.4	4313.8	4530.8	4359.5	4325.1	4288.2	3429.1	3994.6	4286.8	2801.1	3183.3	3516.1	2128.5	2398	2526.1	4186	4656.7	4538	3410.7	3924.3	3749	2522.3	2789	2808.4
Q64511	DNA topoisomerase 2-beta OS=Mus musculus GN=Top2b PE=1 SV=2	>sp|Q64511|TOP2B_MOUSE DNA topoisomerase 2-beta OS=Mus musculus GN=Top2b PE=1 SV=2		High	Master Protein	228.959	36	51	292	38	1	1612	181.8	8.29	2163	51	0	1.025	1	0.282789	4298.1	4194.7	6.8	0.68	3941.2	4298.1	4513.2	4236.9	4182.5	4194.7	2613.2	3265.5	3568.7	2573.1	3171.7	3502.5	2534.5	3012.1	3338.8	3428.2	3872	3743.7	3314.8	3794.9	3667.3	3180.2	3656.6	3455.2
O35286	Pre-mRNA-splicing factor ATP-dependent RNA helicase DHX15 OS=Mus musculus GN=Dhx15 PE=1 SV=2	>sp|O35286|DHX15_MOUSE Pre-mRNA-splicing factor ATP-dependent RNA helicase DHX15 OS=Mus musculus GN=Dhx15 PE=1 SV=2		High	Master Protein	144.703	39	28	183	27	1	795	90.9	7.46	2252	28	1	0.985	1	0.625379	4283.9	4349.6	1.49	0.68	4302.1	4283.9	4184.5	4382.4	4323.4	4349.6	3269.4	3657	3870.8	2271.9	2552.4	2600.1	2559.6	2885.6	2968.9	3900.7	4418.3	4309.3	2799.7	3106.2	3049.2	3129.2	3577.1	3470
P54071	Isocitrate dehydrogenase [NADP], mitochondrial OS=Mus musculus GN=Idh2 PE=1 SV=3	>sp|P54071|IDHP_MOUSE Isocitrate dehydrogenase [NADP], mitochondrial OS=Mus musculus GN=Idh2 PE=1 SV=3		High	Master Protein	148.478	52	27	201	26	1	452	50.9	8.69	2109	27	1	0.965	1	0.917122	4281.5	4438.6	0.99	3.15	4263.1	4281.5	4343.8	4546.4	4270.4	4438.6	3027.4	3328.2	3588.3	3347	3795.3	4144.2	2536.4	2884	3081.9	3681.4	4107.9	4097.8	4135.5	4728.4	4598.5	3246.3	3533.3	3541
Q3U0V1	Far upstream element-binding protein 2 OS=Mus musculus GN=Khsrp PE=1 SV=2	>sp|Q3U0V1|FUBP2_MOUSE Far upstream element-binding protein 2 OS=Mus musculus GN=Khsrp PE=1 SV=2		High	Master Protein	145.944	47	29	147	24	1	748	76.7	7.33	2394	29	5	1.005	1	0.0244722	4280.8	4261.2	2.51	2.26	4328.2	4280.8	4124.9	4428.1	4261.2	4257	3115.9	3486.9	3543.2	2435.1	2715.2	2747.4	3118.1	3608.4	3700.2	3811.4	4261.2	4089.8	2955.2	3225.9	3164.3	3824.3	4254.8	4063.7	Acetyl [N-Term]
P62900	60S ribosomal protein L31 OS=Mus musculus GN=Rpl31 PE=1 SV=1	>sp|P62900|RL31_MOUSE 60S ribosomal protein L31 OS=Mus musculus GN=Rpl31 PE=1 SV=1		High	Master Protein	27.255	46	7	90	7	1	125	14.5	10.54	688	7	0	0.999	1	0.626516	4274.5	4279.3	3.83	3.55	4164.1	4274.5	4489	4170.1	4471.9	4279.3	2042.4	2278.1	2362.4	3150.4	3723.1	3954.5	2477.5	2879.3	3184.9	2365.4	2745.8	2739.7	3845.9	4537.2	4352.9	2977.6	3700	3413.9
Q9JLJ2	4-trimethylaminobutyraldehyde dehydrogenase OS=Mus musculus GN=Aldh9a1 PE=1 SV=1	>sp|Q9JLJ2|AL9A1_MOUSE 4-trimethylaminobutyraldehyde dehydrogenase OS=Mus musculus GN=Aldh9a1 PE=1 SV=1		High	Master Protein	154.687	57	24	163	24	1	494	53.5	6.98	2487	24	0	0.925	1	0.29107	4268.3	4615.8	7.39	2.84	4597	4268.3	3965	4615.8	4414.5	4656.4	3094.3	3161.9	3139	3233	3413	3241.7	2735.1	2875.1	2813.1	3614.7	4067.3	4182.4	3848.8	4290.7	4354.5	3295.9	3652.5	3714.7	Acetyl [N-Term]
P99029	Peroxiredoxin-5, mitochondrial OS=Mus musculus GN=Prdx5 PE=1 SV=2	>sp|P99029|PRDX5_MOUSE Peroxiredoxin-5, mitochondrial OS=Mus musculus GN=Prdx5 PE=1 SV=2		High	Master Protein	77.896	47	11	155	11	1	210	21.9	8.85	1910	11	0	0.93	1	0.0119714	4262.2	4581.2	5.62	2.41	4262.2	4644.9	4188.1	4741.3	4527.7	4581.2	2546.3	3140.7	3029.6	2782.7	3441.5	3250.2	2571	3128.8	2987.4	3373.8	3710.6	3590	3709.4	4108.1	4005.2	3468.7	3832.2	3773
P62849	40S ribosomal protein S24 OS=Mus musculus GN=Rps24 PE=1 SV=1	>sp|P62849|RS24_MOUSE 40S ribosomal protein S24 OS=Mus musculus GN=Rps24 PE=1 SV=1		High	Master Protein	72.423	41	7	154	7	1	133	15.4	10.78	1271	7	0	0.963	1	0.73585	4256.7	4418.9	1.64	2.03	4256.7	4305.6	4168.2	4418.9	4323	4502.1	2656.4	2916.5	3074.2	2779.1	3177.2	3234.7	3300.8	3687.7	3770.9	3156.1	3741.1	3669.9	3457.2	3922.4	3936	3942.6	4582.9	4515	Acetyl [N-Term]
Q91V92	ATP-citrate synthase OS=Mus musculus GN=Acly PE=1 SV=1	>sp|Q91V92|ACLY_MOUSE ATP-citrate synthase OS=Mus musculus GN=Acly PE=1 SV=1		High	Master Protein	190.743	47	39	230	1	1	1091	119.7	7.44	2127	39	35	0.952	1	0.0131952	4256.4	4471.9	2.89	1.83	4375.7	4256.4	4130	4399.9	4471.9	4563.2	3150.1	3467	3547.6	2652.4	2993.4	3170.2	2765.2	2962.7	2978.1	3787.1	4471.9	4384	3221.1	3834.3	3697.2	3251.4	3747.3	3732.3
P63325	40S ribosomal protein S10 OS=Mus musculus GN=Rps10 PE=1 SV=1	>sp|P63325|RS10_MOUSE 40S ribosomal protein S10 OS=Mus musculus GN=Rps10 PE=1 SV=1		High	Master Protein	55.072	47	10	110	9	1	165	18.9	10.15	1421	10	0	0.909	1	0.229003	4220	4644.8	4.85	1.63	4220	4504.8	4101.5	4659.4	4522.7	4644.8	2222.7	2515.7	2604	3250.7	3756.4	3722.3	2510.8	3034.4	2910	2768	3174.6	3041	3940.6	4607.3	4470.8	3327	3742	3705.5
O35381	Acidic leucine-rich nuclear phosphoprotein 32 family member A OS=Mus musculus GN=Anp32a PE=1 SV=1	>sp|O35381|AN32A_MOUSE Acidic leucine-rich nuclear phosphoprotein 32 family member A OS=Mus musculus GN=Anp32a PE=1 SV=1		High	Master Protein	60.313	34	12	115	8	1	247	28.5	4.07	1143	12	4	1.026	1	0.0101804	4218.7	4112.3	4.16	0.4	4218.7	4220.7	3922.9	4112.3	4137.8	4106.7	2828.8	2998	3188.3	2754.3	3114.6	3044.4	2803.9	3027.7	3123.2	3084.7	3640.6	3484.6	3217.3	3754.4	3590.4	3180.1	3639.7	3506.7
P40124	Adenylyl cyclase-associated protein 1 OS=Mus musculus GN=Cap1 PE=1 SV=4	>sp|P40124|CAP1_MOUSE Adenylyl cyclase-associated protein 1 OS=Mus musculus GN=Cap1 PE=1 SV=4		High	Master Protein	144.069	56	23	151	23	1	474	51.5	7.52	2197	23	0	1.033	1	0.254472	4215.2	4078.8	4.28	6.34	4282.6	4215.2	3946.7	4078.8	3857.9	4376.5	3020.5	3402.7	3390.1	2796	3110.5	2893.1	3330.1	3642	3541.5	3443.6	3736	4037.4	3191.1	3500.4	3826.2	3671.3	4069.5	4329.1	Acetyl [N-Term]
P62245	40S ribosomal protein S15a OS=Mus musculus GN=Rps15a PE=1 SV=2	>sp|P62245|RS15A_MOUSE 40S ribosomal protein S15a OS=Mus musculus GN=Rps15a PE=1 SV=2		High	Master Protein	64.991	63	9	190	9	1	130	14.8	10.13	3062	9	0	1.036	1	0.0455029	4210.5	4065.6	1.57	6.41	4203.8	4322.7	4210.5	4481.9	4065.6	3981.7	3026.3	3591.1	3689.9	2525.1	3012	3115.3	2517.3	2911.8	2987.3	3857.7	4065.6	3825.3	3195.9	3517.1	3368.5	3222.7	3393	3309.5
Q8QZY1	Eukaryotic translation initiation factor 3 subunit L OS=Mus musculus GN=Eif3l PE=1 SV=1	>sp|Q8QZY1|EIF3L_MOUSE Eukaryotic translation initiation factor 3 subunit L OS=Mus musculus GN=Eif3l PE=1 SV=1		High	Master Protein	127.385	53	25	169	25	1	564	66.6	6.44	2429	25	0	1.056	1	0.00362602	4206.8	3984	1.05	1.16	4206.8	4164	4252.2	4042.1	3950.7	3984	2559.3	2855.2	3135.5	2746.5	3072.7	3299.9	2584.7	2868	3163.9	2943.3	3392.6	3304.8	3162.4	3584.6	3483.1	2985	3440.6	3343	Acetyl [N-Term]
O55143	Sarcoplasmic/endoplasmic reticulum calcium ATPase 2 OS=Mus musculus GN=Atp2a2 PE=1 SV=2	>sp|O55143|AT2A2_MOUSE Sarcoplasmic/endoplasmic reticulum calcium ATPase 2 OS=Mus musculus GN=Atp2a2 PE=1 SV=2		High	Master Protein	224.866	39	36	214	21	1	1044	114.8	5.34	3630	36	17	1.074	1	0.179955	4193.6	3904.8	11.14	7.93	3587.7	4193.6	4479	3904.8	4356	3743.6	2628.8	3495.2	3865.1	2342.3	3094.6	3475.9	2044.4	2814.7	3167.2	3417.4	4461.9	3743	3055	3952.3	3268.9	2735.3	3594.6	2986.5
P70168	Importin subunit beta-1 OS=Mus musculus GN=Kpnb1 PE=1 SV=2	>sp|P70168|IMB1_MOUSE Importin subunit beta-1 OS=Mus musculus GN=Kpnb1 PE=1 SV=2		High	Master Protein	157.821	33	23	236	23	1	876	97.1	4.78	3702	23	0	0.966	1	0.0247077	4186.5	4335.6	4.54	2.52	4461.9	4186.5	4090.6	4276.1	4335.6	4489.1	3212.1	3410.1	3513.7	2741.9	3071.8	3170.1	2996.4	3313.8	3484.8	3680.5	4335.6	4312.8	3316.5	3898.3	3706.6	3577.3	4123.5	4068.1	Acetyl [N-Term]
P43430	Mast cell protease 8 OS=Mus musculus GN=Mcpt8 PE=2 SV=1	>sp|P43430|MCPT8_MOUSE Mast cell protease 8 OS=Mus musculus GN=Mcpt8 PE=2 SV=1		High	Master Protein	72.204	45	10	81	10	1	247	27.1	9.03	918	10	0	1.15	1	0.00324372	4171.4	3628.9	20.56	20.95	5507.4	4171.4	3744.2	4886.1	3326.8	3628.9	3692.8	3013.5	2900.3	3595.6	3078.2	2905.7	3484.5	2876.3	2777.4	3822.4	3082.4	3285	3822.7	3018.5	3172.6	3587.2	2958	3163.2
P35700	Peroxiredoxin-1 OS=Mus musculus GN=Prdx1 PE=1 SV=1	>sp|P35700|PRDX1_MOUSE Peroxiredoxin-1 OS=Mus musculus GN=Prdx1 PE=1 SV=1		High	Master Protein	74.729	60	13	138	11	1	199	22.2	8.12	1903	13	2	1.019	1	0.0624687	4170.1	4093.8	0.74	3.17	4212	4170.1	4152.1	4300	4055.2	4093.8	2354.4	2665.6	2653.9	2749.9	3077.2	3222.2	3489.1	3967.9	3990.4	2933.5	3280.7	3194.7	3364.2	3679.4	3579.1	4312.8	4724.1	4703.4
Q8C3J5	Dedicator of cytokinesis protein 2 OS=Mus musculus GN=Dock2 PE=1 SV=3	>sp|Q8C3J5|DOCK2_MOUSE Dedicator of cytokinesis protein 2 OS=Mus musculus GN=Dock2 PE=1 SV=3		High	Master Protein	217.909	29	47	226	47	1	1828	211.6	6.99	2461	47	0	0.992	1	0.0337195	4165.8	4200.3	1.07	5.33	4165.8	4178.8	4096	4200.3	3940.9	4384.1	2999	3403.8	3518.4	2489.7	2817.6	2965.1	2802.4	3330.2	3480.8	3615.3	3940.9	4211.9	2972.7	3260.5	3461.2	3527	3917.8	4094.4
Q8BFR5	Elongation factor Tu, mitochondrial OS=Mus musculus GN=Tufm PE=1 SV=1	>sp|Q8BFR5|EFTU_MOUSE Elongation factor Tu, mitochondrial OS=Mus musculus GN=Tufm PE=1 SV=1		High	Master Protein	128.076	62	21	159	21	1	452	49.5	7.56	3005	21	0	0.994	1	0.999996	4143	4169.2	2.92	1.24	4292.1	4143	4051.5	4127.5	4230.1	4169.2	2469.6	2826.9	3051.9	2840	3176.9	3294.9	2553.7	2790.7	2874.5	2881.5	3439.7	3312.7	3339.3	3954.2	3771.9	2947.2	3499.9	3326.1
Q8CG48	Structural maintenance of chromosomes protein 2 OS=Mus musculus GN=Smc2 PE=1 SV=2	>sp|Q8CG48|SMC2_MOUSE Structural maintenance of chromosomes protein 2 OS=Mus musculus GN=Smc2 PE=1 SV=2		High	Master Protein	254.484	40	46	238	46	1	1191	134.2	8.41	3128	46	0	0.983	1	0.303959	4108.5	4180.5	3.22	0.93	4233.6	4108.5	3969.7	4180.5	4224.2	4146.9	3788.2	4014.4	4082.7	2764	3031.8	3080.7	2314.9	2504.3	2563.4	4430	5103.3	4931.6	3270.7	3832.8	3625.5	2731.1	3128.3	3030.8
P10649	Glutathione S-transferase Mu 1 OS=Mus musculus GN=Gstm1 PE=1 SV=2	>sp|P10649|GSTM1_MOUSE Glutathione S-transferase Mu 1 OS=Mus musculus GN=Gstm1 PE=1 SV=2		High	Master Protein	107.627	65	17	180	13	1	218	26	7.94	3112	17	3	1.031	1	0.161884	4086.4	3962.8	1.5	3.84	4004.9	4086.4	4124.8	4223	3945.5	3962.8	2566.4	2794.3	2972.9	2764.6	3089.5	3274.8	2382.8	2752.6	2926.5	3196.9	3392.8	3370	3500.1	3835.1	3763.1	3015.4	3264.5	3161.4
Q3U1J4	DNA damage-binding protein 1 OS=Mus musculus GN=Ddb1 PE=1 SV=2	>sp|Q3U1J4|DDB1_MOUSE DNA damage-binding protein 1 OS=Mus musculus GN=Ddb1 PE=1 SV=2		High	Master Protein	182.291	38	34	227	34	1	1140	126.8	5.26	2758	34	0	0.981	1	0.9386	4066.5	4145.8	1.38	0.97	4120.3	4008.5	4066.5	4189.5	4145.8	4109.2	2966.2	3265.1	3493	2610.2	2738.6	2936	2843.9	3011.3	3231.8	3606	4145.8	3947.8	3082.6	3506.6	3552.7	3484.6	3914.2	3868
Q9JIF7	Coatomer subunit beta OS=Mus musculus GN=Copb1 PE=1 SV=1	>sp|Q9JIF7|COPB_MOUSE Coatomer subunit beta OS=Mus musculus GN=Copb1 PE=1 SV=1		High	Master Protein	231.116	45	33	188	33	1	953	107	6	2753	33	0	1.01	1	0.00820147	4053.8	4012.3	1.37	1.18	4053.8	4058.1	3960.3	4001.7	4012.3	4088.6	2644.7	2912.6	2997.3	2721.7	3070.3	3153.5	2411.9	2733.5	2809.8	3108.7	3629	3615.8	3325.5	3789.5	3747.8	2857.4	3319.7	3261.8	Acetyl [N-Term]
O35685	Nuclear migration protein nudC OS=Mus musculus GN=Nudc PE=1 SV=1	>sp|O35685|NUDC_MOUSE Nuclear migration protein nudC OS=Mus musculus GN=Nudc PE=1 SV=1		High	Master Protein	100.097	53	18	126	18	1	332	38.3	5.26	1276	18	0	1.063	1	0.999996	4042.1	3803.2	1.77	0.5	4115.8	3972.8	4042.1	3826.3	3788.6	3803.2	2908.8	3220.1	3472.1	2719.8	2950.5	3407.8	2448.8	2676.1	2851.6	3293.4	3788.6	3641.6	3045.2	3456.3	3330.6	2727.8	3134.3	3034.1
P45376	Aldose reductase OS=Mus musculus GN=Akr1b1 PE=1 SV=3	>sp|P45376|ALDR_MOUSE Aldose reductase OS=Mus musculus GN=Akr1b1 PE=1 SV=3		High	Master Protein	95.785	63	19	124	18	1	316	35.7	7.18	1568	19	1	0.962	1	0.0626606	4024	4180.9	10.86	5.34	4432.9	4024	3563.3	4180.9	3997.9	4444.7	2639.1	2620.5	2576.4	2894.1	2969.4	2765.3	2807.1	2941.1	2713	2824.7	3253	3428.1	3271	3627.4	3885.9	3292.5	3691.8	3854.3	Acetyl [N-Term]
Q9DCD0	6-phosphogluconate dehydrogenase, decarboxylating OS=Mus musculus GN=Pgd PE=1 SV=3	>sp|Q9DCD0|6PGD_MOUSE 6-phosphogluconate dehydrogenase, decarboxylating OS=Mus musculus GN=Pgd PE=1 SV=3		High	Master Protein	152.658	50	19	186	19	1	483	53.2	7.23	3720	19	0	0.945	1	0.97175	4023.6	4259.6	4.86	4.24	4023.6	4088.8	3728.4	4289.9	3969.5	4259.6	2291.1	2536.8	2382	2666.1	3035.2	2900.2	2393.9	2754.2	2645.3	2888	3055.5	3148.5	3364.8	3648.7	3800.5	3063.2	3284.3	3398.2
Q1HFZ0	tRNA (cytosine(34)-C(5))-methyltransferase OS=Mus musculus GN=Nsun2 PE=1 SV=2	>sp|Q1HFZ0|NSUN2_MOUSE tRNA (cytosine(34)-C(5))-methyltransferase OS=Mus musculus GN=Nsun2 PE=1 SV=2		High	Master Protein	154.043	50	31	148	31	1	757	85.4	6.58	1651	31	0	0.933	1	0.0304545	4000.8	4287.3	6.25	1.5	4376.3	4000.8	3888.1	4287.3	4216.3	4344.3	3150.5	3258.8	3339.8	2984.9	3145.1	3114.4	2542.1	2602.2	2618.4	3690.2	4216.3	4173.7	3537.2	4047.3	4016.3	2975.7	3432.5	3335
Q9DCX2	ATP synthase subunit d, mitochondrial OS=Mus musculus GN=Atp5h PE=1 SV=3	>sp|Q9DCX2|ATP5H_MOUSE ATP synthase subunit d, mitochondrial OS=Mus musculus GN=Atp5h PE=1 SV=3		High	Master Protein	62.685	71	11	119	11	1	161	18.7	5.69	1092	11	0	0.998	1	0.340001	3995.8	4002.2	3.35	1.93	3778.5	3995.8	4015.4	3978.5	4123.8	4002.2	2091.9	2510.5	2642.6	2756.9	3211.1	3267.5	2248.1	2691.6	2848.9	2661.7	3153.7	2990.9	3371	4055.9	3757.9	2840.8	3412	3192.8
Q9WTM5	RuvB-like 2 OS=Mus musculus GN=Ruvbl2 PE=1 SV=3	>sp|Q9WTM5|RUVB2_MOUSE RuvB-like 2 OS=Mus musculus GN=Ruvbl2 PE=1 SV=3		High	Master Protein	218.869	65	29	198	29	1	463	51.1	5.64	3186	29	0	0.976	1	0.559642	3993.7	4093.6	2.9	1.31	4191.1	3981.1	3993.7	4102.4	4005.8	4093.6	3112.2	3326.8	3432.6	2683.3	2937.8	3077.4	2493.6	2650.1	2833.5	3658.6	4139.9	4066.7	3209.6	3634.6	3578.9	2812.3	3306	3139.3	Acetyl [N-Term]
Q6P5F9	Exportin-1 OS=Mus musculus GN=Xpo1 PE=1 SV=1	>sp|Q6P5F9|XPO1_MOUSE Exportin-1 OS=Mus musculus GN=Xpo1 PE=1 SV=1		High	Master Protein	169.545	31	33	203	33	1	1071	123	6.07	2257	33	0	0.979	1	0.032218	3947.2	4033.8	1.95	2	3977.8	3947.2	3832.8	4033.8	4009.6	4161	2863.6	3215.2	3292.3	2521.7	2771.5	2809.2	2510.6	2711.6	2828.2	3472	4009.6	3997.6	3049.9	3503.6	3480.3	2998.5	3393.1	3382.3
P63158	High mobility group protein B1 OS=Mus musculus GN=Hmgb1 PE=1 SV=2	>sp|P63158|HMGB1_MOUSE High mobility group protein B1 OS=Mus musculus GN=Hmgb1 PE=1 SV=2		High	Master Protein	78.087	47	12	84	11	1	215	24.9	5.74	524	12	0	1.223	1	0.0364144	3937.5	3218.4	12.18	5.9	3620.5	3937.5	4587.9	3394.1	3218.4	3015.7	2606.4	3207.3	3940.9	1700.7	2147.5	2507.3	2262.9	2768.6	3394.1	2921.4	3218.4	2897.3	1961.1	2227.4	1996.3	2508.7	2826.1	2628.2
F6Q8A4	Ribosomal protein S6 kinase alpha-1 (Fragment) OS=Mus musculus GN=Rps6ka1 PE=1 SV=1	>tr|F6Q8A4|F6Q8A4_MOUSE Ribosomal protein S6 kinase alpha-1 (Fragment) OS=Mus musculus GN=Rps6ka1 PE=1 SV=1		High	Master Protein	157.271	51	30	179	19	1	741	83.6	8.78	1740	30	12	0.958	1	0.366207	3911.4	4084.1	0.57	4.6	3911.4	3924	3880.4	4149.5	3801.9	4084.1	2815.8	3196.3	3333.2	2443	2763	2839.5	2498.8	2942.5	3016.1	3571.6	3801.9	3923.7	3001.7	3270.2	3253.5	3221.7	3461.3	3452.4
Q3TEA8	Heterochromatin protein 1-binding protein 3 OS=Mus musculus GN=Hp1bp3 PE=1 SV=1	>sp|Q3TEA8|HP1B3_MOUSE Heterochromatin protein 1-binding protein 3 OS=Mus musculus GN=Hp1bp3 PE=1 SV=1		High	Master Protein	134.077	36	28	165	28	1	554	60.8	9.7	2191	28	0	1.02	1	0.0128484	3899.1	3821.4	2.01	3.47	3893.6	3899.1	4033.2	3821.4	3625.7	3874	2803	3176	3464.4	2416.8	2755.1	3096.5	2564.5	2911.4	3170.4	3289.2	3625.7	3721.9	2833.6	3052.9	3145.4	3005.6	3277.7	3422.8	Acetyl [N-Term]
P48036	Annexin A5 OS=Mus musculus GN=Anxa5 PE=1 SV=1	>sp|P48036|ANXA5_MOUSE Annexin A5 OS=Mus musculus GN=Anxa5 PE=1 SV=1		High	Master Protein	134.817	79	25	198	24	1	319	35.7	4.96	2081	25	0	1.032	1	0.0851201	3898.7	3777.2	4.17	3.82	3687.2	4003.1	3898.7	3777.2	3572.9	3847.7	2403.1	3094.5	3107.1	2421.5	2954	3068	2193.8	2709.2	2766.1	3123.4	3343.2	3353.1	3047.8	3335.8	3419	2697.1	2956.2	3069.6
P25444	40S ribosomal protein S2 OS=Mus musculus GN=Rps2 PE=1 SV=3	>sp|P25444|RS2_MOUSE 40S ribosomal protein S2 OS=Mus musculus GN=Rps2 PE=1 SV=3		High	Master Protein	84.901	44	13	183	13	1	293	31.2	10.24	2240	13	0	0.923	1	0.313027	3892.4	4218.9	8.92	3.51	4272.3	3892.4	3575	4218.9	4216	4479.4	3092.4	3332.8	3181.5	2717.8	2806	2657.5	2541.9	2621.9	2536.4	3729.9	4303	4438.2	3256.7	3795.8	3852.6	3012.5	3488.3	3573.5
O09167	60S ribosomal protein L21 OS=Mus musculus GN=Rpl21 PE=1 SV=3	>sp|O09167|RL21_MOUSE 60S ribosomal protein L21 OS=Mus musculus GN=Rpl21 PE=1 SV=3		High	Master Protein	42.464	48	11	111	11	1	160	18.6	10.49	965	11	0	1.002	1	0.91018	3879.8	3870.3	8.6	6.71	4407.8	3879.8	3758	3870.3	3686.7	4205.5	3111.5	3091.7	3214.3	2877.7	2863	2916.4	2784.8	2864.7	2966.9	3312.4	3686.7	3962.1	3028	3342.5	3676.7	3052.1	3440	3615.1
Q9QUI0	Transforming protein RhoA OS=Mus musculus GN=Rhoa PE=1 SV=1	>sp|Q9QUI0|RHOA_MOUSE Transforming protein RhoA OS=Mus musculus GN=Rhoa PE=1 SV=1		High	Master Protein	69.842	44	10	121	10	1	193	21.8	6.1	1723	10	0	0.892	1	0.999996	3869.1	4338	16.38	6.22	4418.9	3869.1	3170.9	4338	4067.1	4606.7	2280.3	2232.8	1897.1	2885	2855.1	2460.8	3447.6	3225.4	2655.6	2667.7	2966.2	3162.9	3393.9	3690.2	4027.5	3991.3	4422.8	4804.3
Q9WU78	Programmed cell death 6-interacting protein OS=Mus musculus GN=Pdcd6ip PE=1 SV=3	>sp|Q9WU78|PDC6I_MOUSE Programmed cell death 6-interacting protein OS=Mus musculus GN=Pdcd6ip PE=1 SV=3		High	Master Protein	152.662	41	33	177	33	1	869	96	6.52	1795	33	0	0.989	1	0.0264753	3863.9	3907.6	0.76	4.69	3863.9	3878.8	3822.1	4010.8	3658.9	3907.6	2781.6	3159.5	3283.1	2346.9	2683	2749.5	2531.7	2944.6	3004.7	3452.2	3658.9	3754.1	2872.1	3208.6	3225.7	3113.5	3383.7	3442.6
P26443	Glutamate dehydrogenase 1, mitochondrial OS=Mus musculus GN=Glud1 PE=1 SV=1	>sp|P26443|DHE3_MOUSE Glutamate dehydrogenase 1, mitochondrial OS=Mus musculus GN=Glud1 PE=1 SV=1		High	Master Protein	154.994	45	22	195	22	1	558	61.3	8	2756	22	0	0.913	1	0.447978	3861	4230.4	6.22	6.02	3900	3861	3478.6	4230.4	3926	4427.4	2807.6	3145	2988	2280.1	2641.2	2480	3406.3	3866.6	3813.2	3641.2	3926	4253.5	3013.4	3215.6	3413.3	4338.7	4664.9	5038.2
Q9ERU9	E3 SUMO-protein ligase RanBP2 OS=Mus musculus GN=Ranbp2 PE=1 SV=2	>sp|Q9ERU9|RBP2_MOUSE E3 SUMO-protein ligase RanBP2 OS=Mus musculus GN=Ranbp2 PE=1 SV=2		High	Master Protein	202.227	20	47	192	46	1	3053	340.9	6.18	1646	47	1	0.998	1	0.999996	3851.4	3859.7	2.87	1.72	3851.4	3855.6	3665.3	3859.7	3760.9	3885.8	3154.5	3399.5	3546.2	2397.7	2584.6	2771.8	2291.5	2597.1	2600.5	3636.4	4359.7	3969.3	2828.6	3402.3	3198.9	2756	3111.7	3100
Q8VDN2	Sodium/potassium-transporting ATPase subunit alpha-1 OS=Mus musculus GN=Atp1a1 PE=1 SV=1	>sp|Q8VDN2|AT1A1_MOUSE Sodium/potassium-transporting ATPase subunit alpha-1 OS=Mus musculus GN=Atp1a1 PE=1 SV=1		High	Master Protein	183.897	36	31	167	19	1	1023	112.9	5.45	2978	31	12	1.035	1	0.798395	3837.1	3707.7	1.31	2.22	3750.8	3837.7	3837.1	3766.5	3604.8	3707.7	2700.2	3126	3296	2813.8	3110.7	3276.3	1938.4	2291.5	2387.5	3241.9	3604.8	3562.1	3244.5	3691.3	3688	2438.8	2660.1	2622.2
Q5EBP8	Heterogeneous nuclear ribonucleoprotein A1 OS=Mus musculus GN=Hnrnpa1 PE=1 SV=1	>tr|Q5EBP8|Q5EBP8_MOUSE Heterogeneous nuclear ribonucleoprotein A1 OS=Mus musculus GN=Hnrnpa1 PE=1 SV=1		High	Master Protein	123.545	43	17	280	14	1	373	38.8	9.13	4545	17	0	0.972	1	0.999996	3813	3921.8	7.2	13.19	4225.5	3813	3687.4	3119.8	3921.8	3993.3	2887.6	3019.4	3140.8	2758.7	2813.7	2861.6	2747.9	2858.5	2903.5	2653.6	3807.7	3770.2	2440.8	3558.4	3491.2	2546.1	3684.4	3596.8
A2AMW0	Capping protein (Actin filament) muscle Z-line, beta, isoform CRA_a OS=Mus musculus GN=Capzb PE=1 SV=1	>tr|A2AMW0|A2AMW0_MOUSE Capping protein (Actin filament) muscle Z-line, beta, isoform CRA_a OS=Mus musculus GN=Capzb PE=1 SV=1		High	Master Protein	97.324	50	14	124	3	1	260	29.3	6.92	1514	14	15	1.049	1	0.0404725	3807	3630	1.29	1.02	3826.4	3807	3733.9	3630	3598.3	3672.4	2671.2	2909.7	2980.3	2630.9	2957.3	2953.8	2276.6	2564.4	2649.2	3058.7	3364.6	3345.7	3034.3	3368.6	3326.7	2592	2977.2	2929.7
Q922B2	Aspartate--tRNA ligase, cytoplasmic OS=Mus musculus GN=Dars PE=1 SV=2	>sp|Q922B2|SYDC_MOUSE Aspartate--tRNA ligase, cytoplasmic OS=Mus musculus GN=Dars PE=1 SV=2		High	Master Protein	131.45	52	25	229	25	1	501	57.1	6.49	2942	25	0	0.952	1	0.0550779	3798.1	3988.3	7.2	2.02	4220.4	3687.9	3798.1	4038.6	3881.8	3988.3	3055.4	3004	3144.2	2755.4	2867.3	3037.5	2367.6	2435.4	2694.7	3476.1	3881.8	3831.7	3178.9	3703.2	3669.2	2757.9	3112	3058.7
Q99PT1	Rho GDP-dissociation inhibitor 1 OS=Mus musculus GN=Arhgdia PE=1 SV=3	>sp|Q99PT1|GDIR1_MOUSE Rho GDP-dissociation inhibitor 1 OS=Mus musculus GN=Arhgdia PE=1 SV=3		High	Master Protein	85.74	68	10	126	10	1	204	23.4	5.2	1092	10	0	0.975	1	0.290213	3786.6	3882.6	4.74	2.95	3912.5	3786.6	3561.4	3882.6	3751.7	3979.1	2727.6	3084.4	3109.5	2573	2858.2	2763.8	2327.8	2495	2473.5	3341.8	3718.5	3764.7	3110.8	3422.6	3623.7	2764.8	3104.1	3174.4	Acetyl [N-Term]
Q9DBG3	AP-2 complex subunit beta OS=Mus musculus GN=Ap2b1 PE=1 SV=1	>sp|Q9DBG3|AP2B1_MOUSE AP-2 complex subunit beta OS=Mus musculus GN=Ap2b1 PE=1 SV=1		High	Master Protein	154.527	35	27	156	16	1	937	104.5	5.38	1817	27	11	1.005	1	0.999996	3777.3	3757.4	4.54	2.53	3827.2	3777.3	3514.3	3757.4	3662.9	3853.2	2755.2	3076.8	3018.7	2095.6	2475.2	2543.3	2602.1	2985.7	2971.2	3234.1	3662.9	3701.9	2620.6	2909.2	3023.3	3157.3	3570	3657.4
O35129	Prohibitin-2 OS=Mus musculus GN=Phb2 PE=1 SV=1	>sp|O35129|PHB2_MOUSE Prohibitin-2 OS=Mus musculus GN=Phb2 PE=1 SV=1		High	Master Protein	106.555	66	19	179	19	1	299	33.3	9.83	2588	19	0	1.003	1	0.231511	3771.2	3760.8	3.36	2.78	3886.4	3633.8	3771.2	3760.8	3918.6	3718	2851.1	3061.5	3239.4	2005	2268.6	2471.7	2312.3	2447.7	2692.9	3276.8	3939.4	3692.1	2486.2	2924.6	2741.7	2685.4	3242.2	2966.1
Q9Z2X1	Heterogeneous nuclear ribonucleoprotein F OS=Mus musculus GN=Hnrnpf PE=1 SV=3	>sp|Q9Z2X1|HNRPF_MOUSE Heterogeneous nuclear ribonucleoprotein F OS=Mus musculus GN=Hnrnpf PE=1 SV=3		High	Master Protein	103.771	43	12	272	10	1	415	45.7	5.49	4283	12	0	0.971	1	0.398023	3761.2	3872.8	6.15	2.38	4042.2	3761.2	3578.8	3872.8	3820.5	4001	2910	3063.7	3074.1	2647.8	2882	2960.4	2129.9	2321.9	2390.7	3333.4	3820.5	3843.9	3083.3	3592.6	3518.1	2479.7	2807.7	2780.1	Acetyl [N-Term]
Q9EQH2	Endoplasmic reticulum aminopeptidase 1 OS=Mus musculus GN=Erap1 PE=1 SV=2	>sp|Q9EQH2|ERAP1_MOUSE Endoplasmic reticulum aminopeptidase 1 OS=Mus musculus GN=Erap1 PE=1 SV=2		High	Master Protein	107.945	28	22	126	22	1	930	106.5	6.2	1138	22	0	0.966	1	0.0049783	3751.8	3882.3	2.25	4.26	3810.1	3751.8	3644.3	3882.3	3603.7	3883.7	2742.9	3056	3130.4	2496.9	2833.2	2886.3	1693.5	1859.6	2013.6	3344.6	3603.7	3793.4	3037.4	3282.5	3395.4	2043	2211.7	2298.9
Q3THE2	Myosin regulatory light chain 12B OS=Mus musculus GN=Myl12b PE=1 SV=2	>sp|Q3THE2|ML12B_MOUSE Myosin regulatory light chain 12B OS=Mus musculus GN=Myl12b PE=1 SV=2		High	Master Protein	80.597	63	10	137	1	1	172	19.8	4.84	2626	10	12	1.085	1	0.00384204	3743.7	3451.6	5.93	2.05	3603.5	3743.7	4043.9	3451.6	3453.1	3331	2415.5	2931.4	3226.4	2352.6	2762.6	3138.3	2150	2668.2	2980.7	2834.5	3161.4	2965	2733.1	3133.1	2913.1	2464.6	2894.4	2657.4
A0A1W2P7Q9	Myosin light polypeptide 6 OS=Mus musculus GN=Myl6 PE=1 SV=1	>tr|A0A1W2P7Q9|A0A1W2P7Q9_MOUSE Myosin light polypeptide 6 OS=Mus musculus GN=Myl6 PE=1 SV=1		High	Master Protein	79.149	68	11	142	2	1	158	17.7	4.65	1828	11	8	1.017	1	0.00234029	3742.1	3679.1	3.92	3.94	3514	3742.1	3780.9	3792.7	3506.1	3679.1	2134.6	2640.4	2761.8	2294.2	2761.4	2934.2	2322.8	2846.3	2984.6	2785.8	2989.5	2945.2	2967.3	3181.2	3216.5	3010.2	3251.4	3189.1	Acetyl [N-Term]
P47963	60S ribosomal protein L13 OS=Mus musculus GN=Rpl13 PE=1 SV=3	>sp|P47963|RL13_MOUSE 60S ribosomal protein L13 OS=Mus musculus GN=Rpl13 PE=1 SV=3		High	Master Protein	48.885	35	9	166	9	1	211	24.3	11.55	2693	9	0	0.968	1	0.857521	3727.3	3849.5	2.2	0.27	3769.7	3727.3	3612	3849.5	3836.4	3856.6	2715.8	3036.1	3102.6	2461.1	2799	2865.6	1986	2113.1	2284.7	3411.7	3916.4	3913	3011.7	3480.9	3371.7	2294.8	2673.4	2653.2
Q9Z204	Heterogeneous nuclear ribonucleoproteins C1/C2 OS=Mus musculus GN=Hnrnpc PE=1 SV=1	>sp|Q9Z204|HNRPC_MOUSE Heterogeneous nuclear ribonucleoproteins C1/C2 OS=Mus musculus GN=Hnrnpc PE=1 SV=1		High	Master Protein	107.05	40	17	144	17	1	313	34.4	5.05	2019	17	0	1.038	1	0.289818	3709.3	3574.8	1.67	0.61	3654.6	3709.3	3778.6	3605.7	3574.8	3563.2	2180.4	2595.6	2695.6	2386	2737.2	2932.4	2444.6	2864.9	2995	2579	3034.1	2887.1	2821	3243.5	3115.2	2961	3374.9	3267.1	Acetyl [N-Term]
Q9JIF0	Protein arginine N-methyltransferase 1 OS=Mus musculus GN=Prmt1 PE=1 SV=1	>sp|Q9JIF0|ANM1_MOUSE Protein arginine N-methyltransferase 1 OS=Mus musculus GN=Prmt1 PE=1 SV=1		High	Master Protein	144.893	64	22	132	8	1	371	42.4	5.43	1602	22	13	0.956	1	0.469333	3690.3	3858.9	7.73	3.01	4119	3690.3	3558.6	3858.9	3699	3922.6	2507.5	2652.1	2913.8	3241	3329.2	3454	2450.7	2485.8	2524.8	2955.1	3374	3285.5	3671.8	4193	4149.5	2755.4	3060.5	3129.3
E9PWQ3	Collagen, type VI, alpha 3 OS=Mus musculus GN=Col6a3 PE=1 SV=2	>tr|E9PWQ3|E9PWQ3_MOUSE Collagen, type VI, alpha 3 OS=Mus musculus GN=Col6a3 PE=1 SV=2		High	Master Protein	174.508	15	38	147	38	1	3284	353.7	6.93	1187	38	0	1.899	1	0.717692	3655.6	1925.2	49.79	25.11	1354.7	3655.6	4285	1485.8	2468.1	1925.2	1420.4	4175.9	5079.1	769.7	2697.6	3325.4	806	2344.7	2783.7	1862.4	3704.4	2689.4	1044.5	2239.4	1594.1	1060.9	1996.8	1535.9
Q8JZQ9	Eukaryotic translation initiation factor 3 subunit B OS=Mus musculus GN=Eif3b PE=1 SV=1	>sp|Q8JZQ9|EIF3B_MOUSE Eukaryotic translation initiation factor 3 subunit B OS=Mus musculus GN=Eif3b PE=1 SV=1		High	Master Protein	209.695	47	28	188	28	1	803	91.3	5.02	2893	28	0	0.972	1	0.041764	3648.2	3752.7	4.35	2.31	3906.8	3648.2	3608.5	3752.7	3660.4	3833.4	2812.5	2971.6	3099.6	2581.7	2825.1	3091.7	2099.2	2312.4	2433.3	3265.1	3660.4	3694.9	2936	3668.9	3351.4	2498.3	2958.9	2841.9
F6RPJ9	Insulin-degrading enzyme (Fragment) OS=Mus musculus GN=Ide PE=1 SV=1	>tr|F6RPJ9|F6RPJ9_MOUSE Insulin-degrading enzyme (Fragment) OS=Mus musculus GN=Ide PE=1 SV=1		High	Master Protein	145.43	37	34	201	34	1	987	114.2	6.27	1498	34	0	0.885	1	0.621975	3625.8	4097.3	17.75	2.58	2741.5	3905.9	3625.8	4097.8	3917.3	4097.3	2220	3399.9	3409.9	1731.3	2616.1	2719.3	1631.1	2631	2572.5	3813.4	4172	4167.3	3112.5	3373.5	3381.6	2926	3241.1	3268.7
Q61881	DNA replication licensing factor MCM7 OS=Mus musculus GN=Mcm7 PE=1 SV=1	>sp|Q61881|MCM7_MOUSE DNA replication licensing factor MCM7 OS=Mus musculus GN=Mcm7 PE=1 SV=1		High	Master Protein	197.981	58	33	171	33	1	719	81.2	6.37	2220	33	0	0.989	1	0.0163899	3623	3662.6	1.87	2.88	3654.6	3623	3525.7	3770.2	3662.6	3559.3	2770.5	2951.1	3028.5	2362	2731.7	2760.2	2174.4	2330.8	2458.5	3264.4	3662.6	3518.3	2949.7	3359.5	3111.8	2604.7	2925.9	2774.2
Q3U7R1	Extended synaptotagmin-1 OS=Mus musculus GN=Esyt1 PE=1 SV=2	>sp|Q3U7R1|ESYT1_MOUSE Extended synaptotagmin-1 OS=Mus musculus GN=Esyt1 PE=1 SV=2		High	Master Protein	175.71	35	34	149	34	1	1092	121.5	5.95	1829	34	0	1.062	1	0.129772	3613.7	3402.7	1.77	2.44	3546.3	3673.9	3613.7	3402.7	3385.8	3538.8	2553	2992.6	3104.1	2320.9	2849.6	2945.4	1984.4	2407.3	2510.2	2928.8	3385.8	3399.8	2808.8	3252.7	3215.6	2369.2	2773.7	2763.2
E9QAS5	Chromodomain-helicase-DNA-binding protein 4 OS=Mus musculus GN=Chd4 PE=1 SV=1	>tr|E9QAS5|E9QAS5_MOUSE Chromodomain-helicase-DNA-binding protein 4 OS=Mus musculus GN=Chd4 PE=1 SV=1		High	Master Protein	308.04	33	50	258	35	1	1922	218.5	5.86	3424	50	16	1.004	1	0.11498	3609.9	3595.7	7.11	1.21	3521.7	3609.9	4016.8	3595.7	3623	3538	3135	3512.8	3801.6	1969.4	2276.5	2532.6	2095.3	2431.6	2849.9	3685.6	4118.7	4000.5	2356.8	2679.5	2610.6	2567.5	2997.6	2822.5
Q9CZN7	Serine hydroxymethyltransferase OS=Mus musculus GN=Shmt2 PE=1 SV=1	>tr|Q9CZN7|Q9CZN7_MOUSE Serine hydroxymethyltransferase OS=Mus musculus GN=Shmt2 PE=1 SV=1		High	Master Protein	201.982	64	25	235	24	1	504	55.7	8.47	3465	25	2	0.932	1	0.0209308	3574.3	3836.7	2.69	1.74	3729.5	3550.5	3574.3	3734.8	3836.7	3859.1	2512.1	2578.1	2685.1	2434.9	2620	2773.8	2401.7	2607.9	2778.8	2912.4	3441.3	3385	2922	3481.2	3373.9	2960.5	3534.5	3428.9
Q61171	Peroxiredoxin-2 OS=Mus musculus GN=Prdx2 PE=1 SV=3	>sp|Q61171|PRDX2_MOUSE Peroxiredoxin-2 OS=Mus musculus GN=Prdx2 PE=1 SV=3		High	Master Protein	67.596	69	10	109	10	1	198	21.8	5.41	1500	10	0	0.923	1	0.00385819	3563.8	3860.2	7.65	2.42	3878.2	3563.8	3330.6	3860.2	3923.9	3740.7	2835.4	2984.2	2860.9	2532	2629.8	2622.9	2052	2182.4	2101.9	3412.3	3986.5	3659.9	3020.1	3560.3	3270.4	2501.8	2909	2644.9
O88342	WD repeat-containing protein 1 OS=Mus musculus GN=Wdr1 PE=1 SV=3	>sp|O88342|WDR1_MOUSE WD repeat-containing protein 1 OS=Mus musculus GN=Wdr1 PE=1 SV=3		High	Master Protein	163.386	48	23	182	23	1	606	66.4	6.6	2837	23	0	0.993	1	0.313264	3560.5	3586.2	7.23	5.89	3816.6	3560.5	3302	3586.2	3371.5	3793.4	2747.6	2900.2	2836.3	2677.5	2892	2812.6	2009.6	2175.4	2146.3	3086.7	3371.5	3644.4	3080.6	3428.5	3620.9	2323.6	2525.8	2673.6
P97496	SWI/SNF complex subunit SMARCC1 OS=Mus musculus GN=Smarcc1 PE=1 SV=2	>sp|P97496|SMRC1_MOUSE SWI/SNF complex subunit SMARCC1 OS=Mus musculus GN=Smarcc1 PE=1 SV=2		High	Master Protein	121.13	25	22	152	15	1	1104	122.8	5.73	1340	22	9	1.02	1	0.0920716	3558.5	3489.7	3.97	2.94	3796.1	3536.2	3558.5	3612.4	3408.1	3489.7	2850.6	2822.4	3075.8	2478.4	2636.7	2761.6	2130.4	2382	2519.1	3109.3	3320.2	3298.1	2981.8	3279.7	3298.7	2572.9	2819.8	2784	Acetyl [N-Term]
Q9Z1Q5	Chloride intracellular channel protein 1 OS=Mus musculus GN=Clic1 PE=1 SV=3	>sp|Q9Z1Q5|CLIC1_MOUSE Chloride intracellular channel protein 1 OS=Mus musculus GN=Clic1 PE=1 SV=3		High	Master Protein	96.302	67	15	163	15	1	241	27	5.17	2749	15	0	0.954	1	0.0295438	3546.3	3718.7	4.21	3.09	3546.3	3561.7	3301.3	3764.6	3549	3718.7	2972.7	3208.2	3264.3	2315.3	2628.3	2562	1639.2	1847.2	1862.2	3600.7	3858.3	4040.8	2945.3	3220.1	3251.1	2032.1	2258.7	2247.6	Acetyl [N-Term]
Q8CAQ8	MICOS complex subunit Mic60 OS=Mus musculus GN=Immt PE=1 SV=1	>sp|Q8CAQ8|MIC60_MOUSE MICOS complex subunit Mic60 OS=Mus musculus GN=Immt PE=1 SV=1		High	Master Protein	142.769	44	31	152	10	1	757	83.8	6.61	2072	31	19	0.999	1	0.964302	3511.2	3515.4	2.85	2.05	3458.4	3511.2	3653.8	3506.9	3637.2	3515.4	3353.9	3845.4	4231.5	2257.9	2591	2835.5	2057.2	2337.8	2584.3	4042.1	4905.3	4577.3	2743.4	3288.4	3073.4	2504.1	3009.4	2783.3
A0A0R4J0Q5	Lamin-B2 OS=Mus musculus GN=Lmnb2 PE=1 SV=1	>tr|A0A0R4J0Q5|A0A0R4J0Q5_MOUSE Lamin-B2 OS=Mus musculus GN=Lmnb2 PE=1 SV=1		High	Master Protein	175.968	49	32	183	26	1	615	69	5.55	2492	32	0	1.157	1	0.0626606	3496.7	3021.4	9.1	1.95	2983.1	3496.7	3519.5	3021.4	3090.5	2973.1	2537.7	3364.3	3683.2	1947.6	2580.3	2731.3	1633.5	2069.4	2234.8	3033.5	3605.2	3369.2	2363.8	2804.1	2599.3	1852.8	2166.2	1978
Q8BP67	60S ribosomal protein L24 OS=Mus musculus GN=Rpl24 PE=1 SV=2	>sp|Q8BP67|RL24_MOUSE 60S ribosomal protein L24 OS=Mus musculus GN=Rpl24 PE=1 SV=2		High	Master Protein	63.576	43	11	135	11	1	157	17.8	11.25	1366	11	0	0.94	1	0.999996	3471.9	3693.3	9.92	4.86	3471.9	3497	2918.8	3693.3	3643.6	3983.4	1707.1	1944.7	1787.1	2266.7	2580.5	2265.1	2332.6	2678.7	2367.8	2199	2541.6	2661	2889.5	3306	3482.6	2995.7	3441.9	3563.6
Q60597	2-oxoglutarate dehydrogenase, mitochondrial OS=Mus musculus GN=Ogdh PE=1 SV=3	>sp|Q60597|ODO1_MOUSE 2-oxoglutarate dehydrogenase, mitochondrial OS=Mus musculus GN=Ogdh PE=1 SV=3		High	Master Protein	148.786	39	33	185	25	1	1023	116.4	6.83	1847	33	8	0.968	1	0.629369	3469.2	3585.6	0.66	1.82	3483.7	3439	3469.2	3531	3661.1	3585.6	2722	2998.7	3246	2274.4	2537.7	2692.3	1897.6	2182.8	2315.4	3263.5	3860.2	3664	2762.5	3321.8	3134.8	2389.4	2827.3	2662.9
Q9JIX8	Apoptotic chromatin condensation inducer in the nucleus OS=Mus musculus GN=Acin1 PE=1 SV=3	>sp|Q9JIX8|ACINU_MOUSE Apoptotic chromatin condensation inducer in the nucleus OS=Mus musculus GN=Acin1 PE=1 SV=3		High	Master Protein	123.101	22	22	117	7	1	1338	150.6	5.91	2072	22	15	0.995	1	0.093966	3465.1	3481.5	2.26	2.43	3533.8	3377.8	3465.1	3481.5	3338.3	3484	2544	2751.4	2976.4	2335.7	2636.8	2828.7	1988.1	2200	2363.6	2996.6	3338.3	3347.2	2809.2	3184.8	3147.3	2353.9	2681.5	2637.7
P19253	60S ribosomal protein L13a OS=Mus musculus GN=Rpl13a PE=1 SV=4	>sp|P19253|RL13A_MOUSE 60S ribosomal protein L13a OS=Mus musculus GN=Rpl13a PE=1 SV=4		High	Master Protein	48.051	38	10	127	10	1	203	23.4	11.02	1853	10	0	0.939	1	0.130055	3463.6	3687.6	2.5	2.32	3463.6	3531.4	3360.2	3611.1	3687.6	3782.2	2512.3	2904.8	2885.4	2261.3	2605.9	2607.7	2049.5	2315.2	2397.2	3246.1	3694.8	3709.1	2821.2	3345.9	3306.7	2578.5	3002	2967.8	Acetyl [N-Term]
E9Q1G8	Septin-7 OS=Mus musculus GN=Sept7 PE=1 SV=2	>tr|E9Q1G8|E9Q1G8_MOUSE Septin-7 OS=Mus musculus GN=Sept7 PE=1 SV=2		High	Master Protein	127.946	55	24	151	23	1	437	50.6	8.57	2215	24	1	1.008	1	0.00513063	3460.4	3432.4	0.61	1.96	3487.6	3445.8	3460.4	3461.4	3333.9	3432.4	2583.6	2886.6	2972.4	2040	2264.5	2347.4	2075	2321.1	2456.8	3086.6	3467.2	3484.6	2363.9	2687.2	2615.4	2471.6	2758.4	2738.3
Q99LX0	Protein DJ-1 OS=Mus musculus GN=Park7 PE=1 SV=1	>sp|Q99LX0|PARK7_MOUSE Protein DJ-1 OS=Mus musculus GN=Park7 PE=1 SV=1		High	Master Protein	107.106	64	11	108	11	1	189	20	6.77	1229	11	0	0.991	1	0.173916	3456	3488.6	10.89	2.82	3986.5	3456	3231.8	3605.9	3409.6	3488.6	2869.9	2815.1	2776	2369.7	2410.3	2410.1	2375.8	2495.2	2449.6	3103.7	3409.6	3351.6	2612.5	2936.2	2821.6	2694.1	2962	2895.2
P61161	Actin-related protein 2 OS=Mus musculus GN=Actr2 PE=1 SV=1	>sp|P61161|ARP2_MOUSE Actin-related protein 2 OS=Mus musculus GN=Actr2 PE=1 SV=1		High	Master Protein	115.97	44	13	151	13	1	394	44.7	6.74	1633	13	0	1.017	1	0.0493155	3449.5	3390.4	3.88	3.22	3488.4	3449.5	3243.5	3390.4	3225.5	3428.6	2451.3	2787.7	2780.3	2277.5	2545.5	2517.1	2240	2523.3	2368.8	2848.5	3157.6	3245.5	2652.5	2926.6	2997.5	2610.5	2830.7	2959.5
Q9CZU6	Citrate synthase, mitochondrial OS=Mus musculus GN=Cs PE=1 SV=1	>sp|Q9CZU6|CISY_MOUSE Citrate synthase, mitochondrial OS=Mus musculus GN=Cs PE=1 SV=1		High	Master Protein	101.613	37	15	155	8	1	464	51.7	8.57	2006	15	8	0.974	1	0.154764	3440.5	3533	6.05	1.09	3780.5	3385.5	3440.5	3500.4	3576.9	3533	2405.6	2679	2797.4	2468.2	2928.8	3025.6	2711	2280.5	2441	3012.9	3473.2	3394.2	3021.9	3676.2	3482.9	2470.4	2959.5	2777.7
Q60710	Deoxynucleoside triphosphate triphosphohydrolase SAMHD1 OS=Mus musculus GN=Samhd1 PE=1 SV=2	>sp|Q60710|SAMH1_MOUSE Deoxynucleoside triphosphate triphosphohydrolase SAMHD1 OS=Mus musculus GN=Samhd1 PE=1 SV=2		High	Master Protein	130.369	46	26	134	22	1	627	72.6	7.96	1000	26	5	1.069	1	0.00051497	3439.6	3218.7	3.81	2.11	3309.6	3571.4	3439.6	3218.7	3172.3	3306.3	2916.9	3515.2	3551.6	1961.7	2302.7	2319.8	1969.1	2405.7	2440.4	3175.9	3735.5	3783.7	2200.4	2619.1	2638.9	2298.3	2624.7	2637.7	Acetyl [N-Term]
H7BX95	Serine/arginine-rich-splicing factor 1 OS=Mus musculus GN=Srsf1 PE=1 SV=1	>tr|H7BX95|H7BX95_MOUSE Serine/arginine-rich-splicing factor 1 OS=Mus musculus GN=Srsf1 PE=1 SV=1		High	Master Protein	53.946	43	12	117	12	1	253	28.3	10.08	1496	12	0	1.04	1	0.249869	3429.1	3298.3	16.91	1.77	3429.1	2902.5	4073.6	3298.3	3307.3	3202.9	2379.7	2221.4	3381.1	2378.7	2329	3386.5	2040.2	1955.1	2890.2	2750.3	3232.7	2920.5	2723.7	3271.4	3072.8	2355.1	2736.4	2555.2
P07742	Ribonucleoside-diphosphate reductase large subunit OS=Mus musculus GN=Rrm1 PE=1 SV=2	>sp|P07742|RIR1_MOUSE Ribonucleoside-diphosphate reductase large subunit OS=Mus musculus GN=Rrm1 PE=1 SV=2		High	Master Protein	156.583	40	26	146	26	1	792	90.2	6.7	1788	26	0	0.934	1	0.999996	3427.7	3670	3.9	2.51	3588.2	3427.7	3321	3521.8	3687.7	3670	2440.8	2551.9	2613	2393.5	2637.2	2653.9	2134.9	2308.9	2356.2	2914	3534.8	3364.8	2909.4	3517.2	3250.7	2514.7	3051.2	2927.8
Q9WTP6	Adenylate kinase 2, mitochondrial OS=Mus musculus GN=Ak2 PE=1 SV=5	>sp|Q9WTP6|KAD2_MOUSE Adenylate kinase 2, mitochondrial OS=Mus musculus GN=Ak2 PE=1 SV=5		High	Master Protein	93.541	58	13	99	13	1	239	26.5	7.39	1052	13	0	0.958	1	0.369378	3424	3574.2	3.26	1.81	3527.5	3424	3304.8	3574.2	3463.2	3574.3	2568.3	2818.3	2989.1	2303	2526.7	2564.7	1912.2	2152.3	2250.2	3142.3	3463.2	3433.9	2796.3	3183.2	3173.9	2449	2746.1	2712.4
Q8VEE4	Replication protein A 70 kDa DNA-binding subunit OS=Mus musculus GN=Rpa1 PE=1 SV=1	>sp|Q8VEE4|RFA1_MOUSE Replication protein A 70 kDa DNA-binding subunit OS=Mus musculus GN=Rpa1 PE=1 SV=1		High	Master Protein	135.518	38	22	148	22	1	623	69	7.91	1776	22	0	0.927	1	0.0784363	3405	3671.2	5.7	0.8	3718	3405	3349.2	3701	3671.2	3642.7	2203.2	2284.4	2330.6	2557.7	2629.2	2622.5	2212.1	2293.6	2376.2	2554.6	2938.9	3007.4	3003.9	3398.1	3459	2642.7	3037.5	2906
P10639	Thioredoxin OS=Mus musculus GN=Txn PE=1 SV=3	>sp|P10639|THIO_MOUSE Thioredoxin OS=Mus musculus GN=Txn PE=1 SV=3		High	Master Protein	67.803	90	9	108	9	1	105	11.7	4.92	1378	9	0	0.933	1	0.935428	3404.4	3647.5	12.71	2.61	4017	3404.4	3145.5	3647.5	3524	3710.2	3162.5	3153	3086.8	2000.3	1959.5	1853.8	2390	2293.2	2231.7	3496.6	4017.5	3852.9	2245.4	2552.9	2461.5	2604.5	2915.7	2959.9
F8WHL2	Coatomer subunit alpha OS=Mus musculus GN=Copa PE=1 SV=1	>tr|F8WHL2|F8WHL2_MOUSE Coatomer subunit alpha OS=Mus musculus GN=Copa PE=1 SV=1		High	Master Protein	147.58	34	34	169	34	1	1233	139.3	7.58	1698	34	0	0.981	1	0.0109296	3400.5	3466.6	2.97	2.65	3400.5	3411.5	3234.2	3466.6	3372.5	3556.1	2448	2778.8	2778.1	2041.1	2357.9	2361	2074.3	2309.8	2323.6	2983.8	3386.1	3416.4	2442.8	2823.5	2841.9	2484.8	2790.4	2849.3
Q8CIN4	Serine/threonine-protein kinase PAK 2 OS=Mus musculus GN=Pak2 PE=1 SV=1	>sp|Q8CIN4|PAK2_MOUSE Serine/threonine-protein kinase PAK 2 OS=Mus musculus GN=Pak2 PE=1 SV=1		High	Master Protein	113.295	50	18	136	14	1	524	57.9	5.77	2025	18	4	0.988	1	0.159928	3396.8	3438.5	3.82	2.76	3501.8	3396.8	3245.1	3457.8	3286.6	3438.5	2397.1	2554.6	2684.2	2344	2566	2621.1	2083.5	2288.1	2302.4	2770.3	3124.9	3105.1	2835	3064.4	3160.5	2469	2719.3	2743.1
P14685	26S proteasome non-ATPase regulatory subunit 3 OS=Mus musculus GN=Psmd3 PE=1 SV=3	>sp|P14685|PSMD3_MOUSE 26S proteasome non-ATPase regulatory subunit 3 OS=Mus musculus GN=Psmd3 PE=1 SV=3		High	Master Protein	117.874	57	26	154	26	1	530	60.7	8.44	1246	26	0	0.994	1	0.0644354	3395.4	3416.6	1.86	2.13	3498.5	3382.2	3395.4	3416.6	3471.1	3327.5	2233.8	2466.7	2514.9	2284.1	2495.8	2635	2269.2	2455	2679.8	2595.8	3140.4	2940.8	2673	3149.4	2909.1	2626.4	3155.7	2912.1
Q00612	Glucose-6-phosphate 1-dehydrogenase X OS=Mus musculus GN=G6pdx PE=1 SV=3	>sp|Q00612|G6PD1_MOUSE Glucose-6-phosphate 1-dehydrogenase X OS=Mus musculus GN=G6pdx PE=1 SV=3		High	Master Protein	156.394	58	27	180	27	1	515	59.2	6.49	1732	27	0	0.965	1	0.862874	3394.8	3519.6	6.44	1.19	3394.8	3436.4	3050.2	3519.6	3448.3	3521.7	2367.5	2696.3	2485.5	2216.4	2535.8	2367.1	2328.9	2702.1	2585.5	2903.2	3215.2	3149.2	2753.6	3128.8	3078.9	2898	3248.8	3190.7	Acetyl [N-Term]
P41105	60S ribosomal protein L28 OS=Mus musculus GN=Rpl28 PE=1 SV=2	>sp|P41105|RL28_MOUSE 60S ribosomal protein L28 OS=Mus musculus GN=Rpl28 PE=1 SV=2		High	Master Protein	42.741	52	9	92	9	1	137	15.7	12.02	1070	9	0	0.978	1	0.999996	3393.6	3469.5	9.77	1.63	3945.2	3393.6	3305.3	3458.8	3469.5	3562.2	1806.8	1929.3	2081.6	2575.7	2504.2	2565.1	2969.2	2397.7	2492	2034.7	2378.2	2420.2	2706	3157.6	3114.3	2578.5	2870.6	3009.6	Acetyl [N-Term]
P14115	60S ribosomal protein L27a OS=Mus musculus GN=Rpl27a PE=1 SV=5	>sp|P14115|RL27A_MOUSE 60S ribosomal protein L27a OS=Mus musculus GN=Rpl27a PE=1 SV=5		High	Master Protein	37.555	32	7	58	7	1	148	16.6	11.12	362	7	0	0.89	1	0.999996	3391.6	3812.8	10.67	5.5	3766.7	3391.6	3041.2	3812.8	3686.7	4101.6	1754.4	1741.4	1674.5	2800.2	2568.6	2360.1	2241.1	2284.6	2180.4	2094.8	2325.1	2524.7	3233.9	3582.1	3949.7	2722.5	3050.3	3272.1
Q9R1P4	Proteasome subunit alpha type-1 OS=Mus musculus GN=Psma1 PE=1 SV=1	>sp|Q9R1P4|PSA1_MOUSE Proteasome subunit alpha type-1 OS=Mus musculus GN=Psma1 PE=1 SV=1		High	Master Protein	105.044	79	17	134	17	1	263	29.5	6.46	1521	17	0	0.971	1	0.624211	3353.1	3451.6	3.01	1.9	3226.7	3425.1	3353.1	3451.6	3346.4	3465.2	2637.2	2915.4	3010.7	2106.6	2527.5	2602.2	1909.5	2230.7	2321.3	3274.6	3633.5	3531	2689.5	3036.3	2915.5	2464.6	2750.5	2764.4
Q99MN1	Lysine--tRNA ligase OS=Mus musculus GN=Kars PE=1 SV=1	>sp|Q99MN1|SYK_MOUSE Lysine--tRNA ligase OS=Mus musculus GN=Kars PE=1 SV=1		High	Master Protein	117.497	35	23	129	23	1	595	67.8	5.94	1250	23	0	0.979	1	0.3298	3328	3399.7	6.72	1.77	3608.7	3328	3161.1	3352.9	3399.7	3472.9	2309.3	2352.6	2412.6	2365.3	2455.8	2453.2	2147.1	2337.8	2457.8	2587	2925.4	2914.2	2623.2	3084.7	3095.3	2543.6	2913.8	2770.6	Acetyl [N-Term]
Q76MZ3	Serine/threonine-protein phosphatase 2A 65 kDa regulatory subunit A alpha isoform OS=Mus musculus GN=Ppp2r1a PE=1 SV=3	>sp|Q76MZ3|2AAA_MOUSE Serine/threonine-protein phosphatase 2A 65 kDa regulatory subunit A alpha isoform OS=Mus musculus GN=Ppp2r1a PE=1 SV=3		High	Master Protein	143.138	48	24	155	17	1	589	65.3	5.11	2407	24	6	0.976	1	0.132892	3320	3402.2	5.54	2.39	3490.4	3320	3123.8	3457.5	3297.9	3402.2	2366.1	2566.3	2505.7	2278.8	2449.9	2424.2	2241.7	2399.3	2482.4	2839.3	3235.1	3219.9	2705	2992.3	2974.4	2647.7	2945	3121.8	Acetyl [N-Term]
Q91VM5	RNA binding motif protein, X-linked-like-1 OS=Mus musculus GN=Rbmxl1 PE=1 SV=1	>sp|Q91VM5|RMXL1_MOUSE RNA binding motif protein, X-linked-like-1 OS=Mus musculus GN=Rbmxl1 PE=1 SV=1		High	Master Protein	46.913	26	11	113	2	1	388	42.1	9.99	1074	11	9	0.983	1	0.00051497	3294.5	3351.5	1.78	1.22	3394.8	3289.9	3294.5	3415.4	3338.4	3351.5	2066	2309.7	2400.4	2242.7	2458	2559.6	2019.8	2216.1	2337.4	2532.8	2884.2	2765.4	2672.1	3029	2930.1	2498.4	2818.5	2690.1
P08228	Superoxide dismutase [Cu-Zn] OS=Mus musculus GN=Sod1 PE=1 SV=2	>sp|P08228|SODC_MOUSE Superoxide dismutase [Cu-Zn] OS=Mus musculus GN=Sod1 PE=1 SV=2		High	Master Protein	56.406	56	11	84	11	1	154	15.9	6.51	1407	11	0	0.965	1	0.218461	3285.2	3404	9.72	4	3597	3285.2	2959.4	3518	3248	3404	2665.2	2781.2	2675.1	2131	2060.2	2045.1	2140.1	2212.9	2099.7	3045.9	3341.7	3414.2	2391.9	2585.4	2643.5	2512	2687.4	2715.6
P13634	Carbonic anhydrase 1 OS=Mus musculus GN=Ca1 PE=1 SV=4	>sp|P13634|CAH1_MOUSE Carbonic anhydrase 1 OS=Mus musculus GN=Ca1 PE=1 SV=4		High	Master Protein	74.07	70	12	106	12	1	261	28.3	6.96	1959	12	0	0.816	1	0.00907517	3283.5	4024.7	22.26	10.58	4347.3	3283.5	2835.1	4185.4	4024.7	3409.4	3129.6	2674.6	2506.7	2952	2505.9	2200.2	2484	2111.8	1944.8	3642.2	4024.7	3290.3	3274.5	3661.2	2980.7	2949.6	3262.6	2647.1	Acetyl [N-Term]
Q9EQU5	Protein SET OS=Mus musculus GN=Set PE=1 SV=1	>sp|Q9EQU5|SET_MOUSE Protein SET OS=Mus musculus GN=Set PE=1 SV=1		High	Master Protein	85.047	41	15	129	15	1	289	33.4	4.32	1511	15	0	1.109	1	0.718484	3279.5	2958.5	6.19	2.29	3390.7	3003.1	3279.5	2958.5	2888.5	3023.6	2441	2446.2	2817	1974.2	1990.4	2256.9	2155.8	2210.8	2439.5	2546.4	2888.5	2904.9	2107.3	2286.9	2392.2	2205.5	2580.1	2598.1
P24369	Peptidyl-prolyl cis-trans isomerase B OS=Mus musculus GN=Ppib PE=1 SV=2	>sp|P24369|PPIB_MOUSE Peptidyl-prolyl cis-trans isomerase B OS=Mus musculus GN=Ppib PE=1 SV=2		High	Master Protein	65.12	61	14	108	14	1	216	23.7	9.55	1160	14	0	1.101	1	0.0672235	3274.1	2973	2.84	2.09	3157	3339.6	3274.1	2973	3024.7	2901.4	2272.7	2720.3	2812.4	2100.1	2558.2	2667.9	1687	2038.4	2207	2630	3024.7	2846.8	2326	2788.4	2536.6	1968.3	2262.1	2091.3
Q91VC3	Eukaryotic initiation factor 4A-III OS=Mus musculus GN=Eif4a3 PE=1 SV=3	>sp|Q91VC3|IF4A3_MOUSE Eukaryotic initiation factor 4A-III OS=Mus musculus GN=Eif4a3 PE=1 SV=3		High	Master Protein	130.249	55	22	189	3	1	411	46.8	6.73	2338	22	17	0.997	1	0.032772	3269.2	3280.6	0.7	1.24	3269.2	3249.7	3295.1	3341	3263.3	3280.6	2801.5	3162.8	3116.6	2095.6	2365	2557.2	1945.1	2189	2216.1	3515.3	3870	3942.7	2613.9	2960.9	2868.1	2318.7	2623.7	2558.5	Acetyl [N-Term]
P11352	Glutathione peroxidase 1 OS=Mus musculus GN=Gpx1 PE=1 SV=2	>sp|P11352|GPX1_MOUSE Glutathione peroxidase 1 OS=Mus musculus GN=Gpx1 PE=1 SV=2		High	Master Protein	98.946	83	13	182	13	1	201	22.3	7.21	2009	13	0	0.95	1	0.0996337	3264.1	3434.1	4.08	3.08	3264.1	3455.2	3194.9	3434.1	3592.9	3389.6	2349.8	2814.4	2744.3	2268.3	2630	2546.6	1884.3	2198.5	2058.9	2955.8	3592.9	3256.5	2870.5	3476.6	3166.6	2390.2	2870.1	2661.6
Q9QY81	Nuclear pore membrane glycoprotein 210 OS=Mus musculus GN=Nup210 PE=1 SV=2	>sp|Q9QY81|PO210_MOUSE Nuclear pore membrane glycoprotein 210 OS=Mus musculus GN=Nup210 PE=1 SV=2		High	Master Protein	180.924	25	34	151	34	1	1886	204	6.65	1664	34	0	0.973	1	0.999996	3254.7	3346.5	2.45	0.56	3192.4	3254.7	3350.9	3326.5	3364.1	3346.5	1971.1	2336.4	2513.4	2084.2	2401.7	2600.5	2061	2394.2	2608	2437.8	2953.7	2848.3	2602.5	3052.4	2925.7	2597.9	3077.5	2977.4
P14131	40S ribosomal protein S16 OS=Mus musculus GN=Rps16 PE=1 SV=4	>sp|P14131|RS16_MOUSE 40S ribosomal protein S16 OS=Mus musculus GN=Rps16 PE=1 SV=4		High	Master Protein	41.552	55	11	139	11	1	146	16.4	10.21	2165	11	0	0.921	1	0.0363524	3250.3	3530	6.36	3.33	3602.5	3250.3	3217.8	3427.2	3530	3662.1	2939.5	2882.7	2955.3	2276.7	2330.3	2353.2	2143.4	2189.4	2283	3381.2	3833.2	3991.3	2648.8	3029.2	3177	2447.2	2920.7	2921.5
Q9QUR6	Prolyl endopeptidase OS=Mus musculus GN=Prep PE=1 SV=1	>sp|Q9QUR6|PPCE_MOUSE Prolyl endopeptidase OS=Mus musculus GN=Prep PE=1 SV=1		High	Master Protein	156.049	50	28	157	28	1	710	80.7	5.73	1637	28	0	0.906	1	0.53854	3245.7	3583.7	7.64	3.76	3631.9	3245.7	3149.7	3583.7	3362.2	3597.6	2662.2	2643.8	2705.5	2149.3	2112	2187.5	2160.9	2247.9	2322.7	3084.6	3362.2	3456.3	2434.3	2732.5	2898.4	2615.9	2869	3024.7
P35979	60S ribosomal protein L12 OS=Mus musculus GN=Rpl12 PE=1 SV=2	>sp|P35979|RL12_MOUSE 60S ribosomal protein L12 OS=Mus musculus GN=Rpl12 PE=1 SV=2		High	Master Protein	55.782	64	9	104	9	1	165	17.8	9.42	1238	9	0	0.954	1	0.74728	3230.5	3386.5	4.73	1.11	3324.4	3230.5	3028.9	3327.7	3386.5	3397.7	2230.6	2229.3	2217.6	2170.4	2383.9	2350.6	2415.6	2632.3	2612.7	2358.1	2737.7	2590.8	2603.5	3072.7	2970.5	2932.5	3431	3240.2
Q9D0I9	Arginine--tRNA ligase, cytoplasmic OS=Mus musculus GN=Rars PE=1 SV=2	>sp|Q9D0I9|SYRC_MOUSE Arginine--tRNA ligase, cytoplasmic OS=Mus musculus GN=Rars PE=1 SV=2		High	Master Protein	136.911	45	30	190	30	1	660	75.6	7.55	1874	30	0	0.95	1	0.0120792	3225.7	3395.5	0.55	0.99	3249.4	3225.7	3214.4	3373.7	3440	3395.5	2203.2	2366.1	2466.4	2487.4	2775	2745.8	1933.3	2172.8	2280.6	2590.5	2979.6	2882.3	3075.4	3478.3	3481.2	2409	2846.2	2708.8
Q3UJB0	Splicing factor 3b, subunit 2 OS=Mus musculus GN=Sf3b2 PE=1 SV=1	>tr|Q3UJB0|Q3UJB0_MOUSE Splicing factor 3b, subunit 2 OS=Mus musculus GN=Sf3b2 PE=1 SV=1		High	Master Protein	123.845	32	23	121	23	1	878	98.1	5.62	1057	23	0	1.012	1	0.0837334	3224.1	3184.6	1.59	2.91	3226.5	3137.4	3224.1	3184.6	3116.9	3300.9	2121.9	2290.6	2438.7	2106.5	2315.2	2502.1	2057	2276.3	2541	2471.4	2843.4	2847.2	2491.5	2828.1	2885.9	2410.4	2746.4	2714.1	Acetyl [N-Term]
Q6ZQ38	Cullin-associated NEDD8-dissociated protein 1 OS=Mus musculus GN=Cand1 PE=1 SV=2	>sp|Q6ZQ38|CAND1_MOUSE Cullin-associated NEDD8-dissociated protein 1 OS=Mus musculus GN=Cand1 PE=1 SV=2		High	Master Protein	126.045	26	28	133	28	1	1230	136.2	5.78	1557	28	0	0.963	1	0.194263	3220.8	3345.7	4.9	4.02	3486	3220.8	3193.1	3345.7	3251.8	3519.1	2509.6	2643	2742.8	2163	2296.4	2322.1	2087.9	2169.5	2277.9	2879.7	3254.6	3391.3	2474.6	2762.7	2818.5	2423.6	2690.5	2807.4
P35980	60S ribosomal protein L18 OS=Mus musculus GN=Rpl18 PE=1 SV=3	>sp|P35980|RL18_MOUSE 60S ribosomal protein L18 OS=Mus musculus GN=Rpl18 PE=1 SV=3		High	Master Protein	52.755	31	7	82	7	1	188	21.6	11.78	1305	7	0	0.981	1	0.0139422	3217.6	3280.3	2.43	0.76	3217.6	3264.4	3112.4	3319.6	3280.3	3272.7	1209.5	1386.7	1394.7	2100.7	2408.9	2415.4	1917.5	2233	2238.1	1491.3	1701	1662.9	2597.1	2976.5	2861.2	2407.1	2714.1	2672.3
Q8VDW0	ATP-dependent RNA helicase DDX39A OS=Mus musculus GN=Ddx39a PE=1 SV=1	>sp|Q8VDW0|DX39A_MOUSE ATP-dependent RNA helicase DDX39A OS=Mus musculus GN=Ddx39a PE=1 SV=1		High	Master Protein	80.692	51	18	120	11	1	427	49	5.68	1065	18	7	1.039	1	0.559642	3212.7	3091.5	4.72	0.53	3424.4	3125.6	3212.7	3108.9	3091.5	3076.1	2521.3	2508	2605.4	2235.7	2306.5	2493.2	1979.4	2119.1	2305.2	2637	3072.4	2955.3	2432.3	2829.1	2693.4	2244.2	2557.9	2382.6	Acetyl [N-Term]
Q9DCW4	Electron transfer flavoprotein subunit beta OS=Mus musculus GN=Etfb PE=1 SV=3	>sp|Q9DCW4|ETFB_MOUSE Electron transfer flavoprotein subunit beta OS=Mus musculus GN=Etfb PE=1 SV=3		High	Master Protein	95.49	67	13	118	13	1	255	27.6	8.1	1598	13	0	0.956	1	0.131974	3211.9	3359.6	3.39	1.64	3310.1	3211.9	3093.2	3321.5	3359.6	3430.6	1966.5	2207.9	2348.3	2206.7	2408.8	2586	1969.4	2163.5	2194.6	2464	2825.9	2752	2709.7	3181.8	2999.3	2371.7	2779.7	2737.9
Q921F2	TAR DNA-binding protein 43 OS=Mus musculus GN=Tardbp PE=1 SV=1	>sp|Q921F2|TADBP_MOUSE TAR DNA-binding protein 43 OS=Mus musculus GN=Tardbp PE=1 SV=1		High	Master Protein	124.142	40	12	138	12	1	414	44.5	6.7	2241	12	0	1.027	1	0.0258236	3205.3	3121.5	1.18	1.76	3218.1	3147.6	3205.3	3202.2	3096.4	3121.5	2589.6	2895.7	3028.4	2101	2322.7	2487.5	1824.1	2044.3	2173.5	3115.2	3534	3439.1	2455.7	2809.5	2714.1	2286.5	2534.3	2490.2
B7ZNL2	Nap1l4 protein OS=Mus musculus GN=Nap1l4 PE=1 SV=1	>tr|B7ZNL2|B7ZNL2_MOUSE Nap1l4 protein OS=Mus musculus GN=Nap1l4 PE=1 SV=1		High	Master Protein	106.565	52	15	116	13	1	386	43.9	4.68	1977	15	2	0.908	1	0.146931	3179.3	3499.9	5.83	3.48	3390.6	3179.3	3018.8	3499.9	3297.4	3508.6	2440.9	2589.7	2593.1	2310.6	2427.4	2511.7	1856.8	1950.4	2043.4	3012.4	3297.4	3371.1	2857.4	3044.9	3067.5	2258.2	2459	2512
Q61033	Lamina-associated polypeptide 2, isoforms alpha/zeta OS=Mus musculus GN=Tmpo PE=1 SV=4	>sp|Q61033|LAP2A_MOUSE Lamina-associated polypeptide 2, isoforms alpha/zeta OS=Mus musculus GN=Tmpo PE=1 SV=4		High	Master Protein	164.408	38	19	189	8	1	693	75.1	8.05	3807	19	10	1.019	1	0.020844	3165.9	3107.5	4.34	3.02	3017.4	3290.9	3165.9	3263.1	3089.8	3107.5	2172.2	2680.6	2719.4	2560.7	3177.8	3230.9	1540.9	1850.4	1894.5	2808.6	3089.8	2985.5	3443.3	3733.7	3699	1920	2133	2044.2
P68510	14-3-3 protein eta OS=Mus musculus GN=Ywhah PE=1 SV=2	>sp|P68510|1433F_MOUSE 14-3-3 protein eta OS=Mus musculus GN=Ywhah PE=1 SV=2		High	Master Protein	98.421	58	15	253	11	1	246	28.2	4.89	3852	15	1	0.993	1	0.0530812	3155.7	3178.4	1.7	2.69	3155.7	3198.7	3092.4	3178.4	3049.9	3209.4	2271.8	2605.5	2656.3	2152.3	2491.8	2551.2	1496.9	1657	1666.5	2735.7	3049.9	3083.4	2677.2	3006	2972.9	1842.5	1958.8	2038.1
O88844	Isocitrate dehydrogenase [NADP] cytoplasmic OS=Mus musculus GN=Idh1 PE=1 SV=2	>sp|O88844|IDHC_MOUSE Isocitrate dehydrogenase [NADP] cytoplasmic OS=Mus musculus GN=Idh1 PE=1 SV=2		High	Master Protein	155.36	68	24	170	23	1	414	46.6	7.17	1632	24	0	0.932	1	0.709552	3144.4	3374.9	4.65	6.18	3144.4	3265.7	2976.2	3374.9	3077.3	3468.7	2136.6	2529	2417.1	2144.5	2464.4	2309.7	1870.8	2199.8	2124.6	2714.9	2888	3099.2	2741.4	2914.2	3059.2	2409.8	2546.1	2767.2
Q9D2V7	Coronin-7 OS=Mus musculus GN=Coro7 PE=1 SV=2	>sp|Q9D2V7|CORO7_MOUSE Coronin-7 OS=Mus musculus GN=Coro7 PE=1 SV=2		High	Master Protein	163.446	37	26	144	26	1	922	100.7	5.77	1800	26	0	0.992	1	0.289386	3144.3	3168.3	2.19	1.48	3029.6	3150.2	3144.3	3190.5	3100.8	3168.3	2181	2566	2700.9	1785.9	2032.1	2207	2271.3	2586.4	2704.9	2746.1	3100.8	3043.9	2188.6	2432.4	2361.7	2817.2	3156.6	3015.3
Q8BJ71	Nuclear pore complex protein Nup93 OS=Mus musculus GN=Nup93 PE=1 SV=1	>sp|Q8BJ71|NUP93_MOUSE Nuclear pore complex protein Nup93 OS=Mus musculus GN=Nup93 PE=1 SV=1		High	Master Protein	176.09	46	32	165	32	1	819	93.2	5.72	2073	32	0	0.937	1	0.491147	3118.8	3329.9	2.55	1.74	3118.8	3181.5	3023.8	3248.3	3329.9	3359.9	2245.2	2591.5	2597.4	2249.1	2571.2	2660.4	1721.8	1964.4	2095.3	2795.9	3329.9	3227.9	2778.7	3310.3	3172.5	2197.5	2488.7	2391.3
Q9EPU0	Regulator of nonsense transcripts 1 OS=Mus musculus GN=Upf1 PE=1 SV=2	>sp|Q9EPU0|RENT1_MOUSE Regulator of nonsense transcripts 1 OS=Mus musculus GN=Upf1 PE=1 SV=2		High	Master Protein	214.774	45	37	194	37	1	1124	123.9	6.61	2330	37	0	0.927	1	0.171325	3118.4	3363.7	4	2.78	3233.1	3118.4	2984.6	3363.7	3246.5	3430.2	2327.5	2540.1	2563.7	1979.9	2131.6	2193.4	2059.1	2183.9	2219.6	2895.2	3246.5	3295.5	2329.1	2646.4	2667.8	2415.8	2751.5	2790.8
Q8BVQ9	26S proteasome regulatory subunit 7 OS=Mus musculus GN=Psmc2 PE=1 SV=1	>tr|Q8BVQ9|Q8BVQ9_MOUSE 26S proteasome regulatory subunit 7 OS=Mus musculus GN=Psmc2 PE=1 SV=1		High	Master Protein	130.271	43	20	149	20	1	475	52.8	6.28	2204	20	0	1.02	1	0.00923887	3115.3	3054.6	3.23	1.61	3287.5	3105.8	3115.3	3054.6	3057.4	2971.9	2685.8	2529.8	2676	2146.3	2314.8	2448.6	1938.8	1807.4	1961.4	2685.8	3136	2988.3	2389.8	2774.1	2598.2	2004.2	2207	2106.5
Q8VDJ3	Vigilin OS=Mus musculus GN=Hdlbp PE=1 SV=1	>sp|Q8VDJ3|VIGLN_MOUSE Vigilin OS=Mus musculus GN=Hdlbp PE=1 SV=1		High	Master Protein	180.964	38	37	192	37	1	1268	141.7	6.87	2465	37	0	1.001	1	0.0370404	3113	3111	0.97	0.89	3121.3	3113	3065.4	3126.4	3073	3111	2432	2781.8	2815.3	1995.4	2242.3	2369.1	1857.1	2096.9	2174.9	2896.8	3307.4	3207.6	2446	2685.4	2609.3	2229.8	2542.6	2481.9	Acetyl [N-Term]
P62082	40S ribosomal protein S7 OS=Mus musculus GN=Rps7 PE=2 SV=1	>sp|P62082|RS7_MOUSE 40S ribosomal protein S7 OS=Mus musculus GN=Rps7 PE=2 SV=1		High	Master Protein	84.34	60	13	132	13	1	194	22.1	10.1	1252	13	0	0.947	1	0.440497	3112.8	3288.3	7.37	0.38	3381.4	3112.8	2920.8	3288.3	3303.6	3279.2	2417.2	2535.5	2494	2207.6	2275.7	2266.7	2607.7	2576.1	2581.7	2830.3	3163.4	3105.9	2561.8	2997.5	2866.9	2910.4	3328.1	3233.4
Q9DB77	Cytochrome b-c1 complex subunit 2, mitochondrial OS=Mus musculus GN=Uqcrc2 PE=1 SV=1	>sp|Q9DB77|QCR2_MOUSE Cytochrome b-c1 complex subunit 2, mitochondrial OS=Mus musculus GN=Uqcrc2 PE=1 SV=1		High	Master Protein	104.127	48	18	138	18	1	453	48.2	9.25	1859	18	0	1.007	1	0.984133	3112.8	3091.3	3.06	0.52	2993.5	3112.8	3180.3	3091.3	3095.4	3065.5	1898.7	2124.2	2316.2	1954.4	2297	2468.1	1844.9	2107.6	2258.1	2266.7	2662.9	2610	2421.3	2808.6	2726.2	2207.3	2611.3	2445.6
Q08943	FACT complex subunit SSRP1 OS=Mus musculus GN=Ssrp1 PE=1 SV=2	>sp|Q08943|SSRP1_MOUSE FACT complex subunit SSRP1 OS=Mus musculus GN=Ssrp1 PE=1 SV=2		High	Master Protein	130.362	35	21	170	21	1	708	80.8	6.76	1739	21	0	1.054	1	0.0622372	3104.4	2946.2	6.59	1.4	2956.3	3104.4	3365.4	3013.5	2937.4	2946.2	2192.4	2484.9	2840.8	1930.1	2382.7	2739.7	1748.1	2091.1	2387.7	2593.8	2937.4	2830.5	2380.1	2750.6	2635.9	1995.5	2385.7	2266.6	Acetyl [N-Term]
O88685	26S proteasome regulatory subunit 6A OS=Mus musculus GN=Psmc3 PE=1 SV=2	>sp|O88685|PRS6A_MOUSE 26S proteasome regulatory subunit 6A OS=Mus musculus GN=Psmc3 PE=1 SV=2		High	Master Protein	169.643	55	20	178	6	1	442	49.5	5.19	2514	20	17	0.938	1	0.00954721	3087	3291.7	5.91	1.28	3319.6	3087	2955.5	3291.7	3233.8	3315.6	2389.8	2514.5	2538.7	2446.6	2550.4	2631.9	1970.4	2034.4	2090	2833.2	3233.8	3185.4	2887.9	3279	3313.4	2282.4	2631.1	2586.6
P62911	60S ribosomal protein L32 OS=Mus musculus GN=Rpl32 PE=1 SV=2	>sp|P62911|RL32_MOUSE 60S ribosomal protein L32 OS=Mus musculus GN=Rpl32 PE=1 SV=2		High	Master Protein	60.566	48	9	106	9	1	135	15.9	11.33	713	9	0	0.879	1	0.0238937	3083.1	3506.8	7.52	2.56	3083.1	3093.7	2702.8	3506.8	3488.4	3654.4	2219.5	2520	2321.6	1734.4	1939.2	1726.1	2196.7	2409.7	2025.9	3018.4	3488.4	3510.9	2333.8	2633.4	2785.6	2889.7	3288.1	3525.3
Q3TXS7	26S proteasome non-ATPase regulatory subunit 1 OS=Mus musculus GN=Psmd1 PE=1 SV=1	>sp|Q3TXS7|PSMD1_MOUSE 26S proteasome non-ATPase regulatory subunit 1 OS=Mus musculus GN=Psmd1 PE=1 SV=1		High	Master Protein	177.443	41	29	189	29	1	953	105.7	5.39	2082	29	0	0.908	1	0.0467038	3082.8	3396.3	10	2.38	3399.3	3082.8	2782	3396.3	3293.4	3451.7	2493.1	2511.1	2398.7	2056.5	2247.4	2111.2	2022.5	2151.9	1973.8	2923.3	3293.4	3316.1	2535.5	2890.9	2917.8	2458	2800.2	2837.1
Q91VI7	Ribonuclease inhibitor OS=Mus musculus GN=Rnh1 PE=1 SV=1	>sp|Q91VI7|RINI_MOUSE Ribonuclease inhibitor OS=Mus musculus GN=Rnh1 PE=1 SV=1		High	Master Protein	138.456	73	22	127	22	1	456	49.8	4.78	1726	22	0	0.984	1	0.896244	3077.8	3128.1	6.38	2.21	3104.1	3077.8	2762.5	3128.1	3018.3	3144.1	2476.7	2789.9	2585.6	2026.6	2271.2	2143.8	1751	1913.9	1803.9	2984.1	3381.7	3392	2447.3	2738.6	2748.8	2155.6	2382.3	2497.9	Acetyl [N-Term]
Q8VDM4	26S proteasome non-ATPase regulatory subunit 2 OS=Mus musculus GN=Psmd2 PE=1 SV=1	>sp|Q8VDM4|PSMD2_MOUSE 26S proteasome non-ATPase regulatory subunit 2 OS=Mus musculus GN=Psmd2 PE=1 SV=1		High	Master Protein	158.541	33	26	173	26	1	908	100.1	5.17	2198	26	0	0.967	1	0.0181723	3069.3	3175.2	4.1	0.98	3257.6	3069.3	3013.8	3175.2	3166.8	3224.8	2021.9	2194	2283.1	2171.7	2328.4	2357.9	1938.2	2067.5	2138.3	2407.9	2789.9	2674.6	2487.3	2929.3	2819.3	2267.2	2620.2	2573.2
Q9CVB6	Actin-related protein 2/3 complex subunit 2 OS=Mus musculus GN=Arpc2 PE=1 SV=3	>sp|Q9CVB6|ARPC2_MOUSE Actin-related protein 2/3 complex subunit 2 OS=Mus musculus GN=Arpc2 PE=1 SV=3		High	Master Protein	73.44	52	15	116	15	1	300	34.3	7.36	882	15	0	1.011	1	0.0291918	3068	3035.8	2.31	4.02	3068	3157.9	3017.1	3035.8	2892.1	3133.4	1741.7	2039.9	2069.3	2003	2330.3	2341.4	1847.9	2143	2174.1	2186.7	2344.7	2420.2	2375.1	2624.1	2739.4	2213.5	2453.6	2550
Q61699	Heat shock protein 105 kDa OS=Mus musculus GN=Hsph1 PE=1 SV=2	>sp|Q61699|HS105_MOUSE Heat shock protein 105 kDa OS=Mus musculus GN=Hsph1 PE=1 SV=2		High	Master Protein	191.927	44	30	197	28	1	858	96.3	5.53	2479	30	0	1.029	1	0.806938	3054.7	2969.4	7.78	7.43	3054.7	3101	2683	2613.4	2969.4	2992.1	2385.2	2724.4	2304.6	1994.3	2288.3	2117.3	1768.6	2008.6	1787.1	2499.9	3211.1	3297.9	2044.6	2694.2	2615.9	1817.4	2385.7	2370.2	Acetyl [N-Term]
Q8VHM5	Heterogeneous nuclear ribonucleoprotein R OS=Mus musculus GN=Hnrnpr PE=1 SV=1	>tr|Q8VHM5|Q8VHM5_MOUSE Heterogeneous nuclear ribonucleoprotein R OS=Mus musculus GN=Hnrnpr PE=1 SV=1		High	Master Protein	130.464	39	21	161	16	1	632	70.8	8.13	1870	21	0	1.011	1	0.00799446	3036.8	3003.1	1.36	1.77	3036.8	2971.9	3048.4	3023.5	2923.7	3003.1	2860.9	3128.9	3247.7	1928.1	2147	2288.9	1806.8	2001.9	2162.8	3274.4	3631.4	3648.7	2365.5	2553.4	2605.4	2132.7	2419	2395.8
P10922	Histone H1.0 OS=Mus musculus GN=H1f0 PE=2 SV=4	>sp|P10922|H10_MOUSE Histone H1.0 OS=Mus musculus GN=H1f0 PE=2 SV=4		High	Master Protein	25.963	31	6	55	6	1	194	20.8	10.9	706	6	0	1.478	1	0.233349	3026.6	2047.8	24.19	4.04	1940.3	3104.8	3026.6	2047.8	2090.4	1932.4	1218.5	2169.6	2227.2	1275.1	2291.1	2348.8	1154.4	2149.6	2166.6	1458.3	1755.3	1584	1642.5	1896.7	1689.4	1462.2	1768.8	1587	Acetyl [N-Term]
P62889	60S ribosomal protein L30 OS=Mus musculus GN=Rpl30 PE=1 SV=2	>sp|P62889|RL30_MOUSE 60S ribosomal protein L30 OS=Mus musculus GN=Rpl30 PE=1 SV=2		High	Master Protein	63.755	72	9	103	9	1	115	12.8	9.63	1378	9	0	0.964	1	0.0121437	3026.4	3140.8	3.34	2.55	3163.3	3026.4	2964	3009.2	3140.8	3150.4	2319.6	2488.8	2573.2	2050.2	2136.3	2212.7	1882.1	2038.6	2102.9	2747.5	3226.4	3134.4	2332	2705	2687	2148.7	2598.7	2513.3
Q8C2Q7	Heterogeneous nuclear ribonucleoprotein H OS=Mus musculus GN=Hnrnph1 PE=1 SV=1	>tr|Q8C2Q7|Q8C2Q7_MOUSE Heterogeneous nuclear ribonucleoprotein H OS=Mus musculus GN=Hnrnph1 PE=1 SV=1		High	Master Protein	116.61	35	12	183	7	1	472	51.2	6.8	2397	12	5	1.047	1	0.02535	3023.5	2888.1	2.22	2.15	3042.3	2918.9	3023.5	2951.9	2827.4	2888.1	2695.9	2982.5	3089	1869.3	2128.3	2346.4	1810.1	1966.2	2014.2	3260.2	3616.4	3492.1	2190.5	2497	2422.2	2107.8	2339.4	2304	Acetyl [N-Term; N-Term]
P17710	Hexokinase-1 OS=Mus musculus GN=Hk1 PE=1 SV=3	>sp|P17710|HXK1_MOUSE Hexokinase-1 OS=Mus musculus GN=Hk1 PE=1 SV=3		High	Master Protein	163.987	37	32	159	29	1	974	108.2	6.8	2374	32	3	0.983	1	0.0728411	3022.6	3074.8	1.78	1.89	3115.6	3020.9	3022.6	3098.2	2988.6	3074.8	1949.1	2154.6	2290.7	2034.1	2229.2	2345.7	1926.1	2151.6	2247.5	2332.6	2586.9	2494.9	2423.9	2711.7	2688.2	2322.8	2573.3	2571.5
Q8BU30	Isoleucine--tRNA ligase, cytoplasmic OS=Mus musculus GN=Iars PE=1 SV=2	>sp|Q8BU30|SYIC_MOUSE Isoleucine--tRNA ligase, cytoplasmic OS=Mus musculus GN=Iars PE=1 SV=2		High	Master Protein	162.084	33	31	210	31	1	1262	144.2	6.55	2151	31	0	0.979	1	0.00134847	3005.2	3070	1.18	1.05	3050.6	3005.2	2980.7	3045.2	3070	3109.2	2196.1	2465.2	2605	1958.3	2200.4	2283.2	1845.5	2024.3	2114.8	2621.1	3071.9	3070.1	2303.5	2614	2578.9	2236.2	2540.1	2480.4	Acetyl [N-Term]
A2AH85	116 kDa U5 small nuclear ribonucleoprotein component OS=Mus musculus GN=Eftud2 PE=1 SV=1	>tr|A2AH85|A2AH85_MOUSE 116 kDa U5 small nuclear ribonucleoprotein component OS=Mus musculus GN=Eftud2 PE=1 SV=1		High	Master Protein	194.816	51	38	185	37	1	972	109.4	5	2277	38	0	1.054	1	0.929435	3001.7	2846.9	1.82	1.29	2909	3003.1	3001.7	2879.5	2846.9	2806	1952.7	2145.3	2152.8	1899.2	2216.1	2329.5	1950.5	2214.5	2433	2294.7	2564.3	2577.8	2252.8	2583.1	2453.2	2296.8	2676.7	2565.4
P62242	40S ribosomal protein S8 OS=Mus musculus GN=Rps8 PE=1 SV=2	>sp|P62242|RS8_MOUSE 40S ribosomal protein S8 OS=Mus musculus GN=Rps8 PE=1 SV=2		High	Master Protein	78.665	43	9	124	9	1	208	24.2	10.32	1544	9	0	0.997	1	0.873893	2997.6	3007.7	4.14	1.33	3043.7	2997.6	2812.6	3007.7	2997.4	3071.4	1958.5	2102.9	2130.7	2439.2	2658.9	2699.1	1810.9	2019.2	1995.5	2303.1	2701	2640.7	2959	3466.7	3332.6	2147.6	2480	2450.3
Q9CPV4	Glyoxalase domain-containing protein 4 OS=Mus musculus GN=Glod4 PE=1 SV=1	>sp|Q9CPV4|GLOD4_MOUSE Glyoxalase domain-containing protein 4 OS=Mus musculus GN=Glod4 PE=1 SV=1		High	Master Protein	104.275	71	18	102	18	1	298	33.3	5.47	1063	18	0	1.041	1	0.0980552	2987.5	2869.9	2.64	0.55	2856.9	2995.6	2987.5	2869.9	2847.6	2878.4	2010.8	2196.7	2388.9	1965.1	2268.9	2553.2	1699.8	2017.8	2119.6	2466.9	2674.7	2618.3	2364.1	2724.7	2640.5	2049.2	2356.1	2296.3
Q9ERK4	Exportin-2 OS=Mus musculus GN=Cse1l PE=1 SV=1	>sp|Q9ERK4|XPO2_MOUSE Exportin-2 OS=Mus musculus GN=Cse1l PE=1 SV=1		High	Master Protein	113.84	27	28	148	28	1	971	110.4	5.77	1341	28	0	0.941	1	0.999996	2981.3	3168.5	7.74	3.22	3302.3	2981.3	2843.7	3198.7	3011.2	3168.5	2450.4	2510.9	2524.7	1959.1	2098.7	2014.6	1964.8	2008.2	2017.6	2838.2	3130.5	3200.6	2290.4	2516.4	2587.9	2284	2491.4	2527.7	Acetyl [N-Term]
O35841	Apoptosis inhibitor 5 OS=Mus musculus GN=Api5 PE=1 SV=2	>sp|O35841|API5_MOUSE Apoptosis inhibitor 5 OS=Mus musculus GN=Api5 PE=1 SV=2		High	Master Protein	135.039	44	20	134	20	1	504	56.8	5.92	1503	20	0	0.999	1	0.129728	2972.1	2975.5	1.74	3.55	2980.1	2972.1	2887.5	3145.9	2975.5	2947.5	2317.6	2471.8	2480.3	1945.6	2177.8	2245.3	1768.9	2002	2041	2707.7	3010.9	2942.3	2376.8	2651.7	2567.6	2252.5	2461.9	2351.4
P24547	Inosine-5'-monophosphate dehydrogenase 2 OS=Mus musculus GN=Impdh2 PE=1 SV=2	>sp|P24547|IMDH2_MOUSE Inosine-5'-monophosphate dehydrogenase 2 OS=Mus musculus GN=Impdh2 PE=1 SV=2		High	Master Protein	138.776	46	22	132	21	1	514	55.8	7.28	2447	22	1	0.914	1	0.0101804	2963.7	3241.7	4.5	0.6	3179.3	2928.1	2963.7	3241.7	3224.6	3263.2	2246.4	2360	2473.6	2075.7	2160.7	2316.2	1916.3	1986.1	2102.7	2596.9	3122.9	3049.5	2536.2	2925.8	2852.9	2322.4	2795.8	2656
E9PVA8	eIF-2-alpha kinase activator GCN1 OS=Mus musculus GN=Gcn1 PE=1 SV=1	>sp|E9PVA8|GCN1_MOUSE eIF-2-alpha kinase activator GCN1 OS=Mus musculus GN=Gcn1 PE=1 SV=1		High	Master Protein	246.693	25	54	211	54	1	2671	292.8	7.36	2574	54	0	0.961	1	0.230893	2941.5	3061.9	5.03	2.01	3151.8	2941.5	2861	3003.1	3126	3061.9	2707.6	2884.7	3049.7	2057.7	2170.6	2220.3	1800	1901.6	1947.9	3181.9	3736.8	3624.2	2349.5	2836.3	2676.9	2075.2	2396.1	2356.8	Acetyl [N-Term]
P61255	60S ribosomal protein L26 OS=Mus musculus GN=Rpl26 PE=1 SV=1	>sp|P61255|RL26_MOUSE 60S ribosomal protein L26 OS=Mus musculus GN=Rpl26 PE=1 SV=1		High	Master Protein	29.627	30	8	106	8	1	145	17.2	10.55	691	8	0	0.953	1	0.236123	2939.7	3083.9	6.29	4.33	3200.3	2939.7	2834.7	3068.7	3083.9	3312.4	1959.2	1964.7	2058.9	2089.4	2169.3	2199.9	2124	2268.7	2360.1	2290.5	2571.7	2653.1	2400.8	2798.1	2895.9	2524.6	2931.3	2876.1
Q9Z2U0	Proteasome subunit alpha type-7 OS=Mus musculus GN=Psma7 PE=1 SV=1	>sp|Q9Z2U0|PSA7_MOUSE Proteasome subunit alpha type-7 OS=Mus musculus GN=Psma7 PE=1 SV=1		High	Master Protein	84.063	59	13	111	13	1	248	27.8	8.46	1855	13	0	1.035	1	0.639885	2931.6	2833.2	8.96	3.42	3341.2	2827.2	2931.6	2855.4	2680	2833.2	2325.1	2302.9	2518.2	2181.4	2039.1	2247.7	2492.3	2374.1	2627.7	2457.7	2680	2721.9	2141.7	2383.8	2392.3	2531.8	2804.6	2818.4
Q9Z0N1	Eukaryotic translation initiation factor 2 subunit 3, X-linked OS=Mus musculus GN=Eif2s3x PE=1 SV=2	>sp|Q9Z0N1|IF2G_MOUSE Eukaryotic translation initiation factor 2 subunit 3, X-linked OS=Mus musculus GN=Eif2s3x PE=1 SV=2		High	Master Protein	92.831	46	19	109	4	1	472	51	8.4	935	19	15	1.003	1	0.0213362	2909.3	2900.9	2.45	0.87	2909.3	2952.9	2814.3	2900.9	2870.6	2920.5	2094.4	2405.3	2417.4	1713	2027.4	2062.4	1940.4	2154.6	2285.4	2496.9	2870.6	2805.8	2063.9	2432.2	2372.3	2343.4	2680.3	2595.6	Acetyl [N-Term]
Q62167	ATP-dependent RNA helicase DDX3X OS=Mus musculus GN=Ddx3x PE=1 SV=3	>sp|Q62167|DDX3X_MOUSE ATP-dependent RNA helicase DDX3X OS=Mus musculus GN=Ddx3x PE=1 SV=3		High	Master Protein	141.126	42	24	153	5	1	662	73.1	7.18	2338	24	18	0.96	1	0.0968089	2901.2	3021.9	3.44	2.88	3066.1	2901.2	2881.3	3021.9	3051	2889.5	2207.3	2363.2	2475	2213.3	2332.1	2523.4	1720.6	1850.7	2020.6	2601	3051	2776	2595.7	2973.9	2811.3	2076.5	2396.5	2302	Acetyl [N-Term]
Q9DBG6	Dolichyl-diphosphooligosaccharide--protein glycosyltransferase subunit 2 OS=Mus musculus GN=Rpn2 PE=1 SV=1	>sp|Q9DBG6|RPN2_MOUSE Dolichyl-diphosphooligosaccharide--protein glycosyltransferase subunit 2 OS=Mus musculus GN=Rpn2 PE=1 SV=1		High	Master Protein	114.02	33	15	158	15	1	631	69	5.81	3263	15	0	1.028	1	0.144611	2888.5	2809.6	5.02	1.99	2654.8	2888.5	2909.5	2809.6	2830.5	2725.4	1911.2	2352.8	2499.2	1559.1	1921.1	2087.7	1731.3	2113.6	2212.1	2418.3	2830.5	2618.4	1993.3	2364.8	2223.2	2096.1	2501.5	2319.4
Q9DB20	ATP synthase subunit O, mitochondrial OS=Mus musculus GN=Atp5o PE=1 SV=1	>sp|Q9DB20|ATPO_MOUSE ATP synthase subunit O, mitochondrial OS=Mus musculus GN=Atp5o PE=1 SV=1		High	Master Protein	100.43	69	13	141	13	1	213	23.3	9.99	2677	13	0	0.969	1	0.628779	2880.6	2971.7	8.69	1.19	3281.2	2880.6	2795	2944.7	2971.7	3015	1413.1	1582.1	1621.4	2393.9	2142.8	2263.6	1952.2	1940.4	1983	1870.3	2115.4	2064.2	2303.8	2696.3	2635.9	2134.1	2546.5	2437.5
P62717	60S ribosomal protein L18a OS=Mus musculus GN=Rpl18a PE=1 SV=1	>sp|P62717|RL18A_MOUSE 60S ribosomal protein L18a OS=Mus musculus GN=Rpl18a PE=1 SV=1		High	Master Protein	61.318	47	10	106	10	1	176	20.7	10.71	1014	10	0	0.981	1	0.0600297	2878.5	2932.8	7.52	4.97	3197.3	2878.5	2770.6	2932.8	2795.2	3087.3	1696.6	1806.7	1811	2087.4	2124.1	2150.1	2238.2	2329	2318.8	1826.8	2124.5	2140.2	2294.5	2536.2	2699.1	2479.7	2803.7	2971.6
A8DUK4	Beta-globin OS=Mus musculus GN=Hbbt1 PE=1 SV=1	>tr|A8DUK4|A8DUK4_MOUSE Beta-globin OS=Mus musculus GN=Hbbt1 PE=1 SV=1		High	Master Protein	72.295	84	12	161	12	1	147	15.7	7.69	1926	12	0	0.905	1	0.755572	2865.3	3164.9	15.54	20.11	2865.3	3676.6	2812.1	2972.3	4264.8	3164.9	1807.8	2543.8	2058.5	1870.7	2713.1	2182.3	1865.4	2537.5	2095.9	2198.5	3692.6	2656.8	2325.4	3869.6	2767	2157.8	3752.6	2661
P62281	40S ribosomal protein S11 OS=Mus musculus GN=Rps11 PE=1 SV=3	>sp|P62281|RS11_MOUSE 40S ribosomal protein S11 OS=Mus musculus GN=Rps11 PE=1 SV=3		High	Master Protein	49.728	52	13	117	13	1	158	18.4	10.3	902	13	0	0.954	1	0.2836	2862.7	3002.1	2.32	1.16	2862.7	2897.4	2769.7	3002.1	2957.5	3026	1654.9	1863.1	1841.5	1869	2138.1	2149.4	2102.8	2327.8	2338.7	2002.8	2362	2367.6	2348.7	2683.4	2645.5	2623.8	3029.7	3146.7
Q60973	Histone-binding protein RBBP7 OS=Mus musculus GN=Rbbp7 PE=1 SV=1	>sp|Q60973|RBBP7_MOUSE Histone-binding protein RBBP7 OS=Mus musculus GN=Rbbp7 PE=1 SV=1		High	Master Protein	62.61	34	12	85	6	1	425	47.8	5.05	935	12	6	0.945	1	0.335368	2861	3026.3	4.59	3.43	3066.3	2861	2815.4	3026.3	2853.1	3032.4	1781.8	1858.8	1977.1	2001.9	2111.2	2184.9	1960.2	2000	2094.2	2122.9	2298.4	2359.7	2367.7	2588.7	2651.1	2334.3	2486	2546.4	Acetyl [N-Term]
A0A140T8T4	Ribosomal protein L9, pseudogene 6 OS=Mus musculus GN=Rpl9-ps6 PE=4 SV=1	>tr|A0A140T8T4|A0A140T8T4_MOUSE Ribosomal protein L9, pseudogene 6 OS=Mus musculus GN=Rpl9-ps6 PE=4 SV=1		High	Master Protein	68.358	61	8	114	1	1	192	21.8	9.88	2364	8	7	0.963	1	0.0832098	2855.8	2966.7	4.7	0.99	3091.9	2855.8	2850.2	2928.9	2986.7	2966.7	1804.9	1900	1939.3	2018.6	2107.4	2211.9	2083.1	2257.1	2328.7	2043.2	2357	2237.6	2291.5	2709.9	2593.7	2431.5	2810	2697.7
P23492	Purine nucleoside phosphorylase OS=Mus musculus GN=Pnp PE=1 SV=2	>sp|P23492|PNPH_MOUSE Purine nucleoside phosphorylase OS=Mus musculus GN=Pnp PE=1 SV=2		High	Master Protein	98.47	65	14	144	7	1	289	32.3	6.16	2770	14	5	0.987	1	0.318351	2854.5	2891.9	8.39	2.07	3122.5	2854.5	2641.7	2891.9	2856.9	2974.4	2349.7	2504.8	2416.5	2038.6	2106.4	2050.1	1820.6	1907.3	1799.5	2545.2	2978.7	2956	2262.5	2592.2	2600.4	2032.3	2267.4	2336.7	Acetyl [N-Term]
Q5XJY5	Coatomer subunit delta OS=Mus musculus GN=Arcn1 PE=1 SV=2	>sp|Q5XJY5|COPD_MOUSE Coatomer subunit delta OS=Mus musculus GN=Arcn1 PE=1 SV=2		High	Master Protein	103.6	44	20	114	20	1	511	57.2	6.21	1540	20	0	0.976	1	0.0524856	2851.9	2921.5	1.91	1.86	2851.9	2857.7	2761.4	2921.5	2873.9	2982.6	1323.2	1487.6	1531.6	1861.9	2108.8	2143	1731.4	1952.4	2025.7	1598.3	1848.1	1813.9	2285.7	2607.6	2607.6	2120.5	2423.7	2473.8
P97461	40S ribosomal protein S5 OS=Mus musculus GN=Rps5 PE=1 SV=3	>sp|P97461|RS5_MOUSE 40S ribosomal protein S5 OS=Mus musculus GN=Rps5 PE=1 SV=3		High	Master Protein	95.276	49	14	196	14	1	204	22.9	9.72	3029	14	0	0.938	1	0.0394763	2850.1	3039.8	1.25	0.32	2872.8	2850.1	2803.3	3027	3039.8	3046.1	2068.1	2321.5	2415.2	1735.4	1958.3	1988.9	1998.2	2097	1988.9	2605.4	3039.8	2926.5	2169	2615.4	2528.8	2470	2908	2915.6	Acetyl [N-Term; N-Term]
Q9ET01	Glycogen phosphorylase, liver form OS=Mus musculus GN=Pygl PE=1 SV=4	>sp|Q9ET01|PYGL_MOUSE Glycogen phosphorylase, liver form OS=Mus musculus GN=Pygl PE=1 SV=4		High	Master Protein	176.968	44	33	175	28	1	850	97.4	7.09	2087	33	4	1.02	1	0.045169	2849.4	2794.3	3.04	3.7	2723.8	2887.8	2849.4	2860.5	2659.2	2794.3	1714.2	2004.1	2131.2	1899.1	2240.8	2358.6	1620.6	1945.2	2021.6	2066.8	2310.3	2290.5	2286.9	2518.6	2623.6	2042.5	2200.2	2229.2	Acetyl [N-Term]
Q9CWK8	Sorting nexin-2 OS=Mus musculus GN=Snx2 PE=1 SV=2	>sp|Q9CWK8|SNX2_MOUSE Sorting nexin-2 OS=Mus musculus GN=Snx2 PE=1 SV=2		High	Master Protein	127.949	46	22	124	20	1	519	58.4	5.12	1053	22	2	1.036	1	0.00159314	2842.2	2744.1	4.87	2.91	2842.2	2687.1	2961.8	2705.9	2744.1	2860.7	2417.7	2665.3	2951.4	1748.5	1928.3	2230.8	1691	1810	2101.4	2867.2	3345.2	3297.8	2039.5	2404.1	2399.8	1932.1	2270.4	2282.2
Q3U4X8	DNA ligase OS=Mus musculus GN=Lig1 PE=1 SV=1	>tr|Q3U4X8|Q3U4X8_MOUSE DNA ligase OS=Mus musculus GN=Lig1 PE=1 SV=1		High	Master Protein	130.545	35	26	142	26	1	932	104	7.09	1302	26	0	1.01	1	0.00994202	2838.4	2810.3	6.23	1.8	2803.6	2838.4	3135.2	2810.3	2886	2789.1	1948.1	2247.9	2513.3	1830.4	2094.5	2433.1	1978.4	2319.8	2695.9	2227.9	2669.4	2471.1	2198.7	2618.6	2438.4	2228.9	2644	2434.7
Q7TNV0	Protein DEK OS=Mus musculus GN=Dek PE=1 SV=1	>sp|Q7TNV0|DEK_MOUSE Protein DEK OS=Mus musculus GN=Dek PE=1 SV=1		High	Master Protein	87.054	34	18	112	7	1	380	43.1	6.86	869	18	9	0.97	1	0.0209845	2837.5	2924.4	15.96	1.39	2837.5	2607	3524	2994.8	2923.5	2924.4	2247	2216.2	3246.2	1852.5	1923.8	2734.8	1519.6	1480.4	2131.2	2670.1	3076.2	3069.2	2343	2652.6	2556.7	1840.2	2142	2021.2
Q8BMJ2	Leucine--tRNA ligase, cytoplasmic OS=Mus musculus GN=Lars PE=1 SV=2	>sp|Q8BMJ2|SYLC_MOUSE Leucine--tRNA ligase, cytoplasmic OS=Mus musculus GN=Lars PE=1 SV=2		High	Master Protein	203.544	39	40	195	40	1	1178	134.1	7.05	2475	40	0	0.919	1	0.00551137	2827.5	3077.4	2.79	1.45	2955.2	2827.5	2808.2	3040.3	3077.4	3129	2331.9	2339.2	2412.2	1929.4	2086.5	2201.6	1679.5	1803.5	1816.8	2699	3077.4	3087.4	2378.6	2801.4	2735.6	2011.3	2310.1	2349.4
Q8CGK3	Lon protease homolog, mitochondrial OS=Mus musculus GN=Lonp1 PE=1 SV=2	>sp|Q8CGK3|LONM_MOUSE Lon protease homolog, mitochondrial OS=Mus musculus GN=Lonp1 PE=1 SV=2		High	Master Protein	161.839	41	29	152	29	1	949	105.8	6.57	1000	29	0	1.046	1	0.162551	2796.6	2673.8	4.04	1.3	2797	2605.5	2796.6	2673.8	2697.2	2628.8	2100.8	2276.3	2536.2	1826.1	1922.7	2170.3	979.9	1071.5	1099.7	2554.6	2977.2	2896.6	2091.9	2447.3	2298.3	1199.9	1382.7	1389.2
Q91VB8	Alpha globin 1 OS=Mus musculus GN=Hba-a1 PE=1 SV=1	>tr|Q91VB8|Q91VB8_MOUSE Alpha globin 1 OS=Mus musculus GN=Hba-a1 PE=1 SV=1		High	Master Protein	39.18	63	6	118	6	1	142	15.1	8.22	1651	6	0	1.038	1	0.864962	2793.7	2692.4	10.63	19.12	2793.7	2918.8	2372.1	2435.4	3488.9	2692.4	1755.7	2146.1	1790	1823.9	2153.9	1840.9	1951.2	2349.8	2031.9	1949.8	3315.1	2415.5	1905.4	3165.6	2353.9	2096.5	3540.1	2623.1
P00920	Carbonic anhydrase 2 OS=Mus musculus GN=Ca2 PE=1 SV=4	>sp|P00920|CAH2_MOUSE Carbonic anhydrase 2 OS=Mus musculus GN=Ca2 PE=1 SV=4		High	Master Protein	112.098	53	10	86	10	1	260	29	7.01	1458	10	0	0.896	1	0.00176549	2789.8	3113.4	13.14	8.78	3176	2789.8	2440.2	3113.4	3296.8	2768	1937.3	2038.9	1781.3	2073.5	2142.5	1893.7	1934.3	1879.2	1744.6	2329.4	2835.8	2254.2	2438.6	3053.6	2457.5	2223.1	2727.7	2208.2
P26369	Splicing factor U2AF 65 kDa subunit OS=Mus musculus GN=U2af2 PE=1 SV=3	>sp|P26369|U2AF2_MOUSE Splicing factor U2AF 65 kDa subunit OS=Mus musculus GN=U2af2 PE=1 SV=3		High	Master Protein	85.92	38	11	109	11	1	475	53.5	9.09	1468	11	0	1.094	1	0.809258	2788.3	2548.2	10.17	0.96	2517.1	2788.3	3085.6	2548.2	2588.3	2543.5	1483.9	1827.3	2094.7	1716	2082	2394.6	1497.6	1878.2	2201.2	1805.2	2138.1	2026.8	2047.4	2421	2277.7	1819.5	2141.5	2029.1
O55142	60S ribosomal protein L35a OS=Mus musculus GN=Rpl35a PE=1 SV=2	>sp|O55142|RL35A_MOUSE 60S ribosomal protein L35a OS=Mus musculus GN=Rpl35a PE=1 SV=2		High	Master Protein	24.168	46	8	88	8	1	110	12.5	10.89	571	8	0	0.967	1	0.0524991	2785.7	2880.5	4.13	2.2	2674.2	2904.7	2785.7	2880.5	2927	2802.1	1521.9	1878.4	1949.2	1937	2201.4	2281.6	1591.1	1956.6	1976.4	1915.1	2294.9	2080.1	2375.6	2797.9	2720.7	2056.8	2421.8	2235.4
Q60931	Voltage-dependent anion-selective channel protein 3 OS=Mus musculus GN=Vdac3 PE=1 SV=1	>sp|Q60931|VDAC3_MOUSE Voltage-dependent anion-selective channel protein 3 OS=Mus musculus GN=Vdac3 PE=1 SV=1		High	Master Protein	97.546	67	16	164	15	1	283	30.7	8.79	2721	16	0	0.87	1	0.596679	2783.7	3200.9	3.52	3.77	2783.7	2954.8	2779.3	3386.5	3200.9	3155.7	1675.8	2061.9	2152.1	1817.4	2180.4	2156.9	2000.3	2360.9	2275.2	2333.3	2516.4	2376.9	2649.5	2904.3	2758.9	2733.8	3078.9	2937.2	Acetyl [N-Term]
P99027	60S acidic ribosomal protein P2 OS=Mus musculus GN=Rplp2 PE=1 SV=3	>sp|P99027|RLA2_MOUSE 60S acidic ribosomal protein P2 OS=Mus musculus GN=Rplp2 PE=1 SV=3		High	Master Protein	82.025	85	7	109	7	1	115	11.6	4.54	2418	7	0	0.985	1	0.662018	2775.9	2818.1	3.25	1.75	2879.4	2775.9	2698.8	2901.6	2818.1	2813	1537.2	1647.8	1756.3	1879.9	2048.4	2094.4	2140.3	2252.1	2313.8	1766	2124.3	2023.9	2270.1	2557	2459.3	2475.1	2992.4	2817.5
Q3TML0	Protein disulfide-isomerase A6 OS=Mus musculus GN=Pdia6 PE=1 SV=1	>tr|Q3TML0|Q3TML0_MOUSE Protein disulfide-isomerase A6 OS=Mus musculus GN=Pdia6 PE=1 SV=1		High	Master Protein	128.899	57	18	124	18	1	445	48.7	5.19	2093	18	0	1.093	1	0.00368	2775	2539.2	2.19	1.38	2687.2	2802.6	2775	2539.2	2597.1	2533	1934.5	2122.3	2261.3	1673.4	2068.1	2153.5	1877	2154.5	2212.7	2109.6	2432.4	2382.5	1986.6	2356.4	2214.5	2112.7	2483.4	2313.2
P60867	40S ribosomal protein S20 OS=Mus musculus GN=Rps20 PE=1 SV=1	>sp|P60867|RS20_MOUSE 40S ribosomal protein S20 OS=Mus musculus GN=Rps20 PE=1 SV=1		High	Master Protein	38.52	53	6	134	6	1	119	13.4	9.94	2101	6	0	0.885	1	0.999996	2774.5	3136.1	9.1	1.25	3108.9	2774.5	2602.9	3138.4	3070	3136.1	2534.4	2668.4	2753.3	2029.7	2047.4	2020	1740	1807	1725.5	3110.7	3481.9	3434.7	2455.4	2785.5	2741.8	2044.4	2342.4	2356.7
P99024	Tubulin beta-5 chain OS=Mus musculus GN=Tubb5 PE=1 SV=1	>sp|P99024|TBB5_MOUSE Tubulin beta-5 chain OS=Mus musculus GN=Tubb5 PE=1 SV=1		High	Master Protein	330.752	69	25	810	5	1	444	49.6	4.89	12058	25	2	0.892	1	0.973824	2773.2	3110.6	6.27	4.03	3071.7	2773.2	2749.7	3130	2908.3	3110.6	1988	2092.9	2176.8	2005.4	2046.4	2133.9	2136.8	2287.2	2304.2	2361.1	2635.7	2684.4	2448.8	2638.8	2719.5	2643.1	2900.9	3004.8
P62821	Ras-related protein Rab-1A OS=Mus musculus GN=Rab1A PE=1 SV=3	>sp|P62821|RAB1A_MOUSE Ras-related protein Rab-1A OS=Mus musculus GN=Rab1A PE=1 SV=3		High	Master Protein	92.662	81	15	126	8	1	205	22.7	6.21	1532	15	6	1.011	1	0.0668314	2759.1	2728.1	4.77	2.29	2630.7	2759.1	2893.9	2661	2786	2728.1	1583.6	1771.8	1930	1717.5	2036	2245.8	1750.3	1982.6	2129.9	1860.7	2216.7	2146.9	2081.9	2527.8	2385.1	2107.6	2417.2	2369.7	Acetyl [N-Term]
P46664	Adenylosuccinate synthetase isozyme 2 OS=Mus musculus GN=Adss PE=1 SV=2	>sp|P46664|PURA2_MOUSE Adenylosuccinate synthetase isozyme 2 OS=Mus musculus GN=Adss PE=1 SV=2		High	Master Protein	113.231	46	19	132	17	1	456	50	6.38	1597	19	2	0.93	1	0.289005	2758.8	2965	4.19	3.36	2854.3	2758.8	2625.3	2965	2829.4	3021.8	2399.5	2553.2	2647.2	1834.3	1913.2	1910.4	1698.2	1858.3	1862.6	3006.7	3246.5	3242.6	2319.7	2520.9	2639.2	2101.9	2341	2410.7
G5E902	MCG10343, isoform CRA_b OS=Mus musculus GN=Slc25a3 PE=1 SV=1	>tr|G5E902|G5E902_MOUSE MCG10343, isoform CRA_b OS=Mus musculus GN=Slc25a3 PE=1 SV=1		High	Master Protein	88.132	38	15	136	15	1	358	39.7	9.29	1317	15	0	0.917	1	0.195884	2757.6	3005.6	3.95	3.18	2831.9	2757.6	2618.8	2916.8	3005.6	3108.1	1545.9	1686.8	1708.6	1848.9	2034.9	2032.3	1881	2055.4	2135.9	1959.1	2346.9	2325	2282	2727.1	2717.3	2289.4	2756.2	2703.3
P97372	Proteasome activator complex subunit 2 OS=Mus musculus GN=Psme2 PE=1 SV=4	>sp|P97372|PSME2_MOUSE Proteasome activator complex subunit 2 OS=Mus musculus GN=Psme2 PE=1 SV=4		High	Master Protein	51.434	34	8	65	8	1	239	27	5.76	1024	8	0	0.998	1	0.00196064	2753.3	2757.5	2.48	5.31	2816.6	2753.3	2680.5	2757.5	2680.8	2968.4	1925.1	2225.4	2292.6	1982.3	2290.5	2284.9	1675.8	1854.6	1901.8	2246.1	2578.2	2631.8	2315.7	2588.6	2774.2	1969	2218.1	2368.1
Q7TNC4	Putative RNA-binding protein Luc7-like 2 OS=Mus musculus GN=Luc7l2 PE=1 SV=1	>sp|Q7TNC4|LC7L2_MOUSE Putative RNA-binding protein Luc7-like 2 OS=Mus musculus GN=Luc7l2 PE=1 SV=1		High	Master Protein	83.606	20	9	78	6	1	392	46.6	10.1	1465	9	3	1.03	1	0.030613	2745	2664.7	16.89	0.7	2745	2474.5	3418.9	2664.7	2674.6	2638.5	2608.7	2695.8	3722.2	1681.7	1401.3	1970.9	1633.2	1666.8	2425.7	3114	3552.5	3498	1655.8	1894.7	1817.5	1902.7	2212.9	2104.9
Q99LF4	tRNA-splicing ligase RtcB homolog OS=Mus musculus GN=Rtcb PE=1 SV=1	>sp|Q99LF4|RTCB_MOUSE tRNA-splicing ligase RtcB homolog OS=Mus musculus GN=Rtcb PE=1 SV=1		High	Master Protein	120.718	61	24	112	24	1	505	55.2	7.23	1258	24	0	1.011	1	0.801736	2743.9	2715.3	2.01	2.58	2818.5	2710.4	2743.9	2823.8	2715.3	2690.5	1789.1	1896	1974	2131.4	2258.1	2486.3	1676.9	1825.7	1946.8	2166.5	2374.1	2349.8	2489.3	2862.8	2690.2	2016.3	2246.6	2146.4
Q921M7	Protein FAM49B OS=Mus musculus GN=Fam49b PE=1 SV=1	>sp|Q921M7|FA49B_MOUSE Protein FAM49B OS=Mus musculus GN=Fam49b PE=1 SV=1		High	Master Protein	115.45	60	15	124	13	1	324	36.8	6.06	1887	15	3	0.988	1	0.796157	2741.1	2773.6	3.45	4.77	2741.1	2822.3	2634.3	2773.6	2616.7	2877.6	1973.3	2298.9	2190.3	1966	2264	2239.5	1586.8	1892.6	1869	2387.3	2616.7	2764.6	2339.4	2517.7	2701	1927	2064.9	2163.1
Q8K4Z5	Splicing factor 3A subunit 1 OS=Mus musculus GN=Sf3a1 PE=1 SV=1	>sp|Q8K4Z5|SF3A1_MOUSE Splicing factor 3A subunit 1 OS=Mus musculus GN=Sf3a1 PE=1 SV=1		High	Master Protein	174.355	38	28	147	28	1	791	88.5	5.22	1889	28	0	1.025	1	0.245385	2740.5	2673.6	3.32	1.97	2626.6	2740.5	2805.3	2718.5	2673.6	2613.6	1890.9	2232.3	2409.7	1671.3	1922.4	2021.1	1877.2	2156	2270.7	2339.9	2673.6	2511	2041.7	2326.8	2245	2278	2597.1	2505.4	Acetyl [N-Term]
P97457	Myosin regulatory light chain 2, skeletal muscle isoform OS=Mus musculus GN=Mylpf PE=1 SV=3	>sp|P97457|MLRS_MOUSE Myosin regulatory light chain 2, skeletal muscle isoform OS=Mus musculus GN=Mylpf PE=1 SV=3		High	Master Protein	92.997	69	13	85	13	1	169	18.9	4.92	1044	13	0	1.542	1	0.214909	2740.2	1776.7	74.85	85.53	1084.6	2740.2	5831.2	1776.7	6100.1	1345.8	935.1	2456.3	5516.6	708.1	2022.1	4525.3	587.1	1747.2	3936.9	1710.3	6766.2	1474.2	1390	5534.8	1176.6	1205	4767.1	1033.9
P47955	60S acidic ribosomal protein P1 OS=Mus musculus GN=Rplp1 PE=1 SV=1	>sp|P47955|RLA1_MOUSE 60S acidic ribosomal protein P1 OS=Mus musculus GN=Rplp1 PE=1 SV=1		High	Master Protein	64.967	95	5	87	5	1	114	11.5	4.32	1485	5	0	0.979	1	0.119454	2738.3	2796.3	5.48	2.95	2522.5	2738.3	2803.8	2765.7	2923.2	2796.3	1654	2034.7	2097.2	2012.1	2414	2619.6	1500.8	1844.5	1989.3	2174.4	2689.6	2455.2	2632.2	3226.6	2925.1	1974.8	2418.6	2230.8	Acetyl [N-Term]
Q8R016	Bleomycin hydrolase OS=Mus musculus GN=Blmh PE=1 SV=1	>sp|Q8R016|BLMH_MOUSE Bleomycin hydrolase OS=Mus musculus GN=Blmh PE=1 SV=1		High	Master Protein	100.486	43	17	108	17	1	455	52.5	6.48	1366	17	0	0.945	1	0.724523	2733.1	2893.4	4.75	2.23	2886.4	2733.1	2626.5	2893.4	2792.6	2911	2077.9	2226.2	2256.1	1974.2	2181.2	2247.9	1425.6	1538.3	1570.6	2490.4	2792.6	2796.7	2381.4	2616.2	2638.8	1737.6	1928.9	1996.8	Acetyl [N-Term]
Q04750	DNA topoisomerase 1 OS=Mus musculus GN=Top1 PE=1 SV=2	>sp|Q04750|TOP1_MOUSE DNA topoisomerase 1 OS=Mus musculus GN=Top1 PE=1 SV=2		High	Master Protein	84.554	35	23	94	23	1	767	90.8	9.33	523	23	0	1.013	1	0.6943	2724.4	2688.9	4.49	1	2578.8	2820.6	2724.4	2675.8	2688.9	2727.8	1856.5	2297.5	2340.2	1493.3	1822.1	1866.2	1787.9	2122.7	2296.6	2303.1	2688.9	2620.7	1805.8	2163.8	1989.7	2210.5	2562.1	2443
P51859	Hepatoma-derived growth factor OS=Mus musculus GN=Hdgf PE=1 SV=2	>sp|P51859|HDGF_MOUSE Hepatoma-derived growth factor OS=Mus musculus GN=Hdgf PE=1 SV=2		High	Master Protein	74.511	50	13	86	12	1	237	26.3	4.83	1014	13	0	0.997	1	0.0968089	2722.6	2731.5	7.14	4	2956.8	2722.6	2567	2844.7	2626	2731.5	2128.6	2217.7	2205	2139.5	2191	2285.2	1619	1681.4	1690.6	2448.5	2626	2624.2	2399.6	2604.9	2526	1764.4	1994	1906.6
P80317	T-complex protein 1 subunit zeta OS=Mus musculus GN=Cct6a PE=1 SV=3	>sp|P80317|TCPZ_MOUSE T-complex protein 1 subunit zeta OS=Mus musculus GN=Cct6a PE=1 SV=3		High	Master Protein	105.904	40	21	139	21	1	531	58	7.08	2084	21	0	0.953	1	0.12349	2718.6	2851.9	8.2	1.14	3098.2	2676.7	2718.6	2811.7	2851.9	2875.9	1955	1947.6	2113.4	2022.7	1975.2	2109.8	2427.1	2370.3	2531.8	2045.7	2417.6	2308.1	2199.8	2587.6	2514.3	2565.9	3010.4	2887.6
Q8QZT1	Acetyl-CoA acetyltransferase, mitochondrial OS=Mus musculus GN=Acat1 PE=1 SV=1	>sp|Q8QZT1|THIL_MOUSE Acetyl-CoA acetyltransferase, mitochondrial OS=Mus musculus GN=Acat1 PE=1 SV=1		High	Master Protein	91.817	43	14	88	14	1	424	44.8	8.51	1484	14	0	0.984	1	0.999996	2711.4	2756.1	0.6	2.1	2686.6	2711.4	2717	2832	2717.7	2756.1	1901.5	2164.2	2252	1754	2025.3	2171.7	1601.8	1826.4	1927.7	2426.2	2675.6	2586.9	2217.9	2472.3	2421.7	2022.2	2248.6	2198.7
P47791	Glutathione reductase, mitochondrial OS=Mus musculus GN=Gsr PE=1 SV=3	>sp|P47791|GSHR_MOUSE Glutathione reductase, mitochondrial OS=Mus musculus GN=Gsr PE=1 SV=3		High	Master Protein	124.799	48	19	150	19	1	500	53.6	7.99	1953	19	0	1.02	1	0.258135	2705.4	2651.2	4.58	3.17	2712	2705.4	2499.5	2717.2	2550.8	2651.2	1265.6	1450.8	1341.2	1770.6	1996.4	1939.7	1767.1	1931.8	1878.4	1551	1660.1	1665.7	2125.8	2314.4	2317.9	1979.3	2255.4	2248.4
P97855	Ras GTPase-activating protein-binding protein 1 OS=Mus musculus GN=G3bp1 PE=1 SV=1	>sp|P97855|G3BP1_MOUSE Ras GTPase-activating protein-binding protein 1 OS=Mus musculus GN=G3bp1 PE=1 SV=1		High	Master Protein	97.849	42	15	135	14	1	465	51.8	5.59	1512	15	1	0.903	1	0.981643	2694.2	2985.1	6.94	2.65	3007.4	2694.2	2654.6	2985.1	2910.4	3068.7	2413.7	2629.5	2681.3	1866.4	1948.9	1906.7	1789.3	1814.8	1883.4	3142.9	3416	3587.8	2260	2438.1	2503.6	2131.5	2408	2448.1
Q99JY0	Trifunctional enzyme subunit beta, mitochondrial OS=Mus musculus GN=Hadhb PE=1 SV=1	>sp|Q99JY0|ECHB_MOUSE Trifunctional enzyme subunit beta, mitochondrial OS=Mus musculus GN=Hadhb PE=1 SV=1		High	Master Protein	99.214	43	16	114	16	1	475	51.4	9.38	1319	16	0	0.993	1	0.999996	2686.9	2704.7	3.45	1.35	2686.9	2561	2739.6	2741.4	2704.7	2668.2	1815.8	2059.8	2243.7	2248.4	2258	2529.4	1598.6	1725.1	1943.7	2281.2	2637.2	2528.2	2497.3	2822.1	2743.8	1957.5	2237.8	2128.6
Q3U741	DEAD (Asp-Glu-Ala-Asp) box polypeptide 17, isoform CRA_a OS=Mus musculus GN=Ddx17 PE=1 SV=1	>tr|Q3U741|Q3U741_MOUSE DEAD (Asp-Glu-Ala-Asp) box polypeptide 17, isoform CRA_a OS=Mus musculus GN=Ddx17 PE=1 SV=1		High	Master Protein	120.861	42	25	182	18	1	652	72.5	8.68	2449	25	0	0.972	1	0.00367753	2683.8	2761.3	3.52	3.7	2747.7	2683.8	2562.8	2765.5	2590.1	2761.3	1718.8	1879.7	1919.7	2143.7	2372.7	2410.5	1634.8	1807.8	1818.3	2019.7	2242.2	2191.1	2558.1	2810	2784.8	1974.7	2143	2202.9
Q80X90	Filamin-B OS=Mus musculus GN=Flnb PE=1 SV=3	>sp|Q80X90|FLNB_MOUSE Filamin-B OS=Mus musculus GN=Flnb PE=1 SV=3		High	Master Protein	272.843	30	55	247	50	1	2602	277.7	5.71	2278	55	0	1.019	1	0.859425	2673.4	2624.8	2.73	8.02	2799.2	2673.4	2668.4	2873	2450	2624.8	3413.5	3673.4	3720.8	1827.5	1972.8	2070.8	1520.6	1687.7	1800.5	4085.7	4144.6	4315.6	2247.7	2223	2294.8	1925.4	1964.9	1945.6
Q6ZWX6	Eukaryotic translation initiation factor 2 subunit 1 OS=Mus musculus GN=Eif2s1 PE=1 SV=3	>sp|Q6ZWX6|IF2A_MOUSE Eukaryotic translation initiation factor 2 subunit 1 OS=Mus musculus GN=Eif2s1 PE=1 SV=3		High	Master Protein	97.256	57	18	113	18	1	315	36.1	5.08	1659	18	0	1.028	1	0.0464648	2669.8	2597.8	2.43	1.95	2593.3	2721.8	2669.8	2645.7	2544.7	2597.8	1866.9	2217	2352	1708.5	2024.9	2071.9	1211.8	1421.4	1541.4	2277.2	2544.7	2495.8	2258.4	2437.4	2434.8	1503.6	1720.9	1737.2
Q8BJS4	SUN domain-containing protein 2 OS=Mus musculus GN=Sun2 PE=1 SV=3	>sp|Q8BJS4|SUN2_MOUSE SUN domain-containing protein 2 OS=Mus musculus GN=Sun2 PE=1 SV=3		High	Master Protein	113.332	29	19	122	18	1	731	81.6	7.02	1673	19	1	1.05	1	0.427998	2662.7	2536.9	7.1	2.35	2425.3	2662.7	2793	2590.7	2536.9	2471.9	2087.1	2569	2805	1583.4	1964.9	2167.5	1386.9	1779.7	1978.7	2539.5	3011.9	2789.3	2026.9	2301.8	2161.1	1786.1	2027.1	1903.4
P62334	26S proteasome regulatory subunit 10B OS=Mus musculus GN=Psmc6 PE=1 SV=1	>sp|P62334|PRS10_MOUSE 26S proteasome regulatory subunit 10B OS=Mus musculus GN=Psmc6 PE=1 SV=1		High	Master Protein	123.303	52	17	129	17	1	389	44.1	7.49	1567	17	0	0.986	1	0.00515324	2662.3	2701.4	2.81	1.33	2765.4	2618.6	2662.3	2682.3	2701.4	2751.9	1990.8	2114.2	2131	1916.3	2000	2103.1	1596.9	1763.9	1888.9	2308.7	2701.4	2643.8	2241.5	2567.4	2488.7	1877.9	2234.6	2136.6
F8WH69	Neutrophil cytosol factor 1 OS=Mus musculus GN=Ncf1 PE=1 SV=1	>tr|F8WH69|F8WH69_MOUSE Neutrophil cytosol factor 1 OS=Mus musculus GN=Ncf1 PE=1 SV=1		High	Master Protein	134.44	50	16	127	16	1	404	46	9.01	1799	16	0	0.982	1	0.00486306	2651.2	2698.6	5.28	2.8	2707.5	2651.2	2446.6	2776.9	2625.9	2698.6	1949.1	2159.5	2101.6	1824.6	2078	1960.5	995.8	1193	1106.6	2390.1	2625.9	2592.6	2331.9	2532.6	2517.8	1315.4	1443.7	1498.3
P16460	Argininosuccinate synthase OS=Mus musculus GN=Ass1 PE=1 SV=1	>sp|P16460|ASSY_MOUSE Argininosuccinate synthase OS=Mus musculus GN=Ass1 PE=1 SV=1		High	Master Protein	74.772	53	18	92	18	1	412	46.6	8.22	612	18	0	0.932	1	0.0197545	2647.5	2840.5	6.18	5.56	2647.5	2777.4	2454.7	2707.6	2840.5	3024.2	1859.1	2262.3	2078.1	1728.5	1954.1	1905	1977.8	2261.2	2182	2330.5	2798.2	2905.4	2062.7	2577.3	2610.6	2493.3	2917	3093.4
E9PW66	Nucleosome assembly protein 1-like 1 OS=Mus musculus GN=Nap1l1 PE=1 SV=1	>tr|E9PW66|E9PW66_MOUSE Nucleosome assembly protein 1-like 1 OS=Mus musculus GN=Nap1l1 PE=1 SV=1		High	Master Protein	136.745	40	12	155	10	1	418	48.5	4.48	2105	12	0	0.902	1	0.965041	2647.4	2935.8	8.85	3.45	2757.5	2647.4	2319.3	2935.8	2828.4	3030.7	1985.1	2156.4	1992.2	2149.1	2360.5	2452.6	1324.8	1431	1398.5	2526.9	2828.4	2911.7	2771.2	3100.9	3205.8	1660.2	1819.5	1910.6
Q80UM7	Mannosyl-oligosaccharide glucosidase OS=Mus musculus GN=Mogs PE=1 SV=1	>sp|Q80UM7|MOGS_MOUSE Mannosyl-oligosaccharide glucosidase OS=Mus musculus GN=Mogs PE=1 SV=1		High	Master Protein	107.153	34	18	121	18	1	834	91.8	9	1553	18	0	0.991	1	0.743895	2642.7	2665.4	2.46	0.53	2567.6	2696.6	2642.7	2645	2665.4	2672.4	1848.4	2196.5	2270	1936.2	2139.9	2220.7	1335.6	1585.3	1707.1	2276.6	2665.4	2567.4	2256.8	2600.7	2525.3	1687.1	1932.8	1853.7
Q9Z2I8	Succinate--CoA ligase [GDP-forming] subunit beta, mitochondrial OS=Mus musculus GN=Suclg2 PE=1 SV=3	>sp|Q9Z2I8|SUCB2_MOUSE Succinate--CoA ligase [GDP-forming] subunit beta, mitochondrial OS=Mus musculus GN=Suclg2 PE=1 SV=3		High	Master Protein	125.615	55	20	135	20	1	433	46.8	7.02	1756	20	0	0.992	1	0.988421	2635.1	2655.8	7.26	3.7	2895.5	2514.4	2635.1	2655.8	2565.7	2762.4	2084.5	2048.1	2230.3	1846.8	1830	2045	1909	2031.5	2167.6	2285.9	2565.7	2589.2	2064.1	2317.2	2415.1	2245.3	2582	2509.6
Q9WV55	Vesicle-associated membrane protein-associated protein A OS=Mus musculus GN=Vapa PE=1 SV=2	>sp|Q9WV55|VAPA_MOUSE Vesicle-associated membrane protein-associated protein A OS=Mus musculus GN=Vapa PE=1 SV=2		High	Master Protein	48.22	68	12	96	11	1	249	27.8	8.4	624	12	1	1.041	1	0.732216	2634.8	2532	0.72	2.77	2651.8	2613.8	2634.8	2621.7	2532	2482.6	1772	1987.9	2056.1	1731.3	1928.8	2044.7	1980.2	2137.9	2236.5	2071.5	2391.7	2363.6	2051.1	2297.4	2170.5	2326.4	2535.5	2480.5	Acetyl [N-Term]
O55029	Coatomer subunit beta' OS=Mus musculus GN=Copb2 PE=1 SV=2	>sp|O55029|COPB2_MOUSE Coatomer subunit beta' OS=Mus musculus GN=Copb2 PE=1 SV=2		High	Master Protein	143.088	40	28	145	28	1	905	102.4	5.3	2221	28	0	0.998	1	0.00206406	2618.9	2623.9	0.36	0.93	2627	2608.1	2618.9	2585.8	2623.9	2630.7	1555.6	1795.3	1820	1812.9	2047.8	2032.4	1563	1756.8	1859.2	1866.2	2147.5	2165.2	2176.3	2578.6	2515.2	1846.4	2171	2098.7
Q8R1B4	Eukaryotic translation initiation factor 3 subunit C OS=Mus musculus GN=Eif3c PE=1 SV=1	>sp|Q8R1B4|EIF3C_MOUSE Eukaryotic translation initiation factor 3 subunit C OS=Mus musculus GN=Eif3c PE=1 SV=1		High	Master Protein	121.984	34	28	144	28	1	911	105.5	5.78	1702	28	0	0.965	1	0.0138497	2617.1	2710.8	2.63	3.11	2627.9	2505.4	2617.1	2710.8	2619.2	2787.1	1757	1854.4	1871.7	1715.7	1848.8	2031	1748.1	1890.1	2022.2	2086.1	2395.8	2403.8	2120.8	2376.5	2436.7	2182.7	2448	2415.2
P19157	Glutathione S-transferase P 1 OS=Mus musculus GN=Gstp1 PE=1 SV=2	>sp|P19157|GSTP1_MOUSE Glutathione S-transferase P 1 OS=Mus musculus GN=Gstp1 PE=1 SV=2		High	Master Protein	87.112	40	7	82	7	1	210	23.6	7.87	824	7	0	0.999	1	0.0361952	2616.5	2618.2	6.93	3.21	2728.8	2616.5	2379.5	2618.2	2587.3	2747.6	1964.5	2131.3	2043.9	1986.7	2026.1	2040.9	1166.7	1202.6	1186.2	2253.5	2587.3	2639.7	2215.1	2552.3	2470.2	1286.3	1502.7	1471.3
G3X8Y3	N-alpha-acetyltransferase 15, NatA auxiliary subunit OS=Mus musculus GN=Naa15 PE=1 SV=1	>tr|G3X8Y3|G3X8Y3_MOUSE N-alpha-acetyltransferase 15, NatA auxiliary subunit OS=Mus musculus GN=Naa15 PE=1 SV=1		High	Master Protein	122.731	33	28	135	24	1	865	101	7.52	1241	28	4	0.934	1	0.0316365	2614.5	2800.7	7.21	2.53	2907.6	2614.5	2541.3	2800.7	2702	2838.1	2093.2	2129.6	2182.9	1770.7	1775.6	1889.3	2139.5	2212.9	2260.5	2410.6	2702	2726.6	2071.3	2345.3	2379.4	2529	2822.3	2901.7
P63028	Translationally-controlled tumor protein OS=Mus musculus GN=Tpt1 PE=1 SV=1	>sp|P63028|TCTP_MOUSE Translationally-controlled tumor protein OS=Mus musculus GN=Tpt1 PE=1 SV=1		High	Master Protein	41.784	37	6	74	6	1	172	19.5	4.86	895	6	0	0.875	1	0.976807	2612.7	2986.9	12.82	3.68	3026.2	2612.7	2349.2	2986.9	2924.6	3140.4	1929.1	1756.7	1520.4	2324.9	2063.1	1823.1	1800.5	1759.9	1734.5	2231.7	2546.1	2652.8	2668.6	2965.5	3202.3	2132.8	2419.8	2505.3
O70251	Elongation factor 1-beta OS=Mus musculus GN=Eef1b PE=1 SV=5	>sp|O70251|EF1B_MOUSE Elongation factor 1-beta OS=Mus musculus GN=Eef1b PE=1 SV=5		High	Master Protein	44.221	48	8	84	8	1	225	24.7	4.69	764	8	0	0.941	1	0.6939	2607.9	2770.2	4.91	2.15	2834.4	2604.8	2607.9	2679.5	2770.2	2790.5	1672.1	1786.6	1888.5	2354.4	2521.5	2627.2	1686.4	1754.6	1850.3	1968.3	2390.5	2210.8	2791.5	3440.7	3084.6	1913.3	2292	2226.2
P57759	Endoplasmic reticulum resident protein 29 OS=Mus musculus GN=Erp29 PE=1 SV=2	>sp|P57759|ERP29_MOUSE Endoplasmic reticulum resident protein 29 OS=Mus musculus GN=Erp29 PE=1 SV=2		High	Master Protein	124.819	61	15	169	15	1	262	28.8	6.15	1920	15	0	1.021	1	0.555235	2602.7	2548.3	24.5	2.99	3795.8	2602.7	2484.2	2527.6	2548.3	2670.6	2092.6	2363.4	2285.8	2478.2	1920.6	1927.9	2427.2	1447.5	1494.7	2460.5	2846.6	2810.3	1977.5	2312.2	2334.8	1540.7	1815.1	1809.6
Q9QUM9	Proteasome subunit alpha type-6 OS=Mus musculus GN=Psma6 PE=1 SV=1	>sp|Q9QUM9|PSA6_MOUSE Proteasome subunit alpha type-6 OS=Mus musculus GN=Psma6 PE=1 SV=1		High	Master Protein	67.84	51	13	145	13	1	246	27.4	6.76	2223	13	0	0.949	1	0.63899	2602.3	2741.6	6.32	4	2861.1	2602.3	2544.5	2803.1	2592.3	2741.6	2130.1	2296.1	2301.6	1547.5	1584.1	1634.9	1702.3	1752.9	1805.3	2412.7	2768.9	2761.3	1714.8	1900.8	1952.7	2007.3	2144.8	2187.2
A0A087WQS2	Basic leucine zipper and W2 domain-containing protein 1 OS=Mus musculus GN=Bzw1 PE=1 SV=1	>tr|A0A087WQS2|A0A087WQS2_MOUSE Basic leucine zipper and W2 domain-containing protein 1 OS=Mus musculus GN=Bzw1 PE=1 SV=1		High	Master Protein	86.332	31	23	120	18	1	451	51.2	6.95	990	23	2	1	1	0.772788	2601.2	2601	4.43	2.64	2521.8	2601.2	2750.7	2601	2562.1	2696.7	1784.6	2118.8	2362.8	1646.4	1882	1945.4	1632.3	1895.8	1965.9	2238.7	2562.1	2590.8	2003.5	2231.7	2162.2	1986.3	2279.8	2207.8
P62264	40S ribosomal protein S14 OS=Mus musculus GN=Rps14 PE=1 SV=3	>sp|P62264|RS14_MOUSE 40S ribosomal protein S14 OS=Mus musculus GN=Rps14 PE=1 SV=3		High	Master Protein	67.923	38	7	112	7	1	151	16.3	10.05	2669	7	0	0.923	1	0.950936	2598.7	2815.9	5.58	2.12	2823.7	2598.7	2543.9	2854.3	2737.9	2815.9	1298	1428.7	1469.6	2000	2086.6	2191.1	1680	1750.5	1804.9	1516.6	1751.7	1597.2	2301	2650.8	2530.9	2038.1	2265.3	2246.4
Q9Z0P5	Twinfilin-2 OS=Mus musculus GN=Twf2 PE=1 SV=1	>sp|Q9Z0P5|TWF2_MOUSE Twinfilin-2 OS=Mus musculus GN=Twf2 PE=1 SV=1		High	Master Protein	86.515	36	13	120	11	1	349	39.4	6.8	1561	13	2	1.004	1	0.321929	2597.5	2588.1	2.87	4.09	2600.5	2597.5	2471.7	2588.1	2497.9	2709.8	2022	2208.9	2284.8	1697.8	1916.8	1918.2	1177	1324.3	1362.7	2369.3	2614.6	2707.8	2024.8	2266.4	2369.1	1368.2	1574	1594.3
P56399	Ubiquitin carboxyl-terminal hydrolase 5 OS=Mus musculus GN=Usp5 PE=1 SV=1	>sp|P56399|UBP5_MOUSE Ubiquitin carboxyl-terminal hydrolase 5 OS=Mus musculus GN=Usp5 PE=1 SV=1		High	Master Protein	135.717	37	22	150	22	1	858	95.8	5.01	1597	22	0	0.974	1	0.659795	2590.3	2659.8	2.53	3.67	2669.1	2590.3	2538.3	2704.5	2519.6	2659.8	1921.5	2109.9	2180.3	2768.5	3044.9	3122.8	1516.6	1664.4	1765.2	2327.8	2519.6	2555.3	3320.9	3616.2	3637.7	1777.8	2022.9	1998.9
P67778	Prohibitin OS=Mus musculus GN=Phb PE=1 SV=1	>sp|P67778|PHB_MOUSE Prohibitin OS=Mus musculus GN=Phb PE=1 SV=1		High	Master Protein	84.747	62	15	145	15	1	272	29.8	5.76	2247	15	0	0.958	1	0.167617	2571.6	2683	0.27	1.58	2573.1	2571.6	2560.6	2683	2753.8	2677.2	1852.4	2094.7	2199.5	1575.5	1738.8	1816.1	1642.9	1823.3	1935.1	2309.3	2753.8	2572.1	1986.5	2349	2176.2	2106	2526.6	2321.4
Q8BWT1	3-ketoacyl-CoA thiolase, mitochondrial OS=Mus musculus GN=Acaa2 PE=1 SV=3	>sp|Q8BWT1|THIM_MOUSE 3-ketoacyl-CoA thiolase, mitochondrial OS=Mus musculus GN=Acaa2 PE=1 SV=3		High	Master Protein	176.722	72	21	147	21	1	397	41.8	8.09	2548	21	0	0.994	1	0.821743	2568.2	2582.8	1.56	0.98	2591.2	2513.7	2568.2	2582.8	2616.8	2567	1988.5	2091	2277.9	1500.8	1672.3	1815.9	1541.7	1693.2	1822.1	2306.3	2639.2	2558.2	1796.9	2127.1	1983.6	1844.2	2165.1	2047.9
P05977	Myosin light chain 1/3, skeletal muscle isoform OS=Mus musculus GN=Myl1 PE=1 SV=2	>sp|P05977|MYL1_MOUSE Myosin light chain 1/3, skeletal muscle isoform OS=Mus musculus GN=Myl1 PE=1 SV=2		High	Master Protein	103.47	68	14	87	3	1	188	20.6	5.03	1753	14	12	1.487	1	0.205364	2556.4	1718.9	67.69	72.56	1140.1	2556.4	5030.5	1718.9	4690.5	1272.3	1059.5	2082.3	4321.1	468.1	1255.3	2897.8	678.3	1794.7	4089.7	1619.7	4690.5	1430.7	879.1	3269.3	721.9	1227.4	4723.5	1015
P68134	Actin, alpha skeletal muscle OS=Mus musculus GN=Acta1 PE=1 SV=1	>sp|P68134|ACTS_MOUSE Actin, alpha skeletal muscle OS=Mus musculus GN=Acta1 PE=1 SV=1		High	Master Protein	201.069	60	19	772	9	1	377	42	5.39	10911	19	0	1.192	1	0.137234	2548.9	2138.4	26.46	27.01	2031.9	2548.9	3429.2	2138.4	3177.4	1965.5	1323.6	1856.9	2591.2	1326.6	1880.9	2661.2	1304.7	1943.4	3176	1679.6	3071.8	1829.9	1673	2883	1718.4	1575.1	3489.7	1695
Q8K2B3	Succinate dehydrogenase [ubiquinone] flavoprotein subunit, mitochondrial OS=Mus musculus GN=Sdha PE=1 SV=1	>sp|Q8K2B3|SDHA_MOUSE Succinate dehydrogenase [ubiquinone] flavoprotein subunit, mitochondrial OS=Mus musculus GN=Sdha PE=1 SV=1		High	Master Protein	127.439	34	17	130	17	1	664	72.5	7.37	1797	17	0	0.952	1	0.481214	2544	2672.8	2.64	1.71	2653	2528.4	2544	2672.8	2751.6	2670.3	1217.3	1304.9	1309.4	1732.1	1865.8	1974.3	1664.7	1806.8	1814.1	1475.4	1712.9	1628.2	2091.1	2496.6	2334.6	2069	2377.9	2235.5
P43247	DNA mismatch repair protein Msh2 OS=Mus musculus GN=Msh2 PE=1 SV=1	>sp|P43247|MSH2_MOUSE DNA mismatch repair protein Msh2 OS=Mus musculus GN=Msh2 PE=1 SV=1		High	Master Protein	142.308	33	25	118	25	1	935	104.1	5.96	1945	25	0	0.997	1	0.00684756	2540.8	2548.8	1.68	2.39	2540.8	2511.2	2595.8	2635.7	2517.4	2548.8	1939.5	2125.6	2306	1658.8	1853.1	2014.5	1415.2	1568.4	1690.5	2376.4	2668.2	2601.9	2062.1	2284.1	2228.3	1752.9	1921.6	1940.6
P51150	Ras-related protein Rab-7a OS=Mus musculus GN=Rab7a PE=1 SV=2	>sp|P51150|RAB7A_MOUSE Ras-related protein Rab-7a OS=Mus musculus GN=Rab7a PE=1 SV=2		High	Master Protein	98.747	77	16	111	16	1	207	23.5	6.7	1676	16	0	1.005	1	0.3298	2527.3	2514.8	7.07	0.8	2536.6	2527.3	2234	2514.8	2513.1	2548.8	1527.7	1721.8	1702.1	1656.1	1865	1733.7	1577.9	1765.2	1761.6	1793.8	2029.1	2035.5	1967.5	2280.2	2228.3	1917.4	2205.8	2182
Q8CG47	Structural maintenance of chromosomes protein 4 OS=Mus musculus GN=Smc4 PE=1 SV=1	>sp|Q8CG47|SMC4_MOUSE Structural maintenance of chromosomes protein 4 OS=Mus musculus GN=Smc4 PE=1 SV=1		High	Master Protein	152.779	24	27	128	27	1	1286	146.8	7.3	1546	27	0	0.977	1	0.030296	2523.8	2583.2	3.88	1.55	2605.6	2523.8	2411.2	2583.2	2524.3	2600.1	1875.8	2079.1	2071.2	1730	1862.4	1991.7	1419.9	1549.1	1591.6	2223.4	2524.3	2498	2070.1	2382	2315.8	1726.2	1914.8	1876
Q8CIH5	1-phosphatidylinositol 4,5-bisphosphate phosphodiesterase gamma-2 OS=Mus musculus GN=Plcg2 PE=1 SV=1	>sp|Q8CIH5|PLCG2_MOUSE 1-phosphatidylinositol 4,5-bisphosphate phosphodiesterase gamma-2 OS=Mus musculus GN=Plcg2 PE=1 SV=1		High	Master Protein	171.975	33	30	136	29	1	1265	147.5	6.77	1834	30	1	0.951	1	0.999996	2521.8	2650.9	1.74	6.16	2560.4	2521.8	2472.9	2708.3	2407.9	2650.9	1846.2	2127.4	2150.5	1671.6	1860.9	1919.1	1485.6	1649.3	1654.5	2398.2	2558.9	2620.3	2118.9	2165.2	2317.6	1779.7	1992.3	1978.2	Acetyl [N-Term]
F8WIV5	Dynamin-2 OS=Mus musculus GN=Dnm2 PE=1 SV=2	>tr|F8WIV5|F8WIV5_MOUSE Dynamin-2 OS=Mus musculus GN=Dnm2 PE=1 SV=2		High	Master Protein	169.843	40	29	145	29	1	870	98	7.64	1899	29	0	0.998	1	0.0660846	2511.4	2515.3	1.01	3.36	2513.7	2511.4	2468.7	2398.2	2515.3	2560.5	1875.5	2132.8	2241.3	1641.1	1853.2	1915.8	1244.3	1407.5	1451.4	2254.6	2570.4	2599.9	1876.3	2282.2	2238.6	1500.3	1765.7	1739.8
P18242	Cathepsin D OS=Mus musculus GN=Ctsd PE=1 SV=1	>sp|P18242|CATD_MOUSE Cathepsin D OS=Mus musculus GN=Ctsd PE=1 SV=1		High	Master Protein	111.559	38	14	133	14	1	410	44.9	7.15	1546	14	0	0.964	1	0.746761	2502.2	2594.8	7.61	3.41	2502.2	2549.3	2209.3	2594.8	2625.7	2461.5	2294	2607.9	2350.9	1633.6	1881.2	1706.1	1407.3	1661.3	1567.5	2883	3309	3052.3	2030.1	2382.4	2152	1785.9	2109.3	1921.3
Q3THK7	GMP synthase [glutamine-hydrolyzing] OS=Mus musculus GN=Gmps PE=1 SV=2	>sp|Q3THK7|GUAA_MOUSE GMP synthase [glutamine-hydrolyzing] OS=Mus musculus GN=Gmps PE=1 SV=2		High	Master Protein	122.013	48	29	129	29	1	693	76.7	6.73	1232	29	0	0.944	1	0.413258	2496.6	2643.6	3.65	1	2600.5	2496.6	2418.5	2643.6	2606.7	2658	1872.1	2033.6	2077.4	1747.1	1920.6	2028.6	1472.7	1551.7	1612.9	2275.4	2606.7	2553.6	2211.7	2479.8	2415.9	1755.6	2043.1	1942.6	Acetyl [N-Term]
P68037	Ubiquitin-conjugating enzyme E2 L3 OS=Mus musculus GN=Ube2l3 PE=1 SV=1	>sp|P68037|UB2L3_MOUSE Ubiquitin-conjugating enzyme E2 L3 OS=Mus musculus GN=Ube2l3 PE=1 SV=1		High	Master Protein	76.574	72	10	88	10	1	154	17.9	8.51	1068	10	0	0.968	1	0.793717	2495.6	2579.2	3.12	3.37	2535.9	2495.6	2386.8	2579.2	2457.4	2623.6	1825.6	2032.8	2050.2	1433.3	1455.2	1459.1	1971	2134.2	2198.8	2220	2457.4	2520.6	1613.1	1842.5	1818	2335.1	2639.9	2671.3
P17563	Selenium-binding protein 1 OS=Mus musculus GN=Selenbp1 PE=1 SV=2	>sp|P17563|SBP1_MOUSE Selenium-binding protein 1 OS=Mus musculus GN=Selenbp1 PE=1 SV=2		High	Master Protein	118.005	58	18	97	18	1	472	52.5	6.29	1601	18	0	0.93	1	0.264368	2481.4	2667.8	2.29	3.46	2506.5	2481.4	2398.8	2684.4	2667.8	2519.4	1347.2	1356.2	1326.6	1986.8	2136.4	2127.8	1491.3	1671.5	1701.9	1742.8	1889.7	1758.6	2519.8	2882.7	2644.6	1916.8	2207.3	2009.9
Q9R190	Metastasis-associated protein MTA2 OS=Mus musculus GN=Mta2 PE=1 SV=1	>sp|Q9R190|MTA2_MOUSE Metastasis-associated protein MTA2 OS=Mus musculus GN=Mta2 PE=1 SV=1		High	Master Protein	107.187	42	23	109	19	1	668	75	9.67	1092	23	4	0.983	1	0.0485731	2473.6	2517.4	1.38	3.13	2473.6	2426.5	2492.6	2517.4	2410.6	2562.6	1382.2	1583.6	1670	1720.3	1923.7	1949.1	1471.7	1634.5	1768.5	1727.3	1947.4	1904	2164.4	2372.2	2327.8	1797.5	1994.5	2044.4
A2A7S7	Tyrosine--tRNA ligase OS=Mus musculus GN=Yars PE=1 SV=1	>tr|A2A7S7|A2A7S7_MOUSE Tyrosine--tRNA ligase OS=Mus musculus GN=Yars PE=1 SV=1		High	Master Protein	104.407	50	26	126	26	1	564	63	8.44	860	26	0	0.966	1	0.0128375	2472.7	2559.3	2.69	2.39	2472.7	2560.1	2429	2468.5	2559.3	2583.4	1780.1	2043.2	2047.6	1608.8	1889.2	1885	1663.7	1844.1	1931.4	2124.7	2521.1	2465.6	1872.6	2322.1	2258.6	1846.8	2216	2190.2
Q8BJW6	Eukaryotic translation initiation factor 2A OS=Mus musculus GN=Eif2a PE=1 SV=2	>sp|Q8BJW6|EIF2A_MOUSE Eukaryotic translation initiation factor 2A OS=Mus musculus GN=Eif2a PE=1 SV=2		High	Master Protein	68.337	34	14	63	14	1	581	64.4	8.91	606	14	0	0.997	1	0.999996	2471.9	2480.2	11.86	1.34	3007.2	2455.9	2471.9	2514.7	2448.1	2480.2	1675.3	1502	1638.8	1963.3	1812.3	1918.3	1923.2	1733.3	1880.8	1638.4	1847.5	1828.2	1967.4	2221.2	2168.4	1889.3	2117.8	2082.5
P42230	Signal transducer and activator of transcription 5A OS=Mus musculus GN=Stat5a PE=1 SV=1	>sp|P42230|STA5A_MOUSE Signal transducer and activator of transcription 5A OS=Mus musculus GN=Stat5a PE=1 SV=1		High	Master Protein	130.165	33	26	113	6	1	793	90.8	6.39	1571	26	19	1.006	1	0.0997335	2469.5	2455.7	4.11	3.98	2637.8	2449.4	2469.5	2602.9	2455.7	2414.4	2044.5	2135	2243.7	1468.6	1518.5	1647.2	1569.4	1649.9	1752.1	2389.9	2605.3	2570.7	1728.1	1875.8	1847.1	1858.6	2031.8	1926.1	Acetyl [N-Term]
Q6P5D8	Structural maintenance of chromosomes flexible hinge domain-containing protein 1 OS=Mus musculus GN=Smchd1 PE=1 SV=2	>sp|Q6P5D8|SMHD1_MOUSE Structural maintenance of chromosomes flexible hinge domain-containing protein 1 OS=Mus musculus GN=Smchd1 PE=1 SV=2		High	Master Protein	149.468	24	40	135	40	1	2007	225.5	7.24	794	40	0	1	1	0.999996	2457	2457.6	1.24	0.91	2428.4	2489.1	2457	2448.9	2491.2	2457.6	1748.2	2027.5	2110.5	1540.6	1833.9	1878	1679.8	1913.7	2077.4	2103.9	2491.2	2361.1	1915.9	2236.3	2129.9	2043.5	2362.3	2199.8
E9PXY8	Ubiquitin carboxyl-terminal hydrolase 7 OS=Mus musculus GN=Usp7 PE=1 SV=1	>tr|E9PXY8|E9PXY8_MOUSE Ubiquitin carboxyl-terminal hydrolase 7 OS=Mus musculus GN=Usp7 PE=1 SV=1		High	Master Protein	125.651	30	26	129	26	1	1143	132.8	5.66	1117	26	0	0.989	1	0.638695	2451	2477.5	2.67	1.37	2563.8	2446.6	2451	2533.7	2477.5	2471.7	2144.6	2347.8	2516.7	1654.6	1805.4	1902.1	1525.4	1619.9	1701.4	2570.3	2953.7	2852.3	1982.3	2247.9	2160.9	1752.4	2016.2	1931.4
Q9CPX4	Ferritin OS=Mus musculus GN=Ftl1 PE=1 SV=1	>tr|Q9CPX4|Q9CPX4_MOUSE Ferritin OS=Mus musculus GN=Ftl1 PE=1 SV=1		High	Master Protein	103.458	65	10	113	10	1	183	20.8	6	1870	10	0	0.988	1	0.183694	2449.5	2480.4	7.86	6.34	2431.2	2788.2	2449.5	2480.4	2575.9	2273	1484	1897.4	1822	1684.5	2176	2042.4	1446.5	1878.1	1737.9	1803.4	2161.1	1868.5	1987.5	2337.2	2009.9	1771.1	2145.3	1813.3
P26040	Ezrin OS=Mus musculus GN=Ezr PE=1 SV=3	>sp|P26040|EZRI_MOUSE Ezrin OS=Mus musculus GN=Ezr PE=1 SV=3		High	Master Protein	130.812	45	30	207	18	1	586	69.4	6.1	1932	30	0	1.07	1	0.0270014	2440.5	2280.4	3.6	1.11	2464.5	2440.5	2304.2	2310.8	2280.4	2260.7	2037.6	2276.6	2346.7	1318.5	1478.2	1510.1	1466.3	1643.9	1634.8	2267.7	2686.3	2548.5	1501.1	1729.5	1639.3	1650	1886.8	1803.5
P0C0S6	Histone H2A.Z OS=Mus musculus GN=H2afz PE=1 SV=2	>sp|P0C0S6|H2AZ_MOUSE Histone H2A.Z OS=Mus musculus GN=H2afz PE=1 SV=2		High	Master Protein	43.757	54	6	171	4	1	128	13.5	10.58	2081	6	0	1.01	1	0.0402406	2434.9	2411.7	4.25	1.93	2322.2	2528.2	2434.9	2454.7	2411.7	2361.7	1783.6	2217.1	2272.7	1516.1	1865.6	1889.6	1162.9	1457.5	1517.3	2163.2	2577.2	2331	1920.5	2188.2	2064.8	1445.2	1688	1599.1
P26043	Radixin OS=Mus musculus GN=Rdx PE=1 SV=3	>sp|P26043|RADI_MOUSE Radixin OS=Mus musculus GN=Rdx PE=1 SV=3		High	Master Protein	178.954	56	36	220	22	1	583	68.5	6.2	2286	36	1	0.994	1	0.57632	2427.1	2442.2	2.06	1.63	2427.6	2427.1	2341.9	2484.4	2404.6	2442.2	1833.7	2010.7	2081.1	1584.9	1791	1817.4	1324.2	1518.2	1483.5	2138.4	2449.4	2421	1946.3	2181.8	2135.1	1572.2	1801.1	1785.7
Q99JF8	PC4 and SFRS1-interacting protein OS=Mus musculus GN=Psip1 PE=1 SV=1	>sp|Q99JF8|PSIP1_MOUSE PC4 and SFRS1-interacting protein OS=Mus musculus GN=Psip1 PE=1 SV=1		High	Master Protein	77.194	34	17	74	16	1	528	59.7	9.13	631	17	1	1.136	1	0.0116298	2425.3	2134.3	7.74	1.88	2221.7	2425.3	2594.7	2167.3	2134.3	2087.5	1656.7	2006.5	2253.2	1450.5	1789.7	2013.6	944	1088.7	1187.1	1865.4	2146.5	2005.5	1718.6	1936.5	1842.9	1074.9	1218.9	1145.3
A0A087WSP5	Signal transducer and activator of transcription OS=Mus musculus GN=Stat1 PE=1 SV=1	>tr|A0A087WSP5|A0A087WSP5_MOUSE Signal transducer and activator of transcription OS=Mus musculus GN=Stat1 PE=1 SV=1		High	Master Protein	107.343	34	22	102	22	1	755	88	5.71	831	22	0	1.045	1	0.0960241	2415.8	2310.8	3.83	3.33	2289.4	2467.4	2415.8	2319.9	2184.7	2310.8	1876.8	2260.5	2273.5	1441	1820.8	1847.3	1362.1	1625.6	1714	2256.1	2594.2	2589.5	1804.1	1918.1	1983.2	1656.5	1807.6	1843.5	Acetyl [N-Term]
Q8BVY0	Ribosomal L1 domain-containing protein 1 OS=Mus musculus GN=Rsl1d1 PE=1 SV=1	>sp|Q8BVY0|RL1D1_MOUSE Ribosomal L1 domain-containing protein 1 OS=Mus musculus GN=Rsl1d1 PE=1 SV=1		High	Master Protein	103.524	44	18	119	18	1	452	50.4	9.98	2380	18	0	0.992	1	0.707011	2405.6	2426.2	4.92	3.11	2581.8	2405.6	2352	2368.3	2426.2	2518.6	1648.6	1697.1	1784.2	1792.8	1917.7	1948.9	1536.1	1620.4	1668.7	1765.9	2131.2	2052.4	2050.6	2430	2324.1	1691.1	2007.4	2009.3
Q64727	Vinculin OS=Mus musculus GN=Vcl PE=1 SV=4	>sp|Q64727|VINC_MOUSE Vinculin OS=Mus musculus GN=Vcl PE=1 SV=4		High	Master Protein	126.561	36	32	132	32	1	1066	116.6	6	1178	32	0	1.03	1	0.0052947	2395.6	2326.8	1.73	3.67	2395.6	2461.6	2384.1	2450.7	2326.8	2284.4	1589.6	1888.9	1878.3	1572.7	1816.5	1858.7	1425.3	1721.5	1691.5	2014.1	2186.9	2059.4	1936	2111.2	2005.9	1749.9	1995	1822.4
Q9DCL9	Multifunctional protein ADE2 OS=Mus musculus GN=Paics PE=1 SV=4	>sp|Q9DCL9|PUR6_MOUSE Multifunctional protein ADE2 OS=Mus musculus GN=Paics PE=1 SV=4		High	Master Protein	123.016	45	21	133	21	1	425	47	7.23	1635	21	0	0.932	1	0.0416646	2389.7	2564.3	4.59	2.7	2555	2343	2389.7	2564.3	2448.3	2568.5	1642	1677.1	1765.8	1668.1	1729	1854.5	1654.4	1672.7	1748.4	1898.1	2173.6	2162.7	2006.2	2221.4	2245.6	1957.5	2180	2153.5	Acetyl [N-Term]
Q9WUM5	Succinate--CoA ligase [ADP/GDP-forming] subunit alpha, mitochondrial OS=Mus musculus GN=Suclg1 PE=1 SV=4	>sp|Q9WUM5|SUCA_MOUSE Succinate--CoA ligase [ADP/GDP-forming] subunit alpha, mitochondrial OS=Mus musculus GN=Suclg1 PE=1 SV=4		High	Master Protein	60.954	38	10	97	10	1	346	36.1	9.39	1241	10	0	0.937	1	0.779877	2389.3	2550.1	4.5	3.35	2516.7	2389.3	2301.9	2532.5	2550.1	2691.1	1511.4	1668.7	1665.1	1643.1	1763.1	1786.4	1557.8	1653.8	1638.9	1861.6	2104.8	2113.7	1981.3	2313.8	2352.7	1916.3	2125.1	2218.3
Q80X50	Ubiquitin-associated protein 2-like OS=Mus musculus GN=Ubap2l PE=1 SV=1	>sp|Q80X50|UBP2L_MOUSE Ubiquitin-associated protein 2-like OS=Mus musculus GN=Ubap2l PE=1 SV=1		High	Master Protein	68.325	17	13	49	13	1	1107	116.7	7.11	658	13	0	0.99	1	0.00460464	2382.8	2406.2	8.33	2.86	2163.1	2556.6	2382.8	2457.6	2406.2	2321.9	2430.6	3397.1	3370.9	1412.2	1886.6	1849.2	1086.8	1441.4	1390.9	3493	3927.2	3651.8	1922.7	2183.2	2030	1540.9	1689.4	1645.5
P49710	Hematopoietic lineage cell-specific protein OS=Mus musculus GN=Hcls1 PE=1 SV=2	>sp|P49710|HCLS1_MOUSE Hematopoietic lineage cell-specific protein OS=Mus musculus GN=Hcls1 PE=1 SV=2		High	Master Protein	79.902	30	13	75	13	1	486	54.2	4.84	845	13	0	1.112	1	0.391107	2367.3	2129.8	3.02	2.23	2295.9	2439.1	2367.3	2192	2098.5	2129.8	1298.3	1603.2	1611.1	1678.6	1961.4	2028	1366	1643	1679.6	1346.8	1596	1557.8	1743	1904	1889	1565.2	1778.3	1699.1
Q9D1D4	Transmembrane emp24 domain-containing protein 10 OS=Mus musculus GN=Tmed10 PE=1 SV=1	>sp|Q9D1D4|TMEDA_MOUSE Transmembrane emp24 domain-containing protein 10 OS=Mus musculus GN=Tmed10 PE=1 SV=1		High	Master Protein	79.116	43	10	80	10	1	219	24.9	6.7	1340	10	0	1.071	1	0.299156	2366.8	2209.6	5.14	4.8	2200.7	2366.8	2433.7	2209.6	2308	2096.4	1273.6	1570	1675.6	1436.8	1746.5	1888.7	1435.8	1737.1	1842.9	1559	1834	1702.9	1728.7	2094.1	1832.8	1652.9	2014.9	1829.7
Q9CXW3	Calcyclin-binding protein OS=Mus musculus GN=Cacybp PE=1 SV=1	>sp|Q9CXW3|CYBP_MOUSE Calcyclin-binding protein OS=Mus musculus GN=Cacybp PE=1 SV=1		High	Master Protein	102.81	72	17	111	17	1	229	26.5	7.87	920	17	0	0.991	1	0.308839	2356.3	2378.1	3.01	1.99	2369.1	2356.3	2242	2378.1	2376.4	2460.2	1781.5	2039.9	2141.4	1546.7	1738.8	1739.9	1212.9	1355.8	1367.2	2050.5	2441	2405.9	1860.5	2156.2	2150.9	1405.9	1659.4	1721.2	Acetyl [N-Term]
Q91VR2	ATP synthase subunit gamma, mitochondrial OS=Mus musculus GN=Atp5c1 PE=1 SV=1	>sp|Q91VR2|ATPG_MOUSE ATP synthase subunit gamma, mitochondrial OS=Mus musculus GN=Atp5c1 PE=1 SV=1		High	Master Protein	53.044	33	11	62	11	1	298	32.9	9.01	761	11	0	0.932	1	0.413662	2354.2	2525	0.87	0.97	2377.6	2336.6	2354.2	2485.8	2530.9	2525	1216.6	1254.9	1314.3	1703.7	1861.3	1954.8	1414.6	1573.9	1670.3	1437.4	1668.9	1621.2	2150.6	2484	2492.9	1775	2094	2014.4
P13439	Uridine 5'-monophosphate synthase OS=Mus musculus GN=Umps PE=1 SV=3	>sp|P13439|UMPS_MOUSE Uridine 5'-monophosphate synthase OS=Mus musculus GN=Umps PE=1 SV=3		High	Master Protein	110.45	51	23	127	23	1	481	52.3	6.61	1350	23	0	0.986	1	0.0140004	2352.1	2385.7	8.87	0.62	2725.6	2352.1	2339.8	2368	2397.4	2385.7	1634.5	1786.3	2009.8	1779.5	1735.7	1801.9	1815.2	1876.7	1991	1999.9	2302.5	2176.3	1852.6	2175.2	2085.7	2047.1	2271.7	2232.7
Q3TMX5	Arginine-rich, mutated in early stage tumors, isoform CRA_b OS=Mus musculus GN=Manf PE=1 SV=1	>tr|Q3TMX5|Q3TMX5_MOUSE Arginine-rich, mutated in early stage tumors, isoform CRA_b OS=Mus musculus GN=Manf PE=1 SV=1		High	Master Protein	58.536	40	10	85	10	1	179	20.4	8.25	1382	10	0	1.144	1	0.0122465	2346.8	2051.1	4.02	1.78	2507.7	2346.8	2335.7	2032.8	2103.6	2051.1	1989.5	2090.4	2294.1	1637.2	1731.8	1812.6	1170.6	1214.1	1299	1810.1	2214.5	2119.5	1590.4	1908.7	1793.2	1105.1	1328.8	1266.7
P70296	Phosphatidylethanolamine-binding protein 1 OS=Mus musculus GN=Pebp1 PE=1 SV=3	>sp|P70296|PEBP1_MOUSE Phosphatidylethanolamine-binding protein 1 OS=Mus musculus GN=Pebp1 PE=1 SV=3		High	Master Protein	94.495	90	13	105	13	1	187	20.8	5.4	1363	13	0	1.023	1	0.575727	2346.6	2293.5	5.83	3.82	2560.8	2346.6	2297.7	2431	2264.4	2293.5	1507.4	1614.1	1667.4	1671.9	1731.6	1783.1	1596.6	1666	1738.7	1758.4	1908.7	1833.2	1901.9	2054.6	2005.1	1834	1999.6	1926	Acetyl [N-Term]
P62852	40S ribosomal protein S25 OS=Mus musculus GN=Rps25 PE=1 SV=1	>sp|P62852|RS25_MOUSE 40S ribosomal protein S25 OS=Mus musculus GN=Rps25 PE=1 SV=1		High	Master Protein	23.933	28	5	83	5	1	125	13.7	10.11	1254	5	0	0.982	1	0.999996	2344.3	2388.1	2.9	1.25	2429.6	2294.7	2344.3	2388.1	2430.7	2372.8	1749.1	1869.1	2013.7	1486.2	1618.7	1722.5	1678.9	1776.7	1960.8	2055.5	2430.7	2279.6	1765.7	2070.8	1989.5	2002.6	2311.6	2170.4
Q9R1P0	Proteasome subunit alpha type-4 OS=Mus musculus GN=Psma4 PE=1 SV=1	>sp|Q9R1P0|PSA4_MOUSE Proteasome subunit alpha type-4 OS=Mus musculus GN=Psma4 PE=1 SV=1		High	Master Protein	74.704	53	12	99	12	1	261	29.5	7.72	1667	12	0	0.948	1	0.72693	2342.5	2471	3.98	2.49	2500.3	2329.4	2342.5	2471	2372.8	2484.2	1357.9	1533.9	1479.3	1632.4	1718.9	1817.9	1707.8	1893.4	2011.8	1655.8	1811.8	1843.1	1933.2	2152.9	2171.9	2080.3	2302	2359.6
Q62351	Transferrin receptor protein 1 OS=Mus musculus GN=Tfrc PE=1 SV=1	>sp|Q62351|TFR1_MOUSE Transferrin receptor protein 1 OS=Mus musculus GN=Tfrc PE=1 SV=1		High	Master Protein	177.576	42	27	137	27	1	763	85.7	6.57	2076	27	0	0.926	1	0.999996	2340.6	2528.5	2.91	7	2415.4	2340.6	2279.4	2395.8	2750.1	2528.5	1277.5	1318.4	1430	1629.3	1767.5	1835.9	1437.1	1576.6	1617.2	1493.7	1997.8	1729.1	1906.6	2517.4	2279.1	1710.7	2275.4	2017.2
P61290	Proteasome activator complex subunit 3 OS=Mus musculus GN=Psme3 PE=1 SV=1	>sp|P61290|PSME3_MOUSE Proteasome activator complex subunit 3 OS=Mus musculus GN=Psme3 PE=1 SV=1		High	Master Protein	75.133	44	11	139	11	1	254	29.5	5.95	1700	11	0	0.96	1	0.660571	2338.2	2435.6	6.83	1.44	2448	2338.2	2137.1	2415.4	2435.6	2484	2178.6	2287.3	2285.1	1598.2	1725.4	1658.5	1340.6	1384.9	1369.3	2567.3	2869	2830.1	1889.7	2209.9	2171.7	1643.3	1840	1792.1
Q91W90	Thioredoxin domain-containing protein 5 OS=Mus musculus GN=Txndc5 PE=1 SV=2	>sp|Q91W90|TXND5_MOUSE Thioredoxin domain-containing protein 5 OS=Mus musculus GN=Txndc5 PE=1 SV=2		High	Master Protein	88.651	43	13	90	13	1	417	46.4	5.78	1342	13	0	1.139	1	0.00772068	2334.8	2049.2	11.35	1.93	2334.8	2383.3	1925.6	2049.2	2071.2	1994.8	1984.8	2139.3	1801.5	1524.3	1758.7	1494.4	1083.9	1174.5	1056.7	2005	2357	2127.3	1603.2	1879.3	1744	1086.7	1248.2	1116.8
O35639	Annexin A3 OS=Mus musculus GN=Anxa3 PE=1 SV=4	>sp|O35639|ANXA3_MOUSE Annexin A3 OS=Mus musculus GN=Anxa3 PE=1 SV=4		High	Master Protein	97.938	54	19	131	18	1	323	36.4	5.76	1890	19	1	0.969	1	0.971188	2328	2403.1	1.39	4.83	2328	2331.5	2274.3	2403.1	2209.5	2407.6	2141.5	2487.7	2594.1	1475.2	1690.1	1765	1385.1	1570.5	1603.1	2636.1	2939.3	2929.6	1880.1	1937.9	2046.3	1687.5	1828.1	1920.7	Acetyl [N-Term]
P00405	Cytochrome c oxidase subunit 2 OS=Mus musculus GN=Mtco2 PE=1 SV=1	>sp|P00405|COX2_MOUSE Cytochrome c oxidase subunit 2 OS=Mus musculus GN=Mtco2 PE=1 SV=1		High	Master Protein	33.832	28	5	75	5	1	227	26	4.73	619	5	0	1.063	1	0.650381	2316.2	2178.2	1.94	3.35	2257.9	2316.2	2345.9	2168.7	2301.6	2178.2	1007.2	1172.3	1281.5	1474.1	1709.2	1820.5	1419.5	1615.2	1729.6	1189	1438.9	1383.5	1696.7	2088.3	1904.3	1638.2	1992.4	1862.9
P01899	H-2 class I histocompatibility antigen, D-B alpha chain OS=Mus musculus GN=H2-D1 PE=1 SV=2	>sp|P01899|HA11_MOUSE H-2 class I histocompatibility antigen, D-B alpha chain OS=Mus musculus GN=H2-D1 PE=1 SV=2		High	Master Protein	79.891	36	12	87	8	1	362	40.8	6.73	1506	12	4	1.034	1	0.0550779	2304.7	2229.3	2.87	4.52	2201.8	2323	2304.7	2229.3	2073.5	2256.9	1470.1	1768.4	1753	1482.5	1714.2	1788.6	1310	1575.3	1735.8	1852.6	1990.7	2103.3	1763.2	1923.1	2039.1	1591.8	1715.6	1800.5
Q9CR57	60S ribosomal protein L14 OS=Mus musculus GN=Rpl14 PE=1 SV=3	>sp|Q9CR57|RL14_MOUSE 60S ribosomal protein L14 OS=Mus musculus GN=Rpl14 PE=1 SV=3		High	Master Protein	42.156	29	6	83	6	1	217	23.5	11.02	1958	6	0	0.916	1	0.570884	2295.5	2506.2	13.02	3.09	2582.2	2295.5	1986.7	2485.6	2506.2	2630.6	1858.9	1869.8	1706.5	1546.4	1559.2	1472.1	1833.1	1843.8	1705.1	2139.4	2506.2	2527.3	1784.9	2043.1	2104.3	2124.2	2433.4	2426.7
Q91VD9	NADH-ubiquinone oxidoreductase 75 kDa subunit, mitochondrial OS=Mus musculus GN=Ndufs1 PE=1 SV=2	>sp|Q91VD9|NDUS1_MOUSE NADH-ubiquinone oxidoreductase 75 kDa subunit, mitochondrial OS=Mus musculus GN=Ndufs1 PE=1 SV=2		High	Master Protein	174.124	49	26	148	26	1	727	79.7	5.72	2508	26	0	0.991	1	0.789551	2291.1	2311.4	3.5	1.22	2291.1	2202.4	2362.1	2278.5	2334.6	2311.4	1799.4	1990.4	2245.9	1495.8	1625.2	1833.1	1204.8	1346.7	1575.5	2081.1	2545.3	2322	1782.6	2118.3	2020.8	1437.3	1797.2	1592.3
Q9CXW4	60S ribosomal protein L11 OS=Mus musculus GN=Rpl11 PE=1 SV=4	>sp|Q9CXW4|RL11_MOUSE 60S ribosomal protein L11 OS=Mus musculus GN=Rpl11 PE=1 SV=4		High	Master Protein	46.202	46	9	101	9	1	178	20.2	9.6	1056	9	0	0.984	1	0.019356	2289.1	2326.4	2.02	1.46	2349.9	2289.1	2258.7	2326.4	2355.5	2287.9	1387.3	1502.7	1632.6	1534.2	1689.2	1752.9	1641.5	1845.4	1952.6	1732.6	1965.7	1916.9	1820.1	2137.2	2000.2	1959.9	2346.1	2215.2	Acetyl [N-Term]
Q3UQ44	Ras GTPase-activating-like protein IQGAP2 OS=Mus musculus GN=Iqgap2 PE=1 SV=2	>sp|Q3UQ44|IQGA2_MOUSE Ras GTPase-activating-like protein IQGAP2 OS=Mus musculus GN=Iqgap2 PE=1 SV=2		High	Master Protein	181.677	32	38	160	34	1	1575	180.4	5.64	1444	38	0	1.001	1	0.00799446	2287.7	2286.1	1.53	1.26	2266	2287.7	2334.9	2322.4	2265.3	2286.1	1733	1969.5	2064.9	1353.5	1450.7	1511.4	1348.2	1541	1656.6	2143.4	2322.9	2346.3	1608.4	1772.2	1712.1	1658.3	1874.3	1823.8
P70372	ELAV-like protein 1 OS=Mus musculus GN=Elavl1 PE=1 SV=2	>sp|P70372|ELAV1_MOUSE ELAV-like protein 1 OS=Mus musculus GN=Elavl1 PE=1 SV=2		High	Master Protein	60.659	34	10	79	10	1	326	36.1	9.04	940	10	0	0.96	1	0.999996	2281.8	2377.4	4.02	0.81	2353.1	2281.8	2172	2388.8	2351.3	2377.4	1605.5	1858.6	1833.6	1731.4	1817.6	1792.9	1400	1512.8	1541	1952.7	2234.7	2185.9	2065.6	2284.1	2331.7	1705.7	1945.4	1896.6
A0A0A0MQA5	Tubulin alpha chain (Fragment) OS=Mus musculus GN=Tuba4a PE=1 SV=1	>tr|A0A0A0MQA5|A0A0A0MQA5_MOUSE Tubulin alpha chain (Fragment) OS=Mus musculus GN=Tuba4a PE=1 SV=1		High	Master Protein	207.969	58	25	478	6	1	477	52.9	5.19	7205	25	0	0.874	1	0.999996	2277.6	2604.8	18.5	6.32	2715.5	2277.6	1869.5	2604.8	2469.2	2798.9	1954.9	1855.2	1628.6	1583.8	1478.2	1182.8	1773.1	1669.6	1326.4	2242	2469.2	2689	1931.3	2106.7	2284.6	2128.2	2349.7	2605.8
Q99K85	Phosphoserine aminotransferase OS=Mus musculus GN=Psat1 PE=1 SV=1	>sp|Q99K85|SERC_MOUSE Phosphoserine aminotransferase OS=Mus musculus GN=Psat1 PE=1 SV=1		High	Master Protein	110.842	49	18	127	18	1	370	40.4	8.03	1623	18	0	0.932	1	0.00543384	2273.8	2438.8	3.77	4.54	2346	2273.8	2176	2438.8	2314.2	2534.3	1688.9	1852.1	1869.1	1973.4	2176.1	2211.6	1165.2	1280.4	1267.5	2099.1	2314.2	2434.8	2421	2675.2	2763.1	1428.9	1628.9	1666.6
F8VQC1	Signal recognition particle subunit SRP72 OS=Mus musculus GN=Srp72 PE=1 SV=1	>tr|F8VQC1|F8VQC1_MOUSE Signal recognition particle subunit SRP72 OS=Mus musculus GN=Srp72 PE=1 SV=1		High	Master Protein	125.632	39	21	120	21	1	671	74.6	9.23	1254	21	0	1.062	1	0.00401856	2271.7	2139.6	2.96	1.01	2271.7	2160.5	2278.4	2132.2	2139.6	2173	1635.4	1759.8	1957.1	1322	1512.3	1495.8	1681.1	1781.8	1785.9	1835.2	2139.6	2087.7	1525.8	1798.8	1824.7	1944.4	2245.1	2231.5	Acetyl [N-Term]
P09528	Ferritin heavy chain OS=Mus musculus GN=Fth1 PE=1 SV=2	>sp|P09528|FRIH_MOUSE Ferritin heavy chain OS=Mus musculus GN=Fth1 PE=1 SV=2		High	Master Protein	64.56	62	10	66	10	1	182	21.1	5.88	549	10	0	1.027	1	0.0931447	2265.3	2205.5	6.17	9.99	2265.3	2477	2205	2242.6	2205.5	1861.4	1040.6	1314.5	1197.8	1597.5	1902.1	1711.2	1347.8	1668.5	1607.5	1236.1	1454.7	1176.1	1909	2195.9	1823.2	1601.3	1824.8	1485
Q6ZWV7	60S ribosomal protein L35 OS=Mus musculus GN=Rpl35 PE=1 SV=1	>sp|Q6ZWV7|RL35_MOUSE 60S ribosomal protein L35 OS=Mus musculus GN=Rpl35 PE=1 SV=1		High	Master Protein	25.904	25	4	122	4	1	123	14.5	11.05	793	4	0	0.973	1	0.00829199	2264.5	2327.3	1.74	1.49	2264.5	2328.4	2255.7	2327.3	2385.8	2323.4	752.3	880.4	857.4	1738.8	1987.6	1995	1347.3	1568.4	1600.4	916.2	1011.4	1074.3	2199.8	2517.9	2384.2	1661.8	1974	1853.5
Q9R1T2	SUMO-activating enzyme subunit 1 OS=Mus musculus GN=Sae1 PE=1 SV=1	>sp|Q9R1T2|SAE1_MOUSE SUMO-activating enzyme subunit 1 OS=Mus musculus GN=Sae1 PE=1 SV=1		High	Master Protein	127.72	70	21	105	21	1	350	38.6	5.36	1469	21	0	0.941	1	0.0680813	2263.2	2404.4	5.07	2.46	2338.7	2263.2	2115.4	2404.4	2323.6	2437.9	1683.6	1843.5	1817.1	1707.8	1753.3	1688.9	1241.3	1295.6	1337.4	2069.5	2323.6	2342.2	2033.5	2266.2	2276.7	1530.9	1688.6	1743.5
Q9CY50	Translocon-associated protein subunit alpha OS=Mus musculus GN=Ssr1 PE=1 SV=1	>sp|Q9CY50|SSRA_MOUSE Translocon-associated protein subunit alpha OS=Mus musculus GN=Ssr1 PE=1 SV=1		High	Master Protein	27.727	21	4	96	4	1	286	32	4.45	1439	4	0	1.005	1	0.0715758	2261.6	2249.9	1.66	1.72	2203	2272.2	2261.6	2286	2249.9	2208.8	1725.4	2023	2065.5	1438.3	1676.7	1755.1	1233.9	1436.4	1488.8	2198.9	2433	2377	1788.5	2041.4	1931.1	1556.9	1762.9	1664.1
P28481	Collagen alpha-1(II) chain OS=Mus musculus GN=Col2a1 PE=1 SV=2	>sp|P28481|CO2A1_MOUSE Collagen alpha-1(II) chain OS=Mus musculus GN=Col2a1 PE=1 SV=2		High	Master Protein	74.219	11	14	113	14	1	1487	141.9	6.92	1371	14	0	1.13	1	0.366207	2257.1	1996.7	70.61	40.41	1668.7	2257.1	5960.9	1712.1	3523.7	1996.7	1446.2	2295.7	6658	772.7	1341.1	4161.4	992.8	1520.4	4229.2	1830.5	4458.3	2358.6	977	2706.8	1387	1222.5	2915.5	1592.9
P70670	Nascent polypeptide-associated complex subunit alpha, muscle-specific form OS=Mus musculus GN=Naca PE=1 SV=2	>sp|P70670|NACAM_MOUSE Nascent polypeptide-associated complex subunit alpha, muscle-specific form OS=Mus musculus GN=Naca PE=1 SV=2		High	Master Protein	49.863	3	6	66	6	1	2187	220.4	9.35	704	6	0	0.962	1	0.657259	2257	2347.1	3.58	4.24	2136.2	2286.7	2257	2347.1	2191.7	2371.9	1324.1	1517.4	1568.7	1536.3	1763.4	1833.6	1271	1540.3	1601.3	1622.4	1800.6	1874.2	1921.6	2073.3	2194.3	1675.9	1813.4	1892.2
Q9CZ13	Cytochrome b-c1 complex subunit 1, mitochondrial OS=Mus musculus GN=Uqcrc1 PE=1 SV=2	>sp|Q9CZ13|QCR1_MOUSE Cytochrome b-c1 complex subunit 1, mitochondrial OS=Mus musculus GN=Uqcrc1 PE=1 SV=2		High	Master Protein	91.135	36	14	117	14	1	480	52.8	6.21	1655	14	0	0.896	1	0.624922	2255.6	2517.8	4.43	1.51	2255.6	2388.3	2190.2	2517.8	2580.2	2510.6	1623.8	1945.4	1881.3	1794.3	2051.2	2048.2	1271.4	1428.7	1380.4	2167.1	2580.2	2412	2263.8	2664.5	2617.6	1639.1	1908.6	1874.4
Q8BK64	Activator of 90 kDa heat shock protein ATPase homolog 1 OS=Mus musculus GN=Ahsa1 PE=1 SV=2	>sp|Q8BK64|AHSA1_MOUSE Activator of 90 kDa heat shock protein ATPase homolog 1 OS=Mus musculus GN=Ahsa1 PE=1 SV=2		High	Master Protein	105.866	63	18	126	18	1	338	38.1	5.53	2233	18	0	1.178	1	0.461411	2253.3	1913.3	5.62	1.46	2253.3	2066.5	2300.9	1898.5	1913.3	1952.7	1505.7	1523.8	1533.3	1471.1	1524.9	1878.3	1712.3	1529.6	1632.5	1634.1	1827.3	1876	1431.2	1736	1639	1616.6	1821.6	1810.8
P57776	Elongation factor 1-delta OS=Mus musculus GN=Eef1d PE=1 SV=3	>sp|P57776|EF1D_MOUSE Elongation factor 1-delta OS=Mus musculus GN=Eef1d PE=1 SV=3		High	Master Protein	82.196	51	12	95	2	1	281	31.3	5.02	1396	12	10	0.954	1	0.999996	2251.8	2361.3	5.64	1.4	2397	2251.8	2142.4	2361.3	2314.4	2377.9	1725.6	1845.1	1840.3	1221.5	1219.7	1298.8	1534.9	1516.8	1533.2	2070.3	2314.4	2284.5	1341.3	1603	1583	1686.1	2020.8	1990.3	Acetyl [N-Term]
Q9Z2U1	Proteasome subunit alpha type-5 OS=Mus musculus GN=Psma5 PE=1 SV=1	>sp|Q9Z2U1|PSA5_MOUSE Proteasome subunit alpha type-5 OS=Mus musculus GN=Psma5 PE=1 SV=1		High	Master Protein	98.388	55	11	86	9	1	241	26.4	4.79	1364	11	2	0.98	1	0.839443	2245.9	2292.7	4.23	2.58	2363.5	2245.9	2174.1	2338.2	2221.1	2292.7	1701.5	1789.7	1845.2	1504.7	1657.3	1687.2	1517.7	1599.4	1671	1960.7	2196	2202.7	1829.3	2015.3	1985.9	1794.4	1966.2	1980.1
G3UW82	MCG140437, isoform CRA_d OS=Mus musculus GN=Myh2 PE=1 SV=1	>tr|G3UW82|G3UW82_MOUSE MCG140437, isoform CRA_d OS=Mus musculus GN=Myh2 PE=1 SV=1		High	Master Protein	803.177	52	106	855	19	1	1942	223.1	5.77	12553	106	1	1.359	1	0.259185	2245.2	1652.7	61.84	45.61	874	2245.2	3674.6	1652.7	2704.1	1075.2	696.3	2395.7	3795.3	570.6	1656.8	2851.7	464.1	1366	2215.6	1734.3	3397.9	1186.1	1293	2453.5	940	1075.2	1941.7	733.5	Acetyl [N-Term]
Q91WK2	Eukaryotic translation initiation factor 3 subunit H OS=Mus musculus GN=Eif3h PE=1 SV=1	>sp|Q91WK2|EIF3H_MOUSE Eukaryotic translation initiation factor 3 subunit H OS=Mus musculus GN=Eif3h PE=1 SV=1		High	Master Protein	91.571	49	14	99	14	1	352	39.8	6.67	1551	14	0	0.968	1	0.00348197	2244.8	2318.2	1.45	2.97	2244.8	2189.2	2245.5	2318.2	2227.5	2361.3	1552.3	1744.5	1819.4	1465.6	1615.5	1742.6	1738	1893.1	2001.2	1906.3	2202.6	2123.3	1813.7	2021.1	2064.4	2109.8	2420	2382.3
P54775	26S proteasome regulatory subunit 6B OS=Mus musculus GN=Psmc4 PE=1 SV=2	>sp|P54775|PRS6B_MOUSE 26S proteasome regulatory subunit 6B OS=Mus musculus GN=Psmc4 PE=1 SV=2		High	Master Protein	98.722	41	15	99	15	1	418	47.4	5.21	822	15	0	0.963	1	0.0266055	2244.7	2331	3.61	1.35	2387.3	2244.7	2243.7	2352.2	2290.7	2331	1836.8	1945.1	2061.8	1547.4	1656.4	1741.2	1420.4	1482	1560.8	2122.4	2459.3	2413.7	1840.3	2078.4	2037.9	1620.4	1889.3	1844.2	Acetyl [N-Term]
Q99L47	Hsc70-interacting protein OS=Mus musculus GN=St13 PE=1 SV=1	>sp|Q99L47|F10A1_MOUSE Hsc70-interacting protein OS=Mus musculus GN=St13 PE=1 SV=1		High	Master Protein	66.341	31	13	91	13	1	371	41.6	5.26	1229	13	0	1.016	1	0.22103	2241.7	2206.9	4.62	3.03	2399.6	2199.8	2241.7	2206.9	2129.5	2261.9	1757.1	1859.8	1925.6	1236.2	1340.5	1353.3	1427.7	1481.8	1610.1	1980.1	2265.2	2292	1396.1	1599	1621.2	1575.8	1761.9	1804.5
Q3TLP8	RAS-related C3 botulinum substrate 1, isoform CRA_a OS=Mus musculus GN=Rac1 PE=1 SV=1	>tr|Q3TLP8|Q3TLP8_MOUSE RAS-related C3 botulinum substrate 1, isoform CRA_a OS=Mus musculus GN=Rac1 PE=1 SV=1		High	Master Protein	59.053	29	8	93	4	1	211	23.4	8.69	1574	8	3	0.958	1	0.999996	2239.8	2339.1	4.78	2.94	2395.2	2239.8	2185.7	2372.3	2241.3	2339.1	1724.3	1917.3	1945.6	1451.4	1624.8	1696.2	1448.5	1508.7	1508.5	2041.9	2277.2	2247.2	1749.5	1895.9	1842.6	1764.1	1854.4	1959.9
Q8R429	Sarcoplasmic/endoplasmic reticulum calcium ATPase 1 OS=Mus musculus GN=Atp2a1 PE=1 SV=1	>sp|Q8R429|AT2A1_MOUSE Sarcoplasmic/endoplasmic reticulum calcium ATPase 1 OS=Mus musculus GN=Atp2a1 PE=1 SV=1		High	Master Protein	166.943	28	26	175	9	1	994	109.4	5.22	3434	26	3	1.757	1	0.300275	2235.6	1272.6	56.57	48.16	849.3	2235.6	3212.7	1272.6	2604.9	1149.6	710.9	2098.1	3199.1	554.5	1649.7	2493.2	384.8	1009.2	1438.2	1290.3	3048.1	1259.6	995.6	2363.5	1005.1	636.2	1458	670.5
Q99JI6	Ras-related protein Rap-1b OS=Mus musculus GN=Rap1b PE=1 SV=2	>sp|Q99JI6|RAP1B_MOUSE Ras-related protein Rap-1b OS=Mus musculus GN=Rap1b PE=1 SV=2		High	Master Protein	83.142	67	11	111	3	1	184	20.8	5.78	1717	11	8	0.972	1	0.999996	2233.7	2298.4	4.28	4.75	2284.2	2233.7	2101.3	2298.4	2124.4	2318.6	1878.5	2067.3	1993.4	1491.3	1648.3	1630.7	1243.9	1352.2	1260.2	2282.1	2378.5	2491.9	1798.2	1927.5	2027.1	1515.6	1595.5	1739.4
Q91Z25	Actin-related protein 2/3 complex subunit 1B OS=Mus musculus GN=Arpc1b PE=1 SV=1	>tr|Q91Z25|Q91Z25_MOUSE Actin-related protein 2/3 complex subunit 1B OS=Mus musculus GN=Arpc1b PE=1 SV=1		High	Master Protein	77.156	47	14	92	13	1	376	41.5	8.35	1341	14	1	1.015	1	0.999996	2233.1	2200.3	7	5.53	2242.7	2233.1	1977.2	2200.3	2091.8	2335.9	1090.1	1234.4	1218	1464.2	1647.9	1534.4	1576.3	1798.7	1694.1	1325.7	1469.6	1568.4	1721.4	1898	2042.2	1899.7	2136.9	2230.6
Q99KE1	NAD-dependent malic enzyme, mitochondrial OS=Mus musculus GN=Me2 PE=1 SV=1	>sp|Q99KE1|MAOM_MOUSE NAD-dependent malic enzyme, mitochondrial OS=Mus musculus GN=Me2 PE=1 SV=1		High	Master Protein	125.644	47	19	138	19	1	589	65.8	7.61	1886	19	0	1.058	1	0.173891	2229.8	2108.4	2.72	2.84	2236.6	2129.9	2229.8	2036	2108.4	2154.4	1477.9	1627.6	1708.3	1772.5	2007.6	2105.9	1330.7	1434.7	1582	1711.5	2046.1	1983.6	2094.5	2447.7	2340.7	1453.8	1744.5	1718.7
Q8BH59	Calcium-binding mitochondrial carrier protein Aralar1 OS=Mus musculus GN=Slc25a12 PE=1 SV=1	>sp|Q8BH59|CMC1_MOUSE Calcium-binding mitochondrial carrier protein Aralar1 OS=Mus musculus GN=Slc25a12 PE=1 SV=1		High	Master Protein	91.126	38	19	103	17	1	677	74.5	8.25	1039	19	2	1.073	1	0.981427	2228.2	2076.1	6.01	2.01	2044.9	2228.2	2300.2	2057.2	2137.6	2076.1	1472.1	1815	1975.8	1328.7	1518.5	1669.1	1372.4	1645.9	1805.1	1770.7	2137.6	1983.4	1529	1894.1	1815.1	1553.2	2009.1	1792.4
Q99ME9	Nucleolar GTP-binding protein 1 OS=Mus musculus GN=Gtpbp4 PE=1 SV=3	>sp|Q99ME9|NOG1_MOUSE Nucleolar GTP-binding protein 1 OS=Mus musculus GN=Gtpbp4 PE=1 SV=3		High	Master Protein	112.352	33	20	101	20	1	634	74.1	9.52	1371	20	0	0.992	1	0.980501	2227	2244.5	2.92	1.8	2239	2227	2122.5	2177.4	2244.5	2248.4	1842	1987.8	2108.4	1461.8	1643.4	1647.2	1306.3	1349.8	1412.2	2193.3	2610.4	2452.8	1703.5	2036.5	1965.7	1526.1	1715	1610.3
Q3UUU2	Far upstream element-binding protein 1 OS=Mus musculus GN=Fubp1 PE=1 SV=1	>tr|Q3UUU2|Q3UUU2_MOUSE Far upstream element-binding protein 1 OS=Mus musculus GN=Fubp1 PE=1 SV=1		High	Master Protein	93.852	39	25	122	18	1	700	74.4	7.74	1453	25	1	1.042	1	0.957895	2214.5	2126.2	2.01	2.49	2228.5	2146.1	2214.5	2104.9	2126.2	2206.2	1000.6	1151.4	1216.8	1500.7	1743.2	1865.1	1325.9	1445.6	1571.2	1202.5	1397.7	1405.3	1812.8	2153	2043.7	1503	1759.2	1760	Acetyl [N-Term]
P37040	NADPH--cytochrome P450 reductase OS=Mus musculus GN=Por PE=1 SV=2	>sp|P37040|NCPR_MOUSE NADPH--cytochrome P450 reductase OS=Mus musculus GN=Por PE=1 SV=2		High	Master Protein	116.025	44	23	125	23	1	678	77	5.53	1335	23	0	0.976	1	0.00336868	2213.5	2269	0.87	2.97	2213.5	2188.6	2226.4	2222.5	2269	2356.2	1593.5	1782.7	1912.4	1481.6	1663.1	1753.4	1214.3	1398.5	1548.3	1936.5	2286.8	2263.7	1738.8	2058.7	2065.8	1472.1	1719.9	1714.8
Q922Q8	Leucine-rich repeat-containing protein 59 OS=Mus musculus GN=Lrrc59 PE=1 SV=1	>sp|Q922Q8|LRC59_MOUSE Leucine-rich repeat-containing protein 59 OS=Mus musculus GN=Lrrc59 PE=1 SV=1		High	Master Protein	85.15	47	15	110	15	1	307	34.9	9.52	1285	15	0	0.974	1	0.0238134	2212.1	2271.1	1.69	1.16	2274.6	2206.6	2212.1	2264.6	2271.1	2313.2	1598.8	1797.4	1754.2	2117	2138.2	2197.2	1353.3	1465.9	1569.5	1933.1	2170.2	2079.5	2392.3	2595	2697.2	1617	1879.1	1845.4
Q3TRM8	Hexokinase-3 OS=Mus musculus GN=Hk3 PE=1 SV=2	>sp|Q3TRM8|HXK3_MOUSE Hexokinase-3 OS=Mus musculus GN=Hk3 PE=1 SV=2		High	Master Protein	133.331	36	24	157	22	1	922	100	5.94	2522	24	1	1.023	1	0.0968089	2212	2162.6	8.87	3.69	2536.3	2159.4	2212	2270.6	2113.2	2162.6	1434	1526.3	1645.7	1655.9	1593.5	1716.6	1842.1	1622.8	1756.2	1782	1924.2	1895.4	1776.4	1917.4	1890.7	1834	1944.9	1965.7	Acetyl [N-Term]
Q61635	GTP-binding protein OS=Mus musculus GN=Ifi47 PE=1 SV=1	>tr|Q61635|Q61635_MOUSE GTP-binding protein OS=Mus musculus GN=Ifi47 PE=1 SV=1		High	Master Protein	123.528	46	20	102	18	1	420	46.8	6.74	1026	20	2	1.008	1	0.00162903	2210.2	2191.7	8.18	8.65	2442.6	2210.2	2080.2	2386.1	2006.5	2191.7	1719.1	1727.8	1772.9	1594.7	1631	1614.3	1790.5	1820.6	1848.9	2012	2006.5	2105.6	1866.8	1817.9	1900.6	2112.6	2093.2	2178.7
Q62376	U1 small nuclear ribonucleoprotein 70 kDa OS=Mus musculus GN=Snrnp70 PE=1 SV=2	>sp|Q62376|RU17_MOUSE U1 small nuclear ribonucleoprotein 70 kDa OS=Mus musculus GN=Snrnp70 PE=1 SV=2		High	Master Protein	43.958	23	11	57	11	1	448	52	9.94	676	11	0	1.069	1	0.0218499	2208	2065.8	1.76	1.66	2172	2208	2249.9	2106.6	2038.3	2065.8	1404.3	1544.5	1649.1	1433.1	1817.9	1880.7	1292.3	1487.3	1596.3	1546.4	1824.1	1713.9	1746.2	1914.6	1893.9	1504.2	1686.5	1648
Q4VA53	Sister chromatid cohesion protein PDS5 homolog B OS=Mus musculus GN=Pds5b PE=1 SV=1	>sp|Q4VA53|PDS5B_MOUSE Sister chromatid cohesion protein PDS5 homolog B OS=Mus musculus GN=Pds5b PE=1 SV=1		High	Master Protein	111.424	19	27	109	21	1	1446	164.3	8.5	873	27	6	1.022	1	0.0509655	2201.7	2154.4	5.31	1.72	2122.6	2201.7	2355.1	2187.4	2113.3	2154.4	1528.1	1757.4	2023	1329.8	1624.7	1799.1	1322	1556.3	1685.5	1882.7	2113.3	2069.8	1643.3	1797.1	1797.8	1628.3	1759.5	1773.1
Q62189	U1 small nuclear ribonucleoprotein A OS=Mus musculus GN=Snrpa PE=1 SV=3	>sp|Q62189|SNRPA_MOUSE U1 small nuclear ribonucleoprotein A OS=Mus musculus GN=Snrpa PE=1 SV=3		High	Master Protein	51.802	47	12	99	10	1	287	31.8	9.8	1393	12	2	1.051	1	0.232988	2201	2095	5.33	0.52	2042.6	2201	2267.8	2099.9	2079.2	2095	1124.5	1263	1429.1	1555.9	1807.8	1971.6	1215.3	1482.6	1609	1326.5	1449.4	1412.6	1822.9	2064.9	2035.1	1499.4	1720.3	1671.3	Acetyl [N-Term]
P46638	Ras-related protein Rab-11B OS=Mus musculus GN=Rab11b PE=1 SV=3	>sp|P46638|RB11B_MOUSE Ras-related protein Rab-11B OS=Mus musculus GN=Rab11b PE=1 SV=3		High	Master Protein	70.354	61	13	92	13	1	218	24.5	5.94	1581	13	0	1.057	1	0.999996	2199.9	2082	4.13	4.29	2090.1	2269.5	2199.9	2203.2	2026.8	2082	1315.9	1562.1	1601.7	1364.6	1674.7	1707.2	1474.1	1758	1744.5	1548.3	1734.6	1695.6	1723.7	1839	1820.2	1679.4	1878.3	1912.2	Acetyl [N-Term]
Q8CDN6	Thioredoxin-like protein 1 OS=Mus musculus GN=Txnl1 PE=1 SV=3	>sp|Q8CDN6|TXNL1_MOUSE Thioredoxin-like protein 1 OS=Mus musculus GN=Txnl1 PE=1 SV=3		High	Master Protein	133.025	69	16	112	16	1	289	32.2	4.96	2062	16	0	0.983	1	0.914606	2198.6	2236.8	8.36	2.52	2474	2198.6	2111.7	2317.7	2236.8	2208.1	1928.2	1995.5	1993.5	1615.2	1622.4	1638.8	1402.2	1440	1455.1	2181.6	2492.1	2380.7	1813.3	2029.5	1930.5	1647.3	1819.4	1734.8
P24270	Catalase OS=Mus musculus GN=Cat PE=1 SV=4	>sp|P24270|CATA_MOUSE Catalase OS=Mus musculus GN=Cat PE=1 SV=4		High	Master Protein	108.973	40	21	105	21	1	527	59.8	7.88	1400	21	0	0.929	1	0.0581531	2198.4	2366.4	3.94	1.71	2198.4	2307.9	2135.7	2366.4	2426.3	2348.9	1098.5	1275	1329.1	1435.3	1703.1	1657.4	1414.9	1637.1	1708.5	1396.4	1664.3	1587.2	1851.4	2201.5	2053.6	1782.3	2061.6	2007.3
Q9CQ43	Deoxyuridine triphosphatase OS=Mus musculus GN=Dut PE=1 SV=1	>tr|Q9CQ43|Q9CQ43_MOUSE Deoxyuridine triphosphatase OS=Mus musculus GN=Dut PE=1 SV=1		High	Master Protein	61.635	63	8	82	8	1	162	17.4	6.04	1285	8	0	0.884	1	0.305154	2191	2479.7	6.48	5.07	2442.7	2191	2184.2	2479.7	2550.2	2309.1	1554.5	1503.2	1546.6	1594.8	1616.8	1709.8	1534.7	1496.1	1549.7	1849.9	2127.9	1925.1	1940	2313.9	2018.8	1852.3	2111.3	1878.7
P62267	40S ribosomal protein S23 OS=Mus musculus GN=Rps23 PE=1 SV=3	>sp|P62267|RS23_MOUSE 40S ribosomal protein S23 OS=Mus musculus GN=Rps23 PE=1 SV=3		High	Master Protein	60.746	50	7	90	7	1	143	15.8	10.49	1524	7	0	0.926	1	0.999996	2190.5	2364.5	3.28	3.17	2224.6	2190.5	2088.1	2332.6	2364.5	2477	1830	1937.6	2006.7	1452.4	1572.8	1602.9	1318.8	1475.5	1481.5	2080.2	2517.9	2386.2	1740.7	2025	2075.4	1665.6	1956.4	1976.1
Q9R1P1	Proteasome subunit beta type-3 OS=Mus musculus GN=Psmb3 PE=1 SV=1	>sp|Q9R1P1|PSB3_MOUSE Proteasome subunit beta type-3 OS=Mus musculus GN=Psmb3 PE=1 SV=1		High	Master Protein	50.996	42	8	84	8	1	205	22.9	6.55	1115	8	0	0.96	1	0.596679	2184.8	2275.6	3.36	3.17	2229.7	2184.8	2087.4	2275.6	2188.7	2331.1	1357.4	1514.2	1534.3	1520.8	1658.1	1693.1	1326.6	1471.7	1481	1723.8	1850.2	1862.3	1783.6	1985.9	2038	1624.9	1823.9	1909.1	Acetyl [N-Term]
S4R270	Bridging integrator 2 OS=Mus musculus GN=Bin2 PE=1 SV=1	>tr|S4R270|S4R270_MOUSE Bridging integrator 2 OS=Mus musculus GN=Bin2 PE=1 SV=1		High	Master Protein	82.982	35	15	105	13	1	505	54.7	4.81	1604	15	2	1.061	1	0.0667479	2181.6	2056.3	3.91	4.67	2057.5	2181.6	2217.9	2056.3	1910	2086.2	1481.2	1807.7	1945	1252.8	1549.6	1623.4	1230.4	1469.5	1573.6	1807.5	1910	2017.1	1538.9	1654	1769.9	1468.3	1625.4	1664.3
P46061	Ran GTPase-activating protein 1 OS=Mus musculus GN=Rangap1 PE=1 SV=2	>sp|P46061|RAGP1_MOUSE Ran GTPase-activating protein 1 OS=Mus musculus GN=Rangap1 PE=1 SV=2		High	Master Protein	107.2	34	21	132	21	1	589	63.5	4.68	1582	21	0	0.961	1	0.973063	2179.1	2267.7	1.99	1.74	2179.1	2170.4	2250.3	2227.3	2306	2267.7	1426.4	1465.5	1576	1569.8	1760.4	1955.9	1296.5	1462	1596.6	1578.5	1914.9	1781.6	2023.1	2371.4	2238.2	1590.4	1908	1809.1
Q9CQI6	Coactosin-like protein OS=Mus musculus GN=Cotl1 PE=1 SV=3	>sp|Q9CQI6|COTL1_MOUSE Coactosin-like protein OS=Mus musculus GN=Cotl1 PE=1 SV=3		High	Master Protein	50.655	72	11	84	11	1	142	15.9	5.4	1607	11	0	1.052	1	0.00370635	2174.9	2067.8	3.25	3.63	2166.1	2294.7	2174.9	2019.8	2067.8	2168.2	2075	2440.2	2408.1	1414.2	1693.3	1662.5	1242.7	1469.1	1543.1	2309.9	2689.1	2728.6	1580.2	1876.2	1895.6	1352.4	1606	1610.2
A0A087WR50	Fibronectin OS=Mus musculus GN=Fn1 PE=1 SV=1	>tr|A0A087WR50|A0A087WR50_MOUSE Fibronectin OS=Mus musculus GN=Fn1 PE=1 SV=1		High	Master Protein	111.944	16	25	103	25	1	2386	262.7	5.82	756	25	0	1.76	1	0.41161	2172.1	1234.4	43.54	16.61	1010.5	2172.1	2662	1154	1567	1234.4	610.6	1502.8	1928	815.1	1891.7	2336.7	601.2	1463.1	1888.7	888.7	1350.2	1065.8	1071.1	1700.6	1330.2	824	1296.5	984.8
P11835	Integrin beta-2 OS=Mus musculus GN=Itgb2 PE=1 SV=2	>sp|P11835|ITB2_MOUSE Integrin beta-2 OS=Mus musculus GN=Itgb2 PE=1 SV=2		High	Master Protein	113.94	35	23	130	23	1	771	85	7.12	1360	23	0	1.035	1	0.173685	2171.8	2098.8	6.54	0.08	2002.6	2281.9	2171.8	2098.8	2098.9	2096	1308.4	1670	1741.5	1462.5	1879.5	1763.6	1191.5	1537.1	1540.9	1570.1	1926.7	1788.2	1812.6	2103.6	2114.7	1498.6	1736.6	1672.1
P54276	DNA mismatch repair protein Msh6 OS=Mus musculus GN=Msh6 PE=1 SV=3	>sp|P54276|MSH6_MOUSE DNA mismatch repair protein Msh6 OS=Mus musculus GN=Msh6 PE=1 SV=3		High	Master Protein	114.161	19	22	107	22	1	1358	151	6.73	1193	22	0	1.042	1	0.142057	2169.8	2082.3	1.86	2.05	2169.8	2102.9	2174.5	2109.5	2026.2	2082.3	1866.2	2065.5	2291.4	1416.6	1551.8	1687.5	1029.5	1183.2	1335.4	2080.1	2345.9	2332.1	1650.4	1838.4	1820.5	1268.1	1441.1	1372.6
P58389	Serine/threonine-protein phosphatase 2A activator OS=Mus musculus GN=Ptpa PE=1 SV=1	>sp|P58389|PTPA_MOUSE Serine/threonine-protein phosphatase 2A activator OS=Mus musculus GN=Ptpa PE=1 SV=1		High	Master Protein	41.75	36	10	79	10	1	323	36.7	6.39	665	10	0	1.032	1	0.057548	2151	2084.9	0.45	2.88	2151	2153.6	2135.7	2122.7	2005.8	2084.9	1220.8	1301.2	1284.8	1404.3	1589.2	1657.4	1329.4	1470.9	1517.4	1470.9	1582.1	1604	1660.7	1819.9	1822.8	1593.7	1767.2	1696.1	Acetyl [N-Term]
Q91Z50	Flap endonuclease 1 OS=Mus musculus GN=Fen1 PE=1 SV=1	>tr|Q91Z50|Q91Z50_MOUSE Flap endonuclease 1 OS=Mus musculus GN=Fen1 PE=1 SV=1		High	Master Protein	106.192	50	14	114	14	1	380	42.6	8.34	2274	14	0	0.944	1	0.122153	2148.2	2275.6	7.19	2.73	2364.7	2148.2	2058.4	2340.9	2275.6	2216.8	2455.5	2381	2500.2	1354.3	1416.2	1470.1	1406.9	1447	1460.4	2644.2	2995.5	2768.1	1614.9	1771.5	1659.8	1671.5	1882.8	1768.5
Q61823	Programmed cell death protein 4 OS=Mus musculus GN=Pdcd4 PE=1 SV=1	>sp|Q61823|PDCD4_MOUSE Programmed cell death protein 4 OS=Mus musculus GN=Pdcd4 PE=1 SV=1		High	Master Protein	87.176	44	16	113	16	1	469	51.7	5.16	1679	16	0	1.015	1	0.999996	2141.8	2109.1	4.08	3.07	2245.6	2141.8	2071.1	2191.5	2063.1	2109.1	1616.6	1744.6	1779	1705.8	1832.2	1889.1	1126	1230.1	1267.4	1886.3	2063.1	2026.3	2003.8	2176.4	2172.5	1351.8	1491.3	1425.1
Q9JI11	Serine/threonine-protein kinase 4 OS=Mus musculus GN=Stk4 PE=1 SV=1	>sp|Q9JI11|STK4_MOUSE Serine/threonine-protein kinase 4 OS=Mus musculus GN=Stk4 PE=1 SV=1		High	Master Protein	78.563	37	17	95	10	1	487	55.5	5.19	803	17	7	1.095	1	0.684919	2135.4	1950.7	7.68	1.95	1944.7	2135.4	2267.9	1950.7	2016.5	1949.1	1400	1739.4	2032.6	1399.7	1682.4	1760	1009.3	1202.2	1292	1679	2028.2	1872.6	1646.6	1829.6	1917.5	1213.7	1382	1355.8
Q9CX86	Heterogeneous nuclear ribonucleoprotein A0 OS=Mus musculus GN=Hnrnpa0 PE=1 SV=1	>sp|Q9CX86|ROA0_MOUSE Heterogeneous nuclear ribonucleoprotein A0 OS=Mus musculus GN=Hnrnpa0 PE=1 SV=1		High	Master Protein	75.331	46	12	163	10	1	305	30.5	9.31	1664	12	0	0.981	1	0.10896	2125.9	2166.4	5.83	1.88	2343.6	2118.3	2125.9	2166.4	2096.9	2167.2	1672.4	1702.1	1772.1	1660.4	1608.5	1751.8	1394.4	1426.9	1508.3	1864.7	2118.7	2082.1	1752	1902.6	1900.7	1496	1712.6	1661.6	Acetyl [N-Term]
Q61768	Kinesin-1 heavy chain OS=Mus musculus GN=Kif5b PE=1 SV=3	>sp|Q61768|KINH_MOUSE Kinesin-1 heavy chain OS=Mus musculus GN=Kif5b PE=1 SV=3		High	Master Protein	132.087	30	24	116	24	1	963	109.5	6.44	1336	24	0	0.998	1	0.00515324	2122.6	2126.6	4.17	1.14	2061.3	2122.6	2237.2	2126.6	2088.4	2133.1	948.5	1055.6	1121.8	1358.8	1566.3	1756.5	1226.4	1456	1587.3	1175.2	1349.7	1307.4	1677.4	1991.8	1902.9	1518.5	1727.9	1701.7
Q99K48	Non-POU domain-containing octamer-binding protein OS=Mus musculus GN=Nono PE=1 SV=3	>sp|Q99K48|NONO_MOUSE Non-POU domain-containing octamer-binding protein OS=Mus musculus GN=Nono PE=1 SV=3		High	Master Protein	95.697	43	17	96	15	1	473	54.5	8.95	994	17	1	0.97	1	0.202925	2122.5	2187.3	1.03	0.86	2122.5	2139.8	2096.6	2162.1	2187.3	2198.6	1528	1743	1800.9	1299	1433.9	1537	1462.6	1612.1	1721.6	1861	2187.3	2112.3	1593.4	1805.6	1727	1775.5	1997.3	1933
Q8BPU7	Engulfment and cell motility protein 1 OS=Mus musculus GN=Elmo1 PE=1 SV=2	>sp|Q8BPU7|ELMO1_MOUSE Engulfment and cell motility protein 1 OS=Mus musculus GN=Elmo1 PE=1 SV=2		High	Master Protein	109.962	34	23	131	20	1	727	83.9	6.28	1536	23	3	0.943	1	0.999996	2121.7	2250	3.97	5.23	2222.9	2121.7	2054.9	2250	2105.7	2336.8	1600.3	1728.2	1765.1	1645	1723.3	1869.9	1177.4	1306.6	1373.4	1936.6	2105.7	2245	1921.2	2058.2	2193.4	1435.8	1517.3	1643.3
E9QB02	Methionine--tRNA ligase, cytoplasmic OS=Mus musculus GN=Mars PE=1 SV=1	>tr|E9QB02|E9QB02_MOUSE Methionine--tRNA ligase, cytoplasmic OS=Mus musculus GN=Mars PE=1 SV=1		High	Master Protein	88.724	31	24	104	24	1	910	102.3	6.92	972	24	0	1.005	1	0.0105385	2121.1	2110.3	4.12	1.61	2211.9	2121.1	2037.1	2058.5	2121.7	2110.3	1236.5	1335.1	1328.8	1444.1	1565.2	1580.9	1387.1	1529.5	1536.8	1451.9	1693.8	1679.8	1610.5	1925.1	1845	1647.2	1957.7	1858.7
Q9QZD9	Eukaryotic translation initiation factor 3 subunit I OS=Mus musculus GN=Eif3i PE=1 SV=1	>sp|Q9QZD9|EIF3I_MOUSE Eukaryotic translation initiation factor 3 subunit I OS=Mus musculus GN=Eif3i PE=1 SV=1		High	Master Protein	102.173	62	15	91	15	1	325	36.4	5.64	1671	15	0	1.016	1	0.00566356	2119.4	2086.8	2.28	1.54	2149.3	2119.4	2055.3	2131.7	2069.1	2086.8	1155.2	1218.6	1256.5	1403.2	1564	1595	1630.5	1789.8	1823.8	1295.4	1479.6	1462.2	1667.8	1877.4	1824.4	1927.9	2293.9	2183
Q9CZW5	Mitochondrial import receptor subunit TOM70 OS=Mus musculus GN=Tomm70 PE=1 SV=2	>sp|Q9CZW5|TOM70_MOUSE Mitochondrial import receptor subunit TOM70 OS=Mus musculus GN=Tomm70 PE=1 SV=2		High	Master Protein	80.844	39	19	97	19	1	611	67.5	7.53	822	19	0	0.967	1	0.149199	2117.3	2189.1	2.69	2.51	2117.3	2072	2185.7	2189.1	2283.8	2185.5	1239.8	1374.5	1546.9	1382.3	1529	1696.2	1473.5	1693.8	1834.7	1527	1775.9	1624.1	1712.7	2072.2	1910.7	1794	2209.2	2084.7	Acetyl [N-Term]
P97807	Fumarate hydratase, mitochondrial OS=Mus musculus GN=Fh PE=1 SV=3	>sp|P97807|FUMH_MOUSE Fumarate hydratase, mitochondrial OS=Mus musculus GN=Fh PE=1 SV=3		High	Master Protein	139.771	51	20	127	20	1	507	54.3	9.04	1543	20	0	0.968	1	0.248741	2115.3	2184.3	1.37	1.57	2165	2113.9	2115.3	2184.3	2127.7	2188.6	817.7	941.9	972.7	1686.6	1894.3	2036	1288.1	1423.9	1500.8	1035.8	1175.1	1171.1	2050.4	2327	2273.4	1559.7	1760.4	1746
Q61941	NAD(P) transhydrogenase, mitochondrial OS=Mus musculus GN=Nnt PE=1 SV=2	>sp|Q61941|NNTM_MOUSE NAD(P) transhydrogenase, mitochondrial OS=Mus musculus GN=Nnt PE=1 SV=2		High	Master Protein	101.553	25	21	99	21	1	1086	113.8	7.64	1246	21	0	1.07	1	0.999996	2113.9	1975.1	54.63	45.76	602.4	2174.9	2113.9	752	2050.2	1975.1	433.7	1731.7	1782.5	444.2	1604.9	1640.5	342.9	1534.3	1583	647.3	2050.2	1897.5	630.6	1848.3	1723.3	491.7	1797.8	1654.6
P28867	Protein kinase C delta type OS=Mus musculus GN=Prkcd PE=1 SV=3	>sp|P28867|KPCD_MOUSE Protein kinase C delta type OS=Mus musculus GN=Prkcd PE=1 SV=3		High	Master Protein	107.806	34	20	111	20	1	674	77.5	7.39	912	20	0	0.944	1	0.116771	2110.6	2234.8	3.53	1.98	2065.2	2211.9	2110.6	2299.7	2214.5	2234.8	1636.2	1947.6	1939.2	1348.3	1632.2	1637.9	849.4	1031	1137	2157	2400.4	2397.8	1799.2	2009.3	1953.8	1153.5	1328.7	1203
F7AEH4	40S ribosomal protein S12 OS=Mus musculus GN=Rps12 PE=1 SV=1	>tr|F7AEH4|F7AEH4_MOUSE 40S ribosomal protein S12 OS=Mus musculus GN=Rps12 PE=1 SV=1		High	Master Protein	51.567	75	10	95	10	1	137	15.2	8.35	1189	10	0	0.771	1	0.573949	2110.3	2737.3	29.59	10.26	2997.3	2110.3	1684	2690.8	2737.3	3224.9	2034.5	1654.9	1441.2	1971.4	1647.4	1435	1783.3	1421.5	1194.8	2256	2563.6	2926.6	2105.2	2518.1	2819.4	1991.9	2264.8	2575.5	Acetyl [N-Term]
Q91V41	Ras-related protein Rab-14 OS=Mus musculus GN=Rab14 PE=1 SV=3	>sp|Q91V41|RAB14_MOUSE Ras-related protein Rab-14 OS=Mus musculus GN=Rab14 PE=1 SV=3		High	Master Protein	86.837	81	16	104	15	1	215	23.9	6.21	1193	16	1	0.958	1	0.0117348	2106.9	2199.9	2.33	3.36	2095.1	2186.3	2106.9	2199.9	2086.7	2222.7	1873.2	2135.7	2152.7	1334.1	1613.3	1627	1246.5	1456.1	1494.8	2378.8	2546.3	2582.6	1721.1	1893.3	1897.9	1567.3	1725.4	1773.2	Acetyl [N-Term]
Q61035	Histidine--tRNA ligase, cytoplasmic OS=Mus musculus GN=Hars PE=1 SV=2	>sp|Q61035|SYHC_MOUSE Histidine--tRNA ligase, cytoplasmic OS=Mus musculus GN=Hars PE=1 SV=2		High	Master Protein	76.749	36	16	84	13	1	509	57.4	6	991	16	3	0.996	1	0.673323	2101.8	2111.1	5.8	1.57	2202.8	2101.8	1961.6	2111.1	2122.4	2060.6	1585.8	1712	1685	1284.5	1320.5	1408.4	1333.4	1453.8	1460.7	1817.1	2122.4	1979.7	1445.2	1706.2	1609.8	1551.9	1805.2	1691
Q8C845	EF-hand domain-containing protein D2 OS=Mus musculus GN=Efhd2 PE=1 SV=1	>tr|Q8C845|Q8C845_MOUSE EF-hand domain-containing protein D2 OS=Mus musculus GN=Efhd2 PE=1 SV=1		High	Master Protein	127.662	68	16	98	16	1	240	26.8	5.14	1453	16	0	1.092	1	0.999996	2100.4	1924	4.72	3.27	2100.4	1965.9	2156.2	1955.9	1835.6	1924	1797.2	1644.4	2029.6	1366.2	1450.7	1660.1	1249.7	1245.6	1529.8	1847.9	2015.3	1998.9	1530.2	1665.5	1682.1	1327	1505.3	1486.6
G3X9Q3	Histocompatibility (Minor) HA-1, isoform CRA_a OS=Mus musculus GN=Arhgap45 PE=1 SV=1	>tr|G3X9Q3|G3X9Q3_MOUSE Histocompatibility (Minor) HA-1, isoform CRA_a OS=Mus musculus GN=Arhgap45 PE=1 SV=1		High	Master Protein	98.113	20	20	99	20	1	1116	122.8	5.94	1215	20	0	1.042	1	0.0327472	2098.7	2013.5	2.06	3.99	2031.2	2110.7	2098.7	2121	1962	2013.5	1462.3	1719.3	1802.7	1521.6	1733.4	1808	1041.5	1193.7	1197.7	1825.6	1962	1934.4	1811.3	1987.4	1985.1	1268.2	1394.2	1409
Q9R0P5	Destrin OS=Mus musculus GN=Dstn PE=1 SV=3	>sp|Q9R0P5|DEST_MOUSE Destrin OS=Mus musculus GN=Dstn PE=1 SV=3		High	Master Protein	81.722	75	13	154	12	1	165	18.5	7.97	1335	13	0	0.849	1	0.00618158	2093.7	2464.7	4.98	4.83	2162.4	2093.7	1959.4	2464.7	2292.4	2516.3	1482.7	1699.8	1767.7	1411.8	1545	1442.4	1304.8	1462.7	1390.2	1921.4	2203	2214.9	1928.8	2080	2208.4	1759.9	1981.7	2007.4
Q3UPL0	Protein transport protein Sec31A OS=Mus musculus GN=Sec31a PE=1 SV=2	>sp|Q3UPL0|SC31A_MOUSE Protein transport protein Sec31A OS=Mus musculus GN=Sec31a PE=1 SV=2		High	Master Protein	106.941	25	25	114	25	1	1230	133.5	6.76	985	25	0	0.945	1	0.00427323	2091	2213.7	0.77	2.94	2092.2	2091	2064	2213.7	2105.8	2219.8	1310.9	1482.9	1583	1470.5	1670	1716.2	1244.8	1408.5	1464.4	1622.8	1855.4	1808.7	1786.7	2022.2	2000.4	1580.7	1742.3	1770.9
Q9EQH3	Vacuolar protein sorting-associated protein 35 OS=Mus musculus GN=Vps35 PE=1 SV=1	>sp|Q9EQH3|VPS35_MOUSE Vacuolar protein sorting-associated protein 35 OS=Mus musculus GN=Vps35 PE=1 SV=1		High	Master Protein	109.288	30	19	122	19	1	796	91.7	5.44	1996	19	0	0.994	1	0.0021695	2086.7	2098.7	0.96	0.92	2056.9	2094.8	2086.7	2102.3	2067.2	2098.7	1618.9	1891.2	1997.9	1342.9	1545.8	1571.2	1205.7	1394.7	1480.5	1987.5	2322.3	2225.9	1619.6	1875.6	1834.8	1501.1	1700.1	1669.4
Q8BP47	Asparagine--tRNA ligase, cytoplasmic OS=Mus musculus GN=Nars PE=1 SV=2	>sp|Q8BP47|SYNC_MOUSE Asparagine--tRNA ligase, cytoplasmic OS=Mus musculus GN=Nars PE=1 SV=2		High	Master Protein	128.093	48	23	131	23	1	559	64.2	5.86	1776	23	0	0.951	1	0.00208883	2070.3	2176.8	2.21	2.52	2148.4	2070.3	2066	2138.1	2246.9	2176.8	1084.8	1140.3	1143.4	1402.6	1527.7	1603.3	1459	1625.1	1684.4	1237.4	1449.6	1447.8	1672.8	2038.7	1903.1	1769.2	2125.6	2051.8
Q8BG32	26S proteasome non-ATPase regulatory subunit 11 OS=Mus musculus GN=Psmd11 PE=1 SV=3	>sp|Q8BG32|PSD11_MOUSE 26S proteasome non-ATPase regulatory subunit 11 OS=Mus musculus GN=Psmd11 PE=1 SV=3		High	Master Protein	115.767	64	24	129	24	1	422	47.4	6.48	1051	24	0	0.963	1	0.0299318	2069.1	2148.7	2.74	0.61	2151.2	2041.1	2069.1	2148.7	2137.4	2163.7	1354.2	1415.7	1471	1662.5	1770.4	1896.7	1279.9	1374.9	1468	1509.9	1815.7	1724.7	1932.2	2265	2201	1534.3	1768.5	1726.1	Acetyl [N-Term]
P62843	40S ribosomal protein S15 OS=Mus musculus GN=Rps15 PE=1 SV=2	>sp|P62843|RS15_MOUSE 40S ribosomal protein S15 OS=Mus musculus GN=Rps15 PE=1 SV=2		High	Master Protein	32.759	50	7	104	7	1	145	17	10.39	641	7	0	0.989	1	0.668946	2066.4	2089.1	1.9	2.05	2128.8	2055.6	2066.4	2062.9	2089.1	2147	1412.9	1539.2	1575.6	1424.2	1516.9	1620.5	1266.6	1418.9	1466.1	1681	1966.7	1924.3	1697.2	1991.8	1958.7	1473	1728.5	1712.8	Acetyl [N-Term]
A2AWT5	Nucleolar transcription factor 1 OS=Mus musculus GN=Ubtf PE=1 SV=1	>tr|A2AWT5|A2AWT5_MOUSE Nucleolar transcription factor 1 OS=Mus musculus GN=Ubtf PE=1 SV=1		High	Master Protein	98.181	29	20	85	20	1	764	89.4	5.81	872	20	0	1.012	1	0.0203827	2062.8	2038.8	4.17	0.41	2054.2	2062.8	2210.6	2053.2	2038.8	2038.8	1687.5	1879.1	2145.5	1101.1	1357.4	1509.7	1222.2	1389.5	1568.4	2023.2	2426.1	2259.2	1454.6	1694.9	1614.5	1466.1	1686.9	1626.5	Acetyl [N-Term]
A0A0R4J0G0	Phosphoenolpyruvate carboxykinase [GTP], mitochondrial OS=Mus musculus GN=Pck2 PE=1 SV=1	>tr|A0A0R4J0G0|A0A0R4J0G0_MOUSE Phosphoenolpyruvate carboxykinase [GTP], mitochondrial OS=Mus musculus GN=Pck2 PE=1 SV=1		High	Master Protein	135.811	47	24	139	24	1	667	73.4	7.74	1515	24	0	0.944	1	0.477592	2058.3	2179.8	1.21	1.04	2084.2	2058.3	2034.5	2181.8	2179.8	2141.9	1500.4	1676.6	1747.6	1055	1125	1230.8	1293.6	1419.3	1486.8	1877.9	2179.8	2057.8	1290.8	1490.9	1399.1	1610.1	1882.8	1712.5
P63037	DnaJ homolog subfamily A member 1 OS=Mus musculus GN=Dnaja1 PE=1 SV=1	>sp|P63037|DNJA1_MOUSE DnaJ homolog subfamily A member 1 OS=Mus musculus GN=Dnaja1 PE=1 SV=1		High	Master Protein	97.72	44	13	76	13	1	397	44.8	7.08	783	13	0	1.058	1	0.999996	2052.5	1939.6	2.9	3.46	1974	2089.8	2052.5	1856.6	1939.6	1988.7	1403	1635	1575.3	1502.1	1798.2	1734.7	1174.5	1407.7	1456.2	1512.4	1832.7	1780	1643.4	2075.7	1972.6	1325.7	1604.8	1586.5
Q9ESX5	H/ACA ribonucleoprotein complex subunit 4 OS=Mus musculus GN=Dkc1 PE=1 SV=4	>sp|Q9ESX5|DKC1_MOUSE H/ACA ribonucleoprotein complex subunit 4 OS=Mus musculus GN=Dkc1 PE=1 SV=4		High	Master Protein	86.778	39	16	124	16	1	509	57.4	9.28	1160	16	0	0.972	1	0.011182	2051.8	2111	2.06	1.79	2051.8	1994.2	2076.1	2111	2052.4	2122.1	1477.1	1624.4	1783.3	1698.3	1736.9	1763	1214.1	1278.2	1327.4	1817	2052.4	2038.8	1943.5	2196.3	2265.4	1429.4	1593.3	1581.9	Acetyl [N-Term]
Q569Z6	Thyroid hormone receptor-associated protein 3 OS=Mus musculus GN=Thrap3 PE=1 SV=1	>sp|Q569Z6|TR150_MOUSE Thyroid hormone receptor-associated protein 3 OS=Mus musculus GN=Thrap3 PE=1 SV=1		High	Master Protein	72.292	14	12	70	11	1	951	108.1	10.17	536	12	1	0.996	1	0.0532687	2050.1	2057.9	6.5	3.84	2050.1	1997.7	2256	2057.9	2064	1926.9	1475.9	1627.2	1990.9	1280.6	1326	1667.5	1289.6	1383.2	1600.6	1771.3	2064	1851.2	1461.3	1687.5	1505.7	1545.1	1786.8	1597.5
P62858	40S ribosomal protein S28 OS=Mus musculus GN=Rps28 PE=1 SV=1	>sp|P62858|RS28_MOUSE 40S ribosomal protein S28 OS=Mus musculus GN=Rps28 PE=1 SV=1		High	Master Protein	31.105	51	4	79	4	1	69	7.8	10.7	1558	4	0	0.957	1	0.603105	2047.7	2139	2.71	4.91	2127.5	2019.4	2047.7	2139	2131.1	2321.7	1722.1	1812	1758.9	1389	1490.2	1590.9	1162.4	1225.5	1274.7	2160	2363.7	2553.4	1673.5	1933.6	2029.8	1415.9	1575.1	1599.4
Q60930	Voltage-dependent anion-selective channel protein 2 OS=Mus musculus GN=Vdac2 PE=1 SV=2	>sp|Q60930|VDAC2_MOUSE Voltage-dependent anion-selective channel protein 2 OS=Mus musculus GN=Vdac2 PE=1 SV=2		High	Master Protein	105.691	53	13	138	13	1	295	31.7	7.49	2446	13	0	0.959	1	0.114338	2046.5	2134.1	5.56	1.74	2196.4	2046.5	1970	2167	2093.2	2134.1	1581.2	1667	1692.2	1297.2	1435.5	1474.2	1670.5	1849.4	1895.2	1865.2	2093.2	2050.3	1647.5	1891.5	1787.8	2010.7	2352.5	2255
P62897	Cytochrome c, somatic OS=Mus musculus GN=Cycs PE=1 SV=2	>sp|P62897|CYC_MOUSE Cytochrome c, somatic OS=Mus musculus GN=Cycs PE=1 SV=2		High	Master Protein	48.284	70	10	67	10	1	105	11.6	9.58	539	10	0	0.857	1	0.539508	2039.1	2379.3	5.68	7.27	2103.2	2039.1	1881.7	2379.3	2136.6	2462.2	1284.6	1373.6	1390.4	1373.1	1504.7	1460.3	1395.4	1565.3	1538.1	1668.2	1769	1882.6	1861.5	1938.6	2152.6	1881.9	2126.3	2189.9
Q64012	RNA-binding protein Raly OS=Mus musculus GN=Raly PE=1 SV=3	>sp|Q64012|RALY_MOUSE RNA-binding protein Raly OS=Mus musculus GN=Raly PE=1 SV=3		High	Master Protein	130.372	59	17	125	17	1	312	33.2	8.84	2767	17	0	1.012	1	0.212738	2037.1	2013	1.23	3.26	2037.1	2008.8	2058.6	2051.3	2013	1924.4	1464.4	1636.3	1768.3	1345.8	1414.9	1538.3	1212	1362.5	1519.1	1743.3	1955.5	1848.8	1626.3	1826.5	1808.6	1464.7	1674.8	1523.2
Q91VR5	ATP-dependent RNA helicase DDX1 OS=Mus musculus GN=Ddx1 PE=1 SV=1	>sp|Q91VR5|DDX1_MOUSE ATP-dependent RNA helicase DDX1 OS=Mus musculus GN=Ddx1 PE=1 SV=1		High	Master Protein	116.108	37	22	96	22	1	740	82.4	7.21	1015	22	0	1.043	1	0.777731	2034.9	1950.9	0.98	2.17	2044.6	2034.9	2006.4	2013.3	1931.7	1950.9	1553.4	1766.5	1800.3	1172.8	1302	1429.8	1216.5	1370.7	1423.5	1903.6	2141.1	2043.1	1423.1	1622	1511.5	1437.6	1598.3	1556.4
A0A0R4J0H7	Condensin complex subunit 1 OS=Mus musculus GN=Ncapd2 PE=1 SV=1	>tr|A0A0R4J0H7|A0A0R4J0H7_MOUSE Condensin complex subunit 1 OS=Mus musculus GN=Ncapd2 PE=1 SV=1		High	Master Protein	171.358	28	30	133	30	1	1392	155.5	6.42	1432	30	0	0.963	1	0.00486306	2032.2	2110.8	1.61	2.16	2064.3	2032.2	1999	2110.8	2041	2125.5	1612.1	1782	1871.2	1347.7	1499.6	1551.3	1012.2	1125.5	1110.9	1971.6	2190.4	2201.5	1651.4	1851.9	1858.3	1274.1	1351.5	1370.8
G3X928	SEC23-interacting protein OS=Mus musculus GN=Sec23ip PE=1 SV=1	>tr|G3X928|G3X928_MOUSE SEC23-interacting protein OS=Mus musculus GN=Sec23ip PE=1 SV=1		High	Master Protein	52.054	18	17	77	16	1	998	110.7	5.72	367	17	1	1.01	1	0.0616431	2026.5	2006.1	7.19	1.86	2273.2	1999.4	2026.5	1943	2007.5	2006.1	1267.4	1347.1	1360	1771.2	1873	1957.9	1352.5	1346.8	1437.8	1403	1666.4	1619.6	2018.6	2339.2	2281.3	1387.4	1661	1600.4
O54988	STE20-like serine/threonine-protein kinase OS=Mus musculus GN=Slk PE=1 SV=2	>sp|O54988|SLK_MOUSE STE20-like serine/threonine-protein kinase OS=Mus musculus GN=Slk PE=1 SV=2		High	Master Protein	165.888	30	29	101	27	1	1233	141.4	5.14	1388	29	1	1.005	1	0.999996	2026.4	2016.4	3.63	2.78	2108.7	2026.4	1961.3	2039.8	1934.1	2016.4	1266.8	1450.8	1508.3	1376.7	1525.6	1522.1	1317.9	1365	1441.7	1559.8	1740.7	1682.8	1595.9	1754.9	1762.9	1518.2	1647.9	1701.5
Q64152	Transcription factor BTF3 OS=Mus musculus GN=Btf3 PE=1 SV=3	>sp|Q64152|BTF3_MOUSE Transcription factor BTF3 OS=Mus musculus GN=Btf3 PE=1 SV=3		High	Master Protein	124.202	63	10	80	9	1	204	22	9.52	1981	10	1	0.891	1	0.460822	2020.8	2268.3	17.26	10.54	2020.8	2688.5	2015.7	2268.3	2419.4	1960.8	2007.1	2545.7	2490.7	1012	1227.6	1207.9	1202.3	1811	1430.1	2494.5	2948.9	2648	1193	1424	1276.7	1619.7	2001.8	1564.3
O08553	Dihydropyrimidinase-related protein 2 OS=Mus musculus GN=Dpysl2 PE=1 SV=2	>sp|O08553|DPYL2_MOUSE Dihydropyrimidinase-related protein 2 OS=Mus musculus GN=Dpysl2 PE=1 SV=2		High	Master Protein	106.254	46	17	97	17	1	572	62.2	6.38	1507	17	0	1.003	1	0.0144961	2020	2013.3	3.44	1.18	1961.2	2100.3	2020	2013.3	2010.2	2052.9	1411.9	1710.8	1735.1	1237.8	1528.1	1562.3	1336.3	1657.8	1644.3	1670.4	1952.7	1967.5	1575.1	1823.9	1794.8	1643.2	1946.1	1901.8
P35278	Ras-related protein Rab-5C OS=Mus musculus GN=Rab5c PE=1 SV=2	>sp|P35278|RAB5C_MOUSE Ras-related protein Rab-5C OS=Mus musculus GN=Rab5c PE=1 SV=2		High	Master Protein	99.205	66	9	121	6	1	216	23.4	8.41	1832	9	4	1.008	1	0.141242	2019.3	2003.3	3.15	3.34	2060.9	2019.3	1936.9	2003.3	1951.2	2084.6	1234.9	1416.4	1451.5	1345.5	1490.1	1503.1	1498.2	1369.3	1437.2	1495.5	1719.4	1708.3	1567.3	1770.4	1822.5	1452.8	1631.9	1669.9
Q8K310	Matrin-3 OS=Mus musculus GN=Matr3 PE=1 SV=1	>sp|Q8K310|MATR3_MOUSE Matrin-3 OS=Mus musculus GN=Matr3 PE=1 SV=1		High	Master Protein	68.235	17	14	85	14	1	846	94.6	6.25	825	14	0	0.977	1	0.0275751	2014.7	2061.9	0.56	3.89	2014.7	2018.4	1997.5	2125.5	1967	2061.9	1637.7	1793.4	1932.7	1284	1416.4	1510.6	1198.7	1359.6	1417.2	1991.3	2202.4	2099.2	1535.2	1663.1	1661.8	1517.7	1627.5	1644.9
Q61166	Microtubule-associated protein RP/EB family member 1 OS=Mus musculus GN=Mapre1 PE=1 SV=3	>sp|Q61166|MARE1_MOUSE Microtubule-associated protein RP/EB family member 1 OS=Mus musculus GN=Mapre1 PE=1 SV=3		High	Master Protein	88.269	60	14	102	14	1	268	30	5.22	1456	14	0	0.971	1	0.154858	2007	2067.3	4.19	2.25	2105.6	2007	1937.4	2130.7	2039.5	2067.3	1379	1547.3	1504.1	1675.2	1945.2	1881.2	1252.8	1351.9	1374.6	1693.3	1857.7	1829.4	2067.7	2397.2	2284	1521.4	1687.5	1649.2	Acetyl [N-Term]
O70194	Eukaryotic translation initiation factor 3 subunit D OS=Mus musculus GN=Eif3d PE=1 SV=2	>sp|O70194|EIF3D_MOUSE Eukaryotic translation initiation factor 3 subunit D OS=Mus musculus GN=Eif3d PE=1 SV=2		High	Master Protein	127.243	53	19	114	19	1	548	63.9	6.05	2222	19	0	0.956	1	0.108849	2003.1	2095.4	10.54	1.72	2174.4	2003.1	1759.2	2095.4	2094.3	2158	1571.8	1631.6	1511.1	1419.6	1483.3	1400	1215.1	1290	1229.9	1844	2131.8	2183.8	1639.4	1900.2	1886.7	1450	1658.9	1697.3
Q8VH51	RNA-binding protein 39 OS=Mus musculus GN=Rbm39 PE=1 SV=2	>sp|Q8VH51|RBM39_MOUSE RNA-binding protein 39 OS=Mus musculus GN=Rbm39 PE=1 SV=2		High	Master Protein	100.02	37	16	98	16	1	530	59.4	10.1	972	16	0	1.011	1	0.0320078	2000.9	1979	6.5	0.27	2000.9	1916.7	2175.5	1970.1	1979	1979.3	1045.7	1059.3	1289	1342.1	1428.6	1688.3	1190.5	1291.1	1546.1	1212.1	1417.9	1398.2	1541.3	1795.6	1777.7	1469	1661.9	1579	Acetyl [N-Term]
O54734	Dolichyl-diphosphooligosaccharide--protein glycosyltransferase 48 kDa subunit OS=Mus musculus GN=Ddost PE=1 SV=2	>sp|O54734|OST48_MOUSE Dolichyl-diphosphooligosaccharide--protein glycosyltransferase 48 kDa subunit OS=Mus musculus GN=Ddost PE=1 SV=2		High	Master Protein	86.932	39	14	97	14	1	441	49	5.83	1193	14	0	0.991	1	0.168577	1996	2013.1	3.34	2.04	1906.6	1996	2035.8	2013.1	2023.8	1948.5	1362.4	1586	1601.5	1285.1	1472.9	1599.2	1134.4	1345.9	1444.4	1619	1934	1755.8	1575	1836.3	1703.5	1453.4	1696.1	1554.9
P11031	Activated RNA polymerase II transcriptional coactivator p15 OS=Mus musculus GN=Sub1 PE=1 SV=3	>sp|P11031|TCP4_MOUSE Activated RNA polymerase II transcriptional coactivator p15 OS=Mus musculus GN=Sub1 PE=1 SV=3		High	Master Protein	84.66	54	9	63	9	1	127	14.4	9.6	1226	9	0	1.024	1	0.0911586	1995.7	1948.3	19.14	0.63	1995.7	1411.1	2026	1948.3	1948.4	1927.1	1502.4	1162.4	1828.9	1105.9	844.4	1273.1	1187.4	950.5	1437.4	1713.3	2012.3	1888.4	1264.4	1523.5	1457.8	1391.2	1612.1	1537.4
Q9CZ30	Obg-like ATPase 1 OS=Mus musculus GN=Ola1 PE=1 SV=1	>sp|Q9CZ30|OLA1_MOUSE Obg-like ATPase 1 OS=Mus musculus GN=Ola1 PE=1 SV=1		High	Master Protein	74.577	54	16	84	16	1	396	44.7	7.81	920	16	0	0.919	1	0.0128375	1992.1	2166.8	6.57	2.66	2194.1	1992.1	1940.1	2078.9	2185.6	2166.8	1449.6	1476.1	1547.4	1639.1	1725.8	1804.4	1305.4	1341.9	1376.5	1671.3	1896.3	1910.9	1888.1	2245.2	2197.1	1484.4	1808.3	1728.6
Q7TQI3	Ubiquitin thioesterase OTUB1 OS=Mus musculus GN=Otub1 PE=1 SV=2	>sp|Q7TQI3|OTUB1_MOUSE Ubiquitin thioesterase OTUB1 OS=Mus musculus GN=Otub1 PE=1 SV=2		High	Master Protein	63.584	53	11	67	11	1	271	31.3	4.94	993	11	0	1.034	1	0.103309	1990.7	1925.4	2.52	1.91	2073.2	1990.7	1980.7	1897.1	1925.4	1970.1	1492.5	1626.8	1796.4	1377.1	1469	1537.1	1144.1	1263.6	1350.6	1698	1934.2	1909.4	1484.2	1747	1722.4	1286.2	1419.4	1400.3	Acetyl [N-Term]
Q3THS6	S-adenosylmethionine synthase isoform type-2 OS=Mus musculus GN=Mat2a PE=1 SV=2	>sp|Q3THS6|METK2_MOUSE S-adenosylmethionine synthase isoform type-2 OS=Mus musculus GN=Mat2a PE=1 SV=2		High	Master Protein	72.994	38	14	73	14	1	395	43.7	6.48	981	14	0	0.917	1	0.999996	1988.3	2167.3	4.46	0.8	2136.4	1988.3	1972.1	2191.6	2157.6	2167.3	1186.9	1272.5	1274.1	1394.8	1467.2	1531.4	1290.1	1391.7	1399.2	1406.7	1604.2	1522.6	1714.6	1957.7	1894.8	1565.4	1811.6	1754.1
Q00PI9	Heterogeneous nuclear ribonucleoprotein U-like protein 2 OS=Mus musculus GN=Hnrnpul2 PE=1 SV=2	>sp|Q00PI9|HNRL2_MOUSE Heterogeneous nuclear ribonucleoprotein U-like protein 2 OS=Mus musculus GN=Hnrnpul2 PE=1 SV=2		High	Master Protein	161.721	33	21	121	21	1	745	84.9	4.89	1630	21	0	0.945	1	0.248333	1983.4	2099.2	9.86	3.5	2105.3	1983.4	1730.3	2099.2	1983.1	2116	2730.1	3071.9	2948	1374.5	1463.6	1342.8	1198.4	1274.8	1161.2	3255.4	3705.8	3581.7	1642.3	1799.3	1809.3	1419.4	1613.4	1688.1
P62855	40S ribosomal protein S26 OS=Mus musculus GN=Rps26 PE=1 SV=3	>sp|P62855|RS26_MOUSE 40S ribosomal protein S26 OS=Mus musculus GN=Rps26 PE=1 SV=3		High	Master Protein	21.05	34	3	110	3	1	115	13	11	675	3	0	0.924	1	0.275695	1981.4	2144.1	3.62	4.01	1981.4	2005.2	1872.7	2109.6	2144.1	2275	1366.5	1633.3	1520.7	1293.6	1450.1	1453.3	1487.4	1796.2	1666.7	1802.5	1989.7	2051.1	1650.5	1945.4	1989	1964.1	2283.3	2271.4
Q9DCH4	Eukaryotic translation initiation factor 3 subunit F OS=Mus musculus GN=Eif3f PE=1 SV=2	>sp|Q9DCH4|EIF3F_MOUSE Eukaryotic translation initiation factor 3 subunit F OS=Mus musculus GN=Eif3f PE=1 SV=2		High	Master Protein	82.147	36	13	106	13	1	361	38	5.58	1261	13	0	1.055	1	0.0167823	1973	1869.3	1.44	1.83	1973	1926.7	1977.6	1869.3	1834.7	1903.2	1346.5	1493	1578.7	1288.1	1421.8	1534.7	1742.1	1903.1	2066.2	1536.8	1808.2	1732.4	1462.5	1664.7	1663.9	1942.9	2286.4	2226.7
Q8BML9	Glutamine--tRNA ligase OS=Mus musculus GN=Qars PE=1 SV=1	>sp|Q8BML9|SYQ_MOUSE Glutamine--tRNA ligase OS=Mus musculus GN=Qars PE=1 SV=1		High	Master Protein	114.664	38	27	115	27	1	775	87.6	7.31	1028	27	0	0.994	1	0.00586926	1969.1	1980.5	0.72	0.53	1969.1	1969.4	1944.8	1980.2	1980.5	1998.5	1331	1376	1405.8	1285.6	1453.3	1509.3	1251.6	1337	1411.4	1493.9	1710	1643.2	1549.2	1797	1747.2	1424.5	1648	1663
Q6P542	ATP-binding cassette sub-family F member 1 OS=Mus musculus GN=Abcf1 PE=1 SV=1	>sp|Q6P542|ABCF1_MOUSE ATP-binding cassette sub-family F member 1 OS=Mus musculus GN=Abcf1 PE=1 SV=1		High	Master Protein	133.719	37	22	85	22	1	837	94.9	6.51	1495	22	0	1.103	1	0.790492	1969.1	1784.5	7.13	2.04	1803.4	1969.1	2079.9	1832.9	1784.5	1761.2	1791.8	2244.3	2525.4	710.4	911.2	1020	1073	1326.4	1475.7	2161.8	2475.3	2320.3	848.9	1011.3	926.2	1308.8	1476.5	1405
P59999	Actin-related protein 2/3 complex subunit 4 OS=Mus musculus GN=Arpc4 PE=1 SV=3	>sp|P59999|ARPC4_MOUSE Actin-related protein 2/3 complex subunit 4 OS=Mus musculus GN=Arpc4 PE=1 SV=3		High	Master Protein	67.78	52	8	84	8	1	168	19.7	8.43	1991	8	0	0.98	1	0.0529504	1967.3	2007.2	5.21	2.96	1967.3	2046	1844.3	2019.6	1912.4	2007.2	1495.9	1748	1675	1045.3	1214.2	1186.3	1170.5	1378.2	1308.5	1810.3	1983.1	2053.4	1242.3	1389	1448.2	1442.1	1582.3	1601.3
O35955	Proteasome subunit beta type-10 OS=Mus musculus GN=Psmb10 PE=1 SV=1	>sp|O35955|PSB10_MOUSE Proteasome subunit beta type-10 OS=Mus musculus GN=Psmb10 PE=1 SV=1		High	Master Protein	38.03	33	7	76	7	1	273	29	6.87	1108	7	0	1.038	1	0.0363524	1966.6	1894	12.64	1.29	1875.7	1966.6	2367.4	1894	1917.8	1868.9	1288.7	1469.8	1579	1224.6	1451.2	1837.2	1248.2	1483.1	1751.8	1560.1	1722.4	1727.9	1481.8	1740.1	1633.9	1532.5	1718.5	1678.6
Q9WUA2	Phenylalanine--tRNA ligase beta subunit OS=Mus musculus GN=Farsb PE=1 SV=2	>sp|Q9WUA2|SYFB_MOUSE Phenylalanine--tRNA ligase beta subunit OS=Mus musculus GN=Farsb PE=1 SV=2		High	Master Protein	86.895	41	20	106	20	1	589	65.7	7.12	1140	20	0	1.024	1	0.222935	1964.4	1918.9	3.89	2.73	1983.5	1964.4	1845	1918.9	1909.9	2006	1427.9	1600.1	1584.8	1252.4	1272.8	1305.3	1323	1391.6	1408.7	1651.6	1909.9	1927.2	1398.1	1594.1	1603.8	1533.6	1762.2	1757.8
O08692	Neutrophilic granule protein OS=Mus musculus GN=Ngp PE=1 SV=1	>sp|O08692|NGP_MOUSE Neutrophilic granule protein OS=Mus musculus GN=Ngp PE=1 SV=1		High	Master Protein	43.359	58	10	89	10	1	167	19.3	5.31	1016	10	0	1.632	1	0.228786	1963.6	1202.9	23.67	12.16	1433.3	1963.6	2332.8	1202.9	1071.1	1365.6	981	1486.3	1847.2	1089.5	1790.7	2273.4	852.8	1322.7	1655.1	1019.9	1071.1	1254.6	1168.1	1259.5	1498.2	858.9	881.9	1089.4
Q8BWY3	Eukaryotic peptide chain release factor subunit 1 OS=Mus musculus GN=Etf1 PE=1 SV=4	>sp|Q8BWY3|ERF1_MOUSE Eukaryotic peptide chain release factor subunit 1 OS=Mus musculus GN=Etf1 PE=1 SV=4		High	Master Protein	114.516	46	16	90	16	1	437	49	5.71	1329	16	0	0.951	1	0.999996	1962.8	2064.7	9.5	2.55	2127	1962.8	1757.3	2064.7	2023.2	2128.3	1531.2	1598.8	1509.5	1480.3	1545.5	1478.8	1042.7	1057.7	1021.5	1777.1	2023.2	2044.7	1698.5	1974.4	1968.7	1163.3	1351.5	1377.2	Acetyl [N-Term]
P62196	26S proteasome regulatory subunit 8 OS=Mus musculus GN=Psmc5 PE=1 SV=1	>sp|P62196|PRS8_MOUSE 26S proteasome regulatory subunit 8 OS=Mus musculus GN=Psmc5 PE=1 SV=1		High	Master Protein	112.371	52	17	91	16	1	406	45.6	7.55	1691	17	1	0.972	1	0.020844	1958.3	2015.2	5.33	3.54	2081.5	1958.3	1872.8	2015.2	1967.1	2108.3	1498.5	1595.1	1587.1	1644.4	1768.4	1810.9	1218.5	1270.8	1328.7	1734.5	1967.1	2025.5	1993.3	2213	2142.7	1422.5	1623.2	1618.3	Acetyl [N-Term]
Q99L45	Eukaryotic translation initiation factor 2 subunit 2 OS=Mus musculus GN=Eif2s2 PE=1 SV=1	>sp|Q99L45|IF2B_MOUSE Eukaryotic translation initiation factor 2 subunit 2 OS=Mus musculus GN=Eif2s2 PE=1 SV=1		High	Master Protein	99.041	43	15	115	15	1	331	38.1	5.8	1597	15	0	1	1	0.730907	1958	1957.2	4.87	1.4	1892.1	2081.6	1958	1988.1	1933.6	1957.2	2069.6	2495.2	2607.8	1235.3	1536.1	1519.5	1097.3	1379	1370.8	2375.6	2838.4	2578.6	1537.8	1751.9	1686.5	1419.6	1599.8	1561.4	Acetyl [N-Term]
Q9D1A2	Cytosolic non-specific dipeptidase OS=Mus musculus GN=Cndp2 PE=1 SV=1	>sp|Q9D1A2|CNDP2_MOUSE Cytosolic non-specific dipeptidase OS=Mus musculus GN=Cndp2 PE=1 SV=1		High	Master Protein	123.115	52	18	90	18	1	475	52.7	5.66	1279	18	0	0.987	1	0.976374	1957.7	1984.4	0.27	3.43	1957.7	1953.4	1963.9	1984.4	1916.3	2052.2	1033.4	1143.3	1128.4	1278.1	1441.5	1549.3	1178.2	1374.7	1393.4	1208.3	1365.2	1405	1552.5	1738.7	1794.2	1460.1	1726	1765.2
P47754	F-actin-capping protein subunit alpha-2 OS=Mus musculus GN=Capza2 PE=1 SV=3	>sp|P47754|CAZA2_MOUSE F-actin-capping protein subunit alpha-2 OS=Mus musculus GN=Capza2 PE=1 SV=3		High	Master Protein	113.699	69	12	94	10	1	286	32.9	5.85	1186	12	2	1.004	1	0.3066	1957.3	1950.2	0.74	2.59	1948.3	1976.5	1957.3	1950.2	1866.9	1956	1636.1	1763.1	1908.3	1256.5	1420.1	1479.1	1159.2	1331.4	1388.7	1869	2112.4	2093.7	1491.4	1693.9	1708	1392.5	1542.8	1560.4	Acetyl [N-Term]
Q91W50	Cold shock domain-containing protein E1 OS=Mus musculus GN=Csde1 PE=1 SV=1	>sp|Q91W50|CSDE1_MOUSE Cold shock domain-containing protein E1 OS=Mus musculus GN=Csde1 PE=1 SV=1		High	Master Protein	126.043	33	20	128	20	1	798	88.7	6.37	1763	20	0	1.002	1	0.018106	1954.3	1950.5	2.15	0.41	1982.8	1900.5	1954.3	1950.5	1960.2	1944.3	1427.4	1605.8	1699.7	1384.5	1402.4	1516.6	975.4	1116.8	1154.2	1678.8	1960.2	1867.9	1583.5	1872.8	1761.9	1172	1308.7	1290
Q9CZU3	Superkiller viralicidic activity 2-like 2 OS=Mus musculus GN=Skiv2l2 PE=1 SV=1	>sp|Q9CZU3|SK2L2_MOUSE Superkiller viralicidic activity 2-like 2 OS=Mus musculus GN=Skiv2l2 PE=1 SV=1		High	Master Protein	113.437	28	25	117	25	1	1040	117.6	6.4	1004	25	0	0.982	1	0.00731149	1945.8	1980.9	2.31	0.84	1924.6	1945.8	2011.6	1982	1952.9	1980.9	1347.7	1516.8	1614.7	1535.1	1730.2	1869.7	1145.1	1310.7	1427.2	1563.3	1848.5	1708.7	1759.7	2115.7	1904.1	1415.2	1615.8	1580.3
Q9Z277	Tyrosine-protein kinase BAZ1B OS=Mus musculus GN=Baz1b PE=1 SV=2	>sp|Q9Z277|BAZ1B_MOUSE Tyrosine-protein kinase BAZ1B OS=Mus musculus GN=Baz1b PE=1 SV=2		High	Master Protein	134.355	22	28	135	28	1	1479	170.5	8.6	1273	28	0	1.017	1	0.49152	1936.1	1902.8	2.41	1.58	1868.5	1957.2	1936.1	1902.8	1927.6	1868	1745.9	2157.1	2281.3	1219.9	1444.3	1502.5	1061.1	1252.8	1284.8	2231.4	2663.3	2494	1488.7	1749	1633.1	1307.6	1529.5	1460.6
Q8VCT3	Aminopeptidase B OS=Mus musculus GN=Rnpep PE=1 SV=2	>sp|Q8VCT3|AMPB_MOUSE Aminopeptidase B OS=Mus musculus GN=Rnpep PE=1 SV=2		High	Master Protein	126.456	46	26	134	26	1	650	72.4	5.35	1738	26	0	1	1	0.0109296	1934.4	1935	1.97	2.83	1993.3	1934.4	1921.1	1935	1873	1981.7	1435	1611.8	1650.2	1035.1	1198	1253.7	1345.9	1303	1404.6	1675	1873	1903.9	1299.2	1475.9	1508.2	1381.7	1570.7	1628.8	Acetyl [N-Term]
P08752	Guanine nucleotide-binding protein G(i) subunit alpha-2 OS=Mus musculus GN=Gnai2 PE=1 SV=5	>sp|P08752|GNAI2_MOUSE Guanine nucleotide-binding protein G(i) subunit alpha-2 OS=Mus musculus GN=Gnai2 PE=1 SV=5		High	Master Protein	133.56	59	17	123	12	1	355	40.5	5.45	1732	17	4	0.978	1	0.999996	1934.4	1978.5	5.84	3.8	1934.4	1936.8	1746.2	1978.5	1892.4	2041.7	1323.7	1346.5	1417.1	1262.9	1429.2	1355.1	1576.2	1766.6	1670.9	1436.6	1549.6	1646.1	1547.9	1717	1785	1888.1	2123.8	2161.1
Q60865	Caprin-1 OS=Mus musculus GN=Caprin1 PE=1 SV=2	>sp|Q60865|CAPR1_MOUSE Caprin-1 OS=Mus musculus GN=Caprin1 PE=1 SV=2		High	Master Protein	47.97	12	10	64	10	1	707	78.1	5.25	621	10	0	0.973	1	0.989093	1933.5	1986.4	3.19	3.45	2038.5	1933.5	1926.7	2053	1986.4	1916	1376.7	1440.6	1485.5	1330.9	1426.8	1495.2	1454.1	1572	1657.2	1618.5	1793.3	1774.6	1606.2	1802.3	1675.1	1713.1	1980.8	1855.3
Q8R050	Eukaryotic peptide chain release factor GTP-binding subunit ERF3A OS=Mus musculus GN=Gspt1 PE=1 SV=2	>sp|Q8R050|ERF3A_MOUSE Eukaryotic peptide chain release factor GTP-binding subunit ERF3A OS=Mus musculus GN=Gspt1 PE=1 SV=2		High	Master Protein	103.667	35	20	109	20	1	636	68.6	5.21	1081	20	0	1.001	1	0.719234	1927.8	1926.6	6.37	3.25	2073.6	1927.8	1827.3	2000.2	1875.1	1926.6	1430.6	1470	1453	1353.8	1422.6	1418.1	1328.2	1353.2	1320.2	1649.3	1799.6	1757.2	1564.9	1701.3	1684.4	1534	1693.7	1727.1
Q9D1P4	Cysteine and histidine-rich domain-containing protein 1 OS=Mus musculus GN=Chordc1 PE=1 SV=1	>sp|Q9D1P4|CHRD1_MOUSE Cysteine and histidine-rich domain-containing protein 1 OS=Mus musculus GN=Chordc1 PE=1 SV=1		High	Master Protein	57.544	56	11	56	11	1	331	37.3	7.9	501	11	0	0.979	1	0.695015	1922.4	1964.3	7.99	3.92	1966.7	1922.4	1690.1	1964.3	1915.2	2067.5	1156.1	1298.9	1196.6	1284	1418.6	1311.6	1245.2	1469.5	1360.2	1386.2	1579.7	1713	1537.5	1737.7	1809.7	1402.6	1668.3	1649.4
P61222	ATP-binding cassette sub-family E member 1 OS=Mus musculus GN=Abce1 PE=1 SV=1	>sp|P61222|ABCE1_MOUSE ATP-binding cassette sub-family E member 1 OS=Mus musculus GN=Abce1 PE=1 SV=1		High	Master Protein	102.542	36	18	119	18	1	599	67.3	8.34	1200	18	0	0.886	1	0.423941	1918.2	2165	9.21	2.45	2143	1918.2	1788	2165	2076.7	2169.4	1418.2	1437.9	1493.3	1399.1	1415.5	1387.6	1410.3	1390.9	1391.3	1723	1947.6	1940.6	1693.8	1884.3	1896.6	1642.8	1860.5	1854.8
Q64514	Tripeptidyl-peptidase 2 OS=Mus musculus GN=Tpp2 PE=1 SV=3	>sp|Q64514|TPP2_MOUSE Tripeptidyl-peptidase 2 OS=Mus musculus GN=Tpp2 PE=1 SV=3		High	Master Protein	146.273	26	25	111	25	1	1262	139.8	6.58	1072	25	0	0.944	1	0.6668	1914.3	2027.1	0.68	2.75	1914.3	1935.7	1911.7	2039.8	1938.7	2027.1	1466.4	1615.3	1685.4	1249.8	1428.4	1483.6	1057	1197.2	1272.5	1755.7	1938.7	1997.8	1596.3	1802.8	1772.2	1299.3	1479.9	1423.5	Acetyl [N-Term]
P31725	Protein S100-A9 OS=Mus musculus GN=S100a9 PE=1 SV=3	>sp|P31725|S10A9_MOUSE Protein S100-A9 OS=Mus musculus GN=S100a9 PE=1 SV=3		High	Master Protein	46.119	45	7	82	7	1	113	13	7.17	1142	7	0	1.798	1	0.999996	1913.9	1064.6	38.43	9.41	909.6	2056.3	1913.9	1064.6	905.2	1076.1	654.8	1419.4	1361.8	593.2	1541	1508	629.7	1385.1	1357.9	854.8	821.8	1033.8	832.9	821.3	913.4	816.7	815.3	930.9
Q80UG5	Septin-9 OS=Mus musculus GN=Sept9 PE=1 SV=1	>sp|Q80UG5|SEPT9_MOUSE Septin-9 OS=Mus musculus GN=Sept9 PE=1 SV=1		High	Master Protein	81.352	31	14	89	14	1	583	65.5	8.9	1011	14	0	1.1	1	0.168725	1912.2	1738.3	2.69	0.93	1912.2	1826.3	1916.2	1720.9	1753.2	1738.3	1371.7	1172.8	1276	1465	1608.3	1712.3	1137.7	1230.2	1359.5	1188.3	1348.8	1354.5	1665.8	1846.1	1856.6	1228.8	1450.6	1386.8
Q7TPR4	Alpha-actinin-1 OS=Mus musculus GN=Actn1 PE=1 SV=1	>sp|Q7TPR4|ACTN1_MOUSE Alpha-actinin-1 OS=Mus musculus GN=Actn1 PE=1 SV=1		High	Master Protein	160.043	35	25	164	15	1	892	103	5.38	1997	25	2	1.102	1	0.999996	1911	1734.8	10.07	8.62	1609.1	1940.3	1911	1513.8	1786	1734.8	1158.4	1580.5	1748.7	1095.8	1455.2	1483	908.9	1254.2	1282.2	1303	1786	1666.7	1288.7	1736.3	1607	1067.2	1398.5	1349.7	Acetyl [N-Term]
P60229	Eukaryotic translation initiation factor 3 subunit E OS=Mus musculus GN=Eif3e PE=1 SV=1	>sp|P60229|EIF3E_MOUSE Eukaryotic translation initiation factor 3 subunit E OS=Mus musculus GN=Eif3e PE=1 SV=1		High	Master Protein	116.783	38	18	115	18	1	445	52.2	6.04	1641	18	0	0.986	1	0.00225222	1909.5	1937.4	1.55	1.92	1891.9	1909.5	1949.8	1928	1937.4	1997.1	1362	1555.4	1674.8	1173.5	1327.6	1409.2	1437	1601.5	1728.4	1659.5	1937.4	1918.7	1419.9	1613.2	1611.1	1734.2	1946.3	1917.9	Acetyl [N-Term]
Q6DFW4	Nucleolar protein 58 OS=Mus musculus GN=Nop58 PE=1 SV=1	>sp|Q6DFW4|NOP58_MOUSE Nucleolar protein 58 OS=Mus musculus GN=Nop58 PE=1 SV=1		High	Master Protein	126.259	43	18	165	18	1	536	60.3	8.34	1791	18	0	1.068	1	0.018106	1905.6	1784.3	0.13	1.43	1905.6	1905.4	1909.7	1776.9	1824.7	1784.3	1605.3	1831.2	2025.5	1016	1186.3	1224.3	1133.8	1283.5	1354.9	1923.5	2242.2	2110.3	1205.7	1454.7	1369.5	1268.8	1509.7	1423.5
P48025	Tyrosine-protein kinase SYK OS=Mus musculus GN=Syk PE=1 SV=2	>sp|P48025|KSYK_MOUSE Tyrosine-protein kinase SYK OS=Mus musculus GN=Syk PE=1 SV=2		High	Master Protein	103.709	36	15	108	14	1	629	71.3	7.88	689	15	1	1.003	1	0.248571	1899.8	1894.4	1.16	4.57	1899.8	1920.1	1876.1	1979.4	1806.2	1894.4	1367.7	1564	1611.5	1372.5	1573.9	1607.9	992.9	1158.2	1210	1703.7	1806.2	1820	1678.1	1803.9	1865.3	1246.9	1345	1350
Q07417	Short-chain specific acyl-CoA dehydrogenase, mitochondrial OS=Mus musculus GN=Acads PE=1 SV=2	>sp|Q07417|ACADS_MOUSE Short-chain specific acyl-CoA dehydrogenase, mitochondrial OS=Mus musculus GN=Acads PE=1 SV=2		High	Master Protein	98.269	47	17	116	17	1	412	44.9	8.47	1805	17	0	0.998	1	0.173891	1899.6	1903.2	1.97	2.4	1899.6	1888.4	1958.8	1973	1885.7	1903.2	1348.1	1538.2	1646.7	1240.2	1386	1520.1	1281.4	1432.7	1520.5	1692.8	1871.3	1828.5	1543.6	1711	1649	1556.9	1748.4	1673.4
Q9Z1F9	SUMO-activating enzyme subunit 2 OS=Mus musculus GN=Uba2 PE=1 SV=1	>sp|Q9Z1F9|SAE2_MOUSE SUMO-activating enzyme subunit 2 OS=Mus musculus GN=Uba2 PE=1 SV=1		High	Master Protein	131.553	44	21	102	21	1	638	70.5	5.24	1149	21	0	0.975	1	0.098658	1898.7	1947.7	2.1	3.44	1906.8	1834.6	1898.7	1979.6	1852.4	1947.7	1372.7	1494.4	1630.9	1171.3	1266.6	1376.8	1313.7	1380.6	1419.7	1703.9	1852.4	1871.2	1419.2	1614.6	1548.6	1583.2	1769.1	1767
A2AGT5	Cytoskeleton-associated protein 5 OS=Mus musculus GN=Ckap5 PE=1 SV=1	>sp|A2AGT5|CKAP5_MOUSE Cytoskeleton-associated protein 5 OS=Mus musculus GN=Ckap5 PE=1 SV=1		High	Master Protein	152.169	21	35	121	35	1	2032	225.5	7.96	788	35	0	1.045	1	0.999996	1892.3	1811.1	0.6	1.69	1892.3	1911.2	1890.6	1811.1	1802.8	1859.7	1953.6	2425.3	2615.5	1235.4	1410.3	1467.2	884.1	1067.7	1102.7	2396.7	2704.4	2756.2	1416.9	1635.7	1625.9	1089.9	1213	1228.7	Acetyl [N-Term]
Q64378	Peptidyl-prolyl cis-trans isomerase FKBP5 OS=Mus musculus GN=Fkbp5 PE=1 SV=1	>sp|Q64378|FKBP5_MOUSE Peptidyl-prolyl cis-trans isomerase FKBP5 OS=Mus musculus GN=Fkbp5 PE=1 SV=1		High	Master Protein	76.907	38	15	66	15	1	456	50.9	7.8	1009	15	0	1.06	1	0.098163	1887	1780.7	4.41	4.9	1887	1902.8	1754.3	1756.5	1780.7	1921.5	1598.5	1753.9	1761	1232	1404.1	1361.4	1072.9	1208.1	1214.4	1804	1977.7	2123	1374.2	1615.7	1679.9	1208.4	1403.5	1436.6
Q62465	Synaptic vesicle membrane protein VAT-1 homolog OS=Mus musculus GN=Vat1 PE=1 SV=3	>sp|Q62465|VAT1_MOUSE Synaptic vesicle membrane protein VAT-1 homolog OS=Mus musculus GN=Vat1 PE=1 SV=3		High	Master Protein	110.137	44	14	93	14	1	406	43.1	6.37	1252	14	0	0.986	1	0.90643	1885.8	1913.5	9.71	5.8	1887.7	1885.8	1586.2	2010.2	1790	1913.5	918.9	923.7	984.3	2026.3	2251.5	2238.1	1123.1	1270.3	1125.4	1053.6	1140.8	1139.4	2608.8	2760.1	2823.8	1435.4	1481	1526.5
Q99P88	Nuclear pore complex protein Nup155 OS=Mus musculus GN=Nup155 PE=1 SV=1	>sp|Q99P88|NU155_MOUSE Nuclear pore complex protein Nup155 OS=Mus musculus GN=Nup155 PE=1 SV=1		High	Master Protein	109.201	22	26	110	26	1	1391	155	6.15	978	26	0	0.971	1	0.999996	1881.3	1937	3.23	2.91	1876.2	1881.3	1985.7	1860.8	1969.8	1937	1350.7	1532.4	1705.7	1218.2	1356.2	1472.5	1735	2207.9	2123.6	1557.6	1910.3	1801.7	1455.8	1787.3	1693.5	1936.7	2304.4	2362
P83882	60S ribosomal protein L36a OS=Mus musculus GN=Rpl36a PE=1 SV=2	>sp|P83882|RL36A_MOUSE 60S ribosomal protein L36a OS=Mus musculus GN=Rpl36a PE=1 SV=2		High	Master Protein	22.501	39	6	49	6	1	106	12.4	10.58	355	6	0	1.004	1	0.999996	1880.9	1873.5	7.32	1.84	2088	1880.9	1818.2	1814.6	1873.8	1873.5	1397.3	1420.5	1561.8	1363.2	1388	1403.3	1819.5	2039.4	2145.3	1505.7	1845.4	1704.8	1419.7	1700.2	1637.9	2045.7	2424.5	2395.6
Q5SUR0	Phosphoribosylformylglycinamidine synthase OS=Mus musculus GN=Pfas PE=1 SV=1	>sp|Q5SUR0|PUR4_MOUSE Phosphoribosylformylglycinamidine synthase OS=Mus musculus GN=Pfas PE=1 SV=1		High	Master Protein	138.31	28	24	125	24	1	1337	144.5	5.67	1538	24	0	0.991	1	0.245385	1879.6	1897.5	6.95	0.35	2111	1879.6	1872.3	1893.6	1897.5	1906.6	1721.9	1721	1738	1378.2	1387	1453	1002.2	1094.9	1179.7	1865.9	2103.6	2066.5	1481.5	1721.7	1666.9	1215.1	1386.2	1333.1
P51660	Peroxisomal multifunctional enzyme type 2 OS=Mus musculus GN=Hsd17b4 PE=1 SV=3	>sp|P51660|DHB4_MOUSE Peroxisomal multifunctional enzyme type 2 OS=Mus musculus GN=Hsd17b4 PE=1 SV=3		High	Master Protein	100.747	32	18	104	18	1	735	79.4	8.57	1539	18	0	1	1	0.597061	1878.9	1879.4	3.12	0.35	1948.8	1878.9	1831.7	1871.5	1884.8	1879.4	1032.3	1082.4	1202.1	1272.3	1386.5	1421.5	1272.2	1382.6	1460.7	1176.3	1350.8	1302	1464.2	1710.1	1643.1	1489.6	1730	1672.2
Q05D44	Eukaryotic translation initiation factor 5B OS=Mus musculus GN=Eif5b PE=1 SV=2	>sp|Q05D44|IF2P_MOUSE Eukaryotic translation initiation factor 5B OS=Mus musculus GN=Eif5b PE=1 SV=2		High	Master Protein	133.393	26	28	97	27	1	1216	137.5	5.59	1056	28	1	1.033	1	0.0395	1876.9	1816.6	7.17	3.07	1842.2	1876.9	2098.3	1816.6	1840.7	1735.2	1326.2	1528.8	1802.4	1397.6	1588.4	1849.7	713.1	721.6	866.8	1563.6	1840.7	1667.1	1690	2015.6	1827.8	797.5	925.6	861.3
P54823	Probable ATP-dependent RNA helicase DDX6 OS=Mus musculus GN=Ddx6 PE=1 SV=1	>sp|P54823|DDX6_MOUSE Probable ATP-dependent RNA helicase DDX6 OS=Mus musculus GN=Ddx6 PE=1 SV=1		High	Master Protein	105.942	55	20	105	20	1	483	54.2	8.66	817	20	0	0.949	1	0.959797	1871.3	1972.7	4.89	2.83	1995.5	1871.3	1814.3	1972.7	1935.2	2045.6	1804.1	1917.5	1908.6	1302.8	1351.9	1408	1184.2	1260.5	1280.5	2175.6	2420.4	2543.8	1517.2	1755.9	1761.9	1408.6	1586	1631.9
Q61191	Host cell factor 1 OS=Mus musculus GN=Hcfc1 PE=1 SV=2	>sp|Q61191|HCFC1_MOUSE Host cell factor 1 OS=Mus musculus GN=Hcfc1 PE=1 SV=2		High	Master Protein	105.895	17	24	83	24	1	2045	210.3	7.18	825	24	0	1.012	1	0.0101804	1867.7	1845.9	4.06	2.57	1988.6	1845.2	1867.7	1845.9	1780.9	1872.3	1431.6	1503	1604.3	1195.6	1300	1315.9	1258.6	1338	1419.7	1588.8	1780.9	1798.8	1408.2	1514.2	1570.1	1399.5	1545.6	1545.8	Acetyl [N-Term]
Q99JI4	26S proteasome non-ATPase regulatory subunit 6 OS=Mus musculus GN=Psmd6 PE=1 SV=1	>sp|Q99JI4|PSMD6_MOUSE 26S proteasome non-ATPase regulatory subunit 6 OS=Mus musculus GN=Psmd6 PE=1 SV=1		High	Master Protein	111.451	51	24	109	24	1	389	45.5	5.52	1024	24	0	1.025	1	0.0345419	1859.5	1813.5	4.95	0.53	1940.7	1757.5	1859.5	1813.5	1802.1	1821.2	2235	2571.5	2674.8	1267	1296.9	1443.1	975	1093.4	1134.7	2730.2	3252.9	3026.2	1418.8	1635.1	1592.2	1178.6	1363.2	1324.9
P63085	Mitogen-activated protein kinase 1 OS=Mus musculus GN=Mapk1 PE=1 SV=3	>sp|P63085|MK01_MOUSE Mitogen-activated protein kinase 1 OS=Mus musculus GN=Mapk1 PE=1 SV=3		High	Master Protein	69.994	49	16	79	11	1	358	41.2	6.98	811	16	6	0.975	1	0.51056	1854.7	1902	3.84	2.72	1964.5	1854.7	1828.3	1902	1823.1	1918.8	1359.1	1476.3	1570.5	1497.5	1646.5	1624.2	1168.8	1249.3	1276.2	1637.1	1777.4	1797.5	1745	2005.9	1950.7	1336.1	1508.4	1530.8	Acetyl [N-Term]
P52431	DNA polymerase delta catalytic subunit OS=Mus musculus GN=Pold1 PE=1 SV=2	>sp|P52431|DPOD1_MOUSE DNA polymerase delta catalytic subunit OS=Mus musculus GN=Pold1 PE=1 SV=2		High	Master Protein	114.374	30	23	102	23	1	1105	123.7	7.61	1311	23	0	1.037	1	0.380196	1854.2	1787.3	0.55	2.73	1854.2	1858.1	1838.9	1867.4	1787.3	1777.1	1531	1767	1890.2	1092.8	1240.4	1351.8	1103.2	1251.6	1304.7	1928.7	2093.5	2092.3	1353.2	1477.4	1451.1	1333.4	1478.8	1417.7
Q8BFY9	Transportin-1 OS=Mus musculus GN=Tnpo1 PE=1 SV=2	>sp|Q8BFY9|TNPO1_MOUSE Transportin-1 OS=Mus musculus GN=Tnpo1 PE=1 SV=2		High	Master Protein	86.752	27	19	133	12	1	898	102.3	4.98	778	19	7	0.909	1	0.00367753	1852.1	2037.2	6.8	3.16	2023.2	1852.1	1772.7	2037.2	1996.4	2123.3	1456.5	1508.6	1522.7	1551.4	1775.7	1814.9	1102.4	1122	1220.5	1753.5	1996.4	2039.9	1966.8	2302.1	2297.4	1338.4	1612	1584.1
Q6PDI5	Proteasome-associated protein ECM29 homolog OS=Mus musculus GN=Ecm29 PE=1 SV=3	>sp|Q6PDI5|ECM29_MOUSE Proteasome-associated protein ECM29 homolog OS=Mus musculus GN=Ecm29 PE=1 SV=3		High	Master Protein	164.965	23	30	135	30	1	1840	203.6	7.06	1601	30	0	0.958	1	0.010275	1851.2	1931.9	2.3	3.44	1921.8	1843.7	1851.2	1978.6	1848.2	1931.9	1247.5	1325.8	1439.7	1408.4	1449.7	1548.3	1143.4	1241.9	1313.4	1515.5	1759	1694.1	1693.6	1873.3	1980.3	1412.8	1529.2	1541.2
G3XA17	Eukaryotic translation initiation factor 4 gamma 2 OS=Mus musculus GN=Eif4g2 PE=1 SV=1	>tr|G3XA17|G3XA17_MOUSE Eukaryotic translation initiation factor 4 gamma 2 OS=Mus musculus GN=Eif4g2 PE=1 SV=1		High	Master Protein	105.693	31	25	105	25	1	906	102	7.14	1233	25	0	0.961	1	0.0982851	1850.8	1925.9	1.53	3.51	1850.8	1861.2	1808	1925.9	1857.7	1993	1332.4	1516	1553	1127.4	1164.5	1207.7	1246	1325.7	1393.7	1657.7	1857.7	1914.7	1348.6	1506.9	1554	1531.9	1680	1746.1
Q9Z2I9	Succinate--CoA ligase [ADP-forming] subunit beta, mitochondrial OS=Mus musculus GN=Sucla2 PE=1 SV=2	>sp|Q9Z2I9|SUCB1_MOUSE Succinate--CoA ligase [ADP-forming] subunit beta, mitochondrial OS=Mus musculus GN=Sucla2 PE=1 SV=2		High	Master Protein	114.342	53	21	97	21	1	463	50.1	7.01	1379	21	0	0.977	1	0.447885	1850.3	1894.3	1.16	2.58	1817.2	1850.3	1857.4	1862.9	1894.3	1959.2	1308.2	1471.7	1516	1176.9	1365.4	1441.4	1170	1320.6	1392.6	1578.2	1848	1826	1457.5	1718.8	1712.9	1371.3	1576.7	1602.3
P42208	Septin-2 OS=Mus musculus GN=Sept2 PE=1 SV=2	>sp|P42208|SEPT2_MOUSE Septin-2 OS=Mus musculus GN=Sept2 PE=1 SV=2		High	Master Protein	85.402	54	12	84	12	1	361	41.5	6.55	1228	12	0	1.011	1	0.273405	1849.2	1828.6	1.78	3.52	1856	1849.2	1796.3	1828.6	1766.4	1895.3	1637.4	1846.6	1830.3	1211.7	1364.6	1394	665.8	705	727.3	2013.5	2173.5	2213.6	1430.6	1602.7	1657	753	853.5	854.9
Q9D0R2	Threonine--tRNA ligase, cytoplasmic OS=Mus musculus GN=Tars PE=1 SV=2	>sp|Q9D0R2|SYTC_MOUSE Threonine--tRNA ligase, cytoplasmic OS=Mus musculus GN=Tars PE=1 SV=2		High	Master Protein	121.747	39	23	91	21	1	722	83.3	7.36	1019	23	2	0.935	1	0.0304689	1844.1	1971.5	0.91	0.85	1840.9	1844.1	1871.5	1960.9	1971.5	1993.9	1515.4	1651.8	1630.8	1201.9	1349.2	1378.6	1085.1	1242.2	1327.8	1744.8	2092.2	2069.6	1534.1	1649.2	1743.2	1328.2	1631.2	1540.5
P54728	UV excision repair protein RAD23 homolog B OS=Mus musculus GN=Rad23b PE=1 SV=2	>sp|P54728|RD23B_MOUSE UV excision repair protein RAD23 homolog B OS=Mus musculus GN=Rad23b PE=1 SV=2		High	Master Protein	59.569	27	11	92	9	1	416	43.5	4.83	1422	11	2	1.01	1	0.797878	1843	1823.9	2.87	3.2	1812.2	1843	1915.9	1844.3	1823.9	1735.7	1304.6	1501.2	1580	1172.9	1348.1	1486.8	1283.6	1479.4	1553.7	1565.3	1823.9	1659.4	1442.9	1627.7	1517.5	1475.9	1745.7	1569.5
P19973	Lymphocyte-specific protein 1 OS=Mus musculus GN=Lsp1 PE=1 SV=2	>sp|P19973|LSP1_MOUSE Lymphocyte-specific protein 1 OS=Mus musculus GN=Lsp1 PE=1 SV=2		High	Master Protein	83.662	45	11	71	11	1	330	36.7	4.82	1328	11	0	1.019	1	0.00051497	1837.5	1803.7	3.86	5.81	1837.5	1941.1	1803.2	1803.7	1797.4	1988.1	1322.8	1581.1	1548.9	1303	1608.2	1482.7	983.3	1128.1	1073.1	1552.5	1797.4	1910	1487.2	1788.3	1892.2	1131.7	1301.3	1371
Q62422	Osteoclast-stimulating factor 1 OS=Mus musculus GN=Ostf1 PE=1 SV=2	>sp|Q62422|OSTF1_MOUSE Osteoclast-stimulating factor 1 OS=Mus musculus GN=Ostf1 PE=1 SV=2		High	Master Protein	53.999	55	10	52	10	1	215	23.8	5.68	525	10	0	1.04	1	0.0230139	1836.4	1766.4	2.04	2.96	1880.1	1836.4	1805.4	1766.4	1750.2	1849	994.2	1084.8	1144.3	1346.1	1488.9	1510.9	1118.6	1237	1280.9	1136.8	1298.4	1250.9	1516.2	1771.5	1711.4	1261.3	1448.1	1475.1	Acetyl [N-Term]
A0A1L1STE4	Interleukin enhancer-binding factor 3 OS=Mus musculus GN=Ilf3 PE=1 SV=1	>tr|A0A1L1STE4|A0A1L1STE4_MOUSE Interleukin enhancer-binding factor 3 OS=Mus musculus GN=Ilf3 PE=1 SV=1		High	Master Protein	60.267	16	13	76	12	1	908	97.4	8.92	429	13	1	1.027	1	0.105529	1824.2	1776.9	1.13	2.63	1859.9	1823.5	1824.2	1803.8	1713.3	1776.9	962.1	941.7	1014.3	1214.3	1345.6	1415.7	1248.6	1297.1	1443.3	1027.3	1140.1	1162.5	1411.2	1554.5	1553.5	1375.4	1512.9	1433.1
Q8BGQ7	Alanine--tRNA ligase, cytoplasmic OS=Mus musculus GN=Aars PE=1 SV=1	>sp|Q8BGQ7|SYAC_MOUSE Alanine--tRNA ligase, cytoplasmic OS=Mus musculus GN=Aars PE=1 SV=1		High	Master Protein	138.964	41	29	140	29	1	968	106.8	5.67	1574	29	0	0.934	1	0.00236112	1822.9	1951.9	2.89	3.23	1911	1822.9	1814.6	1863.1	1951.9	1983.5	2468.9	2529.4	2614.6	1234.3	1345.2	1408.2	1137	1220.1	1276.9	2719.3	3200.3	3081.1	1457.6	1742.7	1627.9	1323.2	1615	1582.4	Acetyl [N-Term]
O35350	Calpain-1 catalytic subunit OS=Mus musculus GN=Capn1 PE=1 SV=1	>sp|O35350|CAN1_MOUSE Calpain-1 catalytic subunit OS=Mus musculus GN=Capn1 PE=1 SV=1		High	Master Protein	102.368	33	20	96	20	1	713	82.1	5.87	1222	20	0	1.007	1	0.914182	1821.6	1809.3	4.4	3.57	1851.5	1821.6	1702.5	1809.3	1797.9	1916.9	1395.1	1584.8	1613.9	1208.8	1344.2	1321.2	988.7	1171	1178	1593.5	1901.5	1870.9	1415.5	1631.3	1675.9	1137	1400.2	1357.4	Acetyl [N-Term]
P55264	Adenosine kinase OS=Mus musculus GN=Adk PE=1 SV=2	>sp|P55264|ADK_MOUSE Adenosine kinase OS=Mus musculus GN=Adk PE=1 SV=2		High	Master Protein	54.166	36	13	78	13	1	361	40.1	6.21	440	13	0	0.935	1	0.0116353	1818.1	1943.5	10.02	4.34	2108.4	1818.1	1751.9	1945.1	1801.7	1943.5	1329.3	1424.2	1411.6	1376.5	1341.6	1359.6	1412	1437.8	1422.3	1564.7	1754.7	1682.6	1521.8	1634.7	1699.1	1615	1860.5	1798.4	Acetyl [N-Term]
P50516	V-type proton ATPase catalytic subunit A OS=Mus musculus GN=Atp6v1a PE=1 SV=2	>sp|P50516|VATA_MOUSE V-type proton ATPase catalytic subunit A OS=Mus musculus GN=Atp6v1a PE=1 SV=2		High	Master Protein	147.417	55	24	146	24	1	617	68.3	5.58	1741	24	0	0.942	1	0.00421937	1814	1926.4	2.65	1.01	1814	1828.9	1740	1926.4	1898.3	1935.5	1305.9	1489.7	1494.6	1231.9	1376.7	1367.1	1044.6	1082.3	1134.5	1658.1	1898.3	1859.5	1532.5	1769.6	1748.4	1221.3	1359.7	1344.2
Q61335	B-cell receptor-associated protein 31 OS=Mus musculus GN=Bcap31 PE=1 SV=4	>sp|Q61335|BAP31_MOUSE B-cell receptor-associated protein 31 OS=Mus musculus GN=Bcap31 PE=1 SV=4		High	Master Protein	61.215	40	12	45	12	1	245	27.9	8.7	312	12	0	1.093	1	0.388591	1812.7	1658.8	3.83	4.1	1707.3	1812.7	1835.4	1698.1	1658.8	1566.9	1231.2	1476.5	1576.6	771	888.3	980.4	1015.8	1259.5	1345.1	1496.5	1772.1	1633.8	868.9	1068.4	950.1	1212.5	1372.5	1250
P70441	Na(+)/H(+) exchange regulatory cofactor NHE-RF1 OS=Mus musculus GN=Slc9a3r1 PE=1 SV=3	>sp|P70441|NHRF1_MOUSE Na(+)/H(+) exchange regulatory cofactor NHE-RF1 OS=Mus musculus GN=Slc9a3r1 PE=1 SV=3		High	Master Protein	45.254	37	9	50	9	1	355	38.6	5.9	666	9	0	1.077	1	0.108118	1809.3	1680.3	0.81	2.12	1829.3	1809.3	1800.5	1721.5	1650.2	1680.3	1316.9	1473.8	1546.6	1074.8	1202.1	1340.3	1401.3	1632.7	1685.9	1481.7	1650.2	1614.3	1208.5	1346.1	1346.6	1635.2	1822.5	1791.1
Q3UEB3	Poly(U)-binding-splicing factor PUF60 OS=Mus musculus GN=Puf60 PE=1 SV=2	>sp|Q3UEB3|PUF60_MOUSE Poly(U)-binding-splicing factor PUF60 OS=Mus musculus GN=Puf60 PE=1 SV=2		High	Master Protein	95.36	43	19	92	19	1	564	60.2	5.29	1180	19	0	1.025	1	0.282709	1806.4	1761.8	3.44	1.51	1806.4	1780.7	1900.4	1761.8	1725.2	1776.6	1300.4	1450.5	1633	1171	1272.9	1344.2	1080.1	1236	1348.3	1516.4	1725.2	1692.3	1361.7	1477.6	1553.2	1291.5	1427.5	1432.7
Q6IRU2	Tropomyosin alpha-4 chain OS=Mus musculus GN=Tpm4 PE=1 SV=3	>sp|Q6IRU2|TPM4_MOUSE Tropomyosin alpha-4 chain OS=Mus musculus GN=Tpm4 PE=1 SV=3		High	Master Protein	96.514	67	19	112	15	1	248	28.5	4.68	1211	19	0	1.206	1	0.00974585	1804.9	1497	6.65	3.51	1614.7	1804.9	1825.7	1580.2	1497	1480.7	1354.1	1732.3	1877.4	1054.2	1331.9	1416.8	794.4	993.1	1060.9	1598.6	1794.6	1644	1236.3	1358.3	1294.5	961.8	1097.7	1044	Acetyl [N-Term]
Q9JMA1	Ubiquitin carboxyl-terminal hydrolase 14 OS=Mus musculus GN=Usp14 PE=1 SV=3	>sp|Q9JMA1|UBP14_MOUSE Ubiquitin carboxyl-terminal hydrolase 14 OS=Mus musculus GN=Usp14 PE=1 SV=3		High	Master Protein	115.952	49	21	112	21	1	493	56	5.24	1245	21	0	0.943	1	0.000819684	1802.5	1912.2	1.81	1.82	1802.5	1786.6	1849.8	1926.7	1912.2	1861	1154.1	1171.3	1237.2	1176.8	1318.4	1435.5	1334	1416.1	1546	1379.2	1583	1532.7	1507.4	1735	1627	1614.2	1885.4	1795.3
[truncated: 4,532 more rows]
