# Supplementary material for: The tumor suppressor MIR139 is silenced by POLR2M to promote AML oncogenesis
Source: Leukemia. 2021 Nov 5;36(3):687–700. doi: 10.1038/s41375-021-01461-5 (PMC8885418; doi:10.1038/s41375-021-01461-5)
Supplement: Supplementary file 10 — Supplementary Table 4 [file 41375_2021_1461_MOESM10_ESM.xlsx]

## Sheet: Significant different genes
	symbol	log2FoldChange	pvalue	padj	MLL_AF9_Clone10_DOX_GFP	MLL_AF9_Clone10_noDOX_GFP	MLL_AF9_Clone3_DOX_GFP	MLL_AF9_Clone3_noDOX_GFP	MLL_AF9_Clone9_DOX_GFP	MLL_AF9_Clone9_noDOX_GFP
ENSMUSG00000056124	B4galt6	-1.33502	0.00488606	0.0383423	10.9167	10.9822	11.122	12.0066	11.2386	12.024
ENSMUSG00000028278	Rragd	-1.31033	0.00052045	0.0089714	9.90277	10.1048	9.26068	10.1309	9.4485	10.4106
ENSMUSG00000032997	Chpf	-1.24031	0.000582806	0.00962563	9.62419	9.70524	9.21984	10.266	9.59906	10.2669
ENSMUSG00000076617	NA	-1.19312	0.000415322	0.00781061	8.89187	9.28152	8.96075	9.51311	8.42805	9.30497
ENSMUSG00000104932	NA	-1.17216	0.000391147	0.00756952	7.9367	8.36648	7.4051	8.07316	7.61347	8.2472
ENSMUSG00000053141	Ptprt	-1.16053	0.000195491	0.0048272	9.19133	9.75782	8.91213	9.40521	8.74491	9.40554
ENSMUSG00000107608	NA	-1.15715	3.08819e-11	1.80068e-08	12.0759	12.5273	11.8496	12.5091	11.879	12.5083
ENSMUSG00000005493	Msh4	-1.15263	1.8268e-06	0.000165613	8.41552	8.61128	8.23197	8.94069	8.2059	8.95012
ENSMUSG00000020623	Map2k6	-1.15179	2.56875e-05	0.00115216	8.31202	8.64461	8.49823	9.14689	8.3864	9.02771
ENSMUSG00000038352	Arl5c	-1.11178	0.000325015	0.00672718	10.8097	11.0442	10.3121	11.0806	10.3334	11.0752
ENSMUSG00000031613	Hpgd	-1.09958	1.04693e-05	0.000621256	14.8525	15.2675	14.4913	15.1463	14.7769	15.3772
ENSMUSG00000092687	NA	-1.08866	4.78963e-05	0.00176952	7.63375	7.94233	7.39321	7.89178	7.57953	8.29018
ENSMUSG00000047604	Frat2	-1.08138	0.000181007	0.00457152	11.8666	12.198	11.3901	12.0401	11.5098	12.2042
ENSMUSG00000033872	NA	-1.05928	1.08504e-07	1.79648e-05	7.80171	8.09809	7.7315	8.41542	7.78492	8.29517
ENSMUSG00000111028	NA	-1.04498	0.000369866	0.0072825	8.57279	8.62925	8.32292	9.16131	8.45654	9.03153
ENSMUSG00000032373	Car12	-1.03546	0.00423893	0.0350468	12.7743	12.9988	12.138	12.9012	12.2082	12.9107
ENSMUSG00000102864	NA	-1.03542	3.53726e-05	0.00142178	7.96571	8.14056	7.80368	8.48407	7.95642	8.55321
ENSMUSG00000005610	Eif4g2	-1.03522	1.75879e-06	0.0001638	16.1753	16.5644	15.9096	16.4749	15.8599	16.484
ENSMUSG00000008489	Elavl2	-1.02085	0.00321529	0.0293935	14.563	14.7095	14.043	14.8629	13.9775	14.6496
ENSMUSG00000032470	Mras	-1.01515	0.000202978	0.00494935	8.97028	9.1139	8.64886	9.19685	8.67228	9.46832
ENSMUSG00000027978	Prss12	-1.01358	0.00110784	0.0147981	8.8968	8.94793	8.86758	9.35384	8.72423	9.5878
ENSMUSG00000093009	Snord52	-1.01119	3.07521e-06	0.000243433	7.71343	8.07261	7.58065	8.05279	7.74453	8.33846
ENSMUSG00000047898	Ccr4	-1.0075	4.84788e-05	0.00178123	8.55291	8.68246	8.40041	8.94011	8.3585	9.08254
ENSMUSG00000024681	Ms4a3	-1.00215	0.0021931	0.0232688	12.0449	12.2328	12.2552	12.8568	11.9166	12.5673
ENSMUSG00000032578	Cish	1.0003	0.0067578	0.0470067	12.1455	12.0265	12.9019	12.2848	12.8212	12.1919
ENSMUSG00000097077	Gm16712	1.00064	2.30025e-05	0.00106641	10.3498	10.1346	10.6708	10.0607	10.787	10.1715
ENSMUSG00000025473	Adam8	1.00151	0.00236317	0.0244015	8.34013	8.24376	8.80222	8.28213	9.05581	8.33115
ENSMUSG00000064147	Rab44	1.00566	3.93278e-06	0.000283562	15.1339	14.945	15.4804	14.8707	15.4586	14.8294
ENSMUSG00000029716	Tfr2	1.00693	8.62751e-07	9.25628e-05	11.3355	11.0031	11.6961	11.0944	11.5455	11.0083
ENSMUSG00000055782	Abcd2	1.00694	6.00177e-05	0.0020931	13.5981	13.4554	13.9907	13.3695	13.9194	13.2008
ENSMUSG00000046768	Rhoj	1.00802	8.47627e-05	0.00267471	12.832	12.6448	13.3138	12.6977	13.2674	12.6266
ENSMUSG00000017607	Tns4	1.00949	0.00544349	0.0411051	9.79249	9.52442	9.62311	8.90121	9.60602	8.98516
ENSMUSG00000087597	NA	1.00949	0.00477984	0.0378735	8.52307	8.3462	9.13681	8.62191	8.90439	8.23733
ENSMUSG00000027460	Angpt4	1.01006	0.000125431	0.00356389	8.74873	8.52785	9.13564	8.65754	9.18471	8.4482
ENSMUSG00000027660	Skil	1.01054	0.00024845	0.00570541	12.056	11.8757	12.5946	11.9695	12.4302	11.7874
ENSMUSG00000032890	Rims3	1.01085	2.12272e-06	0.000182485	8.04027	7.56618	7.85033	7.30929	7.93924	7.51299
ENSMUSG00000023048	Prr13	1.01138	0.000770461	0.011532	11.0543	10.9132	11.59	10.9936	11.6592	10.9845
ENSMUSG00000047881	Rell1	1.01179	0.00109128	0.0146939	12.6286	12.4258	13.1506	12.6015	13.2442	12.5716
ENSMUSG00000106719	NA	1.01251	0.00180403	0.0204513	8.03921	7.76717	8.62117	8.07541	8.4133	7.82004
ENSMUSG00000031503	Col4a2	1.01307	0.00115547	0.0152927	10.4858	10.1134	11.0575	10.4388	10.7944	10.3259
ENSMUSG00000085148	Mir22hg	1.01379	0.00742812	0.049685	8.37851	8.24637	9.05141	8.3279	9.08628	8.56795
ENSMUSG00000055866	Per2	1.01671	4.98614e-05	0.00182703	11.7675	11.5927	12.1551	11.5569	12.2589	11.5759
ENSMUSG00000003546	Klc4	1.01738	0.00039671	0.00758955	10.2719	10.0962	10.7538	10.176	10.8462	10.172
ENSMUSG00000061410	Zcchc14	1.01804	0.000605148	0.00988507	9.12559	8.48494	8.87679	8.40391	8.55944	8.24949
ENSMUSG00000054905	Stfa3	1.01806	0.000119286	0.00344031	9.52955	9.32914	9.7432	9.09717	9.59847	8.91066
ENSMUSG00000034212	Ankmy1	1.01832	4.83821e-07	5.86179e-05	8.15407	7.73536	8.06175	7.45658	8.06711	7.62587
ENSMUSG00000066800	Rnasel	1.01895	0.00134644	0.0169048	12.2284	12.0967	12.8933	12.2251	12.7729	12.1568
ENSMUSG00000066152	Slc31a2	1.01924	0.000691623	0.0107728	10.1904	10.0631	10.7573	10.1257	10.7711	10.1126
ENSMUSG00000100287	NA	1.02084	4.83676e-05	0.00178123	11.2456	11.004	11.6187	10.948	11.3303	10.7388
ENSMUSG00000040746	Rnf167	1.02138	0.000182489	0.00460031	11.503	11.27	11.9994	11.4055	11.9826	11.3524
ENSMUSG00000036013	Fam122c	1.02234	9.0158e-07	9.52054e-05	11.0875	10.8258	11.2653	10.6376	11.1846	10.5381
ENSMUSG00000009687	Fxyd5	1.02292	1.74804e-05	0.000874738	13.5188	13.2381	13.9001	13.2832	13.9397	13.3537
ENSMUSG00000034595	Ppp1r18	1.02321	6.96042e-06	0.000449932	12.4819	12.2783	12.8082	12.1303	12.8633	12.2506
ENSMUSG00000075289	Carns1	1.02355	5.97202e-09	1.54021e-06	9.30144	8.84719	9.5084	8.95683	9.48248	8.99337
ENSMUSG00000000673	Haao	1.02714	1.67332e-07	2.6094e-05	10.5885	10.2494	10.6453	9.95622	10.5955	10.0791
ENSMUSG00000027435	Cd93	1.02714	0.00236355	0.0244015	14.5297	14.4661	15.1732	14.5178	15.2393	14.5526
ENSMUSG00000050108	Bpifc	1.02722	0.000216506	0.0051942	8.50442	8.33366	8.75109	8.31136	9.0697	8.26135
ENSMUSG00000022861	Dgkg	1.02739	1.34278e-08	2.923e-06	14.6713	14.3306	14.9374	14.39	14.9096	14.2798
ENSMUSG00000054545	Ugt1a6a	1.02914	0.00457253	0.0366759	11.0229	10.8317	11.8071	11.0998	11.4054	10.8896
ENSMUSG00000101438	NA	1.02921	2.64714e-06	0.000217797	9.5309	9.19772	9.85509	9.22145	9.85973	9.3382
ENSMUSG00000001156	Mxd1	1.03787	0.00161855	0.0188097	12.928	12.8552	13.5882	12.9434	13.5749	12.862
ENSMUSG00000107205	NA	1.03826	0.00219206	0.0232688	8.14768	8.01003	8.69066	7.92291	8.75303	8.22549
ENSMUSG00000090570	NA	1.03957	0.00280705	0.0269666	11.4367	11.3178	12.1504	11.5029	12.0859	11.4263
ENSMUSG00000019852	Arfgef3	1.04089	0.00726122	0.049058	8.16458	7.74205	8.78014	8.24029	8.35822	7.83062
ENSMUSG00000095609	Gm21188	1.04216	0.00540203	0.0409072	10.0378	9.63532	10.675	10.1394	10.4816	9.8982
ENSMUSG00000029098	Acox3	1.04671	7.68219e-05	0.00247064	11.2262	11.0302	11.7011	11.0696	11.7218	11.0603
ENSMUSG00000066258	Trim12a	1.04751	0.00175273	0.019971	10.5983	10.4891	11.2675	10.6228	11.2461	10.5617
ENSMUSG00000041132	N4bp2l1	1.05086	6.81206e-05	0.00230117	10.9642	10.7838	11.3477	10.6784	11.4729	10.8171
ENSMUSG00000002799	Jag2	1.05191	3.87548e-05	0.00151971	8.10557	7.84986	8.5661	7.96287	8.43609	7.82773
ENSMUSG00000079455	NA	1.05358	4.26193e-06	0.000302417	8.02344	7.72837	8.37447	7.63628	8.27533	7.82412
ENSMUSG00000047180	Neurl3	1.05548	0.00152238	0.0182568	12.6777	12.5366	13.3936	12.6857	13.2366	12.6264
ENSMUSG00000108291	NA	1.05553	2.21004e-05	0.00103271	8.3908	8.14002	8.84125	8.21149	8.77187	8.17536
ENSMUSG00000001901	Kcnh6	1.05627	0.0023183	0.0240989	12.1438	11.9476	12.8118	12.1038	12.781	12.211
ENSMUSG00000040562	Gstm2	1.0566	0.00372674	0.0323491	11.0433	10.8102	11.7079	11.0709	11.7222	11.1172
ENSMUSG00000071203	Naip5	1.05791	0.000314649	0.00660514	11.4171	11.1296	11.9088	11.3812	11.9147	11.2065
ENSMUSG00000015599	Ttbk1	1.05816	6.7669e-05	0.00229169	9.12463	8.9148	9.15332	8.57663	9.44209	8.67897
ENSMUSG00000003134	Tbc1d8	1.0594	4.47909e-08	8.34293e-06	13.3363	13.0274	13.651	13.0264	13.5422	12.9144
ENSMUSG00000000732	Icosl	1.05983	6.46528e-07	7.53964e-05	10.3973	10.1119	10.7406	10.0577	10.7274	10.1568
ENSMUSG00000034308	Sdr42e1	1.06106	0.00045121	0.00816444	11.024	10.7987	11.3841	10.8454	11.6694	10.9438
ENSMUSG00000075025	Gm10804	1.06242	4.7575e-06	0.000330584	8.44291	8.14644	8.78246	8.15381	8.53048	7.9925
ENSMUSG00000015950	Ncf1	1.06283	4.14268e-05	0.0015875	14.3733	14.1865	14.8573	14.1764	14.8419	14.1883
ENSMUSG00000035711	Dok3	1.06322	0.000162213	0.00427394	13.1035	12.872	13.5695	12.9664	13.6633	12.9853
ENSMUSG00000037946	Fgd3	1.0673	0.00173821	0.0198562	13.1705	12.9863	13.7774	13.1764	13.8672	13.1688
ENSMUSG00000048677	Tpcn2	1.0673	0.000325549	0.00672718	11.2497	11.1143	11.8651	11.1545	11.762	11.1134
ENSMUSG00000024854	Pold4	1.07192	1.70465e-05	0.000861897	10.5326	10.2874	10.9174	10.2497	10.9932	10.3663
ENSMUSG00000108705	NA	1.07463	0.00119138	0.0155774	8.4275	8.29195	9.07348	8.34096	9.03636	8.44644
ENSMUSG00000097233	LOC102631780	1.07535	4.15834e-12	2.94344e-09	8.50271	8.03741	8.64681	8.09263	8.65668	8.12944
ENSMUSG00000062980	Cped1	1.0777	0.00094995	0.0134528	9.5019	9.47313	10.209	9.41272	10.0097	9.35756
ENSMUSG00000019256	Ahr	1.07972	9.16612e-05	0.00283052	11.2649	10.9406	11.7469	11.1769	11.6558	10.9833
ENSMUSG00000034949	Zfr2	1.08095	2.55495e-12	2.18794e-09	10.9911	10.5237	11.0707	10.6051	11.2065	10.5448
ENSMUSG00000033684	Qsox1	1.08447	2.99616e-05	0.00128322	12.1618	11.9317	12.6191	11.9809	12.6515	11.9683
ENSMUSG00000000159	Igsf5	1.08477	1.30113e-06	0.000132193	10.3621	9.88022	10.5844	9.9736	10.2494	9.75266
ENSMUSG00000029229	Chic2	1.08656	1.2154e-05	0.000687754	12.6516	12.4267	13.0998	12.4154	13.0976	12.4448
ENSMUSG00000058715	Fcer1g	1.08804	0.00155115	0.018442	11.993	12.0184	12.5258	11.6365	12.5907	11.8859
ENSMUSG00000022305	Lrp12	1.09003	1.21376e-08	2.71296e-06	12.819	12.493	13.1181	12.4555	12.9714	12.3504
ENSMUSG00000024066	Xdh	1.09015	0.000575256	0.00955979	10.6035	10.5806	11.1806	10.3201	10.9484	10.2548
ENSMUSG00000024781	Lipa	1.09126	0.00252681	0.0253266	11.7423	11.638	12.5715	11.7809	12.2895	11.7074
ENSMUSG00000043017	Ptgir	1.09559	4.66898e-05	0.00173933	11.6653	11.3582	11.621	10.9828	11.9299	11.2303
ENSMUSG00000026463	Atp2b4	1.09607	2.02988e-08	4.18812e-06	13.4822	13.1624	13.8248	13.1181	13.6529	13.0688
ENSMUSG00000038593	Tctn1	1.09813	1.56208e-05	0.000818321	11.8966	11.6516	12.1777	11.4306	12.3018	11.6784
ENSMUSG00000028108	Ecm1	1.10608	0.00143574	0.0175682	9.3756	9.18356	10.1249	9.39099	9.78782	9.19508
ENSMUSG00000040128	Pnrc1	1.10732	1.78774e-05	0.0008847	11.2994	11.0878	11.7949	11.0538	11.7361	11.1054
ENSMUSG00000000157	Itgb2l	1.10755	3.42959e-07	4.50321e-05	10.29	9.80148	10.5038	9.87951	10.1821	9.67277
ENSMUSG00000070476	Fam217b	1.11207	4.3787e-09	1.17445e-06	11.4616	11.1225	11.71	11.0644	11.7761	11.132
ENSMUSG00000087552	NA	1.11428	0.000496676	0.0086618	8.80398	8.64125	9.37407	8.7461	9.4531	8.71849
ENSMUSG00000059089	Fcgr4	1.11447	0.000362689	0.00719688	8.94971	8.76023	9.58427	8.89195	9.47813	8.82233
ENSMUSG00000052477	C130026I21Rik	1.11558	0.000393066	0.00757385	11.7991	11.5496	12.3946	11.7119	12.3766	11.7339
ENSMUSG00000028789	Azin2	1.11727	0.000158461	0.00421328	8.72959	8.30149	8.95073	8.35352	8.5766	7.97034
ENSMUSG00000024030	Abcg1	1.11762	0.00427475	0.0352142	11.7469	11.726	12.6239	11.844	12.5083	11.8277
ENSMUSG00000021094	Dhrs7	1.12062	3.33622e-05	0.00136409	10.905	10.7673	11.3816	10.6712	11.396	10.643
ENSMUSG00000049303	Syt12	1.12081	0.000624873	0.010121	8.20003	7.83336	8.66321	8.14697	8.7703	8.08486
ENSMUSG00000041020	Map7d2	1.12152	7.88547e-08	1.33863e-05	9.11597	8.71109	9.40426	8.66696	9.07713	8.61174
ENSMUSG00000022263	Trio	1.12183	0.000101948	0.00305866	13.8056	13.6219	14.3793	13.6975	14.2731	13.5381
ENSMUSG00000035513	Ntng2	1.12318	0.000493813	0.00862309	11.0013	10.5081	10.674	10.0179	10.6905	10.1286
ENSMUSG00000040693	Slco4c1	1.12634	0.00455913	0.0366591	9.32251	9.01259	10.0518	9.47556	9.93885	9.23548
ENSMUSG00000072620	Slfn2	1.12787	0.00171764	0.0197051	10.8859	10.8318	11.668	10.9342	11.5614	10.8193
ENSMUSG00000102299	NA	1.13038	3.64568e-06	0.000268912	8.28722	8.03104	8.65307	8.04717	8.73465	8.01722
ENSMUSG00000058099	Nfam1	1.132	0.000502141	0.00874191	12.9545	12.805	13.6091	12.8645	13.5909	12.9111
ENSMUSG00000025491	Ifitm1	1.13332	0.000723205	0.0110376	12.8826	12.5791	13.6041	12.7302	13.2145	12.8056
ENSMUSG00000111713	NA	1.13511	0.001698	0.0195132	10.6663	10.6113	11.4565	10.7125	11.3458	10.6085
ENSMUSG00000032231	Anxa2	1.13572	0.00708888	0.0484551	10.6235	10.5635	11.5337	10.7335	11.4651	10.8276
ENSMUSG00000085912	Trp53cor1	1.14072	3.85332e-06	0.000279334	10.9446	10.6693	11.3021	10.7374	11.3911	10.58
ENSMUSG00000114487	NA	1.14581	7.85957e-05	0.00250368	9.73921	9.44095	10.3333	9.57501	9.99021	9.43214
ENSMUSG00000042265	Trem1	1.146	0.000593429	0.0097411	10.6828	10.5643	11.4271	10.6267	11.2337	10.5783
ENSMUSG00000066894	Vsig10	1.1487	9.77477e-05	0.00296582	8.74199	8.55861	9.22128	8.485	9.31549	8.63613
ENSMUSG00000042677	Zc3h12a	1.15037	1.46701e-05	0.000788363	11.3579	11.0881	11.902	11.1571	11.7468	11.1192
ENSMUSG00000029238	Clock	1.1557	0.000303234	0.00650668	12.7388	12.6283	13.4053	12.6698	13.2909	12.5153
ENSMUSG00000090252	NA	1.15672	0.000751327	0.0113597	10.4092	10.1858	11.0888	10.3693	11.048	10.3844
ENSMUSG00000027215	Cd82	1.15741	1.75466e-05	0.000874785	10.8334	10.5671	11.3754	10.6608	11.2109	10.5378
ENSMUSG00000097257	NA	1.15745	8.65134e-05	0.00272355	10.1879	9.98655	10.7602	9.98991	10.7305	10.0754
ENSMUSG00000055200	Sertad3	1.15966	0.000281309	0.00616444	8.74936	8.49937	9.29071	8.68375	9.37621	8.62956
ENSMUSG00000021108	Prkch	1.16037	0.00261937	0.0257221	11.7819	11.4932	12.525	11.8767	12.1897	11.4572
ENSMUSG00000030083	Abtb1	1.16397	9.73102e-05	0.00295924	11.2717	11.1237	11.763	11.0685	11.9073	11.1145
ENSMUSG00000020183	Cpm	1.16493	8.19308e-09	1.92767e-06	8.18244	7.8249	8.42939	7.8469	8.50973	7.80691
ENSMUSG00000066682	Pilrb2	1.16495	0.00407879	0.0343813	9.37001	9.15927	9.97687	9.39125	10.2598	9.48408
ENSMUSG00000034641	Cd300ld	1.16654	0.00206634	0.0223662	10.3978	10.3355	11.1063	10.4114	11.2502	10.4469
ENSMUSG00000056602	Fry	1.17132	0.000351215	0.00706168	13.6207	13.3287	14.2653	13.5991	14.1491	13.4396
ENSMUSG00000020432	Tcn2	1.17251	2.8299e-05	0.00123622	13.1937	12.9192	13.7012	13.0266	13.727	13.0022
ENSMUSG00000020593	Lpin1	1.17256	0.00681536	0.0473089	9.46544	9.29127	10.4029	9.69648	10.0846	9.37449
ENSMUSG00000003206	Ebi3	1.17864	1.65593e-06	0.000156392	10.9633	10.6962	11.3283	10.6019	11.4243	10.7167
ENSMUSG00000090214	NA	1.18007	0.0013883	0.0172234	10.8118	10.4532	10.7937	9.84964	10.493	9.95017
ENSMUSG00000020034	Tcp11l2	1.18085	2.89688e-05	0.00125728	10.9194	10.7573	11.3845	10.6318	11.4804	10.7158
ENSMUSG00000091199	NA	1.18541	0.000338704	0.00691379	11.4351	11.1628	12.072	11.3547	12.0456	11.3671
ENSMUSG00000028015	Ctso	1.18886	4.28048e-05	0.00163084	8.61729	8.2394	9.15052	8.47388	9.00819	8.38716
ENSMUSG00000000594	Gm2a	1.18919	0.00510488	0.0394364	9.22843	9.03593	10.1985	9.36552	9.74374	9.19508
ENSMUSG00000026222	Sp100	1.19097	0.000253555	0.00573429	12.3839	12.177	12.9377	12.2663	13.0868	12.3032
ENSMUSG00000056144	Trim34a	1.19804	0.00165876	0.0191607	9.13919	8.95098	9.93479	9.22781	9.80995	9.07582
ENSMUSG00000030707	Coro1a	1.19963	1.81334e-05	0.000894068	14.5114	14.2907	15.0181	14.2699	15.0656	14.3254
ENSMUSG00000071562	Stfa1	1.20009	0.00275525	0.0266408	14.3256	14.2242	14.925	14.2922	15.2823	14.4157
ENSMUSG00000029915	Clec5a	1.20662	5.77937e-05	0.00203966	10.7702	10.6261	11.2501	10.3309	10.9933	10.279
ENSMUSG00000041609	Bicdl1	1.20893	1.4807e-10	6.4057e-08	10.2627	9.78394	10.5265	9.85323	10.3214	9.70274
ENSMUSG00000059326	Csf2ra	1.21055	0.00108186	0.0146258	11.4751	11.3711	12.2399	11.4822	12.254	11.4744
ENSMUSG00000049999	Ppp1r3d	1.21351	5.78982e-11	3.10589e-08	8.75845	8.3588	8.9435	8.34576	8.95308	8.1964
ENSMUSG00000031516	Dctn6	1.21855	4.53648e-05	0.00170895	12.7023	12.4504	13.2613	12.4715	13.2738	12.5848
ENSMUSG00000040328	Olfr56	1.21875	0.00064586	0.0102262	8.52973	8.08742	9.13923	8.51986	8.95818	8.28699
ENSMUSG00000058135	Gstm1	1.22112	0.000776852	0.0116017	14.5653	14.4067	15.3014	14.5211	15.3154	14.5768
ENSMUSG00000049625	Tifab	1.2212	3.45858e-07	4.50321e-05	12.2601	11.8358	12.6197	11.7353	12.4937	11.9972
ENSMUSG00000074361	C5ar2	1.22238	2.65638e-05	0.00118354	8.94788	8.74676	9.53053	8.73718	9.30347	8.58099
ENSMUSG00000030579	Tyrobp	1.22576	0.00117434	0.0153799	13.0927	12.9615	13.9394	13.0982	13.7987	13.1074
ENSMUSG00000042759	Apobr	1.22885	0.00251172	0.0252509	10.6308	10.6507	11.4853	10.6949	11.5413	10.6976
ENSMUSG00000110148	NA	1.22948	0.00115855	0.0152927	8.84968	8.48752	9.40314	8.83669	9.58808	8.80428
ENSMUSG00000028859	Csf3r	1.22959	1.26944e-10	5.67484e-08	12.2962	11.8236	12.2435	11.5578	12.3611	11.6739
ENSMUSG00000022799	Arhgap31	1.22998	4.2866e-06	0.000302566	13.2753	13.0961	13.6263	12.844	13.6901	12.8398
ENSMUSG00000092412	NA	1.23153	3.401e-06	0.000260633	11.9907	11.6861	12.5002	11.7662	12.4542	11.7276
ENSMUSG00000042599	Kdm7a	1.23163	0.00202909	0.0220699	10.9158	10.7171	11.4394	10.5489	10.8802	10.1355
ENSMUSG00000030287	Itpr2	1.23682	8.95267e-07	9.52054e-05	12.8346	12.433	13.3145	12.5799	13.0858	12.4234
ENSMUSG00000102037	Bcl2a1a	1.24272	4.17011e-12	2.94344e-09	10.4881	10.0835	10.6552	9.87488	10.62	9.96507
ENSMUSG00000038963	Slco4a1	1.24472	0.00119174	0.0155774	12.7723	12.8038	13.509	12.6976	13.6501	12.755
ENSMUSG00000040296	Ddx58	1.24562	1.81315e-07	2.79496e-05	10.8647	10.4882	11.2319	10.5806	11.3102	10.539
ENSMUSG00000054676	1600014C10Rik	1.24662	5.06806e-05	0.00184695	12.7061	12.5412	13.3382	12.5273	13.2942	12.5186
ENSMUSG00000020151	Ptprr	1.24677	2.95342e-05	0.0012737	10.2533	9.74705	10.7847	10.0509	10.441	9.87908
ENSMUSG00000108332	NA	1.24769	5.2566e-05	0.00190017	12.6491	12.486	13.2851	12.4719	13.2379	12.4622
ENSMUSG00000020941	Map3k14	1.24954	6.20073e-06	0.000413262	9.95408	9.75498	10.2819	9.42231	10.3588	9.58524
ENSMUSG00000073144	4930599N23Rik	1.25139	0.00344994	0.0308294	10.0443	9.89791	10.6225	9.6785	10.0188	9.26797
ENSMUSG00000040093	Bmf	1.25679	0.00013807	0.00384161	8.96172	8.86337	9.67647	8.80287	9.50648	8.75612
ENSMUSG00000021069	Pygl	1.26268	0.00512088	0.0395314	13.7832	13.5393	14.7279	13.9569	14.6158	13.9053
ENSMUSG00000013707	Tnfaip8l2	1.26374	0.000547976	0.00923748	9.28524	9.26889	10.0192	9.17338	10.062	9.22088
ENSMUSG00000023055	Calcoco1	1.26595	0.000243089	0.00561113	9.90422	9.80302	10.6093	9.80492	10.6182	9.79353
ENSMUSG00000030413	Pglyrp1	1.27223	3.34903e-15	7.48563e-12	12.7133	11.9762	12.7236	12.1567	12.7628	12.1625
ENSMUSG00000029670	Ing3	1.27382	0.000426542	0.00796706	11.6228	11.5342	12.3901	11.549	12.3777	11.5718
ENSMUSG00000036002	Fam214b	1.27467	0.000104608	0.00311063	9.13896	8.92674	9.79957	9.00377	9.77377	9.02794
ENSMUSG00000057143	Trim12c	1.27489	0.0019278	0.0213667	10.6628	10.4333	11.4483	10.7429	11.5152	10.7094
ENSMUSG00000044199	S1pr4	1.27564	5.17206e-11	2.8901e-08	9.96535	9.55206	10.1967	9.50681	10.3025	9.55644
ENSMUSG00000032515	Csrnp1	1.28045	2.09149e-08	4.24984e-06	10.333	9.96653	10.7394	10.0114	10.7063	9.95316
ENSMUSG00000000682	Cd52	1.28602	6.00883e-05	0.0020931	9.16762	8.92035	9.83717	9.05288	9.71602	8.9662
ENSMUSG00000002897	Il17ra	1.28868	2.03517e-05	0.000971303	12.9703	12.7378	13.3821	12.3866	13.0656	12.3654
ENSMUSG00000038781	Stap2	1.29048	0.000234724	0.00546507	10.3665	10.2372	11.1052	10.3235	10.9889	10.1082
ENSMUSG00000039713	Plekhg5	1.29049	0.00128124	0.0163489	8.92499	8.84379	9.25826	8.22358	9.11879	8.23003
ENSMUSG00000034833	Tespa1	1.29225	0.000865001	0.0125956	8.99974	8.90755	9.92547	8.94334	9.46812	8.83496
ENSMUSG00000086527	NA	1.29527	1.06276e-08	2.4157e-06	10.8064	10.414	11.1569	10.4121	11.2175	10.4788
ENSMUSG00000034792	Gna15	1.30077	4.73533e-07	5.82619e-05	11.4561	11.0647	11.958	11.1988	11.8363	11.1107
ENSMUSG00000038375	Trp53inp2	1.30169	0.00149494	0.0180945	10.1297	10.0926	11.0909	10.1979	10.9196	10.1335
ENSMUSG00000022564	Grina	1.30376	6.20172e-05	0.00213808	12.3361	12.1721	12.9362	12.1347	13.0425	12.1892
ENSMUSG00000034422	Parp14	1.30469	1.50072e-05	0.0007955	9.66972	9.41451	10.0697	9.30965	10.3013	9.4787
ENSMUSG00000039377	Hlx	1.31398	0.0014447	0.0176456	10.0229	10.0367	10.8687	10.1119	10.9465	9.94933
ENSMUSG00000022102	Dok2	1.31889	5.10957e-06	0.000348326	12.5151	12.2108	13.0156	12.2275	13.1033	12.316
ENSMUSG00000032484	Ngp	1.3205	1.42365e-05	0.000780534	13.0478	12.4792	13.4003	12.8727	13.504	12.6382
ENSMUSG00000114432	NA	1.3321	1.34148e-06	0.000134258	9.44656	9.10238	10.0243	9.16053	9.74035	9.06854
ENSMUSG00000099375	NA	1.3321	0.000221699	0.00525313	9.47798	9.39317	10.2625	9.4071	10.1672	9.29462
ENSMUSG00000072772	Grcc10	1.34191	1.23257e-06	0.000127154	11.0525	10.7619	11.4875	10.7611	11.5974	10.8024
ENSMUSG00000008540	Mgst1	1.34452	0.000118887	0.0034362	11.0388	10.8539	11.7598	10.9842	11.7219	10.8148
ENSMUSG00000034858	Fam214a	1.34582	3.57487e-06	0.000268912	10.1351	9.70212	10.633	9.85208	10.6406	9.92593
ENSMUSG00000037820	Tgm2	1.34644	1.44679e-05	0.000785541	11.5101	11.227	12.0259	11.1773	11.7202	10.8815
ENSMUSG00000092283	NA	1.34785	1.26801e-05	0.000708556	9.40054	9.10428	9.95665	9.15346	9.68599	8.85126
ENSMUSG00000059498	Fcgr3	1.35165	0.000433683	0.00802851	13.3237	13.1827	14.208	13.2649	14.057	13.3067
ENSMUSG00000036908	Unc93b1	1.35224	0.000299123	0.00643907	12.3559	12.1369	13.1713	12.3567	13.0521	12.2188
ENSMUSG00000071714	Csf2rb2	1.36268	3.25716e-05	0.0013482	12.2401	12.0824	12.9239	12.0726	12.8568	11.9525
ENSMUSG00000034616	Ssh3	1.36385	1.11016e-06	0.000115413	10.4689	10.2068	10.9976	10.1876	11.0009	10.1356
ENSMUSG00000029050	Ski	1.36461	3.61405e-06	0.000268912	13.5443	13.269	14.1057	13.3252	14.0203	13.1089
ENSMUSG00000044811	Cd300c2	1.36715	2.37812e-07	3.39287e-05	8.63933	8.34804	9.13848	8.31055	9.08833	8.29329
ENSMUSG00000030137	Tuba8	1.37357	4.7357e-09	1.2453e-06	12.8969	12.4881	13.2672	12.4695	13.3374	12.5489
ENSMUSG00000051498	Tlr6	1.377	0.000171639	0.0044134	8.34521	8.11912	9.16278	8.2884	8.93261	8.18168
ENSMUSG00000089872	Rps6kc1	1.37794	9.15221e-10	2.85442e-07	8.33395	7.94487	8.6788	7.90596	8.71434	7.93987
ENSMUSG00000085872	NA	1.38053	5.97716e-10	2.16648e-07	16.5171	15.7361	16.2702	15.5123	16.2751	15.7567
ENSMUSG00000009350	Mpo	1.38304	1.54492e-10	6.47464e-08	17.5476	16.768	17.3306	16.5574	17.3041	16.7956
ENSMUSG00000023826	Prkn	1.38445	0.000289112	0.00629428	9.71034	9.33079	10.5178	9.67769	10.248	9.53737
ENSMUSG00000051998	Lax1	1.39945	6.80434e-08	1.23315e-05	8.90632	8.27756	9.25074	8.47861	8.85845	8.25932
ENSMUSG00000029135	Fosl2	1.40947	0.00694073	0.0478725	9.35756	9.65045	10.7091	9.46578	10.1564	9.38709
ENSMUSG00000096472	Cdkn2d	1.40965	3.48241e-05	0.00140671	10.5005	10.3833	11.1258	10.1302	11.1635	10.2884
ENSMUSG00000112023	Lilr4b	1.42168	0.000314041	0.00660514	9.65976	9.50529	10.3964	9.6918	10.4875	9.39386
ENSMUSG00000026853	Crat	1.42591	1.25932e-05	0.000706644	10.715	10.5319	11.4358	10.4734	11.2827	10.4368
ENSMUSG00000050737	Ptges	1.42914	0.000134168	0.00376427	10.4783	10.2437	11.2394	10.4634	11.2252	10.258
ENSMUSG00000021123	Rdh12	1.42952	2.17901e-05	0.00102408	9.67589	9.39483	10.2373	9.44567	10.4245	9.51834
ENSMUSG00000025278	Flnb	1.43205	7.78209e-08	1.33802e-05	15.6507	15.2062	16.1702	15.3172	16.0934	15.3228
ENSMUSG00000046908	Ltb4r1	1.44189	5.78054e-07	6.86042e-05	11.6455	11.2502	12.0393	11.2932	12.2706	11.3577
ENSMUSG00000026879	Gsn	1.44864	1.03395e-05	0.000616279	11.4229	11.2113	12.1408	11.1667	12.042	11.2046
ENSMUSG00000022026	Olfm4	1.45015	0.000296335	0.00638932	13.3038	13.0796	14.1373	13.3541	14.0426	13.0229
ENSMUSG00000112766	NA	1.4607	0.000446493	0.00815792	10.9805	10.9053	11.8605	11.0332	11.9093	10.8526
ENSMUSG00000048249	Crebrf	1.46151	0.000221704	0.00525313	10.3247	10.2679	11.1986	10.2633	11.1795	10.2085
ENSMUSG00000050600	Zfp831	1.463	2.04218e-07	3.10841e-05	10.0836	9.81525	10.5786	9.70898	10.6154	9.66834
ENSMUSG00000056515	Rab31	1.46573	2.2892e-07	3.30113e-05	14.4599	14.0776	14.9748	14.1485	15.0336	14.1452
ENSMUSG00000053253	Ndfip2	1.46977	0.000137458	0.00383255	11.1583	11.0427	11.9035	11.0551	12.0664	11.0412
ENSMUSG00000112148	Lilrb4a	1.46998	0.000408405	0.00773604	10.965	10.8895	11.8447	11.0104	11.8977	10.8365
ENSMUSG00000000290	Itgb2	1.47166	3.59836e-05	0.00143373	14.6246	14.3466	15.3431	14.4484	15.3795	14.5036
ENSMUSG00000030745	Il21r	1.47443	8.87256e-11	4.32865e-08	9.14514	8.7275	9.48313	8.50265	9.33879	8.6093
ENSMUSG00000034220	Gpc1	1.47561	9.45352e-08	1.58476e-05	10.753	10.2155	10.6526	9.77892	10.7047	9.88185
ENSMUSG00000062593	Lilrb4a	1.47652	0.000345257	0.0070049	11.4294	11.3286	12.2835	11.4744	12.3447	11.2569
ENSMUSG00000064267	Hvcn1	1.48908	7.35813e-07	8.19752e-05	12.1075	11.7552	12.4401	11.4583	12.6152	11.7642
ENSMUSG00000020423	Btg2	1.49488	0.0004875	0.00855249	9.62202	9.39174	10.5421	9.63132	10.511	9.6441
ENSMUSG00000037613	Tnfrsf23	1.50246	3.60277e-05	0.00143373	10.6037	10.368	11.4166	10.4727	11.3153	10.4299
ENSMUSG00000010175	Prox1	1.50434	0.000663996	0.0103996	9.99423	9.60459	10.8936	10.0493	10.7853	9.93203
ENSMUSG00000046245	Pilra	1.51437	0.00376357	0.0325423	9.69416	9.48475	10.8003	9.98778	10.7933	9.81457
ENSMUSG00000079597	Gm5483	1.52267	0.000464804	0.00825628	13.0743	12.829	13.9166	13.1464	14.0606	13.0075
ENSMUSG00000038843	Gcnt1	1.52361	9.12333e-05	0.00282571	11.1564	10.8445	12.0313	11.1049	11.8442	10.9784
ENSMUSG00000032739	Pram1	1.52903	2.08602e-07	3.10841e-05	11.5679	11.1664	12.17	11.2843	12.0943	11.2034
ENSMUSG00000060063	Alox5ap	1.53038	0.00021246	0.00511543	13.0595	12.8795	13.9833	12.9943	13.9492	13.051
ENSMUSG00000033192	Lpcat2	1.53435	0.000383218	0.00748084	10.3657	9.9562	11.271	10.4075	11.069	10.1985
ENSMUSG00000086714	NA	1.54034	0.000250333	0.00572903	11.2801	11.0426	12.2519	11.298	12.0842	11.1881
ENSMUSG00000038811	Gngt2	1.54354	0.00011111	0.00328216	8.96013	8.66181	9.80001	8.63299	9.04872	8.45185
ENSMUSG00000107317	NA	1.54894	0.000167143	0.0043357	12.1906	12.023	13.1125	12.123	13.0887	12.1578
ENSMUSG00000108596	NA	1.55398	5.14237e-06	0.000348326	12.3234	12.0272	13.061	12.1331	12.9918	12.0422
ENSMUSG00000030786	Itgam	1.55424	4.91749e-06	0.000338197	12.3136	12.0144	13.0499	12.1211	12.9797	12.033
ENSMUSG00000092572	Serpinb10	1.55645	0.000760029	0.0114268	8.66642	8.52392	9.05843	8.52019	9.82364	8.54932
ENSMUSG00000087366	NA	1.55833	8.91642e-05	0.00278088	12.0259	11.6574	12.907	11.9854	12.6026	11.7101
ENSMUSG00000026923	Notch1	1.56552	0.000155265	0.00415656	14.3904	14.1491	15.3348	14.3906	15.2134	14.2635
ENSMUSG00000050335	Lgals3	1.58482	0.000363071	0.00719688	11.3452	11.2284	12.2827	11.3525	12.4107	11.3649
ENSMUSG00000085543	NA	1.58628	9.18108e-05	0.00283052	9.01226	8.71785	9.92961	8.9826	9.71536	8.80705
ENSMUSG00000051748	Wfdc21	1.59347	1.76767e-09	5.26804e-07	9.34522	8.7783	9.8015	8.95764	9.60025	8.72089
ENSMUSG00000041673	Lrrc18	1.59405	7.09247e-08	1.25154e-05	10.7085	10.1861	11.283	10.4038	11.1764	10.2925
ENSMUSG00000024190	Dusp1	1.59866	3.07654e-05	0.00129747	9.16608	9.08471	9.8573	8.89065	9.9194	8.74047
ENSMUSG00000015944	Castor2	1.60228	0.000948712	0.0134494	9.21221	9.07823	10.4196	9.36147	10.0654	9.18737
ENSMUSG00000062345	Serpinb2	1.60753	0.00110268	0.0147733	10.0832	10.1796	10.6117	9.86572	11.2948	9.84965
ENSMUSG00000095620	2010005H15Rik	1.619	0.000577994	0.00956972	9.84958	9.65194	10.6333	9.85313	11.0323	9.89637
ENSMUSG00000023067	Cdkn1a	1.63443	2.0149e-05	0.000965067	12.5992	12.3586	13.4675	12.4834	13.3816	12.358
ENSMUSG00000064215	Ifi27	1.63769	1.10482e-07	1.80449e-05	9.93116	9.4567	10.5801	9.62337	10.3255	9.43475
ENSMUSG00000033066	Gas7	1.64123	0.000635397	0.0101355	11.9716	11.9448	12.4663	11.1816	12.5412	11.279
ENSMUSG00000049928	Glp2r	1.64552	0.000769984	0.011532	11.4512	11.4378	11.9452	10.658	12.042	10.7605
ENSMUSG00000036944	Tmem71	1.6503	0.000252226	0.00573429	8.42815	8.37209	9.47445	8.4544	9.41056	8.35473
ENSMUSG00000019818	Cd164	1.65089	7.62528e-07	8.38207e-05	14.78	14.482	15.5603	14.4578	15.3219	14.404
ENSMUSG00000020108	Ddit4	1.66439	0.000192634	0.00479296	10.9825	10.9135	12.0486	10.9645	11.977	10.9393
ENSMUSG00000051506	Wdfy4	1.67739	2.66849e-08	5.34135e-06	15.454	15.0123	16.0732	15.1027	16.0408	15.0636
ENSMUSG00000032596	Uba7	1.69295	8.992e-11	4.32865e-08	10.5065	9.97288	11.0153	10.0473	10.9626	10.041
ENSMUSG00000049866	Arl4c	1.70053	0.000453992	0.00816444	10.3872	10.2914	11.5766	10.4875	11.4381	10.4197
ENSMUSG00000090062	NA	1.71924	1.87997e-06	0.000165613	8.89015	8.41664	9.49369	8.62726	9.662	8.62814
ENSMUSG00000026822	Lcn2	1.72895	2.72216e-06	0.000221265	10.1057	9.70593	10.9459	9.91213	10.7109	9.74452
ENSMUSG00000021665	Hexb	1.73721	3.26584e-06	0.000253182	12.6073	12.1553	13.4508	12.3742	13.2569	12.3544
ENSMUSG00000012819	Cdh23	1.76041	1.78692e-06	0.000165271	13.3245	13.0186	14.0745	13.032	14.1742	13.0853
ENSMUSG00000069516	Lyz2	1.76755	4.28423e-07	5.31998e-05	10.2988	10.0592	11.0146	9.80476	10.8476	9.78926
ENSMUSG00000031877	Ces2g	1.78383	2.61033e-12	2.18794e-09	11.1719	10.2204	10.8406	9.98854	10.7955	10.0007
ENSMUSG00000020101	Vsir	1.78944	1.80198e-06	0.000165523	13.1859	12.8743	13.9518	12.8964	14.0564	12.9512
ENSMUSG00000020100	Slc29a3	1.79346	9.2736e-13	9.56679e-10	12.0795	11.505	12.608	11.5426	12.4488	11.5059
ENSMUSG00000037280	Galnt6	1.81539	1.28245e-06	0.000131289	10.5394	9.97417	11.2156	10.2478	11.2951	10.2665
ENSMUSG00000073643	Wdfy1	1.83285	3.20322e-13	4.29584e-10	12.4905	11.8812	12.9845	11.9702	12.8655	11.8369
ENSMUSG00000087289	4933424M12Rik	1.83616	2.17934e-07	3.21177e-05	10.9692	10.5568	11.7626	10.5998	11.6667	10.6836
ENSMUSG00000066026	Dhrs3	1.85865	7.86845e-06	0.000493102	9.57677	9.36987	10.5104	9.25454	10.1154	9.00757
ENSMUSG00000028211	Trp53inp1	1.86279	5.00715e-05	0.00182972	10.8111	10.5137	11.8752	10.8154	11.7807	10.6265
ENSMUSG00000015202	Cnksr3	1.89014	2.87998e-09	7.88232e-07	12.2538	11.8755	12.913	11.7265	12.8625	11.7407
ENSMUSG00000101621	NA	1.89462	0.000102826	0.00307127	9.53572	9.34476	10.6843	9.60353	10.6298	9.41628
ENSMUSG00000044037	Als2cl	1.8987	3.47203e-12	2.73902e-09	10.0113	9.3389	10.2964	9.16312	9.95756	9.00033
ENSMUSG00000056529	Ptafr	1.90425	1.97898e-09	5.76958e-07	9.81382	9.40467	10.4577	9.31856	10.3101	9.18001
ENSMUSG00000069830	Nlrp1a	1.90829	1.09607e-05	0.000644712	8.16117	7.81251	9.24399	7.90743	8.59679	7.81108
ENSMUSG00000018819	Lsp1	1.93153	0.000405566	0.0077183	9.05699	8.65209	10.2607	9.18439	10.1471	9.04849
ENSMUSG00000029234	Tmem165	1.95131	2.95731e-07	4.08871e-05	14.5985	14.2517	15.495	14.2768	15.4046	14.2759
ENSMUSG00000044258	Ctla2a	1.95148	1.35132e-08	2.923e-06	8.16161	7.58719	8.88091	7.73756	8.44586	7.50856
ENSMUSG00000008429	Herpud2	1.98537	1.0417e-13	1.74627e-10	12.7618	12.173	13.3208	12.1193	13.2275	12.1699
ENSMUSG00000083152	NA	2.02393	1.84151e-06	0.000165613	8.41714	8.12058	9.42627	8.22356	9.29738	8.1213
ENSMUSG00000033739	Fkbpl	2.02717	4.90327e-06	0.000338197	9.11934	8.78216	10.1035	8.91247	10.145	8.97284
ENSMUSG00000026094	Stk17b	2.03396	1.40671e-06	0.000138716	12.619	12.3463	13.6802	12.3806	13.4372	12.2424
ENSMUSG00000064373	Selenop	2.05695	5.72163e-06	0.000384982	13.0805	12.796	14.2546	12.9161	14.0015	12.8733
ENSMUSG00000020644	Id2	2.08842	2.22584e-07	3.24464e-05	9.03871	8.59479	10.0583	8.67603	9.55899	8.5852
ENSMUSG00000036067	Slc2a6	2.09591	3.91523e-07	5.00068e-05	9.33116	9.0464	10.185	8.99546	10.3444	9.00409
ENSMUSG00000024774	Ankrd22	2.09674	7.46445e-05	0.00241801	9.33996	9.11531	10.6511	9.42376	10.5268	9.26708
ENSMUSG00000022824	Muc13	2.13705	2.72229e-06	0.000221265	13.31	12.6369	13.5748	12.0054	13.0099	11.9985
ENSMUSG00000049130	C5ar1	2.21947	7.04539e-06	0.000449932	9.64107	9.34226	10.937	9.55364	10.6318	9.40645
ENSMUSG00000020099	Unc5b	2.25008	7.93931e-10	2.55429e-07	9.83123	9.34553	10.6655	9.3344	10.4524	9.14521
ENSMUSG00000004032	Gstm5	2.27272	2.18393e-05	0.00102408	8.84481	8.07581	9.89093	8.45148	8.75618	7.98514
ENSMUSG00000004609	Cd33	2.39883	2.07444e-07	3.10841e-05	12.3053	11.9954	13.3957	12.0208	13.4727	11.9489
ENSMUSG00000064065	Ipcef1	2.53636	6.74174e-10	2.31829e-07	8.97409	8.44454	10.0506	8.40919	9.60663	8.39704
ENSMUSG00000042675	Ypel3	2.92833	0.000208497	0.00505564	9.2996	9.02545	10.8819	9.13049	10.7892	9.12629
ENSMUSG00000056498	Tmem154	2.98414	2.5995e-10	9.96054e-08	11.6539	11.0498	12.8891	11.1766	12.524	10.9587
ENSMUSG00000000766	Oprm1	3.05493	1.30349e-12	1.24865e-09	8.6631	7.95507	9.82589	7.94572	9.31768	7.9262
ENSMUSG00000044768	D1Ertd622e	3.09105	7.97692e-13	8.91487e-10	12.4943	11.876	13.5845	11.7709	13.5027	11.7461
ENSMUSG00000032440	Tgfbr2	3.13461	2.03044e-13	3.02558e-10	12.7307	12.0757	13.8403	11.9338	13.6103	11.9092
ENSMUSG00000002289	Angptl4	3.31233	1.61318e-20	4.32688e-17	12.8315	11.9058	13.6851	11.8649	13.6224	11.8192
ENSMUSG00000059657	Stfa2	3.50186	2.84656e-05	0.00123946	10.7243	10.0974	12.2929	10.4266	12.3548	10.3564
ENSMUSG00000074782	4833422C13Rik	3.66278	9.6363e-28	4.30775e-24	9.53347	8.19744	10.2198	8.39252	9.9346	8.20472
ENSMUSG00000003992	Ssbp2	3.70365	5.02254e-42	3.36787e-38	14.1956	12.8034	14.809	12.8987	14.6088	12.8033
ENSMUSG00000100002	NA	3.74771	6.86313e-26	2.30103e-22	10.2133	8.93408	11.0577	8.96769	10.744	9.1026
ENSMUSG00000026180	Cxcr2	3.82765	2.46095e-05	0.00112258	8.66866	8.29913	10.7338	8.38239	10.1455	8.27223
ENSMUSG00000031785	Adgrg1	3.98109	3.31319e-07	4.44875e-05	10.6492	10.0688	12.2392	10.0152	12.292	10.0707
ENSMUSG00000057726	Serpinb9g	4.19938	1.38263e-50	1.85425e-46	9.76242	8.18167	10.3393	8.25871	9.97297	8.16972
ENSMUSG00000026981	Il1rn	4.83216	6.94174e-10	2.32739e-07	10.9732	9.90911	12.6345	10.1177	12.4396	10.0254

## Sheet: All genes
	log2FoldChange	pvalue	padj
ENSMUSG00000057726	4.19938	1.38263e-50	1.85425e-46
ENSMUSG00000003992	3.70365	5.02254e-42	3.36787e-38
ENSMUSG00000074782	3.66278	9.6363e-28	4.30775e-24
ENSMUSG00000100002	3.74771	6.86313e-26	2.30103e-22
ENSMUSG00000002289	3.31233	1.61318e-20	4.32688e-17
ENSMUSG00000030413	1.27223	3.34903e-15	7.48563e-12
ENSMUSG00000041754	0.918446	2.575e-14	4.93333e-11
ENSMUSG00000008429	1.98537	1.0417e-13	1.74627e-10
ENSMUSG00000032440	3.13461	2.03044e-13	3.02558e-10
ENSMUSG00000073643	1.83285	3.20322e-13	4.29584e-10
ENSMUSG00000033713	0.920246	4.69367e-13	5.72243e-10
ENSMUSG00000044768	3.09105	7.97692e-13	8.91487e-10
ENSMUSG00000020100	1.79346	9.2736e-13	9.56679e-10
ENSMUSG00000000766	3.05493	1.30349e-12	1.24865e-09
ENSMUSG00000031877	1.78383	2.61033e-12	2.18794e-09
ENSMUSG00000034949	1.08095	2.55495e-12	2.18794e-09
ENSMUSG00000044037	1.8987	3.47203e-12	2.73902e-09
ENSMUSG00000102037	1.24272	4.17011e-12	2.94344e-09
ENSMUSG00000097233	1.07535	4.15834e-12	2.94344e-09
ENSMUSG00000049313	0.684209	4.86091e-12	3.25948e-09
ENSMUSG00000030830	0.897125	7.96571e-12	5.08705e-09
ENSMUSG00000086360	0.709279	9.5879e-12	5.8447e-09
ENSMUSG00000107608	-1.15715	3.08819e-11	1.80068e-08
ENSMUSG00000044199	1.27564	5.17206e-11	2.8901e-08
ENSMUSG00000049999	1.21351	5.78982e-11	3.10589e-08
ENSMUSG00000082896	-0.73174	9.03751e-11	4.32865e-08
ENSMUSG00000030745	1.47443	8.87256e-11	4.32865e-08
ENSMUSG00000032596	1.69295	8.992e-11	4.32865e-08
ENSMUSG00000056130	0.750104	1.09406e-10	5.05944e-08
ENSMUSG00000028859	1.22959	1.26944e-10	5.67484e-08
ENSMUSG00000041609	1.20893	1.4807e-10	6.4057e-08
ENSMUSG00000009350	1.38304	1.54492e-10	6.47464e-08
ENSMUSG00000047875	0.918715	1.8984e-10	7.71497e-08
ENSMUSG00000056498	2.98414	2.5995e-10	9.96054e-08
ENSMUSG00000015027	0.720355	2.53554e-10	9.96054e-08
ENSMUSG00000026249	0.939845	2.97668e-10	1.1089e-07
ENSMUSG00000085872	1.38053	5.97716e-10	2.16648e-07
ENSMUSG00000110195	0.830622	6.50902e-10	2.29717e-07
ENSMUSG00000064065	2.53636	6.74174e-10	2.31829e-07
ENSMUSG00000026981	4.83216	6.94174e-10	2.32739e-07
ENSMUSG00000097004	0.990472	7.9994e-10	2.55429e-07
ENSMUSG00000020099	2.25008	7.93931e-10	2.55429e-07
ENSMUSG00000089872	1.37794	9.15221e-10	2.85442e-07
ENSMUSG00000037012	0.708434	1.2852e-09	3.91724e-07
ENSMUSG00000051748	1.59347	1.76767e-09	5.26804e-07
ENSMUSG00000056529	1.90425	1.97898e-09	5.76958e-07
ENSMUSG00000027858	0.665601	2.10054e-09	5.9937e-07
ENSMUSG00000028041	0.988491	2.62595e-09	7.33679e-07
ENSMUSG00000015202	1.89014	2.87998e-09	7.88232e-07
ENSMUSG00000070476	1.11207	4.3787e-09	1.17445e-06
ENSMUSG00000030137	1.37357	4.7357e-09	1.2453e-06
ENSMUSG00000075289	1.02355	5.97202e-09	1.54021e-06
ENSMUSG00000030123	0.56117	7.03978e-09	1.74946e-06
ENSMUSG00000042087	-0.940601	7.04427e-09	1.74946e-06
ENSMUSG00000028613	0.850182	7.28787e-09	1.77705e-06
ENSMUSG00000052676	0.726161	7.51832e-09	1.8005e-06
ENSMUSG00000020183	1.16493	8.19308e-09	1.92767e-06
ENSMUSG00000037960	0.91023	9.20996e-09	2.12957e-06
ENSMUSG00000086527	1.29527	1.06276e-08	2.4157e-06
ENSMUSG00000022305	1.09003	1.21376e-08	2.71296e-06
ENSMUSG00000044258	1.95148	1.35132e-08	2.923e-06
ENSMUSG00000022861	1.02739	1.34278e-08	2.923e-06
ENSMUSG00000045349	0.868594	1.39823e-08	2.97646e-06
ENSMUSG00000037119	-0.698632	1.4944e-08	3.13148e-06
ENSMUSG00000026463	1.09607	2.02988e-08	4.18812e-06
ENSMUSG00000032515	1.28045	2.09149e-08	4.24984e-06
ENSMUSG00000051506	1.67739	2.66849e-08	5.34135e-06
ENSMUSG00000030653	0.736112	3.3153e-08	6.53846e-06
ENSMUSG00000028758	0.825834	3.52116e-08	6.84382e-06
ENSMUSG00000079033	0.989738	3.73309e-08	7.15206e-06
ENSMUSG00000063439	0.963151	4.33057e-08	8.1799e-06
ENSMUSG00000003134	1.0594	4.47909e-08	8.34293e-06
ENSMUSG00000051998	1.39945	6.80434e-08	1.23315e-05
ENSMUSG00000029657	-0.898313	6.79179e-08	1.23315e-05
ENSMUSG00000021270	-0.652825	6.95383e-08	1.24344e-05
ENSMUSG00000041673	1.59405	7.09247e-08	1.25154e-05
ENSMUSG00000036197	-0.546536	7.41207e-08	1.29095e-05
ENSMUSG00000025278	1.43205	7.78209e-08	1.33802e-05
ENSMUSG00000041020	1.12152	7.88547e-08	1.33863e-05
ENSMUSG00000034220	1.47561	9.45352e-08	1.58476e-05
ENSMUSG00000033872	-1.05928	1.08504e-07	1.79648e-05
ENSMUSG00000039232	0.882773	1.11679e-07	1.80449e-05
ENSMUSG00000064215	1.63769	1.10482e-07	1.80449e-05
ENSMUSG00000021265	0.704442	1.24299e-07	1.98449e-05
ENSMUSG00000041895	0.912075	1.60549e-07	2.53309e-05
ENSMUSG00000000673	1.02714	1.67332e-07	2.6094e-05
ENSMUSG00000040296	1.24562	1.81315e-07	2.79496e-05
ENSMUSG00000050600	1.463	2.04218e-07	3.10841e-05
ENSMUSG00000004609	2.39883	2.07444e-07	3.10841e-05
ENSMUSG00000032739	1.52903	2.08602e-07	3.10841e-05
ENSMUSG00000087289	1.83616	2.17934e-07	3.21177e-05
ENSMUSG00000020644	2.08842	2.22584e-07	3.24464e-05
ENSMUSG00000056515	1.46573	2.2892e-07	3.30113e-05
ENSMUSG00000044811	1.36715	2.37812e-07	3.39287e-05
ENSMUSG00000035725	-0.797207	2.62454e-07	3.70502e-05
ENSMUSG00000030217	0.902747	2.86872e-07	4.00754e-05
ENSMUSG00000029234	1.95131	2.95731e-07	4.08871e-05
ENSMUSG00000074825	-0.751599	3.14379e-07	4.30219e-05
ENSMUSG00000042079	-0.895411	3.31724e-07	4.44875e-05
ENSMUSG00000031785	3.98109	3.31319e-07	4.44875e-05
ENSMUSG00000049625	1.2212	3.45858e-07	4.50321e-05
ENSMUSG00000000157	1.10755	3.42959e-07	4.50321e-05
ENSMUSG00000040105	0.801406	3.39978e-07	4.50321e-05
ENSMUSG00000022180	0.949638	3.67579e-07	4.74e-05
ENSMUSG00000036067	2.09591	3.91523e-07	5.00068e-05
ENSMUSG00000011148	0.66409	4.04202e-07	5.11392e-05
ENSMUSG00000069516	1.76755	4.28423e-07	5.31998e-05
ENSMUSG00000092569	0.851552	4.2669e-07	5.31998e-05
ENSMUSG00000034792	1.30077	4.73533e-07	5.82619e-05
ENSMUSG00000034212	1.01832	4.83821e-07	5.86179e-05
ENSMUSG00000036718	0.791501	4.85168e-07	5.86179e-05
ENSMUSG00000059554	0.745847	5.5766e-07	6.67748e-05
ENSMUSG00000046908	1.44189	5.78054e-07	6.86042e-05
ENSMUSG00000018986	-0.690103	6.40183e-07	7.53113e-05
ENSMUSG00000000732	1.05983	6.46528e-07	7.53964e-05
ENSMUSG00000039960	0.785857	6.6324e-07	7.66785e-05
ENSMUSG00000038280	0.526176	6.82436e-07	7.82235e-05
ENSMUSG00000085287	0.77196	7.05466e-07	8.0178e-05
ENSMUSG00000064267	1.48908	7.35813e-07	8.19752e-05
ENSMUSG00000033731	0.781652	7.30513e-07	8.19752e-05
ENSMUSG00000113030	-0.703303	7.39616e-07	8.19752e-05
ENSMUSG00000019818	1.65089	7.62528e-07	8.38207e-05
ENSMUSG00000080763	0.795184	7.68768e-07	8.38207e-05
ENSMUSG00000025262	0.602782	8.15305e-07	8.81779e-05
ENSMUSG00000029716	1.00693	8.62751e-07	9.25628e-05
ENSMUSG00000030287	1.23682	8.95267e-07	9.52054e-05
ENSMUSG00000036013	1.02234	9.0158e-07	9.52054e-05
ENSMUSG00000050675	0.913298	1.03436e-06	0.000108373
ENSMUSG00000034616	1.36385	1.11016e-06	0.000115413
ENSMUSG00000072772	1.34191	1.23257e-06	0.000127154
ENSMUSG00000037280	1.81539	1.28245e-06	0.000131289
ENSMUSG00000000159	1.08477	1.30113e-06	0.000132193
ENSMUSG00000024999	-0.684198	1.31809e-06	0.000132909
ENSMUSG00000114432	1.3321	1.34148e-06	0.000134258
ENSMUSG00000040188	0.666107	1.36985e-06	0.000136082
ENSMUSG00000026094	2.03396	1.40671e-06	0.000138716
ENSMUSG00000027544	0.660146	1.50575e-06	0.000145412
ENSMUSG00000075054	-0.676425	1.50714e-06	0.000145412
ENSMUSG00000064202	0.75836	1.49655e-06	0.000145412
ENSMUSG00000003282	0.695982	1.53292e-06	0.000145801
ENSMUSG00000034390	0.613854	1.52577e-06	0.000145801
ENSMUSG00000003206	1.17864	1.65593e-06	0.000156392
ENSMUSG00000101223	0.658766	1.73379e-06	0.0001626
ENSMUSG00000005610	-1.03522	1.75879e-06	0.0001638
ENSMUSG00000012819	1.76041	1.78692e-06	0.000165271
ENSMUSG00000020101	1.78944	1.80198e-06	0.000165523
ENSMUSG00000025986	-0.63349	1.86664e-06	0.000165613
ENSMUSG00000005493	-1.15263	1.8268e-06	0.000165613
ENSMUSG00000083152	2.02393	1.84151e-06	0.000165613
ENSMUSG00000060477	0.835414	1.8894e-06	0.000165613
ENSMUSG00000002204	0.877215	1.86246e-06	0.000165613
ENSMUSG00000109491	0.886155	1.83781e-06	0.000165613
ENSMUSG00000090062	1.71924	1.87997e-06	0.000165613
ENSMUSG00000107846	0.761879	1.97801e-06	0.000172254
ENSMUSG00000020894	0.770344	2.01892e-06	0.000174682
ENSMUSG00000032890	1.01085	2.12272e-06	0.000182485
ENSMUSG00000047415	0.826256	2.20066e-06	0.000187981
ENSMUSG00000042660	-0.772519	2.23055e-06	0.000189329
ENSMUSG00000002308	-0.572133	2.34243e-06	0.000197574
ENSMUSG00000075602	0.687928	2.57534e-06	0.000215862
ENSMUSG00000030035	0.657929	2.59247e-06	0.000215948
ENSMUSG00000024958	0.930732	2.62308e-06	0.000217149
ENSMUSG00000101438	1.02921	2.64714e-06	0.000217797
ENSMUSG00000026822	1.72895	2.72216e-06	0.000221265
ENSMUSG00000022824	2.13705	2.72229e-06	0.000221265
ENSMUSG00000037706	0.731289	2.77482e-06	0.000222833
ENSMUSG00000048371	-0.71577	2.76687e-06	0.000222833
ENSMUSG00000097494	0.683662	2.847e-06	0.000227269
ENSMUSG00000070034	0.745747	3.08579e-06	0.000243433
ENSMUSG00000093009	-1.01119	3.07521e-06	0.000243433
ENSMUSG00000097729	0.895181	3.13254e-06	0.000245675
ENSMUSG00000019865	-0.713804	3.26601e-06	0.000253182
ENSMUSG00000021665	1.73721	3.26584e-06	0.000253182
ENSMUSG00000032353	0.452186	3.3107e-06	0.000255171
ENSMUSG00000092412	1.23153	3.401e-06	0.000260633
ENSMUSG00000107478	0.878331	3.46099e-06	0.000262233
ENSMUSG00000093798	-0.70281	3.45699e-06	0.000262233
ENSMUSG00000102299	1.13038	3.64568e-06	0.000268912
ENSMUSG00000029050	1.36461	3.61405e-06	0.000268912
ENSMUSG00000004268	-0.497687	3.64939e-06	0.000268912
ENSMUSG00000043885	0.434183	3.5949e-06	0.000268912
ENSMUSG00000034858	1.34582	3.57487e-06	0.000268912
ENSMUSG00000029119	0.604133	3.71238e-06	0.000272058
ENSMUSG00000032411	0.602062	3.81338e-06	0.000277942
ENSMUSG00000085912	1.14072	3.85332e-06	0.000279334
ENSMUSG00000064147	1.00566	3.93278e-06	0.000283562
ENSMUSG00000025538	-0.650804	4.09755e-06	0.000293862
ENSMUSG00000042293	0.736279	4.16899e-06	0.000297395
ENSMUSG00000079455	1.05358	4.26193e-06	0.000302417
ENSMUSG00000022799	1.22998	4.2866e-06	0.000302566
ENSMUSG00000114784	0.79162	4.36053e-06	0.000306173
ENSMUSG00000075025	1.06242	4.7575e-06	0.000330584
ENSMUSG00000039929	-0.717693	4.73806e-06	0.000330584
ENSMUSG00000030786	1.55424	4.91749e-06	0.000338197
ENSMUSG00000033739	2.02717	4.90327e-06	0.000338197
ENSMUSG00000108596	1.55398	5.14237e-06	0.000348326
ENSMUSG00000049957	-0.585138	5.14268e-06	0.000348326
ENSMUSG00000022102	1.31889	5.10957e-06	0.000348326
ENSMUSG00000064373	2.05695	5.72163e-06	0.000384982
ENSMUSG00000063785	-0.391769	5.74129e-06	0.000384982
ENSMUSG00000054702	0.978853	6.22466e-06	0.000413262
ENSMUSG00000020941	1.24954	6.20073e-06	0.000413262
ENSMUSG00000110206	0.862109	6.4516e-06	0.000424129
ENSMUSG00000060216	0.891007	6.44342e-06	0.000424129
ENSMUSG00000027804	-0.599824	6.65924e-06	0.000435644
ENSMUSG00000066148	-0.520299	6.74677e-06	0.000439228
ENSMUSG00000049130	2.21947	7.04539e-06	0.000449932
ENSMUSG00000022708	0.929245	7.03657e-06	0.000449932
ENSMUSG00000034595	1.02321	6.96042e-06	0.000449932
ENSMUSG00000024851	0.876217	6.98474e-06	0.000449932
ENSMUSG00000034333	-0.590328	7.10788e-06	0.000451772
ENSMUSG00000026659	-0.586917	7.69148e-06	0.000486559
ENSMUSG00000027193	0.515537	7.80429e-06	0.000491377
ENSMUSG00000066026	1.85865	7.86845e-06	0.000493102
ENSMUSG00000060924	0.997353	8.07356e-06	0.000503602
ENSMUSG00000048756	0.883145	8.47225e-06	0.000524504
ENSMUSG00000062713	-0.912184	8.48686e-06	0.000524504
ENSMUSG00000031805	0.499173	8.58816e-06	0.000526278
ENSMUSG00000022439	0.583525	8.59406e-06	0.000526278
ENSMUSG00000075702	0.447733	8.69036e-06	0.000529757
ENSMUSG00000021392	-0.461086	9.13481e-06	0.00055433
ENSMUSG00000092730	-0.965856	9.72615e-06	0.000587556
ENSMUSG00000069094	-0.542589	9.8474e-06	0.000592213
ENSMUSG00000085289	0.670449	1.02188e-05	0.000611804
ENSMUSG00000026879	1.44864	1.03395e-05	0.000616279
ENSMUSG00000031613	-1.09958	1.04693e-05	0.000621256
ENSMUSG00000032177	-0.399769	1.05722e-05	0.0006246
ENSMUSG00000069830	1.90829	1.09607e-05	0.000644712
ENSMUSG00000032078	-0.490137	1.14511e-05	0.000670613
ENSMUSG00000026248	0.691644	1.18468e-05	0.000679861
ENSMUSG00000035778	0.768711	1.18625e-05	0.000679861
ENSMUSG00000030824	0.630582	1.16942e-05	0.000679861
ENSMUSG00000022407	-0.618059	1.17529e-05	0.000679861
ENSMUSG00000084956	0.827284	1.17745e-05	0.000679861
ENSMUSG00000089663	0.952162	1.20299e-05	0.000686523
ENSMUSG00000068962	-0.52849	1.20827e-05	0.000686617
ENSMUSG00000029229	1.08656	1.2154e-05	0.000687754
ENSMUSG00000021185	0.605772	1.2489e-05	0.000703741
ENSMUSG00000026853	1.42591	1.25932e-05	0.000706644
ENSMUSG00000092283	1.34785	1.26801e-05	0.000708556
ENSMUSG00000110397	-0.984236	1.27882e-05	0.000711631
ENSMUSG00000114033	0.965104	1.30965e-05	0.000725776
ENSMUSG00000078817	0.565458	1.33848e-05	0.0007387
ENSMUSG00000034118	-0.639531	1.43174e-05	0.000780534
ENSMUSG00000032484	1.3205	1.42365e-05	0.000780534
ENSMUSG00000022679	0.613396	1.42922e-05	0.000780534
ENSMUSG00000037820	1.34644	1.44679e-05	0.000785541
ENSMUSG00000042677	1.15037	1.46701e-05	0.000788363
ENSMUSG00000041025	0.699625	1.46754e-05	0.000788363
ENSMUSG00000021959	0.690572	1.4755e-05	0.000788363
ENSMUSG00000023990	0.772906	1.47067e-05	0.000788363
ENSMUSG00000034449	0.907081	1.48711e-05	0.000791415
ENSMUSG00000034422	1.30469	1.50072e-05	0.0007955
ENSMUSG00000038279	-0.53521	1.54672e-05	0.000813455
ENSMUSG00000022157	0.667379	1.54559e-05	0.000813455
ENSMUSG00000038593	1.09813	1.56208e-05	0.000818321
ENSMUSG00000020132	0.480448	1.57975e-05	0.000819352
ENSMUSG00000020526	0.911402	1.58003e-05	0.000819352
ENSMUSG00000021687	0.699606	1.58237e-05	0.000819352
ENSMUSG00000029860	0.792245	1.63026e-05	0.000840899
ENSMUSG00000023467	0.591072	1.64469e-05	0.000845095
ENSMUSG00000028164	-0.487894	1.66895e-05	0.000847816
ENSMUSG00000060470	0.659367	1.66676e-05	0.000847816
ENSMUSG00000032194	-0.693474	1.65958e-05	0.000847816
ENSMUSG00000030031	-0.489621	1.70953e-05	0.000861897
ENSMUSG00000024854	1.07192	1.70465e-05	0.000861897
ENSMUSG00000018293	0.81553	1.7241e-05	0.000865991
ENSMUSG00000009687	1.02292	1.74804e-05	0.000874738
ENSMUSG00000027215	1.15741	1.75466e-05	0.000874785
ENSMUSG00000095720	0.460896	1.77503e-05	0.000881664
ENSMUSG00000040128	1.10732	1.78774e-05	0.0008847
ENSMUSG00000030707	1.19963	1.81334e-05	0.000894068
ENSMUSG00000032802	-0.565526	1.86458e-05	0.000915968
ENSMUSG00000049553	-0.470775	1.87926e-05	0.000919811
ENSMUSG00000053291	0.589379	1.89405e-05	0.000923678
ENSMUSG00000017132	0.545521	1.91665e-05	0.00092795
ENSMUSG00000089774	-0.868187	1.91585e-05	0.00092795
ENSMUSG00000024012	0.535069	1.95989e-05	0.000945468
ENSMUSG00000031024	-0.944545	1.98495e-05	0.000954126
ENSMUSG00000023067	1.63443	2.0149e-05	0.000965067
ENSMUSG00000002897	1.28868	2.03517e-05	0.000971303
ENSMUSG00000030688	0.52701	2.11424e-05	0.00100546
ENSMUSG00000025980	-0.928711	2.17974e-05	0.00102408
ENSMUSG00000004032	2.27272	2.18393e-05	0.00102408
ENSMUSG00000021123	1.42952	2.17901e-05	0.00102408
ENSMUSG00000049539	-0.6298	2.16747e-05	0.00102408
ENSMUSG00000108291	1.05553	2.21004e-05	0.00103271
ENSMUSG00000028101	0.754517	2.27547e-05	0.0010596
ENSMUSG00000034762	-0.694125	2.306e-05	0.00106641
ENSMUSG00000097077	1.00064	2.30025e-05	0.00106641
ENSMUSG00000053925	-0.590465	2.35969e-05	0.00108748
ENSMUSG00000113587	0.958083	2.36917e-05	0.00108812
ENSMUSG00000032350	-0.847538	2.43719e-05	0.00111553
ENSMUSG00000026180	3.82765	2.46095e-05	0.00112258
ENSMUSG00000100084	-0.659176	2.47794e-05	0.0011265
ENSMUSG00000039680	-0.779317	2.51242e-05	0.00113831
ENSMUSG00000053801	-0.786199	2.53727e-05	0.0011457
ENSMUSG00000085360	0.604586	2.56786e-05	0.00115216
ENSMUSG00000020623	-1.15179	2.56875e-05	0.00115216
ENSMUSG00000025076	0.761727	2.64628e-05	0.00118298
ENSMUSG00000074361	1.22238	2.65638e-05	0.00118354
ENSMUSG00000078429	0.77295	2.67582e-05	0.00118434
ENSMUSG00000059714	0.83675	2.66975e-05	0.00118434
ENSMUSG00000073838	-0.599328	2.70776e-05	0.00119453
ENSMUSG00000027253	0.60065	2.76737e-05	0.00121682
ENSMUSG00000108391	-0.872743	2.80143e-05	0.00122778
ENSMUSG00000020432	1.17251	2.8299e-05	0.00123622
ENSMUSG00000059657	3.50186	2.84656e-05	0.00123946
ENSMUSG00000020034	1.18085	2.89688e-05	0.00125728
ENSMUSG00000020151	1.24677	2.95342e-05	0.0012737
ENSMUSG00000025558	0.82464	2.95369e-05	0.0012737
ENSMUSG00000023952	0.756964	2.97643e-05	0.00127939
ENSMUSG00000033684	1.08447	2.99616e-05	0.00128322
ENSMUSG00000030138	-0.552805	3.00448e-05	0.00128322
ENSMUSG00000106241	-0.658725	3.02977e-05	0.00128991
ENSMUSG00000108033	0.771987	3.05553e-05	0.00129267
ENSMUSG00000018339	0.765953	3.04988e-05	0.00129267
ENSMUSG00000024190	1.59866	3.07654e-05	0.00129747
ENSMUSG00000024067	-0.864182	3.08763e-05	0.00129806
ENSMUSG00000028540	-0.444177	3.10367e-05	0.00129839
ENSMUSG00000040415	0.723862	3.10776e-05	0.00129839
ENSMUSG00000023087	-0.470501	3.14642e-05	0.00131045
ENSMUSG00000022575	0.66337	3.22954e-05	0.00134091
ENSMUSG00000071714	1.36268	3.25716e-05	0.0013482
ENSMUSG00000051890	0.548436	3.29908e-05	0.00136135
ENSMUSG00000007827	-0.582561	3.31469e-05	0.0013636
ENSMUSG00000015942	0.97264	3.33349e-05	0.00136409
ENSMUSG00000021094	1.12062	3.33622e-05	0.00136409
ENSMUSG00000092203	-0.899191	3.36649e-05	0.00137228
ENSMUSG00000022419	-0.734033	3.40414e-05	0.00138342
ENSMUSG00000097554	-0.62261	3.42542e-05	0.00138786
ENSMUSG00000096472	1.40965	3.48241e-05	0.00140671
ENSMUSG00000102864	-1.03542	3.53726e-05	0.00142178
ENSMUSG00000078695	0.551305	3.55154e-05	0.00142178
ENSMUSG00000025212	0.66725	3.54435e-05	0.00142178
ENSMUSG00000037613	1.50246	3.60277e-05	0.00143373
ENSMUSG00000000290	1.47166	3.59836e-05	0.00143373
ENSMUSG00000109771	-0.576428	3.64854e-05	0.00144765
ENSMUSG00000108546	-0.487544	3.67284e-05	0.00145299
ENSMUSG00000074604	0.715634	3.71056e-05	0.0014636
ENSMUSG00000058318	0.990948	3.8608e-05	0.00151839
ENSMUSG00000002799	1.05191	3.87548e-05	0.00151971
ENSMUSG00000024308	0.816852	4.02015e-05	0.00157184
ENSMUSG00000002014	0.68031	4.04102e-05	0.00157541
ENSMUSG00000027018	-0.467673	4.09888e-05	0.0015875
ENSMUSG00000034800	-0.466437	4.13292e-05	0.0015875
ENSMUSG00000028064	0.509652	4.14306e-05	0.0015875
ENSMUSG00000015950	1.06283	4.14268e-05	0.0015875
ENSMUSG00000034271	0.68612	4.14129e-05	0.0015875
ENSMUSG00000023008	0.646121	4.11751e-05	0.0015875
ENSMUSG00000036078	-0.504796	4.23549e-05	0.0016183
ENSMUSG00000028015	1.18886	4.28048e-05	0.00163084
ENSMUSG00000023912	0.661312	4.32193e-05	0.00164197
ENSMUSG00000029491	-0.698187	4.41057e-05	0.00167091
ENSMUSG00000100801	-0.62025	4.45598e-05	0.00168336
ENSMUSG00000031516	1.21855	4.53648e-05	0.00170895
ENSMUSG00000055061	0.984309	4.57975e-05	0.00172042
ENSMUSG00000024856	0.981502	4.62673e-05	0.00173322
ENSMUSG00000032763	0.598125	4.65221e-05	0.00173791
ENSMUSG00000043017	1.09559	4.66898e-05	0.00173933
ENSMUSG00000002332	0.929544	4.7348e-05	0.00175896
ENSMUSG00000100033	-0.713848	4.75506e-05	0.0017616
ENSMUSG00000092687	-1.08866	4.78963e-05	0.00176952
ENSMUSG00000047898	-1.0075	4.84788e-05	0.00178123
ENSMUSG00000100287	1.02084	4.83676e-05	0.00178123
ENSMUSG00000055866	1.01671	4.98614e-05	0.00182703
ENSMUSG00000028211	1.86279	5.00715e-05	0.00182972
ENSMUSG00000054676	1.24662	5.06806e-05	0.00184695
ENSMUSG00000000934	-0.62	5.11093e-05	0.00185752
ENSMUSG00000021725	-0.830191	5.17767e-05	0.0018767
ENSMUSG00000108332	1.24769	5.2566e-05	0.00190017
ENSMUSG00000071041	-0.528702	5.31556e-05	0.00191632
ENSMUSG00000023809	0.57241	5.41782e-05	0.00194795
ENSMUSG00000040213	-0.576023	5.50833e-05	0.00197519
ENSMUSG00000021281	0.92417	5.58312e-05	0.00199667
ENSMUSG00000020706	-0.609995	5.6036e-05	0.00199867
ENSMUSG00000027905	-0.52469	5.64295e-05	0.00200736
ENSMUSG00000033009	-0.432704	5.68378e-05	0.00201654
ENSMUSG00000053714	0.621702	5.74841e-05	0.00203409
ENSMUSG00000029915	1.20662	5.77937e-05	0.00203966
ENSMUSG00000103072	-0.814893	5.86393e-05	0.00206281
ENSMUSG00000034708	0.976281	5.87574e-05	0.00206281
ENSMUSG00000000682	1.28602	6.00883e-05	0.0020931
ENSMUSG00000020806	0.824121	5.99157e-05	0.0020931
ENSMUSG00000055782	1.00694	6.00177e-05	0.0020931
ENSMUSG00000017167	0.638198	6.11275e-05	0.00212378
ENSMUSG00000044551	0.539305	6.19941e-05	0.00213808
ENSMUSG00000022564	1.30376	6.20172e-05	0.00213808
ENSMUSG00000006463	0.625633	6.18703e-05	0.00213808
ENSMUSG00000045362	0.785539	6.28292e-05	0.00216052
ENSMUSG00000002731	0.486344	6.34408e-05	0.00217219
ENSMUSG00000030047	0.719646	6.34926e-05	0.00217219
ENSMUSG00000042349	0.703056	6.47805e-05	0.00221061
ENSMUSG00000026430	0.691244	6.50258e-05	0.00221335
ENSMUSG00000018599	0.462629	6.57658e-05	0.00223287
ENSMUSG00000015599	1.05816	6.7669e-05	0.00229169
ENSMUSG00000041132	1.05086	6.81206e-05	0.00230117
ENSMUSG00000107096	0.903182	6.84148e-05	0.0023053
ENSMUSG00000026617	-0.507928	6.9221e-05	0.00232663
ENSMUSG00000087443	0.573771	6.97392e-05	0.00233818
ENSMUSG00000102055	0.722653	7.03728e-05	0.00233958
ENSMUSG00000029528	0.568334	7.02628e-05	0.00233958
ENSMUSG00000007850	0.395692	7.04788e-05	0.00233958
ENSMUSG00000089682	0.548839	7.00302e-05	0.00233958
ENSMUSG00000095538	0.543172	7.12155e-05	0.0023582
ENSMUSG00000103527	0.712918	7.25139e-05	0.00237771
ENSMUSG00000021025	0.662963	7.20111e-05	0.00237771
ENSMUSG00000112985	-0.667302	7.23057e-05	0.00237771
ENSMUSG00000089874	0.959907	7.24648e-05	0.00237771
ENSMUSG00000087187	0.725358	7.27258e-05	0.00237884
ENSMUSG00000086358	0.572549	7.37372e-05	0.00239441
ENSMUSG00000030079	-0.610313	7.36395e-05	0.00239441
ENSMUSG00000059791	0.499107	7.36408e-05	0.00239441
ENSMUSG00000024774	2.09674	7.46445e-05	0.00241801
ENSMUSG00000026669	-0.669692	7.60502e-05	0.0024517
ENSMUSG00000022554	-0.819487	7.60348e-05	0.0024517
ENSMUSG00000029098	1.04671	7.68219e-05	0.00247064
ENSMUSG00000000561	-0.605444	7.70537e-05	0.00247217
ENSMUSG00000073775	-0.563899	7.76632e-05	0.00248304
ENSMUSG00000019866	-0.600739	7.77627e-05	0.00248304
ENSMUSG00000114487	1.14581	7.85957e-05	0.00250368
ENSMUSG00000090086	0.676325	8.07716e-05	0.00256689
ENSMUSG00000031149	0.526563	8.15942e-05	0.0025869
ENSMUSG00000026694	-0.796889	8.28882e-05	0.00262173
ENSMUSG00000046768	1.00802	8.47627e-05	0.00267471
ENSMUSG00000097257	1.15745	8.65134e-05	0.00272355
ENSMUSG00000002345	0.6825	8.70092e-05	0.00272635
ENSMUSG00000024081	-0.333733	8.68916e-05	0.00272635
ENSMUSG00000000958	0.784982	8.89288e-05	0.00278001
ENSMUSG00000087366	1.55833	8.91642e-05	0.00278088
ENSMUSG00000083899	-0.638157	8.9406e-05	0.00278196
ENSMUSG00000109877	-0.729705	9.11661e-05	0.00282571
ENSMUSG00000038843	1.52361	9.12333e-05	0.00282571
ENSMUSG00000085543	1.58628	9.18108e-05	0.00283052
ENSMUSG00000019256	1.07972	9.16612e-05	0.00283052
ENSMUSG00000085563	0.804423	9.40904e-05	0.00288962
ENSMUSG00000024772	0.590928	9.41589e-05	0.00288962
ENSMUSG00000027339	0.69873	9.45179e-05	0.00289402
ENSMUSG00000077565	-0.937918	9.67178e-05	0.00295141
ENSMUSG00000111789	0.568926	9.68326e-05	0.00295141
ENSMUSG00000030083	1.16397	9.73102e-05	0.00295924
ENSMUSG00000066894	1.1487	9.77477e-05	0.00296582
ENSMUSG00000028410	-0.390045	9.84768e-05	0.0029812
ENSMUSG00000028756	0.600967	9.97802e-05	0.00300708
ENSMUSG00000054920	-0.368173	9.97242e-05	0.00300708
ENSMUSG00000035575	-0.414828	0.000101128	0.00304086
ENSMUSG00000022263	1.12183	0.000101948	0.00305866
ENSMUSG00000025492	0.787716	0.000102177	0.00305869
ENSMUSG00000101621	1.89462	0.000102826	0.00307127
ENSMUSG00000030861	0.651922	0.000103165	0.00307454
ENSMUSG00000036002	1.27467	0.000104608	0.00311063
ENSMUSG00000029204	0.477905	0.000105535	0.00313126
ENSMUSG00000026806	-0.510611	0.000107182	0.00317311
ENSMUSG00000038811	1.54354	0.00011111	0.00328216
ENSMUSG00000014245	-0.414313	0.000112508	0.00331614
ENSMUSG00000042524	0.707362	0.000113077	0.00331832
ENSMUSG00000040247	0.753823	0.00011307	0.00331832
ENSMUSG00000074874	0.85093	0.00011398	0.00333751
ENSMUSG00000023915	0.458469	0.000114797	0.00335412
ENSMUSG00000005107	0.7574	0.000118786	0.0034362
ENSMUSG00000008540	1.34452	0.000118887	0.0034362
ENSMUSG00000022175	0.566321	0.000118869	0.0034362
ENSMUSG00000022682	-0.563252	0.000118777	0.0034362
ENSMUSG00000004864	0.765065	0.000118458	0.0034362
ENSMUSG00000054905	1.01806	0.000119286	0.00344031
ENSMUSG00000030104	0.857438	0.000119739	0.00344597
ENSMUSG00000014444	-0.373948	0.000120021	0.00344668
ENSMUSG00000051154	0.476062	0.000121573	0.0034616
ENSMUSG00000030748	0.90283	0.000120848	0.0034616
ENSMUSG00000005481	-0.513772	0.000121204	0.0034616
ENSMUSG00000022704	-0.535483	0.000121318	0.0034616
ENSMUSG00000027460	1.01006	0.000125431	0.00356389
ENSMUSG00000029471	0.502632	0.00012725	0.00360792
ENSMUSG00000105852	-0.601469	0.000128186	0.00362679
ENSMUSG00000078651	-0.61042	0.000131388	0.00370956
ENSMUSG00000102776	0.639283	0.000132755	0.00374029
ENSMUSG00000050737	1.42914	0.000134168	0.00376427
ENSMUSG00000018820	0.520115	0.000133941	0.00376427
ENSMUSG00000068860	0.641172	0.000135737	0.00380019
ENSMUSG00000025722	-0.486935	0.000136015	0.00380019
ENSMUSG00000053253	1.46977	0.000137458	0.00383255
ENSMUSG00000040093	1.25679	0.00013807	0.00384161
ENSMUSG00000053769	0.728898	0.000139427	0.00386708
ENSMUSG00000113029	0.901083	0.000139562	0.00386708
ENSMUSG00000031453	0.381873	0.000140381	0.00388175
ENSMUSG00000042350	0.495473	0.000143514	0.00396023
ENSMUSG00000037306	0.674173	0.000143899	0.00396269
ENSMUSG00000032498	-0.334045	0.000145533	0.00399949
ENSMUSG00000019302	0.933348	0.000147236	0.00401337
ENSMUSG00000034255	0.706518	0.00014717	0.00401337
ENSMUSG00000068184	-0.555781	0.000147017	0.00401337
ENSMUSG00000031216	0.69168	0.000147144	0.00401337
ENSMUSG00000060791	0.52055	0.000148553	0.00404107
ENSMUSG00000027068	0.943938	0.000153625	0.00415026
ENSMUSG00000004393	-0.539292	0.000153696	0.00415026
ENSMUSG00000022427	-0.468707	0.00015308	0.00415026
ENSMUSG00000032750	0.949756	0.000153805	0.00415026
ENSMUSG00000026923	1.56552	0.000155265	0.00415656
ENSMUSG00000085941	0.487989	0.000154971	0.00415656
ENSMUSG00000020777	0.788586	0.000154438	0.00415656
ENSMUSG00000034445	0.645334	0.000155278	0.00415656
ENSMUSG00000034353	0.860895	0.000158613	0.00421328
ENSMUSG00000028789	1.11727	0.000158461	0.00421328
ENSMUSG00000087408	-0.441618	0.000158762	0.00421328
ENSMUSG00000019066	0.605069	0.000159105	0.00421328
ENSMUSG00000079323	0.831629	0.000159282	0.00421328
ENSMUSG00000090964	0.399498	0.00015821	0.00421328
ENSMUSG00000027086	-0.402264	0.000160299	0.00423184
ENSMUSG00000035711	1.06322	0.000162213	0.00427394
ENSMUSG00000108524	0.872893	0.000163344	0.0042869
ENSMUSG00000109715	0.892674	0.000163188	0.0042869
ENSMUSG00000074480	-0.752814	0.000165512	0.00431738
ENSMUSG00000111368	-0.668986	0.000165513	0.00431738
ENSMUSG00000092006	0.544479	0.000165446	0.00431738
ENSMUSG00000084915	0.72406	0.000165793	0.00431738
ENSMUSG00000098972	-0.975346	0.000167021	0.0043357
ENSMUSG00000107317	1.54894	0.000167143	0.0043357
ENSMUSG00000003235	-0.444948	0.000167555	0.004338
ENSMUSG00000032561	0.933291	0.000169029	0.00436772
ENSMUSG00000033285	-0.527202	0.000171275	0.0044134
ENSMUSG00000051498	1.377	0.000171639	0.0044134
ENSMUSG00000029387	-0.718806	0.000171784	0.0044134
ENSMUSG00000039630	-0.30766	0.000172925	0.00443421
ENSMUSG00000022324	-0.756318	0.000174821	0.00447428
ENSMUSG00000019797	-0.676058	0.000175718	0.00448192
ENSMUSG00000061232	0.574118	0.000175788	0.00448192
ENSMUSG00000029007	0.798534	0.00017714	0.00450782
ENSMUSG00000044080	0.840864	0.000177608	0.00451118
ENSMUSG00000044197	0.473334	0.000178908	0.0045356
ENSMUSG00000085596	0.908945	0.000180883	0.00457152
ENSMUSG00000047604	-1.08138	0.000181007	0.00457152
ENSMUSG00000040746	1.02138	0.000182489	0.00460031
ENSMUSG00000109799	-0.47504	0.000184409	0.00463998
ENSMUSG00000003031	0.628398	0.000184968	0.00464533
ENSMUSG00000020823	0.63501	0.00018608	0.00466451
ENSMUSG00000002017	-0.403847	0.000189042	0.00472994
ENSMUSG00000002996	0.603959	0.000190468	0.00475673
ENSMUSG00000074227	0.48892	0.000191667	0.00477779
ENSMUSG00000020108	1.66439	0.000192634	0.00479296
ENSMUSG00000073676	-0.926622	0.0001949	0.0048272
ENSMUSG00000053141	-1.16053	0.000195491	0.0048272
ENSMUSG00000073779	0.684248	0.000195062	0.0048272
ENSMUSG00000085684	0.917108	0.000195635	0.0048272
ENSMUSG00000022848	-0.504235	0.000195809	0.0048272
ENSMUSG00000022817	0.69264	0.000197805	0.00486747
ENSMUSG00000001674	-0.408146	0.000199407	0.0048979
ENSMUSG00000097327	0.804465	0.000199803	0.00489864
ENSMUSG00000056629	0.355779	0.000200576	0.00490861
ENSMUSG00000097814	0.883696	0.000202635	0.00494935
ENSMUSG00000032470	-1.01515	0.000202978	0.00494935
ENSMUSG00000021819	0.658009	0.000205086	0.00499167
ENSMUSG00000000532	0.542574	0.000207296	0.00503631
ENSMUSG00000048351	-0.457763	0.000208845	0.00505564
ENSMUSG00000042675	2.92833	0.000208497	0.00505564
ENSMUSG00000031657	-0.649624	0.000209768	0.00506882
ENSMUSG00000027371	0.394672	0.000210834	0.00508542
ENSMUSG00000060063	1.53038	0.00021246	0.00511543
ENSMUSG00000019998	0.317203	0.000215933	0.00518976
ENSMUSG00000050108	1.02722	0.000216506	0.0051942
ENSMUSG00000071757	0.385023	0.000217128	0.00519982
ENSMUSG00000087291	0.473212	0.000218397	0.00522089
ENSMUSG00000096349	0.696712	0.000219043	0.00522702
ENSMUSG00000099375	1.3321	0.000221699	0.00525313
ENSMUSG00000026749	-0.304653	0.000220963	0.00525313
ENSMUSG00000048249	1.46151	0.000221704	0.00525313
ENSMUSG00000034647	0.596111	0.000220984	0.00525313
ENSMUSG00000033016	0.677419	0.000224149	0.00530169
ENSMUSG00000032020	0.698262	0.000225584	0.00532624
ENSMUSG00000090035	0.380555	0.000226433	0.0053369
ENSMUSG00000039254	-0.526969	0.000227982	0.00536399
ENSMUSG00000027597	-0.718522	0.000231348	0.00541219
ENSMUSG00000066233	0.505867	0.000230454	0.00541219
ENSMUSG00000098188	-0.560272	0.000231179	0.00541219
ENSMUSG00000020393	0.490664	0.000231645	0.00541219
ENSMUSG00000086965	-0.731188	0.000234396	0.00546507
ENSMUSG00000038781	1.29048	0.000234724	0.00546507
ENSMUSG00000028139	0.642232	0.000236384	0.00549419
ENSMUSG00000045690	-0.572872	0.000237557	0.0055119
ENSMUSG00000029060	0.428144	0.000239768	0.00555359
ENSMUSG00000024789	0.948809	0.000241597	0.00558631
ENSMUSG00000023055	1.26595	0.000243089	0.00561113
ENSMUSG00000040550	-0.555947	0.000247433	0.0057016
ENSMUSG00000036833	0.867453	0.000248447	0.00570541
ENSMUSG00000027660	1.01054	0.00024845	0.00570541
ENSMUSG00000086714	1.54034	0.000250333	0.00572903
ENSMUSG00000025025	0.651823	0.000250314	0.00572903
ENSMUSG00000026222	1.19097	0.000253555	0.00573429
ENSMUSG00000026750	-0.364542	0.000253041	0.00573429
ENSMUSG00000106547	0.870377	0.000251364	0.00573429
ENSMUSG00000033335	0.468638	0.00025327	0.00573429
ENSMUSG00000004207	0.867978	0.000253092	0.00573429
ENSMUSG00000036944	1.6503	0.000252226	0.00573429
ENSMUSG00000109695	0.912337	0.000252711	0.00573429
ENSMUSG00000025921	-0.617041	0.000254356	0.0057427
ENSMUSG00000096010	-0.681373	0.000256675	0.00576172
ENSMUSG00000043953	0.993158	0.000256863	0.00576172
ENSMUSG00000018750	0.922492	0.000256916	0.00576172
ENSMUSG00000024858	0.54129	0.000256504	0.00576172
ENSMUSG00000030798	0.992666	0.00025779	0.00577165
ENSMUSG00000034883	-0.622681	0.000259395	0.00579792
ENSMUSG00000038248	0.833391	0.000261112	0.00582657
ENSMUSG00000036093	0.558544	0.000262704	0.00584266
ENSMUSG00000111521	0.474579	0.000262478	0.00584266
ENSMUSG00000055968	-0.674273	0.000268199	0.00595499
ENSMUSG00000006442	-0.746401	0.000269784	0.00598028
ENSMUSG00000009566	-0.980786	0.000270235	0.00598039
ENSMUSG00000024818	0.878592	0.000272928	0.00603006
ENSMUSG00000064109	0.71022	0.000275198	0.0060702
ENSMUSG00000044816	-0.724307	0.000277335	0.00610729
ENSMUSG00000084968	-0.614054	0.000278725	0.00612784
ENSMUSG00000096968	-0.597224	0.000280244	0.00615115
ENSMUSG00000055200	1.15966	0.000281309	0.00616444
ENSMUSG00000039987	-0.879258	0.000283737	0.00620749
ENSMUSG00000023004	-0.629008	0.000284239	0.00620836
ENSMUSG00000052040	0.373284	0.000285428	0.00622419
ENSMUSG00000023826	1.38445	0.000289112	0.00629428
ENSMUSG00000031393	0.430554	0.000290628	0.00631703
ENSMUSG00000090217	0.763545	0.000291322	0.00632188
ENSMUSG00000108854	0.778079	0.000292027	0.00632694
ENSMUSG00000044092	0.954152	0.000293013	0.00633805
ENSMUSG00000002699	0.921765	0.000295899	0.00638932
ENSMUSG00000022026	1.45015	0.000296335	0.00638932
ENSMUSG00000036908	1.35224	0.000299123	0.00643907
ENSMUSG00000029428	0.715181	0.000299894	0.00644533
ENSMUSG00000029238	1.1557	0.000303234	0.00650668
ENSMUSG00000042215	-0.91452	0.00030537	0.00652122
ENSMUSG00000097152	-0.65122	0.000304688	0.00652122
ENSMUSG00000020186	-0.493742	0.000304943	0.00652122
ENSMUSG00000090553	-0.484936	0.000306929	0.00652607
ENSMUSG00000021457	0.592915	0.000307058	0.00652607
ENSMUSG00000090706	0.946642	0.000306535	0.00652607
ENSMUSG00000022391	-0.431057	0.000309147	0.00656008
ENSMUSG00000086310	-0.445322	0.000309835	0.00656428
ENSMUSG00000027242	-0.529098	0.000312396	0.00660514
ENSMUSG00000087299	-0.545269	0.000314718	0.00660514
ENSMUSG00000074305	-0.517172	0.000313807	0.00660514
ENSMUSG00000112023	1.42168	0.000314041	0.00660514
ENSMUSG00000025156	-0.350952	0.00031409	0.00660514
ENSMUSG00000071203	1.05791	0.000314649	0.00660514
ENSMUSG00000079020	0.356513	0.000316022	0.00662215
ENSMUSG00000022466	-0.506	0.000316961	0.00663145
ENSMUSG00000024334	0.818231	0.000318371	0.00664025
ENSMUSG00000031166	0.590428	0.000318177	0.00664025
ENSMUSG00000024404	0.564877	0.000319618	0.00665589
ENSMUSG00000048429	-0.380659	0.000320635	0.00666673
ENSMUSG00000073542	-0.423383	0.000322781	0.00670095
ENSMUSG00000027739	0.354891	0.000325243	0.00672718
ENSMUSG00000048677	1.0673	0.000325549	0.00672718
ENSMUSG00000038352	-1.11178	0.000325015	0.00672718
ENSMUSG00000020883	0.877174	0.000328359	0.00677481
ENSMUSG00000064037	-0.503522	0.000329257	0.0067829
ENSMUSG00000032849	0.445141	0.000331208	0.00681263
ENSMUSG00000105072	-0.737567	0.00033555	0.00689136
ENSMUSG00000091199	1.18541	0.000338704	0.00691379
ENSMUSG00000015745	0.542106	0.000338377	0.00691379
ENSMUSG00000030357	-0.640488	0.000338108	0.00691379
ENSMUSG00000022864	0.992177	0.000337383	0.00691379
ENSMUSG00000000804	0.673141	0.00033996	0.00692889
ENSMUSG00000059939	-0.475226	0.000341183	0.00694326
ENSMUSG00000038085	0.88436	0.00034499	0.0070049
ENSMUSG00000062593	1.47652	0.000345257	0.0070049
ENSMUSG00000031831	-0.478678	0.000348026	0.00705042
ENSMUSG00000025995	-0.609417	0.000350163	0.00706168
ENSMUSG00000003161	0.689126	0.000349521	0.00706168
ENSMUSG00000056602	1.17132	0.000351215	0.00706168
ENSMUSG00000107951	-0.607608	0.000350738	0.00706168
ENSMUSG00000024132	-0.687481	0.000351029	0.00706168
ENSMUSG00000094127	0.687076	0.000352803	0.00707736
ENSMUSG00000029311	0.553776	0.000353167	0.00707736
ENSMUSG00000105415	0.585481	0.000353578	0.00707736
ENSMUSG00000004665	0.803011	0.000354532	0.00708589
ENSMUSG00000029364	0.690583	0.000356292	0.00711046
ENSMUSG00000022814	-0.589742	0.000357535	0.00712467
ENSMUSG00000031392	0.379338	0.000359766	0.00715849
ENSMUSG00000059089	1.11447	0.000362689	0.00719688
ENSMUSG00000026519	0.809007	0.000363646	0.00719688
ENSMUSG00000040447	0.822036	0.000363842	0.00719688
ENSMUSG00000050335	1.58482	0.000363071	0.00719688
ENSMUSG00000039770	0.600105	0.000364915	0.00720747
ENSMUSG00000007659	0.884583	0.000369478	0.0072825
ENSMUSG00000001630	-0.337696	0.000370343	0.0072825
ENSMUSG00000111028	-1.04498	0.000369866	0.0072825
ENSMUSG00000057469	-0.457587	0.000371934	0.00730308
ENSMUSG00000028657	0.82643	0.000377926	0.0074099
ENSMUSG00000022109	-0.377736	0.000378795	0.00741609
ENSMUSG00000022483	0.467411	0.000379818	0.00742528
ENSMUSG00000033192	1.53435	0.000383218	0.00748084
ENSMUSG00000025227	0.407362	0.000384267	0.00749042
ENSMUSG00000014859	-0.41944	0.000385545	0.00750443
ENSMUSG00000074344	0.830065	0.00038925	0.0075546
ENSMUSG00000022620	0.512915	0.000388968	0.0075546
ENSMUSG00000008435	-0.700848	0.000390317	0.00756437
ENSMUSG00000104932	-1.17216	0.000391147	0.00756952
ENSMUSG00000033356	-0.575664	0.000391881	0.00757279
ENSMUSG00000052477	1.11558	0.000393066	0.00757385
ENSMUSG00000026687	-0.462672	0.000392683	0.00757385
ENSMUSG00000107142	-0.484222	0.000394185	0.00758446
ENSMUSG00000086401	-0.667539	0.000395234	0.00758446
ENSMUSG00000034424	-0.830628	0.000395313	0.00758446
ENSMUSG00000040907	0.401526	0.000396446	0.00758955
ENSMUSG00000003546	1.01738	0.00039671	0.00758955
ENSMUSG00000020549	-0.542062	0.000397498	0.00759381
ENSMUSG00000111171	0.766939	0.000403304	0.00769376
ENSMUSG00000058793	0.578658	0.000406084	0.0077183
ENSMUSG00000018819	1.93153	0.000405566	0.0077183
ENSMUSG00000020439	0.408822	0.00040636	0.0077183
ENSMUSG00000067085	0.689043	0.000406893	0.0077183
ENSMUSG00000112148	1.46998	0.000408405	0.00773604
ENSMUSG00000018196	0.475924	0.000409015	0.00773667
ENSMUSG00000028948	-0.595455	0.000412682	0.00779465
ENSMUSG00000063694	-0.668052	0.000413824	0.00779465
ENSMUSG00000085242	0.446148	0.000413511	0.00779465
ENSMUSG00000097245	0.655636	0.000415836	0.00781061
ENSMUSG00000076617	-1.19312	0.000415322	0.00781061
ENSMUSG00000026728	-0.607959	0.00041848	0.00783831
ENSMUSG00000085118	0.574285	0.00041844	0.00783831
ENSMUSG00000029670	1.27382	0.000426542	0.00796706
ENSMUSG00000005413	0.717847	0.000425952	0.00796706
ENSMUSG00000058006	-0.50081	0.000430046	0.0080107
ENSMUSG00000106261	0.396242	0.000431865	0.0080107
ENSMUSG00000111471	0.308933	0.000430415	0.0080107
ENSMUSG00000019864	-0.460774	0.000431659	0.0080107
ENSMUSG00000035842	-0.503724	0.000431728	0.0080107
ENSMUSG00000059498	1.35165	0.000433683	0.00802851
ENSMUSG00000035064	0.621425	0.000434022	0.00802851
ENSMUSG00000113666	-0.743979	0.000436313	0.00804868
ENSMUSG00000022557	-0.517863	0.000436039	0.00804868
ENSMUSG00000036339	0.664924	0.000436918	0.00804878
ENSMUSG00000022270	0.906333	0.0004385	0.00806683
ENSMUSG00000105167	-0.644772	0.000440105	0.00808528
ENSMUSG00000035673	0.540572	0.000442746	0.00812266
ENSMUSG00000020857	-0.495027	0.000444555	0.00814471
ENSMUSG00000038481	0.4176	0.000446374	0.00815792
ENSMUSG00000112766	1.4607	0.000446493	0.00815792
ENSMUSG00000049866	1.70053	0.000453992	0.00816444
ENSMUSG00000063015	0.338109	0.000454155	0.00816444
ENSMUSG00000104156	0.625656	0.000451648	0.00816444
ENSMUSG00000051391	0.656055	0.000452594	0.00816444
ENSMUSG00000033917	0.492464	0.000451118	0.00816444
ENSMUSG00000034308	1.06106	0.00045121	0.00816444
ENSMUSG00000023259	-0.620695	0.000452995	0.00816444
ENSMUSG00000020334	0.379048	0.000452486	0.00816444
ENSMUSG00000085882	0.759964	0.000451112	0.00816444
ENSMUSG00000112784	-0.480878	0.000450247	0.00816444
ENSMUSG00000022792	-0.48778	0.000448296	0.00816444
ENSMUSG00000097340	0.493767	0.000449018	0.00816444
ENSMUSG00000025785	-0.380488	0.000456703	0.00819926
ENSMUSG00000016181	-0.511099	0.00045776	0.00820724
ENSMUSG00000026979	0.585774	0.000459293	0.00821721
ENSMUSG00000032322	0.795783	0.000459542	0.00821721
ENSMUSG00000087108	-0.471768	0.000460418	0.00822193
ENSMUSG00000069808	-0.463711	0.000461935	0.00823805
ENSMUSG00000032599	0.517066	0.000464524	0.00825628
ENSMUSG00000051427	0.691609	0.000464739	0.00825628
ENSMUSG00000079597	1.52267	0.000464804	0.00825628
ENSMUSG00000097060	0.384132	0.000465908	0.00826493
ENSMUSG00000034218	-0.437468	0.000466773	0.00826935
ENSMUSG00000022106	0.815547	0.000467545	0.00827209
ENSMUSG00000020994	-0.330803	0.000470217	0.00830841
ENSMUSG00000019838	-0.978778	0.00047725	0.00842158
ENSMUSG00000025351	0.527482	0.000483579	0.00852205
ENSMUSG00000072837	0.723358	0.000484334	0.00852416
ENSMUSG00000003779	-0.330083	0.000486521	0.00855142
ENSMUSG00000020423	1.49488	0.0004875	0.00855249
ENSMUSG00000024948	0.418617	0.000487857	0.00855249
ENSMUSG00000015656	-0.616584	0.000490547	0.00858841
ENSMUSG00000035513	1.12318	0.000493813	0.00862309
ENSMUSG00000050628	0.549775	0.000493756	0.00862309
ENSMUSG00000087552	1.11428	0.000496676	0.0086618
ENSMUSG00000031513	0.713276	0.000502574	0.00874191
ENSMUSG00000058099	1.132	0.000502141	0.00874191
ENSMUSG00000045896	-0.318099	0.000505221	0.00875542
ENSMUSG00000020085	0.783919	0.000505309	0.00875542
ENSMUSG00000025047	-0.642345	0.000504206	0.00875542
ENSMUSG00000029507	-0.6677	0.000510032	0.00882586
ENSMUSG00000026999	-0.396872	0.000513395	0.0088726
ENSMUSG00000044149	-0.494208	0.0005152	0.00889234
ENSMUSG00000028278	-1.31033	0.00052045	0.0089714
ENSMUSG00000029388	-0.492327	0.000521762	0.00898249
ENSMUSG00000021193	-0.530641	0.000523513	0.00900107
ENSMUSG00000033166	-0.592395	0.00052539	0.00902177
ENSMUSG00000026880	0.745971	0.00052696	0.00902321
ENSMUSG00000028322	-0.365989	0.000527378	0.00902321
ENSMUSG00000001123	0.670524	0.000527492	0.00902321
ENSMUSG00000077515	-0.795359	0.000528207	0.00902393
ENSMUSG00000019699	0.738583	0.00052929	0.00903092
ENSMUSG00000005374	-0.34565	0.000533058	0.00906535
ENSMUSG00000000916	-0.507547	0.000532087	0.00906535
ENSMUSG00000020733	0.82899	0.000533335	0.00906535
ENSMUSG00000044098	-0.482533	0.000534086	0.00906662
ENSMUSG00000033467	0.956008	0.000537099	0.00910623
ENSMUSG00000001062	0.64548	0.000539023	0.00912731
ENSMUSG00000025651	-0.51165	0.000540899	0.00914753
ENSMUSG00000013707	1.26374	0.000547976	0.00923748
ENSMUSG00000045679	0.804545	0.000548284	0.00923748
ENSMUSG00000021451	0.710957	0.000547003	0.00923748
ENSMUSG00000039813	0.551282	0.000549511	0.00924654
ENSMUSG00000068923	0.67442	0.000550922	0.00924707
ENSMUSG00000098197	0.851007	0.000550282	0.00924707
ENSMUSG00000086193	-0.39408	0.000553764	0.00928317
ENSMUSG00000035953	-0.454387	0.000556234	0.00931292
ENSMUSG00000055994	0.458041	0.000567967	0.00949752
ENSMUSG00000064264	-0.49894	0.000573078	0.00954726
ENSMUSG00000004562	0.804572	0.000572972	0.00954726
ENSMUSG00000023830	-0.547574	0.000572104	0.00954726
ENSMUSG00000112825	-0.72702	0.000573873	0.00954865
ENSMUSG00000024066	1.09015	0.000575256	0.00955979
ENSMUSG00000103313	-0.463533	0.00057735	0.00956972
ENSMUSG00000041143	0.51406	0.000576787	0.00956972
ENSMUSG00000095620	1.619	0.000577994	0.00956972
ENSMUSG00000057103	0.575608	0.000580254	0.0095953
ENSMUSG00000032997	-1.24031	0.000582806	0.00962563
ENSMUSG00000097197	-0.330516	0.000584717	0.00964531
ENSMUSG00000021048	-0.473694	0.000589797	0.00971715
ENSMUSG00000039270	0.515334	0.000591784	0.00972888
ENSMUSG00000036565	0.552664	0.000591959	0.00972888
ENSMUSG00000042265	1.146	0.000593429	0.0097411
ENSMUSG00000027489	-0.446259	0.000594976	0.00975454
ENSMUSG00000025350	0.367802	0.000598183	0.00978696
ENSMUSG00000032878	-0.923749	0.000598412	0.00978696
ENSMUSG00000061410	1.01804	0.000605148	0.00988507
ENSMUSG00000037275	-0.58474	0.00060741	0.00990995
ENSMUSG00000049396	-0.489663	0.000612784	0.00998547
ENSMUSG00000005986	0.938224	0.000614778	0.0100058
ENSMUSG00000062981	-0.571722	0.000619781	0.010075
ENSMUSG00000103823	-0.632199	0.0006206	0.0100761
ENSMUSG00000040652	0.413783	0.000622166	0.0100893
ENSMUSG00000049303	1.12081	0.000624873	0.010121
ENSMUSG00000100846	-0.713546	0.000628609	0.0101235
ENSMUSG00000102972	-0.619958	0.000631974	0.0101235
ENSMUSG00000038451	0.877436	0.000629394	0.0101235
ENSMUSG00000032215	-0.424272	0.000626233	0.0101235
ENSMUSG00000038366	0.799437	0.000630754	0.0101235
ENSMUSG00000096192	-0.437512	0.000631609	0.0101235
ENSMUSG00000059674	-0.439134	0.000633333	0.0101235
ENSMUSG00000022051	0.672058	0.000633302	0.0101235
ENSMUSG00000054723	0.558891	0.000627605	0.0101235
ENSMUSG00000024078	-0.707425	0.000632943	0.0101235
ENSMUSG00000024953	0.745379	0.000630128	0.0101235
ENSMUSG00000043987	-0.537913	0.000636348	0.0101355
ENSMUSG00000033066	1.64123	0.000635397	0.0101355
ENSMUSG00000020573	0.8283	0.000635694	0.0101355
ENSMUSG00000005148	-0.450125	0.000639462	0.010173
ENSMUSG00000062937	-0.795789	0.000641275	0.0101777
ENSMUSG00000021125	0.572257	0.00064068	0.0101777
ENSMUSG00000033554	-0.464932	0.00064509	0.0102261
ENSMUSG00000040328	1.21875	0.00064586	0.0102262
ENSMUSG00000002249	-0.77762	0.000647072	0.0102334
ENSMUSG00000000168	-0.570376	0.000649018	0.010252
ENSMUSG00000033033	-0.566962	0.000656367	0.0103559
ENSMUSG00000022433	0.820831	0.000657442	0.0103607
ENSMUSG00000097658	-0.69873	0.000659469	0.0103804
ENSMUSG00000034066	-0.51757	0.000660612	0.0103862
ENSMUSG00000010175	1.50434	0.000663996	0.0103996
ENSMUSG00000050010	0.621746	0.000664558	0.0103996
ENSMUSG00000030403	0.678458	0.000664564	0.0103996
ENSMUSG00000086228	-0.472862	0.000662994	0.0103996
ENSMUSG00000024959	0.686572	0.000667809	0.0104382
ENSMUSG00000026709	-0.47603	0.000672134	0.0104936
ENSMUSG00000040061	0.610672	0.000681048	0.0106204
ENSMUSG00000066152	1.01924	0.000691623	0.0107728
ENSMUSG00000033933	0.471147	0.000692872	0.0107797
ENSMUSG00000033294	-0.553939	0.000694312	0.0107896
ENSMUSG00000020323	0.324627	0.000700446	0.0108682
ENSMUSG00000022881	-0.476073	0.000700992	0.0108682
ENSMUSG00000090290	-0.680053	0.000701947	0.0108705
ENSMUSG00000028137	0.525816	0.000703548	0.010876
ENSMUSG00000104818	0.399772	0.00070476	0.010876
ENSMUSG00000085189	0.664726	0.000704768	0.010876
ENSMUSG00000017499	-0.525299	0.000705547	0.010876
ENSMUSG00000028995	-0.325603	0.000706362	0.010876
ENSMUSG00000039747	0.662232	0.000707662	0.0108836
ENSMUSG00000031930	0.678808	0.0007107	0.0109178
ENSMUSG00000032965	0.567154	0.000718125	0.0110083
ENSMUSG00000024845	0.503733	0.000718237	0.0110083
ENSMUSG00000078247	-0.897791	0.000720922	0.0110369
ENSMUSG00000038866	-0.485688	0.00072344	0.0110376
ENSMUSG00000025491	1.13332	0.000723205	0.0110376
ENSMUSG00000079197	0.544978	0.000722534	0.0110376
ENSMUSG00000020691	-0.562074	0.00072695	0.0110786
ENSMUSG00000002871	0.424793	0.000729374	0.0111029
ENSMUSG00000033147	0.653027	0.000731828	0.0111276
ENSMUSG00000033610	-0.428105	0.000735802	0.0111754
ENSMUSG00000026158	0.364092	0.000738559	0.0112045
ENSMUSG00000078521	-0.548858	0.000747028	0.0113074
ENSMUSG00000097431	0.51668	0.000746597	0.0113074
ENSMUSG00000090252	1.15672	0.000751327	0.0113597
ENSMUSG00000025477	0.463284	0.000753039	0.0113728
ENSMUSG00000020263	0.502298	0.000757226	0.0114144
ENSMUSG00000090659	-0.5274	0.000757497	0.0114144
ENSMUSG00000068680	0.757533	0.00075875	0.0114204
ENSMUSG00000092572	1.55645	0.000760029	0.0114268
ENSMUSG00000021998	0.780229	0.000761665	0.0114386
ENSMUSG00000021731	-0.351831	0.000765732	0.0114868
ENSMUSG00000049928	1.64552	0.000769984	0.011532
ENSMUSG00000023048	1.01138	0.000770461	0.011532
ENSMUSG00000034773	-0.44719	0.00077431	0.0115767
ENSMUSG00000058135	1.22112	0.000776852	0.0116017
ENSMUSG00000059277	0.527927	0.000785152	0.0117127
ENSMUSG00000031808	0.6605	0.000786079	0.0117135
ENSMUSG00000078611	-0.407244	0.000791668	0.0117836
ENSMUSG00000040848	0.913328	0.000795008	0.0118202
ENSMUSG00000028141	-0.48814	0.000797408	0.0118428
ENSMUSG00000031578	-0.345048	0.000800605	0.0118552
ENSMUSG00000004661	0.512499	0.000799808	0.0118552
ENSMUSG00000019487	-0.368325	0.000800894	0.0118552
ENSMUSG00000112922	0.550197	0.00080341	0.0118793
ENSMUSG00000038543	0.575445	0.000814026	0.012023
ENSMUSG00000027752	-0.496115	0.000823461	0.0121356
ENSMUSG00000032113	-0.483087	0.00082341	0.0121356
ENSMUSG00000025880	0.440162	0.000825512	0.0121525
ENSMUSG00000004085	0.720194	0.000834918	0.0122304
ENSMUSG00000090551	-0.501089	0.000834806	0.0122304
ENSMUSG00000028641	-0.800656	0.000832464	0.0122304
ENSMUSG00000029247	-0.329689	0.000835362	0.0122304
ENSMUSG00000053063	-0.947806	0.00083268	0.0122304
ENSMUSG00000027185	-0.693584	0.000840258	0.0122887
ENSMUSG00000099930	0.922939	0.00084164	0.0122955
ENSMUSG00000033629	0.563567	0.000860067	0.0125461
ENSMUSG00000039461	0.837213	0.000860666	0.0125461
ENSMUSG00000034833	1.29225	0.000865001	0.0125956
ENSMUSG00000028860	0.474858	0.000867762	0.0126221
ENSMUSG00000029610	-0.385904	0.000870523	0.0126485
ENSMUSG00000067212	0.89109	0.000879159	0.0127602
ENSMUSG00000072964	0.357195	0.000883492	0.0128092
ENSMUSG00000070708	0.814541	0.000885441	0.0128098
ENSMUSG00000029859	0.810794	0.000884882	0.0128098
ENSMUSG00000073700	-0.833335	0.000892036	0.0128858
ENSMUSG00000019917	-0.719898	0.000893581	0.0128858
ENSMUSG00000073422	0.45399	0.000893181	0.0128858
ENSMUSG00000037752	-0.485626	0.000897601	0.0129299
ENSMUSG00000031015	-0.465944	0.000901381	0.0129704
ENSMUSG00000055323	0.775315	0.000904578	0.0129996
ENSMUSG00000025137	-0.407787	0.000905347	0.0129996
ENSMUSG00000038712	0.461822	0.000910151	0.0130546
ENSMUSG00000053113	0.884705	0.000913417	0.0130874
ENSMUSG00000030530	0.755583	0.000917798	0.0131273
ENSMUSG00000025613	-0.396643	0.000918154	0.0131273
ENSMUSG00000042029	-0.514337	0.000927495	0.0132467
ENSMUSG00000030703	0.747232	0.000930047	0.013269
ENSMUSG00000027867	-0.504595	0.000934596	0.0133056
ENSMUSG00000028622	-0.513472	0.000934421	0.0133056
ENSMUSG00000000838	-0.632825	0.000936636	0.0133205
ENSMUSG00000087132	0.883988	0.000937665	0.013321
ENSMUSG00000001036	-0.888767	0.000946438	0.0134314
ENSMUSG00000015944	1.60228	0.000948712	0.0134494
ENSMUSG00000062980	1.0777	0.00094995	0.0134528
ENSMUSG00000030733	0.573914	0.000950961	0.0134529
ENSMUSG00000021650	-0.380928	0.000959212	0.0135553
ENSMUSG00000021236	0.427411	0.000962216	0.0135834
ENSMUSG00000105881	0.645958	0.000967546	0.0135879
ENSMUSG00000037364	-0.367206	0.000966595	0.0135879
ENSMUSG00000097133	-0.424741	0.000966254	0.0135879
ENSMUSG00000002343	-0.629656	0.000966584	0.0135879
ENSMUSG00000049482	-0.39285	0.000967594	0.0135879
ENSMUSG00000099225	0.68687	0.000975937	0.0136907
ENSMUSG00000039195	0.468982	0.000977138	0.0136932
ENSMUSG00000054161	-0.909933	0.000981291	0.013737
ENSMUSG00000009630	0.504796	0.00098328	0.0137505
ENSMUSG00000026656	0.872955	0.00098648	0.0137666
ENSMUSG00000026618	-0.596617	0.000985965	0.0137666
ENSMUSG00000001416	-0.422932	0.000992843	0.0138266
ENSMUSG00000034341	0.750983	0.000992504	0.0138266
ENSMUSG00000087658	0.738905	0.000995457	0.0138425
ENSMUSG00000041187	0.805683	0.000996048	0.0138425
ENSMUSG00000057411	0.449897	0.000997599	0.0138497
ENSMUSG00000033106	-0.496651	0.00100045	0.0138629
ENSMUSG00000035960	-0.581719	0.00100062	0.0138629
ENSMUSG00000013629	-0.902936	0.00100504	0.0139049
ENSMUSG00000039640	-0.706855	0.00100572	0.0139049
ENSMUSG00000074182	-0.501422	0.0010075	0.0139109
ENSMUSG00000090952	0.544252	0.00100823	0.0139109
ENSMUSG00000032834	-0.766103	0.00101209	0.0139497
ENSMUSG00000003604	-0.522053	0.00101331	0.0139522
ENSMUSG00000005057	0.95105	0.00101641	0.0139806
ENSMUSG00000106822	-0.62498	0.00101858	0.0139961
ENSMUSG00000026192	-0.539307	0.00102018	0.0140038
ENSMUSG00000002728	-0.383678	0.00102196	0.0140138
ENSMUSG00000036661	0.629729	0.00102432	0.0140319
ENSMUSG00000110841	0.501859	0.00102891	0.0140803
ENSMUSG00000024974	0.323734	0.00103415	0.0141377
ENSMUSG00000045382	-0.291065	0.00104267	0.0142396
ENSMUSG00000008450	-0.536979	0.00105096	0.0143382
ENSMUSG00000004356	-0.727762	0.00105337	0.0143565
ENSMUSG00000031355	-0.815077	0.00105695	0.0143906
ENSMUSG00000114635	0.70732	0.00105919	0.0144065
ENSMUSG00000028530	0.458513	0.00106234	0.0144346
ENSMUSG00000047921	0.318526	0.0010696	0.0145186
ENSMUSG00000050244	-0.459098	0.00107266	0.0145454
ENSMUSG00000030662	-0.609273	0.00107472	0.0145586
ENSMUSG00000032393	0.279812	0.00108009	0.0146166
ENSMUSG00000059326	1.21055	0.00108186	0.0146258
ENSMUSG00000020483	-0.588269	0.00108338	0.0146317
ENSMUSG00000089636	0.684488	0.00108953	0.0146851
ENSMUSG00000025381	0.406086	0.00108909	0.0146851
ENSMUSG00000047881	1.01179	0.00109128	0.0146939
ENSMUSG00000004263	0.535079	0.0010936	0.0146957
ENSMUSG00000044734	-0.746481	0.00109306	0.0146957
ENSMUSG00000003123	0.940429	0.00109767	0.0147356
ENSMUSG00000024862	0.392019	0.00110105	0.0147662
ENSMUSG00000062345	1.60753	0.00110268	0.0147733
ENSMUSG00000020255	-0.438185	0.00110604	0.0147887
ENSMUSG00000024978	-0.756973	0.00110505	0.0147887
ENSMUSG00000027978	-1.01358	0.00110784	0.0147981
ENSMUSG00000001855	-0.443896	0.00110976	0.0148089
ENSMUSG00000020475	0.875567	0.00111156	0.0148182
ENSMUSG00000108511	-0.689785	0.0011142	0.0148387
ENSMUSG00000024544	0.583202	0.00111904	0.0148884
ENSMUSG00000074876	-0.395717	0.00113347	0.0150654
ENSMUSG00000054309	-0.324376	0.00113788	0.015109
ENSMUSG00000032477	-0.563327	0.00114141	0.0151409
ENSMUSG00000047810	0.368104	0.00114549	0.01518
ENSMUSG00000027395	-0.723426	0.00115855	0.0152927
ENSMUSG00000038607	0.681746	0.00115769	0.0152927
ENSMUSG00000031503	1.01307	0.00115547	0.0152927
ENSMUSG00000110148	1.22948	0.00115855	0.0152927
ENSMUSG00000039621	0.989972	0.00116499	0.0152964
ENSMUSG00000097368	-0.673953	0.00116143	0.0152964
ENSMUSG00000078931	-0.352058	0.0011637	0.0152964
ENSMUSG00000032232	-0.515264	0.00116425	0.0152964
ENSMUSG00000019823	0.571932	0.00116144	0.0152964
ENSMUSG00000043881	0.761698	0.00116568	0.0152964
ENSMUSG00000015291	0.937339	0.00116699	0.0152987
ENSMUSG00000030579	1.22576	0.00117434	0.0153799
ENSMUSG00000038963	1.24472	0.00119174	0.0155774
ENSMUSG00000108705	1.07463	0.00119138	0.0155774
ENSMUSG00000072109	0.955401	0.00119703	0.0156277
ENSMUSG00000041168	-0.465138	0.00119792	0.0156277
ENSMUSG00000093456	0.674668	0.00120163	0.0156609
ENSMUSG00000032667	0.486105	0.0012111	0.015769
ENSMUSG00000003363	0.890438	0.00122126	0.0158858
ENSMUSG00000090709	0.687011	0.00122547	0.0159251
ENSMUSG00000027589	0.897024	0.00123099	0.0159644
ENSMUSG00000109052	0.856194	0.00123206	0.0159644
ENSMUSG00000079019	0.463381	0.00123201	0.0159644
ENSMUSG00000050890	0.337509	0.00123607	0.0159856
ENSMUSG00000023074	0.44968	0.00123727	0.0159856
ENSMUSG00000057421	-0.487954	0.00123688	0.0159856
ENSMUSG00000017999	-0.449009	0.00124054	0.0159872
ENSMUSG00000029782	-0.306645	0.00123886	0.0159872
ENSMUSG00000090247	0.396751	0.00124097	0.0159872
ENSMUSG00000022962	-0.599361	0.00124573	0.016033
ENSMUSG00000003380	0.631154	0.00125204	0.0160822
ENSMUSG00000020346	0.909548	0.00125217	0.0160822
ENSMUSG00000038178	0.978964	0.00125314	0.0160822
ENSMUSG00000018770	-0.506104	0.00125452	0.0160845
ENSMUSG00000020089	-0.846753	0.00125798	0.0161134
ENSMUSG00000031568	-0.472952	0.00126406	0.0161759
ENSMUSG00000031924	-0.325665	0.00127607	0.0162984
ENSMUSG00000032067	0.489341	0.0012758	0.0162984
ENSMUSG00000039713	1.29049	0.00128124	0.0163489
ENSMUSG00000017631	0.792988	0.00128655	0.0164011
ENSMUSG00000032459	-0.355158	0.00129002	0.0164012
ENSMUSG00000040034	-0.530533	0.00128893	0.0164012
ENSMUSG00000090841	0.641046	0.00129023	0.0164012
ENSMUSG00000080463	-0.796621	0.00129718	0.0164739
ENSMUSG00000017929	-0.432834	0.00130431	0.0165332
ENSMUSG00000018446	-0.709716	0.00130376	0.0165332
ENSMUSG00000108064	0.458643	0.00130931	0.0165809
ENSMUSG00000047067	0.395621	0.00131261	0.016607
ENSMUSG00000074797	-0.415293	0.00131868	0.016668
ENSMUSG00000004748	-0.740126	0.0013232	0.0167094
ENSMUSG00000037759	0.703677	0.00132571	0.0167097
ENSMUSG00000033446	0.95754	0.00132548	0.0167097
ENSMUSG00000024754	0.467928	0.00132793	0.0167219
ENSMUSG00000030699	0.614825	0.00133469	0.0167913
ENSMUSG00000040462	0.344633	0.00133968	0.0168383
ENSMUSG00000066800	1.01895	0.00134644	0.0169048
ENSMUSG00000063065	0.995282	0.00134875	0.0169048
ENSMUSG00000091908	0.513426	0.00134854	0.0169048
ENSMUSG00000021910	0.456292	0.00135191	0.0169285
ENSMUSG00000072770	0.95095	0.00135774	0.0169857
ENSMUSG00000025314	0.337134	0.00135952	0.0169921
ENSMUSG00000109739	-0.401551	0.0013623	0.017011
ENSMUSG00000005687	-0.341136	0.00137426	0.0171443
ENSMUSG00000025268	0.530429	0.00137579	0.0171475
ENSMUSG00000032415	-0.804989	0.00137771	0.0171556
ENSMUSG00000081272	0.425871	0.00138235	0.0171876
ENSMUSG00000052656	0.32024	0.00138295	0.0171876
ENSMUSG00000031732	-0.458255	0.00138413	0.0171876
ENSMUSG00000090214	1.18007	0.0013883	0.0172234
ENSMUSG00000026843	-0.520419	0.00139113	0.0172426
ENSMUSG00000029030	0.633179	0.00139684	0.0172661
ENSMUSG00000005540	-0.5978	0.00139818	0.0172661
ENSMUSG00000034563	0.733724	0.00139737	0.0172661
ENSMUSG00000035351	-0.675139	0.00139722	0.0172661
ENSMUSG00000039450	0.65307	0.00139998	0.0172724
ENSMUSG00000035683	-0.438775	0.0014076	0.0173187
ENSMUSG00000060032	0.505872	0.00140734	0.0173187
ENSMUSG00000052794	-0.291353	0.00140737	0.0173187
ENSMUSG00000043542	0.711253	0.00141347	0.017359
ENSMUSG00000015176	-0.848998	0.00141246	0.017359
ENSMUSG00000097864	-0.411931	0.00142139	0.0174403
ENSMUSG00000024436	-0.44609	0.00142608	0.0174818
ENSMUSG00000028108	1.10608	0.00143574	0.0175682
ENSMUSG00000096054	0.830984	0.00143473	0.0175682
ENSMUSG00000039377	1.31398	0.0014447	0.0176456
ENSMUSG00000020471	-0.655013	0.0014435	0.0176456
ENSMUSG00000002129	-0.334393	0.00144637	0.0176499
ENSMUSG00000114665	0.674395	0.0014477	0.0176501
ENSMUSG00000042724	0.809783	0.00145365	0.0177065
ENSMUSG00000025328	0.721899	0.00145835	0.0177477
ENSMUSG00000033253	0.483837	0.00146135	0.0177681
ENSMUSG00000034707	0.851952	0.00146923	0.0178476
ENSMUSG00000055493	0.65943	0.00147478	0.0178989
ENSMUSG00000042462	-0.481163	0.00147995	0.0179454
ENSMUSG00000003271	0.390886	0.00148344	0.0179715
ENSMUSG00000038375	1.30169	0.00149494	0.0180945
ENSMUSG00000018595	-0.490577	0.00149876	0.0181243
ENSMUSG00000023147	-0.663175	0.00150121	0.0181376
ENSMUSG00000029594	-0.644632	0.0015044	0.0181435
ENSMUSG00000032469	-0.412731	0.00150397	0.0181435
ENSMUSG00000027823	-0.526	0.00150857	0.0181773
ENSMUSG00000097828	-0.451604	0.00151129	0.0181938
ENSMUSG00000096655	-0.484185	0.00151305	0.0181987
ENSMUSG00000060950	-0.713738	0.00151442	0.0181988
ENSMUSG00000005142	0.957582	0.0015162	0.0182039
ENSMUSG00000047180	1.05548	0.00152238	0.0182568
ENSMUSG00000032400	-0.602313	0.00152741	0.0182568
ENSMUSG00000018651	-0.69388	0.00152738	0.0182568
ENSMUSG00000033020	-0.586793	0.00152559	0.0182568
ENSMUSG00000024732	-0.529233	0.00152576	0.0182568
ENSMUSG00000028902	-0.311239	0.00153529	0.0183183
ENSMUSG00000036916	-0.514623	0.00153507	0.0183183
ENSMUSG00000064721	-0.60134	0.00154195	0.0183814
ENSMUSG00000027423	-0.638149	0.0015457	0.0184098
ENSMUSG00000058715	1.08804	0.00155115	0.018442
ENSMUSG00000064061	-0.440882	0.00155073	0.018442
ENSMUSG00000010142	0.652237	0.00155347	0.0184531
ENSMUSG00000026457	0.464855	0.00155565	0.0184626
ENSMUSG00000029470	0.617102	0.00156244	0.0185269
ENSMUSG00000102714	-0.500384	0.00157899	0.0185337
ENSMUSG00000033068	-0.656767	0.00157908	0.0185337
ENSMUSG00000038605	0.471157	0.00157132	0.0185337
ENSMUSG00000070803	-0.754223	0.00158365	0.0185337
ENSMUSG00000029086	0.484097	0.00157776	0.0185337
ENSMUSG00000035314	0.557981	0.00156941	0.0185337
ENSMUSG00000031812	0.699276	0.00158157	0.0185337
ENSMUSG00000040111	0.466642	0.00157061	0.0185337
ENSMUSG00000089865	0.720191	0.00156802	0.0185337
ENSMUSG00000032803	-0.770415	0.00157299	0.0185337
ENSMUSG00000000711	0.882243	0.00158215	0.0185337
ENSMUSG00000033088	0.628866	0.00156719	0.0185337
ENSMUSG00000063234	0.561128	0.00158179	0.0185337
ENSMUSG00000040688	-0.513761	0.00157923	0.0185337
ENSMUSG00000058624	-0.464369	0.00158375	0.0185337
ENSMUSG00000000628	-0.422584	0.00158914	0.0185806
ENSMUSG00000091575	0.550397	0.00159595	0.0186278
ENSMUSG00000029415	-0.635073	0.00159478	0.0186278
ENSMUSG00000070871	-0.685739	0.00160254	0.018685
ENSMUSG00000029250	-0.318048	0.00160364	0.018685
ENSMUSG00000026198	-0.495622	0.00161021	0.0187426
ENSMUSG00000035958	-0.400481	0.00161138	0.0187426
ENSMUSG00000001156	1.03787	0.00161855	0.0188097
ENSMUSG00000029553	-0.896042	0.00162747	0.0188969
ENSMUSG00000020361	-0.387032	0.00164109	0.0190386
ENSMUSG00000027323	-0.530215	0.00164414	0.0190553
ENSMUSG00000031633	-0.467706	0.00164821	0.0190553
ENSMUSG00000072663	0.745532	0.00164677	0.0190553
ENSMUSG00000005846	-0.546657	0.00164702	0.0190553
ENSMUSG00000056144	1.19804	0.00165876	0.0191607
ENSMUSG00000102813	0.887886	0.0016734	0.0193132
ENSMUSG00000056531	-0.456331	0.00168	0.0193727
ENSMUSG00000097876	0.532111	0.00168929	0.0194632
ENSMUSG00000040383	-0.337345	0.00169368	0.019497
ENSMUSG00000020075	-0.631123	0.00169795	0.0195132
ENSMUSG00000111713	1.13511	0.001698	0.0195132
ENSMUSG00000019826	0.493597	0.00171033	0.0196381
ENSMUSG00000072620	1.12787	0.00171764	0.0197051
ENSMUSG00000020219	-0.515877	0.00172236	0.0197423
ENSMUSG00000006599	-0.484994	0.00172468	0.0197521
ENSMUSG00000031715	-0.286754	0.00172689	0.0197605
ENSMUSG00000083567	-0.536976	0.00172891	0.0197668
ENSMUSG00000037946	1.0673	0.00173821	0.0198562
ENSMUSG00000062901	0.966263	0.00174404	0.0199058
ENSMUSG00000097861	-0.876639	0.00174596	0.0199108
ENSMUSG00000066258	1.04751	0.00175273	0.019971
ENSMUSG00000025857	-0.486116	0.00176202	0.0200445
ENSMUSG00000074170	0.574891	0.00176354	0.0200445
ENSMUSG00000046997	0.530081	0.00176366	0.0200445
ENSMUSG00000023186	0.953351	0.00180078	0.020449
ENSMUSG00000036752	-0.384069	0.00180403	0.0204513
ENSMUSG00000106719	1.01251	0.00180403	0.0204513
ENSMUSG00000087047	0.41552	0.0018073	0.0204711
ENSMUSG00000027130	0.686513	0.00181758	0.0205701
ENSMUSG00000034312	0.917515	0.00181938	0.0205732
ENSMUSG00000008384	0.940047	0.00182733	0.0206456
ENSMUSG00000035150	-0.494262	0.00182958	0.0206536
ENSMUSG00000106757	-0.59152	0.00184432	0.0207947
ENSMUSG00000062300	0.792325	0.00184518	0.0207947
ENSMUSG00000021694	-0.695278	0.00185154	0.0208489
ENSMUSG00000025962	-0.524898	0.00186505	0.0209485
ENSMUSG00000092364	0.518299	0.00186508	0.0209485
ENSMUSG00000021737	-0.252531	0.00186232	0.0209485
ENSMUSG00000002103	0.367283	0.00186883	0.0209638
ENSMUSG00000037355	0.444124	0.00186956	0.0209638
ENSMUSG00000047153	0.656863	0.00187527	0.0209927
ENSMUSG00000051864	0.419697	0.00187449	0.0209927
ENSMUSG00000028587	-0.643468	0.00188039	0.0210325
ENSMUSG00000039783	-0.430433	0.00188319	0.0210462
ENSMUSG00000009291	0.669826	0.00188538	0.0210531
ENSMUSG00000016757	-0.498648	0.00189206	0.0211101
ENSMUSG00000005949	0.622763	0.00190408	0.0212267
ENSMUSG00000045176	0.686198	0.00191207	0.0212979
ENSMUSG00000036693	-0.50481	0.00191722	0.021325
ENSMUSG00000024246	-0.472216	0.00191768	0.021325
ENSMUSG00000060034	-0.803716	0.0019201	0.0213342
ENSMUSG00000024151	-0.371617	0.00192448	0.0213652
ENSMUSG00000057143	1.27489	0.0019278	0.0213667
ENSMUSG00000002949	-0.408475	0.00192629	0.0213667
ENSMUSG00000003847	0.542467	0.00193392	0.0214164
ENSMUSG00000032285	-0.525948	0.00193548	0.0214164
ENSMUSG00000013822	-0.333013	0.0019461	0.0215162
ENSMUSG00000037740	-0.520423	0.00195043	0.0215464
ENSMUSG00000020387	-0.626771	0.00195373	0.0215473
ENSMUSG00000092368	0.607282	0.00195228	0.0215473
ENSMUSG00000102961	0.737675	0.00196814	0.0216631
ENSMUSG00000002104	-0.599497	0.0019689	0.0216631
ENSMUSG00000054115	-0.350072	0.00196907	0.0216631
ENSMUSG00000051223	-0.448641	0.00197858	0.0217497
ENSMUSG00000106698	-0.642457	0.00198285	0.0217633
ENSMUSG00000059475	0.563643	0.00198306	0.0217633
ENSMUSG00000049775	0.506055	0.001988	0.0217998
ENSMUSG00000028140	-0.473208	0.00199274	0.0218024
ENSMUSG00000087327	-0.609468	0.00199474	0.0218024
ENSMUSG00000086083	-0.535129	0.00199344	0.0218024
ENSMUSG00000078963	0.625241	0.00199061	0.0218024
ENSMUSG00000010936	-0.420596	0.00200289	0.0218558
ENSMUSG00000022519	-0.682657	0.00200217	0.0218558
ENSMUSG00000055900	-0.438596	0.00200793	0.0218752
ENSMUSG00000020413	-0.471408	0.0020079	0.0218752
ENSMUSG00000084896	0.934535	0.00201267	0.021909
ENSMUSG00000042599	1.23163	0.00202909	0.0220699
ENSMUSG00000035139	-0.317153	0.00204219	0.0221944
ENSMUSG00000001228	-0.577517	0.00204881	0.0222483
ENSMUSG00000110040	0.84061	0.0020516	0.0222606
ENSMUSG00000092935	-0.396942	0.00205504	0.0222799
ENSMUSG00000032594	0.751595	0.00205674	0.0222802
ENSMUSG00000034641	1.16654	0.00206634	0.0223662
ENSMUSG00000026974	-0.660234	0.00207605	0.022435
ENSMUSG00000028468	0.34439	0.00207497	0.022435
ENSMUSG00000010048	-0.769054	0.00207803	0.0224384
ENSMUSG00000032328	0.410373	0.00208501	0.0224957
ENSMUSG00000105107	0.831474	0.00209282	0.0225618
ENSMUSG00000003848	-0.370624	0.00210053	0.0226267
ENSMUSG00000033257	-0.621054	0.00211122	0.0227054
ENSMUSG00000028795	0.396686	0.00211053	0.0227054
ENSMUSG00000014226	-0.568986	0.00211326	0.0227091
ENSMUSG00000050860	0.552666	0.002117	0.022731
ENSMUSG00000060601	0.53276	0.0021205	0.0227505
ENSMUSG00000042121	0.379375	0.00212312	0.0227604
ENSMUSG00000028614	-0.587995	0.00212822	0.0227604
ENSMUSG00000034165	0.725007	0.00212804	0.0227604
ENSMUSG00000071573	0.506987	0.00212548	0.0227604
ENSMUSG00000034786	0.729469	0.00214981	0.022973
ENSMUSG00000018476	0.477939	0.00215669	0.0230099
ENSMUSG00000106847	0.465833	0.00215614	0.0230099
ENSMUSG00000028034	-0.343789	0.00216166	0.0230325
ENSMUSG00000034157	-0.464015	0.00216225	0.0230325
ENSMUSG00000007891	0.832966	0.00216532	0.0230469
ENSMUSG00000045799	-0.70265	0.00218601	0.0232487
ENSMUSG00000107205	1.03826	0.00219206	0.0232688
ENSMUSG00000037362	0.598071	0.00219241	0.0232688
ENSMUSG00000024681	-1.00215	0.0021931	0.0232688
ENSMUSG00000037111	0.366645	0.00220096	0.0233167
ENSMUSG00000020788	0.553013	0.0022011	0.0233167
ENSMUSG00000024542	-0.305204	0.00220431	0.0233323
ENSMUSG00000074578	-0.71431	0.00220972	0.023339
ENSMUSG00000023277	0.960598	0.00220844	0.023339
ENSMUSG00000091228	-0.383308	0.00221016	0.023339
ENSMUSG00000084797	0.5674	0.00221756	0.0233987
ENSMUSG00000020741	-0.853355	0.00222603	0.0234695
ENSMUSG00000090054	0.720056	0.00222843	0.0234764
ENSMUSG00000020886	0.572425	0.00223147	0.02349
ENSMUSG00000110656	0.698233	0.0022372	0.0235319
ENSMUSG00000051341	0.591626	0.00225892	0.0237417
ENSMUSG00000008604	-0.473704	0.00226533	0.0237904
ENSMUSG00000056666	-0.577455	0.00227066	0.0238091
ENSMUSG00000031986	-0.428088	0.00227038	0.0238091
ENSMUSG00000085337	-0.520131	0.00227647	0.0238514
ENSMUSG00000020832	-0.339485	0.00227869	0.023856
ENSMUSG00000097440	0.81774	0.00228226	0.0238747
ENSMUSG00000031949	-0.463829	0.00228675	0.023903
ENSMUSG00000004264	-0.546858	0.00229803	0.0239843
ENSMUSG00000024537	-0.444647	0.0022981	0.0239843
ENSMUSG00000027428	0.331877	0.00230178	0.024004
ENSMUSG00000051671	-0.404444	0.00231986	0.0240989
ENSMUSG00000001901	1.05627	0.0023183	0.0240989
ENSMUSG00000021866	0.405937	0.00231599	0.0240989
ENSMUSG00000072618	-0.535811	0.00231908	0.0240989
ENSMUSG00000062376	0.32986	0.00231724	0.0240989
ENSMUSG00000050989	0.890395	0.00232373	0.0241151
ENSMUSG00000074355	0.77659	0.00232502	0.0241151
ENSMUSG00000021965	-0.367795	0.00233851	0.0242175
ENSMUSG00000025427	-0.76384	0.00233714	0.0242175
ENSMUSG00000028618	0.554779	0.00234683	0.024285
ENSMUSG00000050552	0.380868	0.00234874	0.024286
ENSMUSG00000027435	1.02714	0.00236355	0.0244015
ENSMUSG00000025473	1.00151	0.00236317	0.0244015
ENSMUSG00000022089	0.65165	0.00238142	0.0245671
ENSMUSG00000052928	0.324857	0.00238357	0.0245704
ENSMUSG00000004929	-0.641773	0.00238753	0.0245923
ENSMUSG00000017707	0.44555	0.00239649	0.024661
ENSMUSG00000020919	0.344267	0.00239837	0.024661
ENSMUSG00000097062	0.519186	0.00239971	0.024661
ENSMUSG00000026238	-0.62932	0.00241637	0.0247431
ENSMUSG00000095123	0.383557	0.00241693	0.0247431
ENSMUSG00000041632	-0.468153	0.00241655	0.0247431
ENSMUSG00000025017	0.54547	0.00241069	0.0247431
ENSMUSG00000035049	-0.588229	0.0024155	0.0247431
ENSMUSG00000035545	0.41694	0.00242556	0.0248125
ENSMUSG00000031827	0.78294	0.00243243	0.0248638
ENSMUSG00000059479	0.586168	0.00243895	0.0248736
ENSMUSG00000052488	-0.330983	0.00243742	0.0248736
ENSMUSG00000020841	0.821019	0.00243614	0.0248736
ENSMUSG00000018921	-0.526727	0.00244696	0.0249174
ENSMUSG00000084771	0.553745	0.0024467	0.0249174
ENSMUSG00000097195	-0.836869	0.00245466	0.0249769
ENSMUSG00000025145	-0.295192	0.00245839	0.0249958
ENSMUSG00000031822	0.332337	0.002463	0.0250237
ENSMUSG00000052748	-0.273831	0.00246863	0.0250619
ENSMUSG00000040314	0.622061	0.002476	0.0251002
ENSMUSG00000093695	0.492164	0.00247614	0.0251002
ENSMUSG00000028581	0.810479	0.00248751	0.0251773
ENSMUSG00000006641	-0.475675	0.00248738	0.0251773
ENSMUSG00000000204	0.552092	0.00249184	0.0252021
ENSMUSG00000114922	-0.573892	0.00249384	0.0252034
ENSMUSG00000022105	0.614767	0.00249655	0.0252118
ENSMUSG00000036223	-0.38021	0.00249871	0.0252146
ENSMUSG00000101258	0.598081	0.00250108	0.0252195
ENSMUSG00000006517	0.65156	0.00250561	0.0252463
ENSMUSG00000042759	1.22885	0.00251172	0.0252509
ENSMUSG00000031826	-0.597355	0.00251059	0.0252509
ENSMUSG00000032000	0.67057	0.00251156	0.0252509
ENSMUSG00000063146	0.547859	0.0025154	0.0252689
ENSMUSG00000030978	-0.350817	0.00252047	0.0253009
ENSMUSG00000029484	0.511512	0.00252581	0.0253266
ENSMUSG00000024781	1.09126	0.00252681	0.0253266
ENSMUSG00000041954	0.837729	0.00253782	0.025399
ENSMUSG00000023944	-0.467746	0.00253734	0.025399
ENSMUSG00000037572	-0.431483	0.00254119	0.0254138
ENSMUSG00000036281	-0.492552	0.00254946	0.0254406
ENSMUSG00000040321	-0.41432	0.00254956	0.0254406
ENSMUSG00000015837	0.69061	0.00254704	0.0254406
ENSMUSG00000008475	0.510574	0.00256816	0.0255389
ENSMUSG00000052423	0.52493	0.00256682	0.0255389
ENSMUSG00000028649	0.826869	0.00256634	0.0255389
ENSMUSG00000039055	-0.358253	0.00256893	0.0255389
ENSMUSG00000018433	-0.45127	0.0025677	0.0255389
ENSMUSG00000047250	0.886803	0.00257651	0.0255436
ENSMUSG00000027324	-0.584086	0.00257893	0.0255436
ENSMUSG00000050619	0.548809	0.00257851	0.0255436
ENSMUSG00000058809	-0.782158	0.00257819	0.0255436
ENSMUSG00000114566	-0.98503	0.00257264	0.0255436
ENSMUSG00000027612	0.390769	0.00258508	0.0255506
ENSMUSG00000028969	0.342884	0.00258595	0.0255506
ENSMUSG00000014470	0.484922	0.00258726	0.0255506
ENSMUSG00000054509	0.696331	0.00258583	0.0255506
ENSMUSG00000022751	-0.437878	0.00259567	0.0256148
ENSMUSG00000020739	-0.573621	0.00259773	0.0256163
ENSMUSG00000074272	0.700015	0.00260078	0.0256276
ENSMUSG00000028289	-0.99377	0.00260498	0.0256501
ENSMUSG00000060244	0.545252	0.00261997	0.0257221
ENSMUSG00000020648	-0.81156	0.00261843	0.0257221
ENSMUSG00000021108	1.16037	0.00261937	0.0257221
ENSMUSG00000024376	-0.995203	0.00261439	0.0257221
ENSMUSG00000042246	0.40271	0.00262798	0.0257818
ENSMUSG00000041939	-0.459118	0.00263024	0.0257852
ENSMUSG00000005054	0.557212	0.00263458	0.0258089
ENSMUSG00000098112	0.807776	0.00264734	0.025915
ENSMUSG00000078201	0.534085	0.00265686	0.0259697
ENSMUSG00000032553	-0.453614	0.00265874	0.0259697
ENSMUSG00000061904	-0.440767	0.00265817	0.0259697
ENSMUSG00000003731	-0.309266	0.00267442	0.0261038
ENSMUSG00000035370	-0.442238	0.0026791	0.0261305
ENSMUSG00000029049	0.579231	0.00268168	0.0261367
ENSMUSG00000027379	-0.302896	0.00269319	0.0262298
ENSMUSG00000026313	0.471402	0.00269816	0.026259
ENSMUSG00000000884	-0.537372	0.00271546	0.0264083
ENSMUSG00000026034	0.308537	0.00273301	0.0265397
ENSMUSG00000052396	0.841075	0.00273581	0.0265397
ENSMUSG00000018381	0.924167	0.00273169	0.0265397
ENSMUSG00000047888	0.579151	0.00273689	0.0265397
ENSMUSG00000048922	-0.344472	0.00273914	0.0265424
ENSMUSG00000026199	0.378747	0.0027454	0.0265838
ENSMUSG00000021978	-0.650116	0.0027524	0.0266324
ENSMUSG00000071562	1.20009	0.00275525	0.0266408
ENSMUSG00000038644	-0.425956	0.00276318	0.0266981
ENSMUSG00000040860	-0.324422	0.002768	0.0267086
ENSMUSG00000030284	0.424046	0.00277024	0.0267086
ENSMUSG00000110142	-0.297499	0.00276913	0.0267086
ENSMUSG00000028893	0.696509	0.00277529	0.026738
ENSMUSG00000039205	0.367896	0.00277899	0.0267545
ENSMUSG00000041747	-0.534685	0.00278113	0.0267559
ENSMUSG00000055447	0.620791	0.00278854	0.026808
ENSMUSG00000090570	1.03957	0.00280705	0.0269666
ENSMUSG00000010554	-0.639292	0.00284637	0.0273247
ENSMUSG00000039768	-0.566258	0.0028523	0.027362
ENSMUSG00000041712	-0.268653	0.00285879	0.0274048
ENSMUSG00000027108	-0.597814	0.00286266	0.0274222
ENSMUSG00000028647	-0.348665	0.00287501	0.0274989
ENSMUSG00000100838	0.438129	0.00287286	0.0274989
ENSMUSG00000025792	-0.455084	0.00287682	0.0274989
ENSMUSG00000109243	0.423572	0.00288385	0.0275269
ENSMUSG00000041438	-0.535385	0.00288377	0.0275269
ENSMUSG00000022555	0.617401	0.00289045	0.0275703
ENSMUSG00000047044	-0.495315	0.00289916	0.0276337
ENSMUSG00000041506	-0.646104	0.00290785	0.0276953
ENSMUSG00000046982	-0.545766	0.00290975	0.0276953
ENSMUSG00000067367	-0.86189	0.00292551	0.0277715
ENSMUSG00000040557	0.506034	0.00292054	0.0277715
ENSMUSG00000097111	-0.340863	0.00292532	0.0277715
ENSMUSG00000005354	-0.408308	0.00292604	0.0277715
ENSMUSG00000024683	-0.513984	0.00292906	0.0277805
ENSMUSG00000013974	0.929342	0.00293683	0.0278149
ENSMUSG00000032939	-0.50091	0.00293565	0.0278149
ENSMUSG00000028683	-0.626367	0.00295272	0.02792
ENSMUSG00000030980	-0.426276	0.00295125	0.02792
ENSMUSG00000024232	-0.984057	0.00295417	0.02792
ENSMUSG00000031671	-0.573511	0.00295845	0.0279407
ENSMUSG00000039982	-0.334952	0.00296357	0.0279694
ENSMUSG00000074813	0.700977	0.00296831	0.0279944
ENSMUSG00000039458	0.251342	0.00297749	0.0280612
ENSMUSG00000048163	0.789764	0.00299477	0.0281019
ENSMUSG00000036555	0.452171	0.00298939	0.0281019
ENSMUSG00000031662	0.859254	0.0029906	0.0281019
ENSMUSG00000050567	0.47156	0.0029868	0.0281019
ENSMUSG00000025869	-0.458395	0.00299165	0.0281019
ENSMUSG00000043311	0.82879	0.00299397	0.0281019
ENSMUSG00000036026	0.348503	0.00299648	0.0281019
ENSMUSG00000023106	-0.359057	0.00300466	0.0281271
ENSMUSG00000029389	-0.473286	0.00300391	0.0281271
ENSMUSG00000023832	-0.483137	0.00300545	0.0281271
ENSMUSG00000019326	-0.981843	0.00301351	0.0281436
ENSMUSG00000069305	-0.471991	0.00301143	0.0281436
ENSMUSG00000021595	-0.608363	0.00301233	0.0281436
ENSMUSG00000026037	-0.536881	0.00303229	0.0282012
ENSMUSG00000026571	0.583718	0.003028	0.0282012
ENSMUSG00000002718	-0.402342	0.00303102	0.0282012
ENSMUSG00000039682	-0.504804	0.00302941	0.0282012
ENSMUSG00000035248	0.647295	0.00302316	0.0282012
ENSMUSG00000069184	-0.332616	0.00302916	0.0282012
ENSMUSG00000019338	0.300276	0.00304967	0.0283235
ENSMUSG00000062480	-0.450551	0.00304885	0.0283235
ENSMUSG00000107741	0.593307	0.00306462	0.0284426
ENSMUSG00000075706	0.378032	0.00307264	0.0284974
ENSMUSG00000113949	-0.437246	0.00307488	0.0284984
ENSMUSG00000022003	-0.520718	0.00309772	0.0286903
ENSMUSG00000024422	-0.372574	0.0031124	0.0288063
ENSMUSG00000045427	0.226628	0.00311561	0.0288162
ENSMUSG00000051557	-0.409277	0.00311962	0.0288334
ENSMUSG00000032562	0.508801	0.00312529	0.0288658
ENSMUSG00000007739	-0.355533	0.0031309	0.0288978
ENSMUSG00000074342	0.553415	0.0031358	0.0289032
ENSMUSG00000039959	0.501275	0.00313424	0.0289032
ENSMUSG00000025357	0.624814	0.0031385	0.0289082
ENSMUSG00000042719	-0.52929	0.00315761	0.0290444
ENSMUSG00000055762	-0.453186	0.00315585	0.0290444
ENSMUSG00000042155	-0.884581	0.00316122	0.0290576
ENSMUSG00000036989	-0.344741	0.00317249	0.0291413
ENSMUSG00000024050	-0.710564	0.00317759	0.0291682
ENSMUSG00000058173	-0.577711	0.0031866	0.0292308
ENSMUSG00000050323	-0.585592	0.00319711	0.0293072
ENSMUSG00000022142	-0.4653	0.00320494	0.0293589
ENSMUSG00000037824	0.433107	0.00320933	0.029379
ENSMUSG00000008489	-1.02085	0.00321529	0.0293935
ENSMUSG00000020300	0.724684	0.00321511	0.0293935
ENSMUSG00000105780	-0.843233	0.00323066	0.0295138
ENSMUSG00000099481	-0.332805	0.00323796	0.0295404
ENSMUSG00000035967	0.449127	0.00323586	0.0295404
ENSMUSG00000028455	-0.372488	0.00324475	0.0295544
ENSMUSG00000029552	0.954842	0.00324611	0.0295544
ENSMUSG00000032193	-0.337298	0.00324281	0.0295544
ENSMUSG00000106933	0.835951	0.00326647	0.0296994
ENSMUSG00000086434	0.422985	0.00326488	0.0296994
ENSMUSG00000018076	0.408329	0.00327519	0.0297384
ENSMUSG00000025104	0.492176	0.00327359	0.0297384
ENSMUSG00000058812	0.513945	0.00329142	0.0298453
ENSMUSG00000023249	0.901595	0.00329102	0.0298453
ENSMUSG00000054556	0.956842	0.00329971	0.0299003
ENSMUSG00000028779	0.649614	0.00331017	0.0299748
ENSMUSG00000030872	-0.753075	0.00332829	0.0301185
ENSMUSG00000097887	0.476718	0.00334707	0.0302681
ENSMUSG00000078713	-0.700927	0.00335414	0.0302912
ENSMUSG00000110945	0.498048	0.00335344	0.0302912
ENSMUSG00000029066	-0.336843	0.00336161	0.0303382
ENSMUSG00000028048	0.69852	0.00336934	0.0303875
ENSMUSG00000108591	-0.669606	0.0033857	0.0305146
ENSMUSG00000053158	0.997419	0.00338868	0.0305208
ENSMUSG00000020537	-0.333978	0.00339184	0.0305289
ENSMUSG00000026355	-0.407321	0.00339472	0.0305343
ENSMUSG00000046722	0.623263	0.00340914	0.0306057
ENSMUSG00000074221	-0.384307	0.00340797	0.0306057
ENSMUSG00000003865	0.644263	0.00341056	0.0306057
ENSMUSG00000041309	0.417515	0.00341179	0.0306057
ENSMUSG00000092220	0.99663	0.00342636	0.0307158
ENSMUSG00000040957	0.558105	0.00343638	0.0307851
ENSMUSG00000101013	0.735206	0.00344486	0.0308199
ENSMUSG00000030589	0.896274	0.00344288	0.0308199
ENSMUSG00000073144	1.25139	0.00344994	0.0308294
ENSMUSG00000106967	0.961246	0.00345052	0.0308294
ENSMUSG00000052301	-0.384156	0.0034578	0.0308533
ENSMUSG00000022540	0.958339	0.0034557	0.0308533
ENSMUSG00000017405	0.459214	0.00347207	0.0309601
ENSMUSG00000041360	-0.422054	0.00347876	0.0309991
ENSMUSG00000019088	0.687531	0.00348152	0.0310031
ENSMUSG00000103676	0.776128	0.00348711	0.0310323
ENSMUSG00000109941	-0.560998	0.00349129	0.0310489
ENSMUSG00000071669	0.455366	0.00350099	0.0311145
ENSMUSG00000021710	-0.526679	0.00350674	0.031145
ENSMUSG00000038780	0.36096	0.00350934	0.0311475
ENSMUSG00000027878	0.300872	0.00353581	0.0313136
ENSMUSG00000049106	0.36171	0.00353366	0.0313136
ENSMUSG00000021675	0.793675	0.00353974	0.0313136
ENSMUSG00000034194	-0.482282	0.00353357	0.0313136
ENSMUSG00000034673	0.4259	0.0035383	0.0313136
ENSMUSG00000032300	0.562915	0.00355599	0.0314367
ENSMUSG00000036712	0.614449	0.00356229	0.0314716
ENSMUSG00000074497	-0.444261	0.00357124	0.0315091
ENSMUSG00000031928	-0.434061	0.00356927	0.0315091
ENSMUSG00000031697	-0.473526	0.00357869	0.0315158
ENSMUSG00000097723	0.264549	0.00357667	0.0315158
ENSMUSG00000064032	-0.347198	0.00357904	0.0315158
ENSMUSG00000026469	0.320239	0.00360206	0.0316573
ENSMUSG00000062867	-0.402997	0.00360219	0.0316573
ENSMUSG00000105868	0.579045	0.00360178	0.0316573
ENSMUSG00000021993	-0.422994	0.00361729	0.0317691
ENSMUSG00000099693	0.849112	0.00362932	0.031854
ENSMUSG00000030592	0.84521	0.0036415	0.0319399
ENSMUSG00000015127	0.353622	0.00365123	0.0320043
ENSMUSG00000114608	0.984599	0.00365554	0.0320212
ENSMUSG00000021707	-0.484704	0.0036629	0.0320647
ENSMUSG00000046947	0.381256	0.00366658	0.032076
ENSMUSG00000016194	0.627919	0.00366927	0.0320786
ENSMUSG00000079469	0.535454	0.00367763	0.0321307
ENSMUSG00000024878	-0.293812	0.00368011	0.0321314
ENSMUSG00000028896	-0.580408	0.00368649	0.0321662
ENSMUSG00000057113	-0.684602	0.00370032	0.0322659
ENSMUSG00000030753	-0.546401	0.00370374	0.0322671
ENSMUSG00000032342	-0.271592	0.00370527	0.0322671
ENSMUSG00000113640	-0.383359	0.00371053	0.0322919
ENSMUSG00000091133	-0.630802	0.00371314	0.0322938
ENSMUSG00000038312	0.534756	0.00371598	0.0322975
ENSMUSG00000065282	-0.510507	0.00372066	0.0323172
ENSMUSG00000040562	1.0566	0.00372674	0.0323491
ENSMUSG00000038335	-0.341186	0.00373464	0.0323967
ENSMUSG00000032320	-0.505914	0.00374489	0.0324646
ENSMUSG00000030888	-0.383619	0.00375331	0.0325165
ENSMUSG00000046245	1.51437	0.00376357	0.0325423
ENSMUSG00000109357	0.414874	0.00375956	0.0325423
ENSMUSG00000000708	0.370904	0.00376254	0.0325423
ENSMUSG00000031917	-0.433408	0.00378062	0.0326687
ENSMUSG00000049658	-0.287446	0.00378371	0.0326744
ENSMUSG00000081077	-0.588662	0.0037863	0.0326758
ENSMUSG00000024962	-0.631793	0.00379001	0.0326867
ENSMUSG00000026197	0.476751	0.00379689	0.032725
ENSMUSG00000016526	-0.690987	0.00382429	0.0328766
ENSMUSG00000029171	0.430748	0.00381915	0.0328766
ENSMUSG00000022248	-0.573025	0.00382102	0.0328766
ENSMUSG00000022436	0.633502	0.00382335	0.0328766
ENSMUSG00000033902	0.286559	0.00384178	0.0329383
ENSMUSG00000029036	-0.624336	0.00384142	0.0329383
ENSMUSG00000029344	0.462418	0.00384374	0.0329383
ENSMUSG00000020899	-0.599867	0.00383486	0.0329383
ENSMUSG00000026181	-0.618664	0.00383738	0.0329383
ENSMUSG00000035790	0.517462	0.00384713	0.0329463
ENSMUSG00000030747	0.608906	0.00385053	0.0329543
ENSMUSG00000025511	-0.489202	0.00386696	0.0330738
ENSMUSG00000079710	0.38317	0.00387044	0.0330825
ENSMUSG00000020330	-0.32072	0.00389384	0.0332613
ENSMUSG00000000563	-0.301555	0.0038978	0.033274
ENSMUSG00000069910	-0.373786	0.00390453	0.0333102
ENSMUSG00000036948	0.831257	0.00390755	0.0333148
ENSMUSG00000032966	-0.569177	0.00393476	0.0335255
ENSMUSG00000047205	0.532883	0.00396269	0.033742
ENSMUSG00000029455	0.626609	0.00398741	0.033931
ENSMUSG00000019214	-0.452806	0.00399627	0.0339848
ENSMUSG00000027993	-0.844545	0.00400879	0.034048
ENSMUSG00000036561	0.408959	0.00400701	0.034048
ENSMUSG00000022360	-0.391466	0.00401454	0.0340753
ENSMUSG00000037997	0.498342	0.00402701	0.0341442
ENSMUSG00000025872	-0.442782	0.00402775	0.0341442
ENSMUSG00000068566	0.767933	0.00403659	0.034196
ENSMUSG00000005442	0.616119	0.00403896	0.034196
ENSMUSG00000090157	-0.381733	0.00404662	0.0342392
ENSMUSG00000095115	0.595972	0.00405418	0.0342816
ENSMUSG00000073627	-0.68806	0.00406409	0.0343229
ENSMUSG00000033222	-0.612754	0.00406418	0.0343229
ENSMUSG00000039910	-0.26711	0.00406725	0.0343271
ENSMUSG00000074466	0.446892	0.0040719	0.0343448
ENSMUSG00000066682	1.16495	0.00407879	0.0343813
ENSMUSG00000055760	-0.648874	0.00408391	0.0343959
ENSMUSG00000042680	-0.710818	0.00408565	0.0343959
ENSMUSG00000078816	0.766333	0.00409171	0.0344253
ENSMUSG00000006920	0.564126	0.00409465	0.0344285
ENSMUSG00000024037	-0.488065	0.0041125	0.0345569
ENSMUSG00000090246	0.864597	0.00412172	0.034591
ENSMUSG00000021810	-0.401719	0.00411922	0.034591
ENSMUSG00000019715	-0.38531	0.00412717	0.0346091
ENSMUSG00000028884	-0.541479	0.00412904	0.0346091
ENSMUSG00000035754	-0.639168	0.00413219	0.0346138
ENSMUSG00000036902	-0.541537	0.00413793	0.0346404
ENSMUSG00000091405	-0.443578	0.00414834	0.034664
ENSMUSG00000030560	-0.698766	0.00414851	0.034664
ENSMUSG00000109493	0.63634	0.00414823	0.034664
ENSMUSG00000024891	-0.967086	0.00416471	0.0347777
ENSMUSG00000034871	0.549468	0.00416948	0.0347958
ENSMUSG00000005566	-0.332888	0.00417544	0.0348239
ENSMUSG00000042613	0.681254	0.00419121	0.0349337
ENSMUSG00000040054	0.566889	0.00420195	0.0350015
ENSMUSG00000028088	0.866519	0.00420862	0.0350352
ENSMUSG00000026019	-0.428763	0.00422698	0.0350468
ENSMUSG00000026234	-0.690879	0.00423824	0.0350468
ENSMUSG00000090165	0.991914	0.00421336	0.0350468
ENSMUSG00000090175	0.991721	0.00424025	0.0350468
ENSMUSG00000026969	-0.447327	0.00421768	0.0350468
ENSMUSG00000028759	0.286511	0.00424137	0.0350468
ENSMUSG00000063160	0.766133	0.00423617	0.0350468
ENSMUSG00000032373	-1.03546	0.00423893	0.0350468
ENSMUSG00000036875	-0.294697	0.00423382	0.0350468
ENSMUSG00000022546	-0.461361	0.00424019	0.0350468
ENSMUSG00000061130	0.399248	0.00422353	0.0350468
ENSMUSG00000110423	-0.545642	0.00422645	0.0350468
ENSMUSG00000032434	0.341037	0.00424529	0.0350472
ENSMUSG00000045980	0.855542	0.00424664	0.0350472
ENSMUSG00000067455	-0.537045	0.00426755	0.0351981
ENSMUSG00000063268	0.555535	0.00427466	0.0352142
ENSMUSG00000024030	1.11762	0.00427475	0.0352142
ENSMUSG00000089675	0.991366	0.00428435	0.0352283
ENSMUSG00000096544	-0.593485	0.00428259	0.0352283
ENSMUSG00000042729	-0.544337	0.00428193	0.0352283
ENSMUSG00000102817	-0.743248	0.00430015	0.0353366
ENSMUSG00000004127	-0.268699	0.00430541	0.0353372
ENSMUSG00000033706	-0.578643	0.00430549	0.0353372
ENSMUSG00000090124	0.990841	0.00431138	0.0353638
ENSMUSG00000066441	0.40658	0.00432772	0.0354545
ENSMUSG00000060166	-0.682916	0.0043269	0.0354545
ENSMUSG00000026896	0.345685	0.00433486	0.0354913
ENSMUSG00000030603	-0.286763	0.00435699	0.0356508
ENSMUSG00000036764	-0.336036	0.00436905	0.0357277
ENSMUSG00000101505	0.47835	0.00437313	0.0357392
ENSMUSG00000096145	0.350936	0.00438505	0.0357713
ENSMUSG00000114049	0.339688	0.00438397	0.0357713
ENSMUSG00000022673	-0.340535	0.00438374	0.0357713
ENSMUSG00000091474	-0.468205	0.00439743	0.0358504
ENSMUSG00000108617	-0.311248	0.00440838	0.0359179
ENSMUSG00000036792	0.691467	0.00442103	0.0359772
ENSMUSG00000040097	0.386658	0.00442094	0.0359772
ENSMUSG00000055612	-0.607537	0.00443633	0.0360009
ENSMUSG00000058239	-0.313329	0.00443736	0.0360009
ENSMUSG00000018379	-0.428288	0.00442818	0.0360009
ENSMUSG00000017716	-0.437462	0.00443036	0.0360009
ENSMUSG00000067722	-0.358245	0.00443205	0.0360009
ENSMUSG00000024742	-0.341888	0.00445965	0.0361599
ENSMUSG00000041488	-0.54025	0.00446377	0.0361713
ENSMUSG00000065735	-0.848037	0.00447429	0.0362337
ENSMUSG00000041736	0.628563	0.00447686	0.0362337
ENSMUSG00000026480	0.719105	0.00450181	0.0364136
ENSMUSG00000034401	0.905583	0.0045154	0.0365015
ENSMUSG00000085861	-0.486529	0.00452442	0.0365304
ENSMUSG00000000579	0.678321	0.00452236	0.0365304
ENSMUSG00000078942	0.55291	0.00452974	0.0365513
ENSMUSG00000039842	-0.560464	0.00453317	0.036557
ENSMUSG00000085166	-0.432656	0.00453966	0.0365874
ENSMUSG00000044566	0.436669	0.00454363	0.0365974
ENSMUSG00000031353	-0.379992	0.00454656	0.036599
ENSMUSG00000090145	0.992743	0.00455949	0.0366591
ENSMUSG00000040693	1.12634	0.00455913	0.0366591
ENSMUSG00000054545	1.02914	0.00457253	0.0366759
ENSMUSG00000028010	-0.644532	0.00456486	0.0366759
ENSMUSG00000057967	-0.893055	0.00457013	0.0366759
ENSMUSG00000016206	0.462679	0.00456918	0.0366759
ENSMUSG00000030321	-0.426709	0.00458505	0.0367544
ENSMUSG00000022749	0.502334	0.00461189	0.0369475
ENSMUSG00000028656	0.686313	0.00462075	0.0369963
ENSMUSG00000031023	-0.277078	0.00463552	0.0370883
ENSMUSG00000031504	0.508513	0.00463776	0.0370883
ENSMUSG00000022223	0.669678	0.00464525	0.037126
ENSMUSG00000033502	0.334692	0.00465176	0.0371559
ENSMUSG00000026014	-0.586282	0.00467245	0.0372945
ENSMUSG00000053469	0.92829	0.00467468	0.0372945
ENSMUSG00000068732	0.350475	0.00468147	0.0373265
ENSMUSG00000034111	0.641693	0.00471118	0.0375188
ENSMUSG00000035726	-0.46076	0.00470875	0.0375188
ENSMUSG00000030316	-0.506437	0.00471812	0.0375517
ENSMUSG00000020929	-0.414013	0.00475311	0.0378078
ENSMUSG00000038816	-0.695261	0.00478678	0.0378735
ENSMUSG00000002797	-0.396938	0.00477576	0.0378735
ENSMUSG00000030315	0.524829	0.00478337	0.0378735
ENSMUSG00000002603	0.744008	0.00478267	0.0378735
ENSMUSG00000031021	0.380744	0.00476992	0.0378735
ENSMUSG00000097164	0.431283	0.00477943	0.0378735
ENSMUSG00000022629	-0.558576	0.00478499	0.0378735
ENSMUSG00000060459	-0.474307	0.00478367	0.0378735
ENSMUSG00000087597	1.00949	0.00477984	0.0378735
ENSMUSG00000106737	0.500022	0.00479763	0.0379146
ENSMUSG00000069744	-0.31805	0.00479666	0.0379146
ENSMUSG00000014791	0.305539	0.00480272	0.0379324
ENSMUSG00000026928	0.556296	0.00480712	0.0379449
ENSMUSG00000015748	-0.322137	0.00481571	0.0379903
ENSMUSG00000087549	-0.438134	0.00482109	0.0380104
ENSMUSG00000023236	-0.441932	0.00484983	0.038192
ENSMUSG00000030008	-0.377914	0.00484807	0.038192
ENSMUSG00000022797	-0.615832	0.0048607	0.0382552
ENSMUSG00000040620	-0.515038	0.00486844	0.0382936
ENSMUSG00000030677	-0.316495	0.00488589	0.0383423
ENSMUSG00000033105	-0.335256	0.0048844	0.0383423
ENSMUSG00000021311	-0.319129	0.00487781	0.0383423
ENSMUSG00000056124	-1.33502	0.00488606	0.0383423
ENSMUSG00000014980	-0.417722	0.00489103	0.038349
ENSMUSG00000085347	0.617141	0.00489264	0.038349
ENSMUSG00000026239	0.341934	0.00491252	0.0384824
ENSMUSG00000024085	-0.335992	0.00491873	0.0385085
ENSMUSG00000026526	-0.379271	0.0049286	0.0385408
ENSMUSG00000031577	-0.264873	0.00492656	0.0385408
ENSMUSG00000052142	0.631577	0.00494061	0.0386122
ENSMUSG00000028180	-0.238637	0.00494453	0.0386203
ENSMUSG00000059555	0.644024	0.00496023	0.0387204
ENSMUSG00000024165	-0.419249	0.0049696	0.038771
ENSMUSG00000031609	-0.5807	0.00500604	0.0390099
ENSMUSG00000022543	0.413498	0.00500597	0.0390099
ENSMUSG00000026389	-0.586899	0.00503132	0.0391254
ENSMUSG00000028385	-0.412531	0.00503512	0.0391254
ENSMUSG00000087300	-0.572886	0.00503545	0.0391254
ENSMUSG00000103409	-0.818587	0.00502983	0.0391254
ENSMUSG00000022159	0.407223	0.00503118	0.0391254
ENSMUSG00000051518	-0.3456	0.00504188	0.0391527
ENSMUSG00000109036	0.677866	0.00506213	0.0392872
ENSMUSG00000071456	-0.468918	0.00507307	0.0393493
ENSMUSG00000022403	-0.3479	0.00508241	0.0393989
ENSMUSG00000032221	-0.321997	0.00509078	0.0393995
ENSMUSG00000032497	0.43888	0.00508773	0.0393995
ENSMUSG00000021958	-0.625759	0.0050913	0.0393995
ENSMUSG00000014606	0.533035	0.0050993	0.0394159
ENSMUSG00000094083	0.509251	0.00509637	0.0394159
ENSMUSG00000000594	1.18919	0.00510488	0.0394364
ENSMUSG00000038623	0.406946	0.00512308	0.0395314
ENSMUSG00000021069	1.26268	0.00512088	0.0395314
ENSMUSG00000028096	-0.49154	0.00513072	0.0395671
ENSMUSG00000029076	0.377165	0.0051336	0.0395671
ENSMUSG00000028127	0.369949	0.0051523	0.0396884
ENSMUSG00000021868	-0.575137	0.00515764	0.0397067
ENSMUSG00000073987	0.470288	0.00517588	0.0398243
ENSMUSG00000025732	-0.800897	0.00518025	0.039835
ENSMUSG00000026113	0.611394	0.00519865	0.0398851
ENSMUSG00000030870	-0.306932	0.00519491	0.0398851
ENSMUSG00000009647	0.391491	0.00519652	0.0398851
ENSMUSG00000018848	-0.247638	0.00519041	0.0398851
ENSMUSG00000053644	-0.370393	0.00520217	0.0398892
ENSMUSG00000021932	-0.453737	0.00520808	0.0399118
ENSMUSG00000022244	-0.434953	0.00521803	0.0399651
ENSMUSG00000038736	-0.35451	0.00522225	0.0399746
ENSMUSG00000026098	-0.483126	0.00523948	0.0400608
ENSMUSG00000052512	-0.784917	0.00523945	0.0400608
ENSMUSG00000038046	-0.512053	0.00524792	0.0401024
ENSMUSG00000085037	0.487524	0.00526738	0.0402282
ENSMUSG00000039275	-0.352136	0.00529383	0.0403821
ENSMUSG00000022571	-0.404175	0.00529088	0.0403821
ENSMUSG00000087368	-0.438652	0.00529656	0.0403821
ENSMUSG00000102559	0.63077	0.00531495	0.0403846
ENSMUSG00000048796	0.495392	0.00530803	0.0403846
ENSMUSG00000035696	0.293341	0.00531445	0.0403846
ENSMUSG00000109336	0.376058	0.00530124	0.0403846
ENSMUSG00000022247	-0.382818	0.0053098	0.0403846
ENSMUSG00000022500	0.661416	0.00530853	0.0403846
ENSMUSG00000028933	-0.468384	0.00532248	0.0404189
ENSMUSG00000022443	0.537434	0.00533144	0.040464
ENSMUSG00000049076	0.463378	0.00537311	0.0407572
ENSMUSG00000107999	0.84489	0.00538033	0.040789
ENSMUSG00000001100	-0.568776	0.00539231	0.0408566
ENSMUSG00000095609	1.04216	0.00540203	0.0409072
ENSMUSG00000030805	0.449719	0.005412	0.0409596
ENSMUSG00000108584	-0.38553	0.00542364	0.0410083
ENSMUSG00000096954	-0.396006	0.00542456	0.0410083
ENSMUSG00000018774	0.679994	0.00542927	0.0410208
ENSMUSG00000017607	1.00949	0.00544349	0.0411051
ENSMUSG00000028577	-0.385611	0.0054715	0.0412934
ENSMUSG00000023010	0.290535	0.00547854	0.0413232
ENSMUSG00000086820	0.435935	0.00548191	0.0413254
ENSMUSG00000032420	0.976447	0.00548783	0.0413468
ENSMUSG00000027774	-0.30416	0.00550963	0.0414644
ENSMUSG00000032401	-0.511218	0.00550775	0.0414644
ENSMUSG00000041355	-0.344355	0.00551686	0.0414785
ENSMUSG00000038210	-0.69436	0.00551768	0.0414785
ENSMUSG00000022552	0.463837	0.00552884	0.0415391
ENSMUSG00000027643	-0.561108	0.0055604	0.0417509
ENSMUSG00000004567	0.604369	0.00556326	0.0417509
ENSMUSG00000021532	-0.448521	0.00558816	0.0419063
ENSMUSG00000022372	0.951012	0.00559334	0.0419063
ENSMUSG00000089796	0.682629	0.00559194	0.0419063
ENSMUSG00000028191	0.394806	0.00563834	0.0421702
ENSMUSG00000030291	-0.327169	0.0056381	0.0421702
ENSMUSG00000084790	-0.504102	0.00564113	0.0421702
ENSMUSG00000038059	0.584724	0.00563296	0.0421702
ENSMUSG00000020225	0.416489	0.00565999	0.042264
ENSMUSG00000038762	-0.431487	0.00565969	0.042264
ENSMUSG00000015522	0.26934	0.00567245	0.0423199
ENSMUSG00000070604	0.380147	0.00567379	0.0423199
ENSMUSG00000039356	-0.414595	0.00568412	0.0423499
ENSMUSG00000039159	0.622574	0.00568366	0.0423499
ENSMUSG00000038759	-0.466588	0.00570159	0.0424564
ENSMUSG00000026200	0.326955	0.00570636	0.0424683
ENSMUSG00000029757	-0.869543	0.00571262	0.0424914
ENSMUSG00000024312	-0.404874	0.00571976	0.0425209
ENSMUSG00000079594	0.697818	0.0057328	0.0425942
ENSMUSG00000020638	-0.710356	0.00575345	0.042724
ENSMUSG00000073628	0.872155	0.00575733	0.0427291
ENSMUSG00000026036	-0.447985	0.00576906	0.0427379
ENSMUSG00000027115	-0.409326	0.00577514	0.0427379
ENSMUSG00000052997	-0.389546	0.00578088	0.0427379
ENSMUSG00000025809	-0.365626	0.00578203	0.0427379
ENSMUSG00000097176	-0.513984	0.00576845	0.0427379
ENSMUSG00000033909	-0.614963	0.00577064	0.0427379
ENSMUSG00000039242	-0.315211	0.00578401	0.0427379
ENSMUSG00000057132	-0.479024	0.00578235	0.0427379
ENSMUSG00000078853	0.52992	0.0057944	0.0427911
ENSMUSG00000023973	0.308928	0.00580176	0.0428219
ENSMUSG00000060843	0.645358	0.00581227	0.0428759
ENSMUSG00000037278	-0.394899	0.0058179	0.0428938
ENSMUSG00000054484	0.543837	0.00583836	0.0429893
ENSMUSG00000039166	0.453565	0.00584177	0.0429893
ENSMUSG00000041781	-0.270209	0.00584368	0.0429893
ENSMUSG00000022553	0.511752	0.00583794	0.0429893
ENSMUSG00000024942	0.499306	0.00584731	0.0429924
ENSMUSG00000085695	0.331027	0.00585114	0.042997
ENSMUSG00000086925	-0.439166	0.00586819	0.0430987
ENSMUSG00000028830	0.388286	0.00587181	0.0431017
ENSMUSG00000044986	0.528273	0.00587927	0.0431329
ENSMUSG00000092727	-0.588494	0.00588804	0.04315
ENSMUSG00000002006	0.425729	0.00588516	0.04315
ENSMUSG00000024590	-0.48706	0.00590202	0.0432288
ENSMUSG00000025899	-0.298924	0.00591038	0.0432479
ENSMUSG00000001440	-0.4046	0.00591107	0.0432479
ENSMUSG00000024560	-0.271213	0.00592647	0.0433369
ENSMUSG00000077698	-0.850675	0.00593965	0.0433607
ENSMUSG00000029385	0.891476	0.00594149	0.0433607
ENSMUSG00000011832	0.76499	0.00593576	0.0433607
ENSMUSG00000006585	-0.27623	0.00594265	0.0433607
ENSMUSG00000021666	0.552932	0.00594688	0.0433679
ENSMUSG00000022453	0.689187	0.00595391	0.0433956
ENSMUSG00000070031	0.802778	0.00596204	0.0434312
ENSMUSG00000026126	0.27235	0.00598094	0.0435265
ENSMUSG00000058290	-0.519352	0.00598161	0.0435265
ENSMUSG00000021037	-0.322044	0.00599179	0.043577
ENSMUSG00000020329	-0.40744	0.00599772	0.0435964
ENSMUSG00000028741	-0.509854	0.0060039	0.0436177
ENSMUSG00000031708	0.340136	0.00600923	0.0436328
ENSMUSG00000042606	-0.486379	0.00601649	0.0436619
ENSMUSG00000037466	-0.330342	0.00602304	0.0436622
ENSMUSG00000033697	-0.447995	0.00602077	0.0436622
ENSMUSG00000046223	0.95053	0.00603326	0.0436762
ENSMUSG00000070002	0.60442	0.00603075	0.0436762
ENSMUSG00000061950	0.408741	0.00603475	0.0436762
ENSMUSG00000055660	-0.317635	0.00604277	0.0437107
ENSMUSG00000033557	0.700637	0.00605659	0.043787
ENSMUSG00000026504	0.615111	0.00607004	0.0438606
ENSMUSG00000011884	0.286914	0.00607721	0.0438638
ENSMUSG00000039187	-0.279488	0.00608029	0.0438638
ENSMUSG00000052459	0.554674	0.0060748	0.0438638
ENSMUSG00000039936	0.60395	0.00608886	0.0438784
ENSMUSG00000034757	0.576449	0.00608636	0.0438784
ENSMUSG00000029535	-0.338721	0.00609916	0.043929
ENSMUSG00000028633	-0.633071	0.00611865	0.0440145
ENSMUSG00000031767	0.390769	0.00612087	0.0440145
ENSMUSG00000002250	0.720726	0.00611987	0.0440145
ENSMUSG00000040811	0.409187	0.00613451	0.0440889
ENSMUSG00000087679	0.28913	0.00614043	0.0441079
ENSMUSG00000110419	-0.473004	0.00614804	0.0441389
ENSMUSG00000020700	0.408876	0.00615892	0.0441933
ENSMUSG00000036632	-0.382579	0.00616847	0.0442381
ENSMUSG00000003581	0.409943	0.00618501	0.044333
ENSMUSG00000052212	0.552445	0.00620343	0.0444265
ENSMUSG00000019878	-0.303816	0.00620466	0.0444265
ENSMUSG00000109251	0.738832	0.00623759	0.0446146
ENSMUSG00000034206	-0.506741	0.006235	0.0446146
ENSMUSG00000030804	0.243671	0.00624135	0.0446148
ENSMUSG00000071379	0.402144	0.00624427	0.0446148
ENSMUSG00000000876	0.469737	0.00625392	0.0446599
ENSMUSG00000001029	-0.28741	0.00626499	0.0447152
ENSMUSG00000027404	-0.337285	0.00626994	0.0447255
ENSMUSG00000107429	-0.50418	0.00627979	0.0447255
ENSMUSG00000030689	-0.37014	0.00627654	0.0447255
ENSMUSG00000086938	0.460601	0.00627653	0.0447255
ENSMUSG00000034203	-0.486131	0.00629328	0.0447741
ENSMUSG00000031860	0.431746	0.0062912	0.0447741
ENSMUSG00000015337	-0.359104	0.0063038	0.0448127
ENSMUSG00000024370	-0.291916	0.00630538	0.0448127
ENSMUSG00000021390	-0.530416	0.00631526	0.0448591
ENSMUSG00000109602	0.382752	0.00633927	0.0450058
ENSMUSG00000034842	-0.683124	0.00634831	0.0450461
ENSMUSG00000052406	-0.31849	0.00636648	0.0451512
ENSMUSG00000027091	-0.322758	0.00639492	0.0453289
ENSMUSG00000028851	-0.430364	0.00640487	0.0453755
ENSMUSG00000028138	-0.260306	0.00641088	0.0453941
ENSMUSG00000032085	0.400023	0.00642567	0.0454508
ENSMUSG00000014850	-0.488664	0.00642389	0.0454508
ENSMUSG00000068747	0.800891	0.00643294	0.0454782
ENSMUSG00000041842	0.806208	0.00646448	0.045653
ENSMUSG00000038975	-0.454975	0.00646392	0.045653
ENSMUSG00000042426	-0.402133	0.00647646	0.0457136
ENSMUSG00000021884	0.359803	0.00648076	0.0457199
ENSMUSG00000022601	-0.231404	0.0064922	0.0457765
ENSMUSG00000035722	0.566913	0.00650011	0.0458082
ENSMUSG00000070691	0.258539	0.00651842	0.0458999
ENSMUSG00000038260	0.31444	0.00651997	0.0458999
ENSMUSG00000071715	0.565316	0.00655124	0.0460958
ENSMUSG00000033022	-0.447802	0.00657358	0.0462288
ENSMUSG00000036452	0.498698	0.00660119	0.0463986
ENSMUSG00000030056	-0.555496	0.006619	0.0464994
ENSMUSG00000058799	-0.613511	0.00662866	0.0465429
ENSMUSG00000110166	0.520283	0.00665112	0.0466762
ENSMUSG00000020430	-0.321767	0.00665987	0.0467131
ENSMUSG00000097471	0.546016	0.00668061	0.0467854
ENSMUSG00000048120	0.755321	0.00667435	0.0467854
ENSMUSG00000001173	0.271882	0.00668064	0.0467854
ENSMUSG00000032601	-0.618424	0.00668897	0.0467949
ENSMUSG00000024785	-0.659187	0.00668621	0.0467949
ENSMUSG00000030346	-0.478936	0.0066993	0.0468183
ENSMUSG00000020087	-0.507432	0.00669608	0.0468183
ENSMUSG00000097180	-0.694456	0.00671013	0.0468451
ENSMUSG00000090860	-0.398381	0.00670974	0.0468451
ENSMUSG00000030584	-0.718974	0.0067266	0.0469357
ENSMUSG00000029246	-0.509962	0.00673358	0.0469402
ENSMUSG00000029477	0.908025	0.00674012	0.0469402
ENSMUSG00000018341	-0.323766	0.00674124	0.0469402
ENSMUSG00000017119	0.651076	0.00673799	0.0469402
ENSMUSG00000032578	1.0003	0.0067578	0.0470067
ENSMUSG00000020547	-0.804648	0.00675614	0.0470067
ENSMUSG00000021018	-0.473385	0.006776	0.0471089
ENSMUSG00000025209	-0.68488	0.00678536	0.0471495
ENSMUSG00000066684	0.980922	0.00680735	0.0472778
ENSMUSG00000020593	1.17256	0.00681536	0.0473089
ENSMUSG00000060981	-0.348935	0.00682198	0.0473303
ENSMUSG00000051457	0.379247	0.00682952	0.0473582
ENSMUSG00000018899	0.709169	0.00683851	0.047396
ENSMUSG00000079547	0.345013	0.00685035	0.0474535
ENSMUSG00000086805	0.723808	0.00686161	0.047507
ENSMUSG00000105987	-0.472195	0.00686535	0.0475084
ENSMUSG00000015488	0.349064	0.00687324	0.0475384
ENSMUSG00000002109	0.341729	0.00688087	0.0475667
ENSMUSG00000049932	-0.548104	0.00688787	0.0475905
ENSMUSG00000011254	-0.420387	0.00689896	0.0476426
ENSMUSG00000037818	0.503548	0.00695367	0.0478725
ENSMUSG00000086288	0.345272	0.00694764	0.0478725
ENSMUSG00000029135	1.40947	0.00694073	0.0478725
ENSMUSG00000034587	-0.589724	0.00694146	0.0478725
ENSMUSG00000038217	0.992852	0.00695061	0.0478725
ENSMUSG00000024535	0.684076	0.00695323	0.0478725
ENSMUSG00000059851	0.341237	0.00696327	0.0479109
ENSMUSG00000021431	-0.261965	0.00696639	0.0479109
ENSMUSG00000029004	0.516093	0.00697054	0.0479148
ENSMUSG00000030652	-0.520952	0.00698501	0.0479897
ENSMUSG00000053957	0.735883	0.00699561	0.0480379
ENSMUSG00000066042	-0.331988	0.00700157	0.0480521
ENSMUSG00000020649	-0.657652	0.00700483	0.0480521
ENSMUSG00000025384	-0.439682	0.00701354	0.0480872
ENSMUSG00000031861	-0.50422	0.00702981	0.0481741
ENSMUSG00000064370	0.487744	0.0070354	0.0481878
ENSMUSG00000020775	-0.298283	0.00705066	0.0482677
ENSMUSG00000113679	-0.31942	0.00706669	0.0483527
ENSMUSG00000001247	0.428148	0.00708734	0.0484551
ENSMUSG00000032231	1.13572	0.00708888	0.0484551
ENSMUSG00000032602	0.487095	0.00709389	0.0484551
ENSMUSG00000047757	-0.610115	0.0070961	0.0484551
ENSMUSG00000045211	0.751953	0.00711458	0.0485565
ENSMUSG00000055027	0.48552	0.0071201	0.0485695
ENSMUSG00000072592	0.405614	0.00714698	0.0487281
ENSMUSG00000033128	0.395118	0.00715082	0.0487295
ENSMUSG00000042213	-0.276734	0.00718738	0.0489538
ENSMUSG00000067787	0.492251	0.00719511	0.0489731
ENSMUSG00000060678	-0.434407	0.00719753	0.0489731
ENSMUSG00000039191	0.262355	0.00721146	0.0489907
ENSMUSG00000034570	0.494937	0.00721472	0.0489907
ENSMUSG00000001983	-0.384011	0.00721335	0.0489907
ENSMUSG00000021591	0.801381	0.00720937	0.0489907
ENSMUSG00000015619	-0.329006	0.00724512	0.0490502
ENSMUSG00000038301	0.934201	0.00724256	0.0490502
ENSMUSG00000030417	-0.440749	0.00724634	0.0490502
ENSMUSG00000001665	0.62968	0.00725136	0.0490502
ENSMUSG00000034205	-0.351868	0.0072564	0.0490502
ENSMUSG00000022607	-0.817212	0.0072396	0.0490502
ENSMUSG00000022488	0.667734	0.00724383	0.0490502
ENSMUSG00000024248	0.476137	0.00723774	0.0490502
ENSMUSG00000024725	0.616646	0.00725383	0.0490502
ENSMUSG00000019852	1.04089	0.00726122	0.049058
ENSMUSG00000057948	0.40315	0.00726734	0.0490746
ENSMUSG00000058897	-0.724926	0.00727259	0.0490854
ENSMUSG00000090357	-0.367587	0.00728331	0.049133
ENSMUSG00000037795	-0.251043	0.00731127	0.0492721
ENSMUSG00000038145	0.367211	0.00731063	0.0492721
ENSMUSG00000035666	-0.35318	0.00732239	0.0492861
ENSMUSG00000038299	-0.444245	0.00732437	0.0492861
ENSMUSG00000040990	0.616462	0.0073189	0.0492861
ENSMUSG00000017754	0.878078	0.007341	0.0493237
ENSMUSG00000066735	-0.478208	0.00733492	0.0493237
ENSMUSG00000053553	0.254406	0.00733929	0.0493237
ENSMUSG00000032127	0.484588	0.00735427	0.0493634
ENSMUSG00000099059	0.548856	0.00735371	0.0493634
ENSMUSG00000004667	-0.406662	0.00735857	0.0493676
[truncated: 11,412 more rows]
