# Supplementary material for: The tumor suppressor MIR139 is silenced by POLR2M to promote AML oncogenesis
Source: Leukemia. 2021 Nov 5;36(3):687–700. doi: 10.1038/s41375-021-01461-5 (PMC8885418; doi:10.1038/s41375-021-01461-5)
Supplement: Supplementary file 11 — Supplementary Table 5 [file 41375_2021_1461_MOESM11_ESM.xlsx]

## Sheet: WT24hvsWT14d
gene_id	probe_id	WT14d	WT24h	log2 fc	amp	>10 counts WT14d+WT24h	FC over 5X	FC over 10X
0610007P14Rik	MGLibA_00001	1	114	-5.84549	7.84549	TRUE	TRUE	TRUE
0610007P14Rik	MGLibA_00002	43	46	-0.0951572	11.014	TRUE	FALSE	FALSE
0610007P14Rik	MGLibA_00003	0	141	-7.14975	7.14975	TRUE	TRUE	TRUE
0610009B22Rik	MGLibA_00004	538	325	0.725413	17.4229	TRUE	FALSE	FALSE
0610009B22Rik	MGLibA_00005	0	212	-7.73471	7.73471	TRUE	TRUE	TRUE
0610009B22Rik	MGLibA_00006	393	444	-0.17561	17.4197	TRUE	FALSE	FALSE
0610009D07Rik	MGLibA_00007	174	303	-0.796716	15.6991	TRUE	FALSE	FALSE
0610009D07Rik	MGLibA_00008	1	44	-4.49185	6.49185	TRUE	TRUE	TRUE
0610009D07Rik	MGLibA_00009	2	216	-6.17659	9.34651	TRUE	TRUE	TRUE
0610009O20Rik	MGLibA_00010	283	508	-0.841775	17.1413	TRUE	FALSE	FALSE
0610009O20Rik	MGLibA_00011	56	201	-1.82532	13.4911	TRUE	FALSE	FALSE
0610009O20Rik	MGLibA_00012	30	162	-2.39453	12.3029	TRUE	TRUE	FALSE
0610010B08Rik	MGLibA_00013	36	235	-2.67319	13.0921	TRUE	TRUE	FALSE
0610010B08Rik	MGLibA_00015	2	33	-3.5025	6.67243	TRUE	TRUE	TRUE
0610010F05Rik	MGLibA_00016	65	260	-1.98351	14.0723	TRUE	FALSE	FALSE
0610010F05Rik	MGLibA_00017	0	92	-6.53916	6.53916	TRUE	TRUE	TRUE
0610010F05Rik	MGLibA_00018	0	17	-4.16993	4.16993	TRUE	TRUE	TRUE
0610010K14Rik	MGLibA_00019	0	91	-6.52356	6.52356	TRUE	TRUE	TRUE
0610010K14Rik	MGLibA_00020	7	137	-4.10852	10.1085	TRUE	TRUE	TRUE
0610010K14Rik	MGLibA_00021	19	315	-3.98185	12.6257	TRUE	TRUE	TRUE
0610011F06Rik	MGLibA_00022	1128	154	2.86471	17.417	TRUE	FALSE	FALSE
0610011F06Rik	MGLibA_00023	237	162	0.54609	15.2435	TRUE	FALSE	FALSE
0610011F06Rik	MGLibA_00024	112	268	-1.25128	14.8916	TRUE	FALSE	FALSE
0610012H03Rik	MGLibA_00025	91	303	-1.72437	14.7715	TRUE	FALSE	FALSE
0610012H03Rik	MGLibA_00026	63	115	-0.857981	12.858	TRUE	FALSE	FALSE
0610012H03Rik	MGLibA_00027	1023	231	2.14202	17.858	TRUE	FALSE	FALSE
0610030E20Rik	MGLibA_00028	19	190	-3.2555	11.8994	TRUE	TRUE	FALSE
0610030E20Rik	MGLibA_00029	0	17	-4.16993	4.16993	TRUE	TRUE	TRUE
0610030E20Rik	MGLibA_00030	0	62	-5.97728	5.97728	TRUE	TRUE	TRUE
0610031J06Rik	MGLibA_00031	109	279	-1.34792	14.9106	TRUE	FALSE	FALSE
0610031J06Rik	MGLibA_00032	0	100	-6.65821	6.65821	TRUE	TRUE	TRUE
0610031J06Rik	MGLibA_00033	0	80	-6.33985	6.33985	TRUE	TRUE	TRUE
0610037L13Rik	MGLibA_00034	1	9	-2.32193	4.32193	FALSE	FALSE	FALSE
0610037L13Rik	MGLibA_00035	0	96	-6.59991	6.59991	TRUE	TRUE	TRUE
0610037L13Rik	MGLibA_00036	378	104	1.85181	15.2803	TRUE	FALSE	FALSE
0610040J01Rik	MGLibA_00037	42	144	-1.75364	12.6062	TRUE	FALSE	FALSE
0610040J01Rik	MGLibA_00038	28	290	-3.32689	13.0429	TRUE	TRUE	TRUE
0610040J01Rik	MGLibA_00039	236	210	0.167644	15.6098	TRUE	FALSE	FALSE
March1	MGLibA_00040	110	351	-1.66502	15.2538	TRUE	FALSE	FALSE
March1	MGLibA_00041	114	443	-1.94893	15.6399	TRUE	FALSE	FALSE
March1	MGLibA_00042	457	37	3.59128	14.0871	TRUE	FALSE	FALSE
37135	MGLibA_00043	0	104	-6.71425	6.71425	TRUE	TRUE	TRUE
37135	MGLibA_00044	206	117	0.810844	14.5761	TRUE	FALSE	FALSE
37135	MGLibA_00045	0	185	-7.53916	7.53916	TRUE	TRUE	TRUE
March10	MGLibA_00046	21	71	-1.71049	10.6294	TRUE	FALSE	FALSE
March10	MGLibA_00047	3	208	-5.70736	9.70736	TRUE	TRUE	TRUE
March10	MGLibA_00048	558	83	2.73439	15.519	TRUE	FALSE	FALSE
40422	MGLibA_00049	1	59	-4.90689	6.90689	TRUE	TRUE	TRUE
40422	MGLibA_00050	0	34	-5.12928	5.12928	TRUE	TRUE	TRUE
40422	MGLibA_00051	2	100	-5.07325	8.24317	TRUE	TRUE	TRUE
March11	MGLibA_00052	35	128	-1.8413	12.1812	TRUE	FALSE	FALSE
March11	MGLibA_00053	77	29	1.37851	11.1923	TRUE	FALSE	FALSE
March11	MGLibA_00054	0	27	-4.80735	4.80735	TRUE	TRUE	TRUE
40787	MGLibA_00055	1	18	-3.24793	5.24793	TRUE	TRUE	FALSE
40787	MGLibA_00056	219	72	1.59154	13.9712	TRUE	FALSE	FALSE
40787	MGLibA_00057	0	163	-7.35755	7.35755	TRUE	TRUE	TRUE
1100001G20Rik	MGLibA_00058	1	195	-6.61471	8.61471	TRUE	TRUE	TRUE
1100001G20Rik	MGLibA_00059	0	40	-5.35755	5.35755	TRUE	TRUE	TRUE
1100001G20Rik	MGLibA_00060	447	287	0.63743	16.9773	TRUE	FALSE	FALSE
1110001A16Rik	MGLibA_00061	2	24	-3.05889	6.22882	TRUE	TRUE	FALSE
1110001A16Rik	MGLibA_00062	1674	475	1.81513	19.6048	TRUE	FALSE	FALSE
1110001A16Rik	MGLibA_00063	0	93	-6.55459	6.55459	TRUE	TRUE	TRUE
1110001J03Rik	MGLibA_00064	191	136	0.48693	14.683	TRUE	FALSE	FALSE
1110001J03Rik	MGLibA_00065	213	127	0.741467	14.7415	TRUE	FALSE	FALSE
1110001J03Rik	MGLibA_00066	53	201	-1.90332	13.4131	TRUE	FALSE	FALSE
1110004E09Rik	MGLibA_00067	1	102	-5.6865	7.6865	TRUE	TRUE	TRUE
1110004E09Rik	MGLibA_00068	2	78	-4.71882	7.88874	TRUE	TRUE	TRUE
1110004E09Rik	MGLibA_00069	56	100	-0.825321	12.4911	TRUE	FALSE	FALSE
1110004F10Rik	MGLibA_00070	15	185	-3.53916	11.5392	TRUE	TRUE	TRUE
1110004F10Rik	MGLibA_00071	40	284	-2.79727	13.5124	TRUE	TRUE	FALSE
1110004F10Rik	MGLibA_00072	260	256	0.0222814	16.0335	TRUE	FALSE	FALSE
1110007C09Rik	MGLibA_00073	97	96	0.014797	13.2146	TRUE	FALSE	FALSE
1110007C09Rik	MGLibA_00074	40	50	-0.314873	11.03	TRUE	FALSE	FALSE
1110007C09Rik	MGLibA_00075	0	163	-7.35755	7.35755	TRUE	TRUE	TRUE
1110008F13Rik	MGLibA_00076	127	83	0.607683	13.3923	TRUE	FALSE	FALSE
1110008F13Rik	MGLibA_00077	17	151	-3.078	11.4179	TRUE	TRUE	FALSE
1110008F13Rik	MGLibA_00078	41	149	-1.8365	12.6211	TRUE	FALSE	FALSE
1110008J03Rik	MGLibA_00079	20	209	-3.32193	12.1066	TRUE	TRUE	FALSE
1110008J03Rik	MGLibA_00080	18	188	-3.31431	11.8102	TRUE	TRUE	FALSE
1110008J03Rik	MGLibA_00081	367	365	0.00786212	17.0393	TRUE	FALSE	FALSE
1110008L16Rik	MGLibA_00082	0	78	-6.30378	6.30378	TRUE	TRUE	TRUE
1110008L16Rik	MGLibA_00083	1	232	-6.86419	8.86419	TRUE	TRUE	TRUE
1110008L16Rik	MGLibA_00084	2	237	-6.30986	9.47978	TRUE	TRUE	TRUE
1110008P14Rik	MGLibA_00085	76	12	2.56635	9.96723	TRUE	FALSE	FALSE
1110008P14Rik	MGLibA_00086	102	263	-1.35789	14.7309	TRUE	FALSE	FALSE
1110008P14Rik	MGLibA_00087	0	2	-1.58496	1.58496	FALSE	FALSE	FALSE
1110012L19Rik	MGLibA_00088	16	161	-3.25239	11.4273	TRUE	TRUE	FALSE
1110012L19Rik	MGLibA_00089	481	339	0.503498	17.3223	TRUE	FALSE	FALSE
1110012L19Rik	MGLibA_00090	209	78	1.41046	14.018	TRUE	FALSE	FALSE
1110017D15Rik	MGLibA_00091	67	73	-0.121991	12.2969	TRUE	FALSE	FALSE
1110017D15Rik	MGLibA_00092	8	194	-4.43741	10.7773	TRUE	TRUE	TRUE
1110017D15Rik	MGLibA_00093	34	298	-3.09472	13.3533	TRUE	TRUE	FALSE
1110025L11Rik	MGLibA_00094	28	52	-0.869939	10.5859	TRUE	FALSE	FALSE
1110025L11Rik	MGLibA_00095	138	150	-0.119464	14.3573	TRUE	FALSE	FALSE
1110025L11Rik	MGLibA_00096	247	238	0.0533295	15.8551	TRUE	FALSE	FALSE
1110032A03Rik	MGLibA_00097	0	196	-7.62205	7.62205	TRUE	TRUE	TRUE
1110032A03Rik	MGLibA_00098	92	172	-0.895469	13.9738	TRUE	FALSE	FALSE
1110032A03Rik	MGLibA_00099	0	69	-6.12928	6.12928	TRUE	TRUE	TRUE
1110032F04Rik	MGLibA_00100	9	172	-4.1127	10.7566	TRUE	TRUE	TRUE
1110032F04Rik	MGLibA_00101	36	84	-1.19994	11.6188	TRUE	FALSE	FALSE
1110032F04Rik	MGLibA_00102	21	160	-2.87149	11.7903	TRUE	TRUE	FALSE
1110034G24Rik	MGLibA_00103	8	115	-3.68806	10.0279	TRUE	TRUE	TRUE
1110034G24Rik	MGLibA_00104	0	4	-2.32193	2.32193	FALSE	FALSE	FALSE
1110034G24Rik	MGLibA_00105	0	11	-3.58496	3.58496	TRUE	TRUE	TRUE
1110037F02Rik	MGLibA_00106	89	305	-1.76553	14.7492	TRUE	FALSE	FALSE
1110037F02Rik	MGLibA_00107	226	127	0.826548	14.8265	TRUE	FALSE	FALSE
1110037F02Rik	MGLibA_00108	0	125	-6.97728	6.97728	TRUE	TRUE	TRUE
1110038F14Rik	MGLibA_00109	238	358	-0.586973	16.3887	TRUE	FALSE	FALSE
1110038F14Rik	MGLibA_00111	0	11	-3.58496	3.58496	TRUE	TRUE	TRUE
1110051M20Rik	MGLibA_00112	6	118	-4.08746	9.70217	TRUE	TRUE	TRUE
1110051M20Rik	MGLibA_00113	1	99	-5.64386	7.64386	TRUE	TRUE	TRUE
1110051M20Rik	MGLibA_00114	570	446	0.353216	17.9615	TRUE	FALSE	FALSE
1110057K04Rik	MGLibA_00115	13	55	-2	9.61471	TRUE	FALSE	FALSE
1110057K04Rik	MGLibA_00116	200	213	-0.0904153	15.3925	TRUE	FALSE	FALSE
1110057K04Rik	MGLibA_00117	0	74	-6.22882	6.22882	TRUE	TRUE	TRUE
1110058L19Rik	MGLibA_00118	131	160	-0.286523	14.3753	TRUE	FALSE	FALSE
1110058L19Rik	MGLibA_00119	2635	115	4.50615	18.2221	TRUE	FALSE	FALSE
1110058L19Rik	MGLibA_00120	548	131	2.05627	16.1451	TRUE	FALSE	FALSE
1110059E24Rik	MGLibA_00121	698	394	0.82344	18.0749	TRUE	FALSE	FALSE
1110059E24Rik	MGLibA_00122	0	250	-7.97154	7.97154	TRUE	TRUE	TRUE
1110059E24Rik	MGLibA_00123	462	223	1.04751	16.6622	TRUE	FALSE	FALSE
1110059G10Rik	MGLibA_00124	980	450	1.12113	18.7551	TRUE	FALSE	FALSE
1110059G10Rik	MGLibA_00125	0	89	-6.49185	6.49185	TRUE	TRUE	TRUE
1110059G10Rik	MGLibA_00126	50	70	-0.477322	11.8222	TRUE	FALSE	FALSE
1110059M19Rik	MGLibA_00127	7	42	-2.42626	8.42626	TRUE	TRUE	FALSE
1110059M19Rik	MGLibA_00128	350	290	0.270452	16.6402	TRUE	FALSE	FALSE
1110059M19Rik	MGLibA_00129	0	36	-5.20945	5.20945	TRUE	TRUE	TRUE
1110065P20Rik	MGLibA_00130	13	120	-3.11151	10.7262	TRUE	TRUE	FALSE
1110065P20Rik	MGLibA_00131	46	322	-2.7808	13.89	TRUE	TRUE	FALSE
1110065P20Rik	MGLibA_00132	8	178	-4.31389	10.6537	TRUE	TRUE	TRUE
1190002N15Rik	MGLibA_00133	4	30	-2.63227	7.27612	TRUE	TRUE	FALSE
1190002N15Rik	MGLibA_00134	25	69	-1.42884	10.8297	TRUE	FALSE	FALSE
1190002N15Rik	MGLibA_00135	11	56	-2.24793	9.41785	TRUE	FALSE	FALSE
1190003K10Rik	MGLibA_00136	44	135	-1.59561	12.5793	TRUE	FALSE	FALSE
1190003K10Rik	MGLibA_00137	0	28	-4.85798	4.85798	TRUE	TRUE	TRUE
1190003K10Rik	MGLibA_00138	96	436	-2.17158	15.3714	TRUE	FALSE	FALSE
1190005I06Rik	MGLibA_00139	52	125	-1.24936	12.7052	TRUE	FALSE	FALSE
1190005I06Rik	MGLibA_00140	5	118	-4.30986	9.47978	TRUE	TRUE	TRUE
1190005I06Rik	MGLibA_00141	0	38	-5.2854	5.2854	TRUE	TRUE	TRUE
1190007I07Rik	MGLibA_00142	77	68	0.176878	12.3939	TRUE	FALSE	FALSE
1190007I07Rik	MGLibA_00143	28	189	-2.71187	12.4278	TRUE	TRUE	FALSE
1190007I07Rik	MGLibA_00144	43	68	-0.649093	11.568	TRUE	FALSE	FALSE
41153	MGLibA_00145	39	170	-2.09592	12.7398	TRUE	FALSE	FALSE
41153	MGLibA_00146	51	343	-2.72583	14.1267	TRUE	TRUE	FALSE
41153	MGLibA_00147	297	344	-0.211284	16.6496	TRUE	FALSE	FALSE
1200014J11Rik	MGLibA_00148	2	73	-4.62449	7.79442	TRUE	TRUE	TRUE
1200014J11Rik	MGLibA_00149	54	176	-1.68625	13.249	TRUE	FALSE	FALSE
1200014J11Rik	MGLibA_00150	2	168	-5.81592	8.98584	TRUE	TRUE	TRUE
1300002K09Rik	MGLibA_00151	1	44	-4.49185	6.49185	TRUE	TRUE	TRUE
1300002K09Rik	MGLibA_00152	1	163	-6.35755	8.35755	TRUE	TRUE	TRUE
1300002K09Rik	MGLibA_00153	8	159	-4.152	10.4919	TRUE	TRUE	TRUE
1300017J02Rik	MGLibA_00154	160	165	-0.0441226	14.706	TRUE	FALSE	FALSE
1300017J02Rik	MGLibA_00155	362	367	-0.0197362	17.0274	TRUE	FALSE	FALSE
1300017J02Rik	MGLibA_00156	72	169	-1.21957	13.5992	TRUE	FALSE	FALSE
41883	MGLibA_00157	555	424	0.387622	17.8503	TRUE	FALSE	FALSE
41883	MGLibA_00158	640	236	1.43544	17.2129	TRUE	FALSE	FALSE
41883	MGLibA_00159	31	83	-1.39232	11.3923	TRUE	FALSE	FALSE
42248	MGLibA_00160	108	165	-0.606855	14.1432	TRUE	FALSE	FALSE
42248	MGLibA_00161	0	36	-5.20945	5.20945	TRUE	TRUE	TRUE
42248	MGLibA_00162	379	457	-0.269348	17.4091	TRUE	FALSE	FALSE
1500009L16Rik	MGLibA_00163	96	73	0.390459	12.8094	TRUE	FALSE	FALSE
1500009L16Rik	MGLibA_00164	226	108	1.05836	14.5947	TRUE	FALSE	FALSE
1500012F01Rik	MGLibA_00165	1	96	-5.59991	7.59991	TRUE	TRUE	TRUE
1500012F01Rik	MGLibA_00166	0	42	-5.42626	5.42626	TRUE	TRUE	TRUE
1500012F01Rik	MGLibA_00167	273	208	0.390673	15.8054	TRUE	FALSE	FALSE
1500015O10Rik	MGLibA_00168	435	420	0.0505079	17.4859	TRUE	FALSE	FALSE
1500015O10Rik	MGLibA_00169	53	63	-0.245112	11.7549	TRUE	FALSE	FALSE
1500015O10Rik	MGLibA_00170	12	234	-4.17608	11.577	TRUE	TRUE	TRUE
1600002H07Rik	MGLibA_00171	6	46	-2.74723	8.36194	TRUE	TRUE	FALSE
1600002H07Rik	MGLibA_00172	14	32	-1.1375	8.95128	TRUE	FALSE	FALSE
1600002H07Rik	MGLibA_00173	34	333	-3.25442	13.513	TRUE	TRUE	FALSE
1600002K03Rik	MGLibA_00174	42	149	-1.80255	12.6551	TRUE	FALSE	FALSE
1600002K03Rik	MGLibA_00175	241	165	0.543824	15.2939	TRUE	FALSE	FALSE
1600002K03Rik	MGLibA_00176	61	111	-0.853159	12.7616	TRUE	FALSE	FALSE
1600012H06Rik	MGLibA_00177	0	46	-5.55459	5.55459	TRUE	TRUE	TRUE
1600012H06Rik	MGLibA_00178	7	187	-4.55459	10.5546	TRUE	TRUE	TRUE
1600012H06Rik	MGLibA_00179	38	274	-2.81789	13.3887	TRUE	TRUE	FALSE
1600014C10Rik	MGLibA_00180	1	44	-4.49185	6.49185	TRUE	TRUE	TRUE
1600014C10Rik	MGLibA_00181	342	281	0.282513	16.5616	TRUE	FALSE	FALSE
1600014C10Rik	MGLibA_00182	375	124	1.5888	15.5204	TRUE	FALSE	FALSE
1600014C23Rik	MGLibA_00183	190	350	-0.877898	16.0328	TRUE	FALSE	FALSE
1600014C23Rik	MGLibA_00184	48	284	-2.54011	13.7695	TRUE	TRUE	FALSE
1600014C23Rik	MGLibA_00185	0	97	-6.61471	6.61471	TRUE	TRUE	TRUE
1600014K23Rik	MGLibA_00186	9	80	-3.01792	9.66178	TRUE	TRUE	FALSE
1600014K23Rik	MGLibA_00187	0	45	-5.52356	5.52356	TRUE	TRUE	TRUE
1600014K23Rik	MGLibA_00188	5384	359	3.90288	20.8866	TRUE	FALSE	FALSE
1600015I10Rik	MGLibA_00189	92	62	0.561879	12.5164	TRUE	FALSE	FALSE
1600015I10Rik	MGLibA_00190	19	39	-1	9.64386	TRUE	FALSE	FALSE
1600015I10Rik	MGLibA_00191	3	96	-4.59991	8.59991	TRUE	TRUE	TRUE
1600016N20Rik	MGLibA_00192	103	70	0.550693	12.8502	TRUE	FALSE	FALSE
1600016N20Rik	MGLibA_00193	250	387	-0.628369	16.5715	TRUE	FALSE	FALSE
1600016N20Rik	MGLibA_00194	67	161	-1.25239	13.4273	TRUE	FALSE	FALSE
1700001C02Rik	MGLibA_00195	0	75	-6.24793	6.24793	TRUE	TRUE	TRUE
1700001C02Rik	MGLibA_00196	1	38	-4.2854	6.2854	TRUE	TRUE	TRUE
1700001C19Rik	MGLibA_00198	20	62	-1.58496	10.3696	TRUE	FALSE	FALSE
1700001C19Rik	MGLibA_00199	2	51	-4.11548	7.2854	TRUE	TRUE	TRUE
1700001C19Rik	MGLibA_00200	55	80	-0.532495	12.1472	TRUE	FALSE	FALSE
1700001F09Rik	MGLibA_00201	326	201	0.694935	16.0114	TRUE	FALSE	FALSE
1700001F09Rik	MGLibA_00202	43	51	-0.241008	11.1599	TRUE	FALSE	FALSE
1700001F09Rik	MGLibA_00203	25	178	-2.78338	12.1843	TRUE	TRUE	FALSE
1700001J03Rik	MGLibA_00204	508	267	0.925433	17.0576	TRUE	FALSE	FALSE
1700001J03Rik	MGLibA_00205	0	7	-3	3	FALSE	TRUE	FALSE
1700001J03Rik	MGLibA_00206	2	250	-6.38658	9.55651	TRUE	TRUE	TRUE
1700001K19Rik	MGLibA_00207	54	146	-1.41831	12.981	TRUE	FALSE	FALSE
1700001K19Rik	MGLibA_00208	1	169	-6.40939	8.40939	TRUE	TRUE	TRUE
1700001K19Rik	MGLibA_00209	84	158	-0.903492	13.7223	TRUE	FALSE	FALSE
1700001L19Rik	MGLibA_00210	86	183	-1.08062	13.9665	TRUE	FALSE	FALSE
1700001L19Rik	MGLibA_00211	576	164	1.80611	16.5387	TRUE	FALSE	FALSE
1700001L19Rik	MGLibA_00212	497	285	0.800131	17.1199	TRUE	FALSE	FALSE
1700001O22Rik	MGLibA_00213	168	361	-1.09897	15.9007	TRUE	FALSE	FALSE
1700001O22Rik	MGLibA_00214	41	216	-2.36923	13.1539	TRUE	TRUE	FALSE
1700001O22Rik	MGLibA_00215	0	15	-4	4	TRUE	TRUE	TRUE
1700001P01Rik	MGLibA_00216	0	13	-3.80735	3.80735	TRUE	TRUE	TRUE
1700001P01Rik	MGLibA_00217	1	27	-3.80735	5.80735	TRUE	TRUE	TRUE
1700001P01Rik	MGLibA_00218	1	131	-6.04439	8.04439	TRUE	TRUE	TRUE
1700003E16Rik	MGLibA_00219	0	2	-1.58496	1.58496	FALSE	FALSE	FALSE
1700003E16Rik	MGLibA_00220	1216	86	3.80617	16.6921	TRUE	FALSE	FALSE
1700003E16Rik	MGLibA_00221	308	107	1.51658	15.0264	TRUE	FALSE	FALSE
1700003F12Rik	MGLibA_00222	5	94	-3.98489	9.15482	TRUE	TRUE	TRUE
1700003F12Rik	MGLibA_00223	15	86	-2.44294	10.4429	TRUE	TRUE	FALSE
1700003F12Rik	MGLibA_00224	137	274	-0.994763	15.2118	TRUE	FALSE	FALSE
1700003M02Rik	MGLibA_00225	548	175	1.64123	16.5601	TRUE	FALSE	FALSE
1700003M02Rik	MGLibA_00226	2	90	-4.92283	8.09276	TRUE	TRUE	TRUE
1700003M02Rik	MGLibA_00227	0	129	-7.02237	7.02237	TRUE	TRUE	TRUE
1700006A11Rik	MGLibA_00228	401	462	-0.203817	17.5059	TRUE	FALSE	FALSE
1700006A11Rik	MGLibA_00229	12	43	-1.75899	9.15987	TRUE	FALSE	FALSE
1700006A11Rik	MGLibA_00230	69	30	1.17509	11.0835	TRUE	FALSE	FALSE
1700006E09Rik	MGLibA_00231	0	11	-3.58496	3.58496	TRUE	TRUE	TRUE
1700006E09Rik	MGLibA_00232	0	51	-5.70044	5.70044	TRUE	TRUE	TRUE
1700006E09Rik	MGLibA_00233	247	228	0.114993	15.7934	TRUE	FALSE	FALSE
1700007B14Rik	MGLibA_00234	0	63	-6	6	TRUE	TRUE	TRUE
1700007B14Rik	MGLibA_00235	675	382	0.819679	17.9821	TRUE	FALSE	FALSE
1700007B14Rik	MGLibA_00236	26	104	-1.95936	11.4691	TRUE	FALSE	FALSE
1700007G11Rik	MGLibA_00237	10	66	-2.60666	9.52552	TRUE	TRUE	FALSE
1700007G11Rik	MGLibA_00238	317	40	2.95533	13.6704	TRUE	FALSE	FALSE
1700007G11Rik	MGLibA_00239	217	150	0.52978	15.0066	TRUE	FALSE	FALSE
1700007K09Rik	MGLibA_00240	581	124	2.21909	16.1507	TRUE	FALSE	FALSE
1700007K09Rik	MGLibA_00241	136	166	-0.285672	14.4817	TRUE	FALSE	FALSE
1700007K09Rik	MGLibA_00242	608	374	0.699552	17.801	TRUE	FALSE	FALSE
1700007K13Rik	MGLibA_00243	0	50	-5.67243	5.67243	TRUE	TRUE	TRUE
1700007K13Rik	MGLibA_00244	0	95	-6.58496	6.58496	TRUE	TRUE	TRUE
1700007K13Rik	MGLibA_00245	0	90	-6.50779	6.50779	TRUE	TRUE	TRUE
1700008A04Rik	MGLibA_00246	242	174	0.473601	15.376	TRUE	FALSE	FALSE
1700008A04Rik	MGLibA_00247	765	245	1.63869	17.5237	TRUE	FALSE	FALSE
1700008A04Rik	MGLibA_00248	10	87	-3	9.91886	TRUE	TRUE	FALSE
1700008F21Rik	MGLibA_00249	670	347	0.947225	17.8331	TRUE	FALSE	FALSE
1700008F21Rik	MGLibA_00250	37	225	-2.57225	13.0681	TRUE	TRUE	FALSE
1700008F21Rik	MGLibA_00251	2	140	-5.55459	8.72451	TRUE	TRUE	TRUE
1700008I05Rik	MGLibA_00252	28	185	-2.68118	12.3971	TRUE	TRUE	FALSE
1700008I05Rik	MGLibA_00253	0	70	-6.14975	6.14975	TRUE	TRUE	TRUE
1700008I05Rik	MGLibA_00254	210	127	0.721099	14.7211	TRUE	FALSE	FALSE
1700008O03Rik	MGLibA_00255	118	389	-1.71251	15.5021	TRUE	FALSE	FALSE
1700008O03Rik	MGLibA_00256	156	440	-1.49001	16.0793	TRUE	FALSE	FALSE
1700008O03Rik	MGLibA_00257	35	70	-0.979822	11.3197	TRUE	FALSE	FALSE
1700008P02Rik	MGLibA_00258	3	205	-5.6865	9.6865	TRUE	TRUE	TRUE
1700008P02Rik	MGLibA_00259	563	306	0.877457	17.4016	TRUE	FALSE	FALSE
1700008P02Rik	MGLibA_00260	0	101	-6.67243	6.67243	TRUE	TRUE	TRUE
1700009N14Rik	MGLibA_00261	129	213	-0.719099	14.7638	TRUE	FALSE	FALSE
1700009N14Rik	MGLibA_00262	2143	396	2.43309	19.6991	TRUE	FALSE	FALSE
1700009N14Rik	MGLibA_00263	56	368	-2.69459	14.3604	TRUE	TRUE	FALSE
1700009P17Rik	MGLibA_00264	636	289	1.13524	17.4951	TRUE	FALSE	FALSE
1700009P17Rik	MGLibA_00265	2	333	-6.79874	9.96867	TRUE	TRUE	TRUE
1700009P17Rik	MGLibA_00266	1	157	-6.30378	8.30378	TRUE	TRUE	TRUE
1700010B08Rik	MGLibA_00267	8	119	-3.73697	10.0768	TRUE	TRUE	TRUE
1700010B08Rik	MGLibA_00268	576	133	2.10634	16.2385	TRUE	FALSE	FALSE
1700010B08Rik	MGLibA_00269	182	8	4.34577	10.6856	TRUE	FALSE	FALSE
1700010D01Rik	MGLibA_00270	0	41	-5.39232	5.39232	TRUE	TRUE	TRUE
1700010D01Rik	MGLibA_00271	0	19	-4.32193	4.32193	TRUE	TRUE	TRUE
1700010D01Rik	MGLibA_00272	102	112	-0.133678	13.5067	TRUE	FALSE	FALSE
1700010I14Rik	MGLibA_00273	764	237	1.6845	17.4741	TRUE	FALSE	FALSE
1700010I14Rik	MGLibA_00274	2	88	-4.89077	8.0607	TRUE	TRUE	TRUE
1700010I14Rik	MGLibA_00275	264	252	0.066855	16.0328	TRUE	FALSE	FALSE
1700011A15Rik	MGLibA_00276	141	202	-0.515589	14.8151	TRUE	FALSE	FALSE
1700011A15Rik	MGLibA_00277	26	115	-2.10309	11.6129	TRUE	FALSE	FALSE
1700011A15Rik	MGLibA_00278	357	505	-0.499178	17.4668	TRUE	FALSE	FALSE
1700011E24Rik	MGLibA_00279	0	104	-6.71425	6.71425	TRUE	TRUE	TRUE
1700011E24Rik	MGLibA_00280	55	119	-1.09954	12.7142	TRUE	FALSE	FALSE
1700011E24Rik	MGLibA_00281	0	114	-6.84549	6.84549	TRUE	TRUE	TRUE
1700011H14Rik	MGLibA_00282	1246	257	2.27302	18.2955	TRUE	FALSE	FALSE
1700011H14Rik	MGLibA_00283	98	151	-0.618571	13.8773	TRUE	FALSE	FALSE
1700011H14Rik	MGLibA_00284	0	5	-2.58496	2.58496	FALSE	TRUE	FALSE
1700011I03Rik	MGLibA_00285	2	152	-5.67243	8.84235	TRUE	TRUE	TRUE
1700011I03Rik	MGLibA_00286	0	78	-6.30378	6.30378	TRUE	TRUE	TRUE
1700011I03Rik	MGLibA_00287	859	108	2.98001	16.5164	TRUE	FALSE	FALSE
1700011L22Rik	MGLibA_00288	372	75	2.2951	14.791	TRUE	FALSE	FALSE
1700011L22Rik	MGLibA_00289	117	63	0.882643	12.8826	TRUE	FALSE	FALSE
1700011L22Rik	MGLibA_00290	122	143	-0.22741	14.1124	TRUE	FALSE	FALSE
1700012A03Rik	MGLibA_00291	11	203	-4.08746	11.2574	TRUE	TRUE	TRUE
1700012A03Rik	MGLibA_00292	178	114	0.638326	14.3293	TRUE	FALSE	FALSE
1700012A03Rik	MGLibA_00293	5	68	-3.52356	8.69349	TRUE	TRUE	TRUE
1700012B07Rik	MGLibA_00294	0	18	-4.24793	4.24793	TRUE	TRUE	TRUE
1700012B07Rik	MGLibA_00295	163	178	-0.126264	14.8414	TRUE	FALSE	FALSE
1700012B07Rik	MGLibA_00296	709	296	1.25736	17.686	TRUE	FALSE	FALSE
1700012B09Rik	MGLibA_00297	2	65	-4.45943	7.62936	TRUE	TRUE	TRUE
1700012B09Rik	MGLibA_00298	0	31	-5	5	TRUE	TRUE	TRUE
1700012B09Rik	MGLibA_00299	110	122	-0.148099	13.7369	TRUE	FALSE	FALSE
1700012L04Rik	MGLibA_00300	0	40	-5.35755	5.35755	TRUE	TRUE	TRUE
1700012L04Rik	MGLibA_00301	825	60	3.75926	15.6207	TRUE	FALSE	FALSE
1700012L04Rik	MGLibA_00302	182	1	6.5157	8.5157	TRUE	FALSE	FALSE
1700012P22Rik	MGLibA_00303	0	65	-6.04439	6.04439	TRUE	TRUE	TRUE
1700012P22Rik	MGLibA_00304	124	228	-0.87342	14.805	TRUE	FALSE	FALSE
1700012P22Rik	MGLibA_00305	213	110	0.947051	14.5359	TRUE	FALSE	FALSE
1700013D24Rik	MGLibA_00306	271	146	0.88779	15.2871	TRUE	FALSE	FALSE
1700013D24Rik	MGLibA_00307	102	178	-0.797315	14.1703	TRUE	FALSE	FALSE
1700013D24Rik	MGLibA_00308	73	186	-1.33744	13.7563	TRUE	FALSE	FALSE
1700013F07Rik	MGLibA_00309	5	139	-4.54432	9.71425	TRUE	TRUE	TRUE
1700013F07Rik	MGLibA_00310	277	339	-0.29045	16.5283	TRUE	FALSE	FALSE
1700013F07Rik	MGLibA_00311	2	147	-5.62449	8.79442	TRUE	TRUE	TRUE
1700013G24Rik	MGLibA_00312	92	223	-1.2682	14.3465	TRUE	FALSE	FALSE
1700013G24Rik	MGLibA_00313	715	618	0.21002	18.7576	TRUE	FALSE	FALSE
1700013G24Rik	MGLibA_00314	884	217	2.02135	17.5577	TRUE	FALSE	FALSE
1700013H16Rik	MGLibA_00315	51	198	-1.93618	13.3371	TRUE	FALSE	FALSE
1700013H16Rik	MGLibA_00316	4	189	-5.24793	9.89178	TRUE	TRUE	TRUE
1700013H16Rik	MGLibA_00317	58	166	-1.50106	13.2663	TRUE	FALSE	FALSE
1700015E13Rik	MGLibA_00318	206	92	1.15433	14.2326	TRUE	FALSE	FALSE
1700015E13Rik	MGLibA_00319	41	16	1.30485	9.47978	TRUE	FALSE	FALSE
1700015E13Rik	MGLibA_00320	28	231	-3	12.716	TRUE	TRUE	FALSE
1700015F17Rik	MGLibA_00321	1273	189	2.74529	17.885	TRUE	FALSE	FALSE
1700015F17Rik	MGLibA_00322	42	137	-1.68226	12.5348	TRUE	FALSE	FALSE
1700015F17Rik	MGLibA_00323	322	185	0.796232	15.8745	TRUE	FALSE	FALSE
1700015G11Rik	MGLibA_00324	317	329	-0.0534393	16.6792	TRUE	FALSE	FALSE
1700015G11Rik	MGLibA_00325	533	312	0.770677	17.3507	TRUE	FALSE	FALSE
1700015G11Rik	MGLibA_00326	162	182	-0.166972	14.8644	TRUE	FALSE	FALSE
1700016C15Rik	MGLibA_00327	110	309	-1.48171	15.0705	TRUE	FALSE	FALSE
1700016C15Rik	MGLibA_00328	44	96	-1.10806	12.0918	TRUE	FALSE	FALSE
1700016C15Rik	MGLibA_00329	1257	396	1.66392	18.9299	TRUE	FALSE	FALSE
1700016D06Rik	MGLibA_00330	17	34	-0.959358	9.29921	TRUE	FALSE	FALSE
1700016D06Rik	MGLibA_00331	0	96	-6.59991	6.59991	TRUE	TRUE	TRUE
1700016D06Rik	MGLibA_00332	0	57	-5.85798	5.85798	TRUE	TRUE	TRUE
1700016H13Rik	MGLibA_00333	67	204	-1.59202	13.7669	TRUE	FALSE	FALSE
1700016H13Rik	MGLibA_00334	255	176	0.532394	15.4676	TRUE	FALSE	FALSE
1700016H13Rik	MGLibA_00335	98	36	1.4199	11.8388	TRUE	FALSE	FALSE
1700016K19Rik	MGLibA_00336	776	207	1.90133	17.3022	TRUE	FALSE	FALSE
1700016K19Rik	MGLibA_00337	82	304	-1.87763	14.6277	TRUE	FALSE	FALSE
1700016K19Rik	MGLibA_00338	191	197	-0.0443941	15.2143	TRUE	FALSE	FALSE
1700017B05Rik	MGLibA_00339	17	156	-3.1247	11.4645	TRUE	TRUE	FALSE
1700017B05Rik	MGLibA_00340	0	74	-6.22882	6.22882	TRUE	TRUE	TRUE
1700017B05Rik	MGLibA_00341	258	157	0.713028	15.3206	TRUE	FALSE	FALSE
1700017D01Rik	MGLibA_00342	173	98	0.813587	14.0723	TRUE	FALSE	FALSE
1700017D01Rik	MGLibA_00343	12	106	-3.04103	10.4419	TRUE	TRUE	FALSE
1700017D01Rik	MGLibA_00344	133	243	-0.864648	14.9968	TRUE	FALSE	FALSE
1700017N19Rik	MGLibA_00345	0	99	-6.64386	6.64386	TRUE	TRUE	TRUE
1700017N19Rik	MGLibA_00346	0	50	-5.67243	5.67243	TRUE	TRUE	TRUE
1700017N19Rik	MGLibA_00347	8	127	-3.83007	10.1699	TRUE	TRUE	TRUE
1700018B08Rik	MGLibA_00348	58	77	-0.402759	12.168	TRUE	FALSE	FALSE
1700018B08Rik	MGLibA_00349	13	75	-2.44057	10.0553	TRUE	TRUE	FALSE
1700018B08Rik	MGLibA_00350	1	154	-6.27612	8.27612	TRUE	TRUE	TRUE
1700018C11Rik	MGLibA_00351	2	161	-5.75489	8.92481	TRUE	TRUE	TRUE
1700018C11Rik	MGLibA_00352	0	9	-3.32193	3.32193	FALSE	TRUE	FALSE
1700018C11Rik	MGLibA_00353	8	159	-4.152	10.4919	TRUE	TRUE	TRUE
1700018F24Rik	MGLibA_00354	198	808	-2.02337	17.2966	TRUE	FALSE	FALSE
1700018F24Rik	MGLibA_00355	0	81	-6.35755	6.35755	TRUE	TRUE	TRUE
1700018F24Rik	MGLibA_00356	0	17	-4.16993	4.16993	TRUE	TRUE	TRUE
1700019A02Rik	MGLibA_00357	84	148	-0.809778	13.6286	TRUE	FALSE	FALSE
1700019A02Rik	MGLibA_00358	0	133	-7.06609	7.06609	TRUE	TRUE	TRUE
1700019A02Rik	MGLibA_00359	60	184	-1.60064	13.4621	TRUE	FALSE	FALSE
1700019B03Rik	MGLibA_00360	43	224	-2.35435	13.2732	TRUE	TRUE	FALSE
1700019B03Rik	MGLibA_00361	70	411	-2.53675	14.8362	TRUE	TRUE	FALSE
1700019B03Rik	MGLibA_00362	459	350	0.390163	17.3008	TRUE	FALSE	FALSE
1700019D03Rik	MGLibA_00363	0	58	-5.88264	5.88264	TRUE	TRUE	TRUE
1700019D03Rik	MGLibA_00364	1295	375	1.78526	18.8944	TRUE	FALSE	FALSE
1700019D03Rik	MGLibA_00365	3	40	-3.35755	7.35755	TRUE	TRUE	TRUE
1700019G17Rik	MGLibA_00366	0	47	-5.58496	5.58496	TRUE	TRUE	TRUE
1700019G17Rik	MGLibA_00367	0	31	-5	5	TRUE	TRUE	TRUE
1700019G17Rik	MGLibA_00368	2192	310	2.81792	19.3795	TRUE	FALSE	FALSE
1700019L03Rik	MGLibA_00369	8	68	-2.9386	9.27845	TRUE	TRUE	FALSE
1700019L03Rik	MGLibA_00370	0	5	-2.58496	2.58496	FALSE	TRUE	FALSE
1700019L03Rik	MGLibA_00371	251	179	0.485427	15.4691	TRUE	FALSE	FALSE
1700019N19Rik	MGLibA_00372	335	295	0.182864	16.6018	TRUE	FALSE	FALSE
1700019N19Rik	MGLibA_00373	95	217	-1.18322	14.3531	TRUE	FALSE	FALSE
1700019N19Rik	MGLibA_00374	34	105	-1.59864	11.8572	TRUE	FALSE	FALSE
1700019O17Rik	MGLibA_00375	26	124	-2.2109	11.7207	TRUE	FALSE	FALSE
1700019O17Rik	MGLibA_00376	532	133	1.9919	16.1241	TRUE	FALSE	FALSE
1700019O17Rik	MGLibA_00377	746	364	1.03321	18.0567	TRUE	FALSE	FALSE
1700020A23Rik	MGLibA_00378	286	264	0.115058	16.2148	TRUE	FALSE	FALSE
1700020A23Rik	MGLibA_00379	0	52	-5.72792	5.72792	TRUE	TRUE	TRUE
1700020A23Rik	MGLibA_00380	0	67	-6.08746	6.08746	TRUE	TRUE	TRUE
1700020D05Rik	MGLibA_00381	382	289	0.401291	16.7611	TRUE	FALSE	FALSE
1700020D05Rik	MGLibA_00382	244	51	2.2362	13.6371	TRUE	FALSE	FALSE
1700020D05Rik	MGLibA_00383	0	53	-5.75489	5.75489	TRUE	TRUE	TRUE
1700020L24Rik	MGLibA_00384	0	125	-6.97728	6.97728	TRUE	TRUE	TRUE
1700020L24Rik	MGLibA_00385	0	33	-5.08746	5.08746	TRUE	TRUE	TRUE
1700020L24Rik	MGLibA_00386	267	504	-0.91405	17.0462	TRUE	FALSE	FALSE
1700020N15Rik	MGLibA_00387	1	46	-4.55459	6.55459	TRUE	TRUE	TRUE
1700020N15Rik	MGLibA_00388	143	371	-1.36923	15.7091	TRUE	FALSE	FALSE
1700020N15Rik	MGLibA_00389	129	169	-0.387023	14.4318	TRUE	FALSE	FALSE
1700021F05Rik	MGLibA_00390	3826	145	4.71217	19.0918	TRUE	FALSE	FALSE
1700021F05Rik	MGLibA_00391	125	86	0.534336	13.4202	TRUE	FALSE	FALSE
1700021F05Rik	MGLibA_00392	0	51	-5.70044	5.70044	TRUE	TRUE	TRUE
1700021F07Rik	MGLibA_00393	11	9	0.263034	6.90689	TRUE	FALSE	FALSE
1700021F07Rik	MGLibA_00394	355	276	0.361991	16.5895	TRUE	FALSE	FALSE
1700021F07Rik	MGLibA_00395	54	142	-1.37851	12.9412	TRUE	FALSE	FALSE
1700021K19Rik	MGLibA_00396	0	64	-6.02237	6.02237	TRUE	TRUE	TRUE
1700021K19Rik	MGLibA_00397	0	87	-6.45943	6.45943	TRUE	TRUE	TRUE
1700021K19Rik	MGLibA_00398	0	15	-4	4	TRUE	TRUE	TRUE
1700022I11Rik	MGLibA_00399	43	176	-2.00817	12.927	TRUE	FALSE	FALSE
1700022I11Rik	MGLibA_00400	312	253	0.301334	16.2787	TRUE	FALSE	FALSE
1700022I11Rik	MGLibA_00401	0	13	-3.80735	3.80735	TRUE	TRUE	TRUE
1700022P22Rik	MGLibA_00402	39	253	-2.66676	13.3106	TRUE	TRUE	FALSE
1700022P22Rik	MGLibA_00403	385	131	1.54806	15.6369	TRUE	FALSE	FALSE
1700022P22Rik	MGLibA_00404	50	121	-1.25831	12.6032	TRUE	FALSE	FALSE
1700023E05Rik	MGLibA_00405	16	153	-3.17932	11.3542	TRUE	TRUE	FALSE
1700023E05Rik	MGLibA_00406	3	212	-5.73471	9.73471	TRUE	TRUE	TRUE
1700023E05Rik	MGLibA_00407	10	142	-3.70044	10.6193	TRUE	TRUE	TRUE
1700023F06Rik	MGLibA_00408	1	73	-5.20945	7.20945	TRUE	TRUE	TRUE
1700023F06Rik	MGLibA_00409	0	39	-5.32193	5.32193	TRUE	TRUE	TRUE
1700023F06Rik	MGLibA_00410	0	97	-6.61471	6.61471	TRUE	TRUE	TRUE
1700024G13Rik	MGLibA_00411	10	28	-1.39855	8.31741	TRUE	FALSE	FALSE
1700024G13Rik	MGLibA_00413	4	210	-5.39917	10.043	TRUE	TRUE	TRUE
1700024P04Rik	MGLibA_00414	0	53	-5.75489	5.75489	TRUE	TRUE	TRUE
1700024P04Rik	MGLibA_00415	64	204	-1.65711	13.7018	TRUE	FALSE	FALSE
1700024P04Rik	MGLibA_00416	0	14	-3.90689	3.90689	TRUE	TRUE	TRUE
1700024P16Rik	MGLibA_00417	5	83	-3.80735	8.97728	TRUE	TRUE	TRUE
1700024P16Rik	MGLibA_00418	6	224	-5.00643	10.6211	TRUE	TRUE	TRUE
1700024P16Rik	MGLibA_00419	2	108	-5.18322	8.35315	TRUE	TRUE	TRUE
1700025F22Rik	MGLibA_00420	0	104	-6.71425	6.71425	TRUE	TRUE	TRUE
1700025F22Rik	MGLibA_00421	144	333	-1.2038	15.5636	TRUE	FALSE	FALSE
1700025F22Rik	MGLibA_00422	163	80	1.0177	13.6974	TRUE	FALSE	FALSE
1700025G04Rik	MGLibA_00423	27	128	-2.20387	11.8186	TRUE	FALSE	FALSE
1700025G04Rik	MGLibA_00424	14	85	-2.51937	10.3332	TRUE	TRUE	FALSE
1700025G04Rik	MGLibA_00425	39	169	-2.08746	12.7313	TRUE	FALSE	FALSE
1700026D08Rik	MGLibA_00426	0	34	-5.12928	5.12928	TRUE	TRUE	TRUE
1700026D08Rik	MGLibA_00427	10	139	-3.66985	10.5887	TRUE	TRUE	TRUE
1700026D08Rik	MGLibA_00428	391	117	1.73207	15.4974	TRUE	FALSE	FALSE
1700026L06Rik	MGLibA_00429	1	94	-5.56986	7.56986	TRUE	TRUE	TRUE
1700026L06Rik	MGLibA_00430	0	11	-3.58496	3.58496	TRUE	TRUE	TRUE
1700026L06Rik	MGLibA_00431	43	90	-1.04836	11.9672	TRUE	FALSE	FALSE
1700028K03Rik	MGLibA_00432	27	6	2	7.61471	TRUE	FALSE	FALSE
1700028K03Rik	MGLibA_00433	278	209	0.409876	15.8384	TRUE	FALSE	FALSE
1700028K03Rik	MGLibA_00434	136	110	0.303616	13.8924	TRUE	FALSE	FALSE
1700028P14Rik	MGLibA_00435	40	55	-0.449803	11.1649	TRUE	FALSE	FALSE
1700028P14Rik	MGLibA_00436	165	119	0.468149	14.2819	TRUE	FALSE	FALSE
1700028P14Rik	MGLibA_00437	0	36	-5.20945	5.20945	TRUE	TRUE	TRUE
1700029F12Rik	MGLibA_00438	138	60	1.1882	13.0497	TRUE	FALSE	FALSE
1700029F12Rik	MGLibA_00439	571	162	1.81114	16.5086	TRUE	FALSE	FALSE
1700029F12Rik	MGLibA_00440	0	15	-4	4	TRUE	TRUE	TRUE
1700029H14Rik	MGLibA_00441	1024	158	2.68853	17.3143	TRUE	FALSE	FALSE
1700029H14Rik	MGLibA_00442	90	49	0.863938	12.1517	TRUE	FALSE	FALSE
1700029H14Rik	MGLibA_00443	3	97	-4.61471	8.61471	TRUE	TRUE	TRUE
1700029I15Rik	MGLibA_00444	0	80	-6.33985	6.33985	TRUE	TRUE	TRUE
1700029I15Rik	MGLibA_00445	625	494	0.338734	18.2413	TRUE	FALSE	FALSE
1700029I15Rik	MGLibA_00446	10	94	-3.11042	10.0293	TRUE	TRUE	FALSE
1700029J07Rik	MGLibA_00447	167	121	0.46158	14.3231	TRUE	FALSE	FALSE
1700029J07Rik	MGLibA_00448	6	31	-2.19265	7.80735	TRUE	FALSE	FALSE
1700029J07Rik	MGLibA_00449	82	24	1.73118	11.0189	TRUE	FALSE	FALSE
1700029P11Rik	MGLibA_00450	33	37	-0.160465	10.3354	TRUE	FALSE	FALSE
1700029P11Rik	MGLibA_00451	27	240	-3.10553	12.7202	TRUE	TRUE	FALSE
1700029P11Rik	MGLibA_00452	1	67	-5.08746	7.08746	TRUE	TRUE	TRUE
1700030F18Rik	MGLibA_00453	1	188	-6.56224	8.56224	TRUE	TRUE	TRUE
1700030F18Rik	MGLibA_00454	0	123	-6.9542	6.9542	TRUE	TRUE	TRUE
1700030F18Rik	MGLibA_00455	0	107	-6.75489	6.75489	TRUE	TRUE	TRUE
1700030J22Rik	MGLibA_00456	9	74	-2.90689	9.55075	TRUE	TRUE	FALSE
1700030J22Rik	MGLibA_00457	1	20	-3.39232	5.39232	TRUE	TRUE	TRUE
1700030J22Rik	MGLibA_00458	0	91	-6.52356	6.52356	TRUE	TRUE	TRUE
1700030K09Rik	MGLibA_00459	28	110	-1.93643	11.6524	TRUE	FALSE	FALSE
1700030K09Rik	MGLibA_00460	228	185	0.300045	15.3784	TRUE	FALSE	FALSE
1700030K09Rik	MGLibA_00461	33	204	-2.59202	12.7669	TRUE	TRUE	FALSE
1700031F05Rik	MGLibA_00462	4	99	-4.32193	8.96578	TRUE	TRUE	TRUE
1700031F05Rik	MGLibA_00463	0	10	-3.45943	3.45943	FALSE	TRUE	TRUE
1700031F05Rik	MGLibA_00464	263	139	0.915111	15.1737	TRUE	FALSE	FALSE
1700034E13Rik	MGLibA_00465	0	3	-2	2	FALSE	FALSE	FALSE
1700034E13Rik	MGLibA_00466	217	55	1.96083	13.5755	TRUE	FALSE	FALSE
1700034E13Rik	MGLibA_00467	54	252	-2.20163	13.7644	TRUE	FALSE	FALSE
1700034F02Rik	MGLibA_00468	18	121	-2.68281	11.1787	TRUE	TRUE	FALSE
1700034F02Rik	MGLibA_00469	0	45	-5.52356	5.52356	TRUE	TRUE	TRUE
1700034F02Rik	MGLibA_00470	1	176	-6.46761	8.46761	TRUE	TRUE	TRUE
1700034J05Rik	MGLibA_00471	74	82	-0.146221	12.6039	TRUE	FALSE	FALSE
1700034J05Rik	MGLibA_00472	5	71	-3.58496	8.75489	TRUE	TRUE	TRUE
1700034J05Rik	MGLibA_00473	242	253	-0.0638722	15.9135	TRUE	FALSE	FALSE
1700034O15Rik	MGLibA_00474	15	104	-2.71425	10.7142	TRUE	TRUE	FALSE
1700034O15Rik	MGLibA_00475	2	243	-6.34577	9.5157	TRUE	TRUE	TRUE
1700034O15Rik	MGLibA_00476	177	150	0.237329	14.7141	TRUE	FALSE	FALSE
1700037C18Rik	MGLibA_00477	1122	679	0.723751	19.5425	TRUE	FALSE	FALSE
1700037C18Rik	MGLibA_00478	12	264	-4.34941	11.7503	TRUE	TRUE	TRUE
1700037C18Rik	MGLibA_00479	28	81	-1.49957	11.2155	TRUE	FALSE	FALSE
1700037H04Rik	MGLibA_00480	398	315	0.336464	16.944	TRUE	FALSE	FALSE
1700037H04Rik	MGLibA_00481	17	130	-2.8635	11.2033	TRUE	TRUE	FALSE
1700037H04Rik	MGLibA_00482	147	111	0.402098	14.0168	TRUE	FALSE	FALSE
1700039E15Rik	MGLibA_00483	200	317	-0.661831	15.9639	TRUE	FALSE	FALSE
1700039E15Rik	MGLibA_00484	0	6	-2.80735	2.80735	FALSE	TRUE	FALSE
1700039E15Rik	MGLibA_00485	178	199	-0.16004	15.1277	TRUE	FALSE	FALSE
1700040L02Rik	MGLibA_00486	424	404	0.0695409	17.3931	TRUE	FALSE	FALSE
1700040L02Rik	MGLibA_00487	100	264	-1.39164	14.7081	TRUE	FALSE	FALSE
1700040L02Rik	MGLibA_00488	220	115	0.929922	14.6459	TRUE	FALSE	FALSE
1700042B14Rik	MGLibA_00489	1	9	-2.32193	4.32193	FALSE	FALSE	FALSE
1700042B14Rik	MGLibA_00490	0	15	-4	4	TRUE	TRUE	TRUE
1700042B14Rik	MGLibA_00491	42	141	-1.72348	12.576	TRUE	FALSE	FALSE
1700042G07Rik	MGLibA_00492	0	11	-3.58496	3.58496	TRUE	TRUE	TRUE
1700042G07Rik	MGLibA_00493	64	62	0.0450879	11.9996	TRUE	FALSE	FALSE
1700042G07Rik	MGLibA_00494	140	172	-0.295077	14.5742	TRUE	FALSE	FALSE
1700047I17Rik2	MGLibA_00495	421	212	0.98639	16.4558	TRUE	FALSE	FALSE
1700047I17Rik2	MGLibA_00496	157	75	1.05585	13.5517	TRUE	FALSE	FALSE
1700047I17Rik2	MGLibA_00497	64	120	-0.896495	12.9412	TRUE	FALSE	FALSE
1700049G17Rik	MGLibA_00498	17	82	-2.20511	10.545	TRUE	FALSE	FALSE
1700049G17Rik	MGLibA_00499	543	401	0.436411	17.7385	TRUE	FALSE	FALSE
1700049G17Rik	MGLibA_00500	1	82	-5.37504	7.37504	TRUE	TRUE	TRUE
1700052N19Rik	MGLibA_00501	195	272	-0.478047	15.7075	TRUE	FALSE	FALSE
1700052N19Rik	MGLibA_00502	0	52	-5.72792	5.72792	TRUE	TRUE	TRUE
1700052N19Rik	MGLibA_00503	0	26	-4.75489	4.75489	TRUE	TRUE	TRUE
1700054O13Rik	MGLibA_00504	45	51	-0.176878	11.224	TRUE	FALSE	FALSE
1700054O13Rik	MGLibA_00505	0	127	-7	7	TRUE	TRUE	TRUE
1700054O13Rik	MGLibA_00506	144	286	-0.984998	15.3448	TRUE	FALSE	FALSE
1700055N04Rik	MGLibA_00507	203	335	-0.719892	16.0647	TRUE	FALSE	FALSE
1700055N04Rik	MGLibA_00508	0	84	-6.40939	6.40939	TRUE	TRUE	TRUE
1700055N04Rik	MGLibA_00509	8	42	-2.25634	8.59619	TRUE	FALSE	FALSE
1700056E22Rik	MGLibA_00510	652	56	3.51805	15.1838	TRUE	FALSE	FALSE
1700056E22Rik	MGLibA_00511	0	3	-2	2	FALSE	FALSE	FALSE
1700056E22Rik	MGLibA_00512	56	124	-1.13289	12.7987	TRUE	FALSE	FALSE
1700057G04Rik	MGLibA_00513	41	91	-1.13124	11.9159	TRUE	FALSE	FALSE
1700057G04Rik	MGLibA_00514	392	407	-0.0540398	17.2908	TRUE	FALSE	FALSE
1700057G04Rik	MGLibA_00515	11	163	-3.77259	10.9425	TRUE	TRUE	TRUE
1700061G19Rik	MGLibA_00516	0	113	-6.83289	6.83289	TRUE	TRUE	TRUE
1700061G19Rik	MGLibA_00517	0	13	-3.80735	3.80735	TRUE	TRUE	TRUE
1700061G19Rik	MGLibA_00518	57	133	-1.20811	12.9241	TRUE	FALSE	FALSE
1700065D16Rik	MGLibA_00519	134	80	0.736966	13.4167	TRUE	FALSE	FALSE
1700065D16Rik	MGLibA_00520	66	173	-1.37685	13.509	TRUE	FALSE	FALSE
1700065D16Rik	MGLibA_00521	438	177	1.30234	16.2538	TRUE	FALSE	FALSE
1700065I17Rik	MGLibA_00522	326	196	0.731095	15.9752	TRUE	FALSE	FALSE
1700065I17Rik	MGLibA_00523	31	22	0.476438	9.52356	TRUE	FALSE	FALSE
1700065I17Rik	MGLibA_00524	54	165	-1.59368	13.1564	TRUE	FALSE	FALSE
1700066B19Rik	MGLibA_00525	20	34	-0.736966	9.5216	TRUE	FALSE	FALSE
1700066B19Rik	MGLibA_00526	24	39	-0.678072	9.96578	TRUE	FALSE	FALSE
1700066B19Rik	MGLibA_00527	171	250	-0.545279	15.3978	TRUE	FALSE	FALSE
1700066M21Rik	MGLibA_00528	926	383	1.27146	18.4414	TRUE	FALSE	FALSE
1700066M21Rik	MGLibA_00529	186	144	0.366985	14.7268	TRUE	FALSE	FALSE
1700066M21Rik	MGLibA_00530	0	41	-5.39232	5.39232	TRUE	TRUE	TRUE
1700067K01Rik	MGLibA_00531	1	47	-4.58496	6.58496	TRUE	TRUE	TRUE
1700067K01Rik	MGLibA_00532	353	176	1	15.9352	TRUE	FALSE	FALSE
1700067K01Rik	MGLibA_00533	1	142	-6.15987	8.15987	TRUE	TRUE	TRUE
1700067P10Rik	MGLibA_00534	0	137	-7.10852	7.10852	TRUE	TRUE	TRUE
1700067P10Rik	MGLibA_00535	0	60	-5.93074	5.93074	TRUE	TRUE	TRUE
1700067P10Rik	MGLibA_00536	50	192	-1.92003	13.2649	TRUE	FALSE	FALSE
1700071K01Rik	MGLibA_00537	500	184	1.43729	16.5	TRUE	FALSE	FALSE
1700071K01Rik	MGLibA_00538	121	64	0.90837	12.9531	TRUE	FALSE	FALSE
1700071K01Rik	MGLibA_00539	122	94	0.372659	13.5124	TRUE	FALSE	FALSE
1700074P13Rik	MGLibA_00540	0	15	-4	4	TRUE	TRUE	TRUE
1700074P13Rik	MGLibA_00541	0	46	-5.55459	5.55459	TRUE	TRUE	TRUE
1700074P13Rik	MGLibA_00542	132	328	-1.30666	15.4172	TRUE	FALSE	FALSE
1700080E11Rik	MGLibA_00543	108	233	-1.10218	14.6385	TRUE	FALSE	FALSE
1700080E11Rik	MGLibA_00544	0	28	-4.85798	4.85798	TRUE	TRUE	TRUE
1700080E11Rik	MGLibA_00545	15	236	-3.88874	11.8887	TRUE	TRUE	TRUE
1700080O16Rik	MGLibA_00546	0	69	-6.12928	6.12928	TRUE	TRUE	TRUE
1700080O16Rik	MGLibA_00547	2673	88	4.90905	17.8605	TRUE	FALSE	FALSE
1700080O16Rik	MGLibA_00548	0	159	-7.32193	7.32193	TRUE	TRUE	TRUE
1700084C01Rik	MGLibA_00549	88	206	-1.21775	14.1692	TRUE	FALSE	FALSE
1700084C01Rik	MGLibA_00551	193	133	0.533824	14.666	TRUE	FALSE	FALSE
1700088E04Rik	MGLibA_00552	496	257	0.945875	16.9683	TRUE	FALSE	FALSE
1700088E04Rik	MGLibA_00553	1	86	-5.44294	7.44294	TRUE	TRUE	TRUE
1700088E04Rik	MGLibA_00554	0	52	-5.72792	5.72792	TRUE	TRUE	TRUE
1700092M07Rik	MGLibA_00555	20	175	-3.06711	11.8517	TRUE	TRUE	FALSE
1700092M07Rik	MGLibA_00556	16	167	-3.30485	11.4798	TRUE	TRUE	FALSE
1700092M07Rik	MGLibA_00557	1	80	-5.33985	7.33985	TRUE	TRUE	TRUE
1700093K21Rik	MGLibA_00558	0	2	-1.58496	1.58496	FALSE	FALSE	FALSE
1700093K21Rik	MGLibA_00559	266	141	0.910949	15.2104	TRUE	FALSE	FALSE
1700093K21Rik	MGLibA_00560	1	49	-4.64386	6.64386	TRUE	TRUE	TRUE
1700094D03Rik	MGLibA_00561	215	127	0.754888	14.7549	TRUE	FALSE	FALSE
1700094D03Rik	MGLibA_00562	0	125	-6.97728	6.97728	TRUE	TRUE	TRUE
1700094D03Rik	MGLibA_00563	0	116	-6.87036	6.87036	TRUE	TRUE	TRUE
1700101E01Rik	MGLibA_00564	44	202	-2.17348	13.1572	TRUE	FALSE	FALSE
1700101E01Rik	MGLibA_00565	876	137	2.66791	16.885	TRUE	FALSE	FALSE
1700101E01Rik	MGLibA_00566	0	16	-4.08746	4.08746	TRUE	TRUE	TRUE
1700102P08Rik	MGLibA_00567	1	74	-5.22882	7.22882	TRUE	TRUE	TRUE
1700102P08Rik	MGLibA_00568	1	59	-4.90689	6.90689	TRUE	TRUE	TRUE
1700102P08Rik	MGLibA_00569	0	33	-5.08746	5.08746	TRUE	TRUE	TRUE
1700106J16Rik	MGLibA_00570	1	155	-6.2854	8.2854	TRUE	TRUE	TRUE
1700106J16Rik	MGLibA_00571	88	285	-1.68414	14.6356	TRUE	FALSE	FALSE
1700106J16Rik	MGLibA_00572	41	368	-3.13516	13.9198	TRUE	TRUE	FALSE
1700109H08Rik	MGLibA_00573	245	331	-0.432525	16.3176	TRUE	FALSE	FALSE
1700109H08Rik	MGLibA_00574	940	275	1.76953	17.9866	TRUE	FALSE	FALSE
1700109H08Rik	MGLibA_00575	278	280	-0.010305	16.2585	TRUE	FALSE	FALSE
1700110M21Rik	MGLibA_00576	297	116	1.3488	15.0895	TRUE	FALSE	FALSE
1700110M21Rik	MGLibA_00577	111	352	-1.65617	15.2709	TRUE	FALSE	FALSE
1700110M21Rik	MGLibA_00578	1	135	-6.08746	8.08746	TRUE	TRUE	TRUE
1700112E06Rik	MGLibA_00579	438	343	0.351812	17.2043	TRUE	FALSE	FALSE
1700112E06Rik	MGLibA_00580	1	66	-5.06609	7.06609	TRUE	TRUE	TRUE
1700112E06Rik	MGLibA_00581	51	109	-1.08092	12.4818	TRUE	FALSE	FALSE
1700113H08Rik	MGLibA_00582	21	164	-2.90689	11.8258	TRUE	TRUE	FALSE
1700113H08Rik	MGLibA_00583	330	324	0.0263915	16.715	TRUE	FALSE	FALSE
1700113H08Rik	MGLibA_00584	258	255	0.0168083	16.0168	TRUE	FALSE	FALSE
1700122O11Rik	MGLibA_00585	264	107	1.29496	14.8047	TRUE	FALSE	FALSE
1700122O11Rik	MGLibA_00586	87	130	-0.573991	13.4929	TRUE	FALSE	FALSE
1700122O11Rik	MGLibA_00587	1046	321	1.70113	18.363	TRUE	FALSE	FALSE
1700123I01Rik	MGLibA_00588	0	27	-4.80735	4.80735	TRUE	TRUE	TRUE
1700123I01Rik	MGLibA_00589	7	171	-4.42626	10.4263	TRUE	TRUE	TRUE
1700123I01Rik	MGLibA_00590	155	216	-0.476149	15.047	TRUE	FALSE	FALSE
1700123K08Rik	MGLibA_00591	4	175	-5.1375	9.78136	TRUE	TRUE	TRUE
1700123K08Rik	MGLibA_00592	209	203	0.0418202	15.3867	TRUE	FALSE	FALSE
1700123K08Rik	MGLibA_00593	374	348	0.103664	16.9978	TRUE	FALSE	FALSE
1700123O20Rik	MGLibA_00594	53	84	-0.654503	12.1643	TRUE	FALSE	FALSE
1700123O20Rik	MGLibA_00595	1	59	-4.90689	6.90689	TRUE	TRUE	TRUE
1700123O20Rik	MGLibA_00596	82	134	-0.701776	13.4519	TRUE	FALSE	FALSE
1700125H20Rik	MGLibA_00597	28	270	-3.22417	12.9401	TRUE	TRUE	FALSE
1700125H20Rik	MGLibA_00598	364	134	1.43494	15.5886	TRUE	FALSE	FALSE
1700125H20Rik	MGLibA_00599	61	224	-1.85958	13.768	TRUE	FALSE	FALSE
1700129C05Rik	MGLibA_00600	699	168	2.05033	16.8521	TRUE	FALSE	FALSE
1700129C05Rik	MGLibA_00601	45	164	-1.84276	12.8899	TRUE	FALSE	FALSE
1700129C05Rik	MGLibA_00602	0	22	-4.52356	4.52356	TRUE	TRUE	TRUE
1810009A15Rik	MGLibA_00603	16	161	-3.25239	11.4273	TRUE	TRUE	FALSE
1810009A15Rik	MGLibA_00604	1	69	-5.12928	7.12928	TRUE	TRUE	TRUE
1810009A15Rik	MGLibA_00605	0	13	-3.80735	3.80735	TRUE	TRUE	TRUE
1810009J06Rik	MGLibA_00606	0	198	-7.63662	7.63662	TRUE	TRUE	TRUE
1810009J06Rik	MGLibA_00607	7	223	-4.80735	10.8074	TRUE	TRUE	TRUE
1810009J06Rik	MGLibA_00608	245	205	0.256014	15.629	TRUE	FALSE	FALSE
1810010H24Rik	MGLibA_00609	48	49	-0.0291463	11.2586	TRUE	FALSE	FALSE
1810010H24Rik	MGLibA_00610	539	149	1.848	16.3056	TRUE	FALSE	FALSE
1810010H24Rik	MGLibA_00611	56	158	-1.47999	13.1458	TRUE	FALSE	FALSE
1810011H11Rik	MGLibA_00612	89	237	-1.40296	14.3867	TRUE	FALSE	FALSE
1810011H11Rik	MGLibA_00613	140	337	-1.26133	15.5404	TRUE	FALSE	FALSE
1810011H11Rik	MGLibA_00614	64	140	-1.11718	13.1619	TRUE	FALSE	FALSE
1810011O10Rik	MGLibA_00615	357	60	2.55308	14.4146	TRUE	FALSE	FALSE
1810011O10Rik	MGLibA_00616	107	223	-1.05247	14.5622	TRUE	FALSE	FALSE
1810011O10Rik	MGLibA_00617	33	123	-1.86673	12.0417	TRUE	FALSE	FALSE
1810013L24Rik	MGLibA_00618	28	194	-2.74935	12.4653	TRUE	TRUE	FALSE
1810013L24Rik	MGLibA_00619	0	26	-4.75489	4.75489	TRUE	TRUE	TRUE
1810013L24Rik	MGLibA_00620	1	13	-2.80735	4.80735	TRUE	TRUE	FALSE
1810019J16Rik	MGLibA_00621	34	78	-1.1745	11.4331	TRUE	FALSE	FALSE
1810019J16Rik	MGLibA_00622	20	94	-2.17754	10.9622	TRUE	FALSE	FALSE
1810019J16Rik	MGLibA_00623	1	118	-5.89482	7.89482	TRUE	TRUE	TRUE
1810022K09Rik	MGLibA_00624	1	118	-5.89482	7.89482	TRUE	TRUE	TRUE
1810022K09Rik	MGLibA_00625	16	147	-3.12199	11.2969	TRUE	TRUE	FALSE
1810022K09Rik	MGLibA_00626	0	14	-3.90689	3.90689	TRUE	TRUE	TRUE
1810024B03Rik	MGLibA_00627	34	133	-1.93681	12.1954	TRUE	FALSE	FALSE
1810024B03Rik	MGLibA_00628	0	37	-5.24793	5.24793	TRUE	TRUE	TRUE
1810024B03Rik	MGLibA_00629	17	148	-3.04924	11.3891	TRUE	TRUE	FALSE
1810026J23Rik	MGLibA_00630	0	51	-5.70044	5.70044	TRUE	TRUE	TRUE
1810026J23Rik	MGLibA_00631	0	51	-5.70044	5.70044	TRUE	TRUE	TRUE
1810026J23Rik	MGLibA_00632	39	135	-1.76553	12.4094	TRUE	FALSE	FALSE
1810030O07Rik	MGLibA_00633	949	436	1.12029	18.6633	TRUE	FALSE	FALSE
1810030O07Rik	MGLibA_00634	26	47	-0.830075	10.3399	TRUE	FALSE	FALSE
1810030O07Rik	MGLibA_00635	3	59	-3.90689	7.90689	TRUE	TRUE	TRUE
1810033B17Rik	MGLibA_00636	8	160	-4.16099	10.5008	TRUE	TRUE	TRUE
1810033B17Rik	MGLibA_00637	41	126	-1.59637	12.381	TRUE	FALSE	FALSE
1810033B17Rik	MGLibA_00638	0	6	-2.80735	2.80735	FALSE	TRUE	FALSE
1810037I17Rik	MGLibA_00639	273	81	1.74048	14.4556	TRUE	FALSE	FALSE
1810037I17Rik	MGLibA_00640	1	6	-1.80735	3.80735	FALSE	FALSE	FALSE
1810037I17Rik	MGLibA_00641	38	302	-2.95777	13.5286	TRUE	TRUE	FALSE
1810041L15Rik	MGLibA_00642	21	165	-2.91561	11.8345	TRUE	TRUE	FALSE
1810041L15Rik	MGLibA_00643	3	136	-5.09803	9.09803	TRUE	TRUE	TRUE
1810041L15Rik	MGLibA_00644	0	32	-5.04439	5.04439	TRUE	TRUE	TRUE
1810043G02Rik	MGLibA_00645	21	43	-1	9.91886	TRUE	FALSE	FALSE
1810043G02Rik	MGLibA_00646	3	109	-4.78136	8.78136	TRUE	TRUE	TRUE
1810043G02Rik	MGLibA_00647	86	186	-1.10395	13.9898	TRUE	FALSE	FALSE
1810043H04Rik	MGLibA_00648	101	53	0.917538	12.4273	TRUE	FALSE	FALSE
1810043H04Rik	MGLibA_00649	1	88	-5.47573	7.47573	TRUE	TRUE	TRUE
1810043H04Rik	MGLibA_00650	152	120	0.338525	14.1763	TRUE	FALSE	FALSE
1810046K07Rik	MGLibA_00651	67	115	-0.770518	12.9454	TRUE	FALSE	FALSE
1810046K07Rik	MGLibA_00652	2318	310	2.89852	19.4601	TRUE	FALSE	FALSE
1810046K07Rik	MGLibA_00653	191	370	-0.950313	16.1202	TRUE	FALSE	FALSE
1810055G02Rik	MGLibA_00654	333	228	0.544501	16.2229	TRUE	FALSE	FALSE
1810055G02Rik	MGLibA_00655	0	113	-6.83289	6.83289	TRUE	TRUE	TRUE
1810055G02Rik	MGLibA_00656	1	60	-4.93074	6.93074	TRUE	TRUE	TRUE
1810062G17Rik	MGLibA_00657	552	342	0.689071	17.5332	TRUE	FALSE	FALSE
1810062G17Rik	MGLibA_00658	450	377	0.254741	17.3792	TRUE	FALSE	FALSE
1810062G17Rik	MGLibA_00659	9	287	-4.848	11.4919	TRUE	TRUE	TRUE
1810065E05Rik	MGLibA_00660	98	101	-0.0430687	13.3018	TRUE	FALSE	FALSE
1810065E05Rik	MGLibA_00661	378	512	-0.436761	17.5689	TRUE	FALSE	FALSE
1810065E05Rik	MGLibA_00662	27	85	-1.61891	11.2336	TRUE	FALSE	FALSE
Marc2	MGLibA_00663	10	73	-2.75002	9.66888	TRUE	TRUE	FALSE
Marc2	MGLibA_00664	300	252	0.250626	16.2166	TRUE	FALSE	FALSE
Marc2	MGLibA_00665	0	74	-6.22882	6.22882	TRUE	TRUE	TRUE
37500	MGLibA_00666	0	20	-4.39232	4.39232	TRUE	TRUE	TRUE
37500	MGLibA_00667	9	106	-3.41954	10.0634	TRUE	TRUE	TRUE
37500	MGLibA_00668	491	84	2.53312	15.3519	TRUE	FALSE	FALSE
2010001E11Rik	MGLibA_00669	304	227	0.419775	16.0856	TRUE	FALSE	FALSE
2010001E11Rik	MGLibA_00670	49	275	-2.46467	13.7524	TRUE	TRUE	FALSE
2010001E11Rik	MGLibA_00671	14	123	-3.04731	10.8611	TRUE	TRUE	FALSE
2010002M12Rik	MGLibA_00672	168	691	-2.03375	16.8355	TRUE	FALSE	FALSE
2010002M12Rik	MGLibA_00673	215	461	-1.09686	16.6066	TRUE	FALSE	FALSE
2010002M12Rik	MGLibA_00674	123	211	-0.773724	14.6821	TRUE	FALSE	FALSE
2010003K11Rik	MGLibA_00675	1667	162	3.35518	18.0526	TRUE	FALSE	FALSE
2010003K11Rik	MGLibA_00676	0	7	-3	3	FALSE	TRUE	FALSE
2010003K11Rik	MGLibA_00677	75	142	-0.911944	13.4078	TRUE	FALSE	FALSE
2010005H15Rik	MGLibA_00678	392	156	1.32376	15.913	TRUE	FALSE	FALSE
2010005H15Rik	MGLibA_00679	0	22	-4.52356	4.52356	TRUE	TRUE	TRUE
2010005H15Rik	MGLibA_00680	78	315	-2	14.6076	TRUE	FALSE	FALSE
2010012O05Rik	MGLibA_00681	161	140	0.200299	14.4794	TRUE	FALSE	FALSE
2010012O05Rik	MGLibA_00682	2	165	-5.79008	8.96	TRUE	TRUE	TRUE
2010012O05Rik	MGLibA_00683	7	99	-3.64386	9.64386	TRUE	TRUE	TRUE
2010015L04Rik	MGLibA_00684	0	52	-5.72792	5.72792	TRUE	TRUE	TRUE
2010015L04Rik	MGLibA_00685	0	28	-4.85798	4.85798	TRUE	TRUE	TRUE
2010015L04Rik	MGLibA_00686	34	116	-1.74108	11.9996	TRUE	FALSE	FALSE
2010106E10Rik	MGLibA_00687	611	310	0.976617	17.5382	TRUE	FALSE	FALSE
2010106E10Rik	MGLibA_00688	0	69	-6.12928	6.12928	TRUE	TRUE	TRUE
2010106E10Rik	MGLibA_00689	684	257	1.40873	17.4312	TRUE	FALSE	FALSE
2010107E04Rik	MGLibA_00690	0	65	-6.04439	6.04439	TRUE	TRUE	TRUE
2010107E04Rik	MGLibA_00691	0	77	-6.2854	6.2854	TRUE	TRUE	TRUE
2010107E04Rik	MGLibA_00692	158	255	-0.687117	15.3129	TRUE	FALSE	FALSE
2010107G12Rik	MGLibA_00693	2	242	-6.33985	9.50978	TRUE	TRUE	TRUE
2010107G12Rik	MGLibA_00694	2	69	-4.54432	7.71425	TRUE	TRUE	TRUE
2010107G12Rik	MGLibA_00695	0	14	-3.90689	3.90689	TRUE	TRUE	TRUE
2010107G23Rik	MGLibA_00696	0	53	-5.75489	5.75489	TRUE	TRUE	TRUE
2010107G23Rik	MGLibA_00697	31	112	-1.82018	11.8202	TRUE	FALSE	FALSE
2010107G23Rik	MGLibA_00698	0	132	-7.05528	7.05528	TRUE	TRUE	TRUE
2010109A12Rik	MGLibA_00699	0	29	-4.90689	4.90689	TRUE	TRUE	TRUE
2010109A12Rik	MGLibA_00700	9	163	-4.03562	10.6795	TRUE	TRUE	TRUE
2010109A12Rik	MGLibA_00701	0	121	-6.93074	6.93074	TRUE	TRUE	TRUE
2010109I03Rik	MGLibA_00702	0	61	-5.9542	5.9542	TRUE	TRUE	TRUE
2010109I03Rik	MGLibA_00703	34	323	-3.21057	13.4691	TRUE	TRUE	FALSE
2010109I03Rik	MGLibA_00704	239	159	0.584963	15.2288	TRUE	FALSE	FALSE
2010111I01Rik	MGLibA_00705	123	234	-0.922321	14.8307	TRUE	FALSE	FALSE
2010111I01Rik	MGLibA_00706	1	58	-4.88264	6.88264	TRUE	TRUE	TRUE
2010111I01Rik	MGLibA_00707	0	26	-4.75489	4.75489	TRUE	TRUE	TRUE
2010300C02Rik	MGLibA_00708	35	283	-2.97982	13.3197	TRUE	TRUE	FALSE
2010300C02Rik	MGLibA_00709	243	208	0.223378	15.6381	TRUE	FALSE	FALSE
2010300C02Rik	MGLibA_00710	0	20	-4.39232	4.39232	TRUE	TRUE	TRUE
2010315B03Rik	MGLibA_00711	403	274	0.554924	16.7615	TRUE	FALSE	FALSE
2010315B03Rik	MGLibA_00712	103	144	-0.479469	13.8803	TRUE	FALSE	FALSE
2010315B03Rik	MGLibA_00713	245	351	-0.516917	16.4019	TRUE	FALSE	FALSE
2200002D01Rik	MGLibA_00714	49	71	-0.526069	11.8138	TRUE	FALSE	FALSE
2200002D01Rik	MGLibA_00715	55	91	-0.716207	12.3309	TRUE	FALSE	FALSE
2200002D01Rik	MGLibA_00716	196	171	0.195787	15.0483	TRUE	FALSE	FALSE
2200002J24Rik	MGLibA_00717	129	46	1.46778	12.577	TRUE	FALSE	FALSE
2200002J24Rik	MGLibA_00718	196	152	0.364664	14.8794	TRUE	FALSE	FALSE
2200002J24Rik	MGLibA_00719	57	283	-2.29177	14.0077	TRUE	FALSE	FALSE
2210010C04Rik	MGLibA_00720	0	35	-5.16993	5.16993	TRUE	TRUE	TRUE
2210010C04Rik	MGLibA_00721	6	81	-3.5502	9.16491	TRUE	TRUE	TRUE
2210010C04Rik	MGLibA_00722	3065	178	4.09833	19.066	TRUE	FALSE	FALSE
2210013O21Rik	MGLibA_00723	2	51	-4.11548	7.2854	TRUE	TRUE	TRUE
2210013O21Rik	MGLibA_00724	7	32	-2.04439	8.04439	TRUE	FALSE	FALSE
2210013O21Rik	MGLibA_00725	0	110	-6.79442	6.79442	TRUE	TRUE	TRUE
2210016F16Rik	MGLibA_00726	45	195	-2.09115	13.1383	TRUE	FALSE	FALSE
2210016F16Rik	MGLibA_00727	1	142	-6.15987	8.15987	TRUE	TRUE	TRUE
2210016F16Rik	MGLibA_00728	10	185	-4.07973	10.9986	TRUE	TRUE	TRUE
2210016L21Rik	MGLibA_00729	0	12	-3.70044	3.70044	TRUE	TRUE	TRUE
2210016L21Rik	MGLibA_00730	33	210	-2.63364	12.8086	TRUE	TRUE	FALSE
2210016L21Rik	MGLibA_00731	24	70	-1.50589	10.7936	TRUE	FALSE	FALSE
2210018M11Rik	MGLibA_00732	0	131	-7.04439	7.04439	TRUE	TRUE	TRUE
2210018M11Rik	MGLibA_00733	10	312	-4.83059	11.7495	TRUE	TRUE	TRUE
2210018M11Rik	MGLibA_00734	76	177	-1.20895	13.7425	TRUE	FALSE	FALSE
2210404O07Rik	MGLibA_00735	0	20	-4.39232	4.39232	TRUE	TRUE	TRUE
2210404O07Rik	MGLibA_00736	12	119	-3.20645	10.6073	TRUE	TRUE	FALSE
2210404O07Rik	MGLibA_00737	0	15	-4	4	TRUE	TRUE	TRUE
2210404O09Rik	MGLibA_00738	224	383	-0.771181	16.3987	TRUE	FALSE	FALSE
2210404O09Rik	MGLibA_00739	339	112	1.58921	15.2296	TRUE	FALSE	FALSE
2210404O09Rik	MGLibA_00740	125	92	0.438121	13.5164	TRUE	FALSE	FALSE
2210407C18Rik	MGLibA_00741	0	69	-6.12928	6.12928	TRUE	TRUE	TRUE
2210407C18Rik	MGLibA_00742	21	109	-2.32193	11.2408	TRUE	FALSE	FALSE
2210407C18Rik	MGLibA_00743	2	84	-4.82443	7.99435	TRUE	TRUE	TRUE
2210408I21Rik	MGLibA_00744	39	104	-1.39232	12.0362	TRUE	FALSE	FALSE
2210408I21Rik	MGLibA_00745	27	81	-1.5502	11.1649	TRUE	FALSE	FALSE
2210408I21Rik	MGLibA_00746	0	22	-4.52356	4.52356	TRUE	TRUE	TRUE
2300002M23Rik	MGLibA_00747	2	122	-5.35755	8.52748	TRUE	TRUE	TRUE
2300002M23Rik	MGLibA_00748	0	22	-4.52356	4.52356	TRUE	TRUE	TRUE
2300002M23Rik	MGLibA_00749	9	218	-4.45286	11.0967	TRUE	TRUE	TRUE
2300003K06Rik	MGLibA_00750	0	5	-2.58496	2.58496	FALSE	TRUE	FALSE
2300003K06Rik	MGLibA_00751	53	150	-1.48352	12.9933	TRUE	FALSE	FALSE
2300003K06Rik	MGLibA_00752	125	153	-0.289507	14.2441	TRUE	FALSE	FALSE
2300005B03Rik	MGLibA_00753	2	184	-5.94642	9.11634	TRUE	TRUE	TRUE
2300005B03Rik	MGLibA_00754	0	23	-4.58496	4.58496	TRUE	TRUE	TRUE
2300005B03Rik	MGLibA_00755	19	137	-2.7866	11.4305	TRUE	TRUE	FALSE
2300009A05Rik	MGLibA_00756	0	47	-5.58496	5.58496	TRUE	TRUE	TRUE
2300009A05Rik	MGLibA_00757	221	172	0.359788	15.229	TRUE	FALSE	FALSE
2300009A05Rik	MGLibA_00758	110	95	0.209453	13.3794	TRUE	FALSE	FALSE
2310002J15Rik	MGLibA_00759	8	27	-1.63743	7.97728	TRUE	FALSE	FALSE
2310002J15Rik	MGLibA_00760	281	175	0.68012	15.599	TRUE	FALSE	FALSE
2310002J15Rik	MGLibA_00761	4	141	-4.82782	9.47168	TRUE	TRUE	TRUE
2310002L09Rik	MGLibA_00762	0	24	-4.64386	4.64386	TRUE	TRUE	TRUE
2310002L09Rik	MGLibA_00763	0	126	-6.98868	6.98868	TRUE	TRUE	TRUE
2310002L09Rik	MGLibA_00764	143	235	-0.712718	15.0526	TRUE	FALSE	FALSE
2310003H01Rik	MGLibA_00765	0	94	-6.56986	6.56986	TRUE	TRUE	TRUE
2310003H01Rik	MGLibA_00766	14	225	-3.91329	11.7271	TRUE	TRUE	TRUE
2310003H01Rik	MGLibA_00767	0	18	-4.24793	4.24793	TRUE	TRUE	TRUE
2310005G13Rik	MGLibA_00768	57	212	-1.87673	13.5927	TRUE	FALSE	FALSE
2310005G13Rik	MGLibA_00769	1547	430	1.84465	19.3477	TRUE	FALSE	FALSE
2310005G13Rik	MGLibA_00770	454	157	1.52594	16.1335	TRUE	FALSE	FALSE
2310007B03Rik	MGLibA_00771	20	103	-2.30812	11.0928	TRUE	FALSE	FALSE
2310007B03Rik	MGLibA_00772	428	337	0.343954	17.1457	TRUE	FALSE	FALSE
2310007B03Rik	MGLibA_00773	96	38	1.31451	11.8853	TRUE	FALSE	FALSE
2310007L24Rik	MGLibA_00774	499	314	0.666576	17.265	TRUE	FALSE	FALSE
2310007L24Rik	MGLibA_00775	443	301	0.556011	17.0328	TRUE	FALSE	FALSE
2310007L24Rik	MGLibA_00776	104	157	-0.589535	14.018	TRUE	FALSE	FALSE
2310009B15Rik	MGLibA_00777	3	64	-4.02237	8.02237	TRUE	TRUE	TRUE
2310009B15Rik	MGLibA_00778	835	142	2.54749	16.8672	TRUE	FALSE	FALSE
2310009B15Rik	MGLibA_00779	1072	310	1.78666	18.3482	TRUE	FALSE	FALSE
2310011J03Rik	MGLibA_00780	86	340	-1.97068	14.8566	TRUE	FALSE	FALSE
2310011J03Rik	MGLibA_00781	35	150	-2.06848	12.4083	TRUE	FALSE	FALSE
2310011J03Rik	MGLibA_00782	197	282	-0.515302	15.774	TRUE	FALSE	FALSE
2310014L17Rik	MGLibA_00783	33	34	-0.0418202	10.2167	TRUE	FALSE	FALSE
2310014L17Rik	MGLibA_00784	0	134	-7.07682	7.07682	TRUE	TRUE	TRUE
2310014L17Rik	MGLibA_00785	36	166	-2.17425	12.5932	TRUE	FALSE	FALSE
2310022A10Rik	MGLibA_00786	1	28	-3.85798	5.85798	TRUE	TRUE	TRUE
2310022A10Rik	MGLibA_00787	0	12	-3.70044	3.70044	TRUE	TRUE	TRUE
2310022A10Rik	MGLibA_00788	113	161	-0.50696	14.1727	TRUE	FALSE	FALSE
2310022B05Rik	MGLibA_00789	0	113	-6.83289	6.83289	TRUE	TRUE	TRUE
2310022B05Rik	MGLibA_00790	12	155	-3.58496	10.9858	TRUE	TRUE	TRUE
2310022B05Rik	MGLibA_00791	102	38	1.4011	11.9719	TRUE	FALSE	FALSE
2310030G06Rik	MGLibA_00792	59	310	-2.37388	14.1877	TRUE	TRUE	FALSE
2310030G06Rik	MGLibA_00793	200	302	-0.592122	15.8942	TRUE	FALSE	FALSE
2310033P09Rik	MGLibA_00795	32	37	-0.203533	10.2923	TRUE	FALSE	FALSE
2310033P09Rik	MGLibA_00796	22	144	-2.65635	11.7035	TRUE	TRUE	FALSE
2310033P09Rik	MGLibA_00797	0	23	-4.58496	4.58496	TRUE	TRUE	TRUE
2310034C09Rik	MGLibA_00798	387	83	2.2076	14.9922	TRUE	FALSE	FALSE
2310034C09Rik	MGLibA_00799	11	88	-2.89077	10.0607	TRUE	TRUE	FALSE
2310034C09Rik	MGLibA_00800	290	211	0.456955	15.9128	TRUE	FALSE	FALSE
2310035C23Rik	MGLibA_00801	100	132	-0.397071	13.7135	TRUE	FALSE	FALSE
2310035C23Rik	MGLibA_00802	112	101	0.147754	13.4926	TRUE	FALSE	FALSE
2310035C23Rik	MGLibA_00803	7	134	-4.07682	10.0768	TRUE	TRUE	TRUE
2310036O22Rik	MGLibA_00804	0	43	-5.45943	5.45943	TRUE	TRUE	TRUE
2310036O22Rik	MGLibA_00805	4	112	-4.49825	9.14211	TRUE	TRUE	TRUE
2310036O22Rik	MGLibA_00806	0	7	-3	3	FALSE	TRUE	FALSE
2310039H08Rik	MGLibA_00807	63	131	-1.04439	13.0444	TRUE	FALSE	FALSE
2310039H08Rik	MGLibA_00808	8	142	-3.98995	10.3298	TRUE	TRUE	TRUE
2310039H08Rik	MGLibA_00809	0	7	-3	3	FALSE	TRUE	FALSE
2310042D19Rik	MGLibA_00810	17	122	-2.77259	11.1124	TRUE	TRUE	FALSE
2310042D19Rik	MGLibA_00811	70	189	-1.42011	13.7196	TRUE	FALSE	FALSE
2310042D19Rik	MGLibA_00812	84	352	-2.05413	14.8729	TRUE	FALSE	FALSE
2310042E22Rik	MGLibA_00813	1	114	-5.84549	7.84549	TRUE	TRUE	TRUE
2310042E22Rik	MGLibA_00814	11	83	-2.80735	9.97728	TRUE	TRUE	FALSE
2310042E22Rik	MGLibA_00815	2	35	-3.58496	6.75489	TRUE	TRUE	TRUE
2310044G17Rik	MGLibA_00816	0	167	-7.39232	7.39232	TRUE	TRUE	TRUE
2310044G17Rik	MGLibA_00817	3	29	-2.90689	6.90689	TRUE	TRUE	FALSE
2310044G17Rik	MGLibA_00818	29	154	-2.36923	12.183	TRUE	TRUE	FALSE
2310045N01Rik	MGLibA_00819	12	102	-2.98606	10.3869	TRUE	TRUE	FALSE
2310045N01Rik	MGLibA_00820	686	591	0.214713	18.6336	TRUE	FALSE	FALSE
2310045N01Rik	MGLibA_00821	1	212	-6.73471	8.73471	TRUE	TRUE	TRUE
2310047M10Rik	MGLibA_00822	0	118	-6.89482	6.89482	TRUE	TRUE	TRUE
2310047M10Rik	MGLibA_00823	18	170	-3.16993	11.6658	TRUE	TRUE	FALSE
2310047M10Rik	MGLibA_00824	57	310	-2.42279	14.1388	TRUE	TRUE	FALSE
2310050C09Rik	MGLibA_00825	0	23	-4.58496	4.58496	TRUE	TRUE	TRUE
2310050C09Rik	MGLibA_00826	4	148	-4.89724	9.5411	TRUE	TRUE	TRUE
2310050C09Rik	MGLibA_00827	23	92	-1.9542	11.1241	TRUE	FALSE	FALSE
2310057J18Rik	MGLibA_00828	143	116	0.29956	14.0403	TRUE	FALSE	FALSE
2310057J18Rik	MGLibA_00829	0	46	-5.55459	5.55459	TRUE	TRUE	TRUE
2310057M21Rik	MGLibA_00831	173	117	0.5603	14.3256	TRUE	FALSE	FALSE
2310057M21Rik	MGLibA_00832	44	21	1.03242	9.95128	TRUE	FALSE	FALSE
2310057M21Rik	MGLibA_00833	321	90	1.82312	14.8387	TRUE	FALSE	FALSE
2310057N15Rik	MGLibA_00834	20	41	-1	9.78463	TRUE	FALSE	FALSE
2310057N15Rik	MGLibA_00835	6	93	-3.74723	9.36194	TRUE	TRUE	TRUE
2310057N15Rik	MGLibA_00836	329	477	-0.534545	17.2672	TRUE	FALSE	FALSE
2310061I04Rik	MGLibA_00837	910	176	2.3637	17.2989	TRUE	FALSE	FALSE
2310061I04Rik	MGLibA_00838	0	31	-5	5	TRUE	TRUE	TRUE
2310061I04Rik	MGLibA_00839	0	33	-5.08746	5.08746	TRUE	TRUE	TRUE
2310061N02Rik	MGLibA_00840	0	3	-2	2	FALSE	FALSE	FALSE
2310061N02Rik	MGLibA_00841	117	345	-1.55199	15.3173	TRUE	FALSE	FALSE
2310061N02Rik	MGLibA_00842	253	473	-0.900059	16.8774	TRUE	FALSE	FALSE
2310067B10Rik	MGLibA_00843	164	81	1.00877	13.7239	TRUE	FALSE	FALSE
2310067B10Rik	MGLibA_00844	184	97	0.916672	14.1461	TRUE	FALSE	FALSE
2310067B10Rik	MGLibA_00845	25	217	-3.06774	12.4686	TRUE	TRUE	FALSE
2310079G19Rik	MGLibA_00846	30	279	-3.17509	13.0835	TRUE	TRUE	FALSE
2310079G19Rik	MGLibA_00847	260	300	-0.205714	16.2615	TRUE	FALSE	FALSE
2310079G19Rik	MGLibA_00848	405	248	0.705334	16.6253	TRUE	FALSE	FALSE
2410002F23Rik	MGLibA_00849	71	163	-1.18763	13.5275	TRUE	FALSE	FALSE
2410002F23Rik	MGLibA_00850	0	20	-4.39232	4.39232	TRUE	TRUE	TRUE
2410002F23Rik	MGLibA_00851	342	168	1.02119	15.8229	TRUE	FALSE	FALSE
2410004B18Rik	MGLibA_00852	42	127	-1.57374	12.4263	TRUE	FALSE	FALSE
2410004B18Rik	MGLibA_00853	113	185	-0.706269	14.372	TRUE	FALSE	FALSE
2410004B18Rik	MGLibA_00854	0	43	-5.45943	5.45943	TRUE	TRUE	TRUE
2410004P03Rik	MGLibA_00855	480	336	0.513288	17.3065	TRUE	FALSE	FALSE
2410004P03Rik	MGLibA_00856	0	25	-4.70044	4.70044	TRUE	TRUE	TRUE
2410004P03Rik	MGLibA_00857	452	123	1.86917	15.7776	TRUE	FALSE	FALSE
2410012M07Rik	MGLibA_00858	0	64	-6.02237	6.02237	TRUE	TRUE	TRUE
2410012M07Rik	MGLibA_00859	357	232	0.61963	16.348	TRUE	FALSE	FALSE
2410012M07Rik	MGLibA_00860	94	165	-0.805184	13.9449	TRUE	FALSE	FALSE
2410015M20Rik	MGLibA_00861	229	369	-0.685891	16.3769	TRUE	FALSE	FALSE
2410015M20Rik	MGLibA_00862	0	24	-4.64386	4.64386	TRUE	TRUE	TRUE
2410015M20Rik	MGLibA_00863	38	127	-1.7146	12.2854	TRUE	FALSE	FALSE
2410016O06Rik	MGLibA_00864	103	96	0.100527	13.3004	TRUE	FALSE	FALSE
2410016O06Rik	MGLibA_00865	76	205	-1.41971	13.9533	TRUE	FALSE	FALSE
2410016O06Rik	MGLibA_00866	133	293	-1.13358	15.2658	TRUE	FALSE	FALSE
2410018M08Rik	MGLibA_00867	147	100	0.551242	13.8677	TRUE	FALSE	FALSE
2410018M08Rik	MGLibA_00868	2	258	-6.43185	9.60177	TRUE	TRUE	TRUE
2410018M08Rik	MGLibA_00869	707	509	0.473252	18.462	TRUE	FALSE	FALSE
2410076I21Rik	MGLibA_00870	45	81	-0.83399	11.8811	TRUE	FALSE	FALSE
2410076I21Rik	MGLibA_00871	126	138	-0.130256	14.1076	TRUE	FALSE	FALSE
2410076I21Rik	MGLibA_00872	29	158	-2.40599	12.2198	TRUE	TRUE	FALSE
2410089E03Rik	MGLibA_00873	0	2	-1.58496	1.58496	FALSE	FALSE	FALSE
2410089E03Rik	MGLibA_00874	60	291	-2.25909	14.1206	TRUE	FALSE	FALSE
2410089E03Rik	MGLibA_00875	1	127	-6	8	TRUE	TRUE	TRUE
2410124H12Rik	MGLibA_00876	0	116	-6.87036	6.87036	TRUE	TRUE	TRUE
2410124H12Rik	MGLibA_00877	13	268	-4.26411	11.8788	TRUE	TRUE	TRUE
2410124H12Rik	MGLibA_00878	173	139	0.31366	14.5722	TRUE	FALSE	FALSE
2410127L17Rik	MGLibA_00879	4	159	-5	9.64386	TRUE	TRUE	TRUE
2410127L17Rik	MGLibA_00880	0	10	-3.45943	3.45943	FALSE	TRUE	TRUE
2410127L17Rik	MGLibA_00881	170	225	-0.402326	15.238	TRUE	FALSE	FALSE
2410131K14Rik	MGLibA_00882	123	181	-0.553598	14.462	TRUE	FALSE	FALSE
2410131K14Rik	MGLibA_00883	47	117	-1.29768	12.4676	TRUE	FALSE	FALSE
2410131K14Rik	MGLibA_00884	79	156	-0.972693	13.6165	TRUE	FALSE	FALSE
2410137M14Rik	MGLibA_00885	81	272	-1.73521	14.4503	TRUE	FALSE	FALSE
2410137M14Rik	MGLibA_00886	268	227	0.238572	15.9044	TRUE	FALSE	FALSE
2410137M14Rik	MGLibA_00887	2301	577	1.99375	20.3436	TRUE	FALSE	FALSE
2410141K09Rik	MGLibA_00888	459	114	2	15.691	TRUE	FALSE	FALSE
2410141K09Rik	MGLibA_00889	0	14	-3.90689	3.90689	TRUE	TRUE	TRUE
2410141K09Rik	MGLibA_00890	14	111	-2.90046	10.7142	TRUE	TRUE	FALSE
2510002D24Rik	MGLibA_00891	7	133	-4.06609	10.0661	TRUE	TRUE	TRUE
2510002D24Rik	MGLibA_00892	1463	426	1.77761	19.2538	TRUE	FALSE	FALSE
2510002D24Rik	MGLibA_00893	299	155	0.943416	15.5142	TRUE	FALSE	FALSE
2510003E04Rik	MGLibA_00894	0	87	-6.45943	6.45943	TRUE	TRUE	TRUE
2510003E04Rik	MGLibA_00895	176	93	0.913017	14.0222	TRUE	FALSE	FALSE
2510003E04Rik	MGLibA_00896	0	14	-3.90689	3.90689	TRUE	TRUE	TRUE
2510009E07Rik	MGLibA_00897	0	23	-4.58496	4.58496	TRUE	TRUE	TRUE
2510009E07Rik	MGLibA_00898	21	79	-1.8625	10.7814	TRUE	FALSE	FALSE
2510009E07Rik	MGLibA_00899	14	22	-0.616671	8.43045	TRUE	FALSE	FALSE
2510039O18Rik	MGLibA_00900	89	130	-0.54157	13.5253	TRUE	FALSE	FALSE
2510039O18Rik	MGLibA_00901	0	18	-4.24793	4.24793	TRUE	TRUE	TRUE
2510039O18Rik	MGLibA_00902	518	166	1.63589	16.4033	TRUE	FALSE	FALSE
2510049J12Rik	MGLibA_00903	2	53	-4.16993	7.33985	TRUE	TRUE	TRUE
2510049J12Rik	MGLibA_00904	6	69	-3.32193	8.93664	TRUE	TRUE	FALSE
2510049J12Rik	MGLibA_00905	249	320	-0.360645	16.2922	TRUE	FALSE	FALSE
2610002J02Rik	MGLibA_00906	4	248	-5.63807	10.2819	TRUE	TRUE	TRUE
2610002J02Rik	MGLibA_00907	0	5	-2.58496	2.58496	FALSE	TRUE	FALSE
2610002J02Rik	MGLibA_00908	75	96	-0.351985	12.8478	TRUE	FALSE	FALSE
2610002M06Rik	MGLibA_00909	111	126	-0.18133	13.796	TRUE	FALSE	FALSE
2610002M06Rik	MGLibA_00910	13	122	-3.13516	10.7499	TRUE	TRUE	FALSE
2610002M06Rik	MGLibA_00911	119	328	-1.45505	15.2688	TRUE	FALSE	FALSE
2610008E11Rik	MGLibA_00912	11	41	-1.80735	8.97728	TRUE	FALSE	FALSE
2610008E11Rik	MGLibA_00913	6	130	-4.22607	9.84078	TRUE	TRUE	TRUE
2610008E11Rik	MGLibA_00914	80	160	-0.991067	13.6708	TRUE	FALSE	FALSE
2610015P09Rik	MGLibA_00915	166	315	-0.920076	15.6875	TRUE	FALSE	FALSE
2610015P09Rik	MGLibA_00916	237	141	0.745071	15.0446	TRUE	FALSE	FALSE
2610015P09Rik	MGLibA_00917	280	144	0.954517	15.3143	TRUE	FALSE	FALSE
2610018G03Rik	MGLibA_00918	8	131	-3.87447	10.2143	TRUE	TRUE	TRUE
2610018G03Rik	MGLibA_00919	0	32	-5.04439	5.04439	TRUE	TRUE	TRUE
2610018G03Rik	MGLibA_00920	7	133	-4.06609	10.0661	TRUE	TRUE	TRUE
2610020H08Rik	MGLibA_00921	533	360	0.564841	17.5566	TRUE	FALSE	FALSE
2610020H08Rik	MGLibA_00922	85	168	-0.974615	13.8271	TRUE	FALSE	FALSE
2610020H08Rik	MGLibA_00923	1	295	-7.20945	9.20945	TRUE	TRUE	TRUE
2610028H24Rik	MGLibA_00924	1	175	-6.45943	8.45943	TRUE	TRUE	TRUE
2610028H24Rik	MGLibA_00925	763	12	5.87699	13.2779	TRUE	FALSE	FALSE
2610028H24Rik	MGLibA_00926	0	61	-5.9542	5.9542	TRUE	TRUE	TRUE
2610034B18Rik	MGLibA_00927	126	87	0.529253	13.4481	TRUE	FALSE	FALSE
2610034B18Rik	MGLibA_00928	0	2	-1.58496	1.58496	FALSE	FALSE	FALSE
2610034B18Rik	MGLibA_00929	99	115	-0.214125	13.5018	TRUE	FALSE	FALSE
2610034M16Rik	MGLibA_00930	279	189	0.559427	15.6991	TRUE	FALSE	FALSE
2610034M16Rik	MGLibA_00931	0	25	-4.70044	4.70044	TRUE	TRUE	TRUE
2610034M16Rik	MGLibA_00932	13	261	-4.22607	11.8408	TRUE	TRUE	TRUE
2610044O15Rik8	MGLibA_00933	6	62	-3.16993	8.78463	TRUE	TRUE	FALSE
2610044O15Rik8	MGLibA_00934	3	77	-4.2854	8.2854	TRUE	TRUE	TRUE
2610044O15Rik8	MGLibA_00935	178	369	-1.04757	16.0152	TRUE	FALSE	FALSE
2610301B20Rik	MGLibA_00936	196	405	-1.04328	16.2874	TRUE	FALSE	FALSE
2610301B20Rik	MGLibA_00937	0	38	-5.2854	5.2854	TRUE	TRUE	TRUE
2610301B20Rik	MGLibA_00938	893	194	2.1968	17.4115	TRUE	FALSE	FALSE
2610305D13Rik	MGLibA_00939	0	47	-5.58496	5.58496	TRUE	TRUE	TRUE
2610305D13Rik	MGLibA_00940	0	194	-7.60733	7.60733	TRUE	TRUE	TRUE
2610305D13Rik	MGLibA_00941	26	86	-1.68806	11.1978	TRUE	FALSE	FALSE
2610318N02Rik	MGLibA_00942	0	139	-7.12928	7.12928	TRUE	TRUE	TRUE
2610318N02Rik	MGLibA_00943	0	23	-4.58496	4.58496	TRUE	TRUE	TRUE
2610318N02Rik	MGLibA_00944	452	205	1.13687	16.5099	TRUE	FALSE	FALSE
2610507B11Rik	MGLibA_00945	58	267	-2.18345	13.9487	TRUE	FALSE	FALSE
2610507B11Rik	MGLibA_00946	0	44	-5.49185	5.49185	TRUE	TRUE	TRUE
2610507B11Rik	MGLibA_00947	0	90	-6.50779	6.50779	TRUE	TRUE	TRUE
2610524H06Rik	MGLibA_00948	1473	64	4.50315	16.5479	TRUE	FALSE	FALSE
2610524H06Rik	MGLibA_00949	0	2	-1.58496	1.58496	FALSE	FALSE	FALSE
2610524H06Rik	MGLibA_00950	202	191	0.0803734	15.2503	TRUE	FALSE	FALSE
2610528A11Rik	MGLibA_00951	211	102	1.04142	14.4144	TRUE	FALSE	FALSE
2610528A11Rik	MGLibA_00952	0	73	-6.20945	6.20945	TRUE	TRUE	TRUE
2610528A11Rik	MGLibA_00953	29	238	-2.99398	12.8078	TRUE	TRUE	FALSE
2610528J11Rik	MGLibA_00954	2	80	-4.75489	7.92481	TRUE	TRUE	TRUE
2610528J11Rik	MGLibA_00955	471	297	0.663475	17.1018	TRUE	FALSE	FALSE
2610528J11Rik	MGLibA_00956	137	95	0.523562	13.6935	TRUE	FALSE	FALSE
2700029M09Rik	MGLibA_00957	0	29	-4.90689	4.90689	TRUE	TRUE	TRUE
2700029M09Rik	MGLibA_00958	288	295	-0.0345277	16.3844	TRUE	FALSE	FALSE
2700029M09Rik	MGLibA_00959	0	9	-3.32193	3.32193	FALSE	TRUE	FALSE
2700049A03Rik	MGLibA_00960	131	266	-1.0163	15.1051	TRUE	FALSE	FALSE
2700049A03Rik	MGLibA_00961	0	66	-6.06609	6.06609	TRUE	TRUE	TRUE
2700049A03Rik	MGLibA_00962	36	142	-1.95042	12.3693	TRUE	FALSE	FALSE
2700050L05Rik	MGLibA_00963	0	123	-6.9542	6.9542	TRUE	TRUE	TRUE
2700050L05Rik	MGLibA_00964	238	236	0.0121236	15.7896	TRUE	FALSE	FALSE
2700050L05Rik	MGLibA_00965	17	245	-3.77259	12.1124	TRUE	TRUE	TRUE
2700060E02Rik	MGLibA_00966	143	186	-0.376969	14.7168	TRUE	FALSE	FALSE
2700060E02Rik	MGLibA_00967	137	159	-0.213404	14.4305	TRUE	FALSE	FALSE
2700060E02Rik	MGLibA_00968	140	187	-0.415037	14.6941	TRUE	FALSE	FALSE
2700062C07Rik	MGLibA_00969	385	205	0.905957	16.279	TRUE	FALSE	FALSE
2700062C07Rik	MGLibA_00970	1	301	-7.2384	9.2384	TRUE	TRUE	TRUE
2700062C07Rik	MGLibA_00971	172	196	-0.187424	15.0567	TRUE	FALSE	FALSE
2700081O15Rik	MGLibA_00972	472	331	0.510657	17.2607	TRUE	FALSE	FALSE
2700081O15Rik	MGLibA_00973	3	99	-4.64386	8.64386	TRUE	TRUE	TRUE
2700081O15Rik	MGLibA_00974	1	129	-6.02237	8.02237	TRUE	TRUE	TRUE
2700089E24Rik	MGLibA_00975	18	191	-3.33703	11.8329	TRUE	TRUE	TRUE
2700089E24Rik	MGLibA_00976	0	51	-5.70044	5.70044	TRUE	TRUE	TRUE
2700089E24Rik	MGLibA_00977	1	106	-5.74147	7.74147	TRUE	TRUE	TRUE
2700094K13Rik	MGLibA_00978	167	112	0.572138	14.2125	TRUE	FALSE	FALSE
2700094K13Rik	MGLibA_00979	139	47	1.54432	12.7142	TRUE	FALSE	FALSE
2700094K13Rik	MGLibA_00980	0	19	-4.32193	4.32193	TRUE	TRUE	TRUE
2700097O09Rik	MGLibA_00981	31	290	-3.18488	13.1849	TRUE	TRUE	FALSE
2700097O09Rik	MGLibA_00982	180	170	0.0819934	14.9177	TRUE	FALSE	FALSE
2700097O09Rik	MGLibA_00983	303	123	1.29373	15.2021	TRUE	FALSE	FALSE
2810004N23Rik	MGLibA_00984	218	41	2.38247	13.1671	TRUE	FALSE	FALSE
2810004N23Rik	MGLibA_00985	21	585	-4.73533	13.6542	TRUE	TRUE	TRUE
2810004N23Rik	MGLibA_00986	164	29	2.45943	12.2732	TRUE	FALSE	FALSE
2810006K23Rik	MGLibA_00987	1	30	-3.9542	5.9542	TRUE	TRUE	TRUE
2810006K23Rik	MGLibA_00988	130	54	1.25206	12.8148	TRUE	FALSE	FALSE
2810006K23Rik	MGLibA_00989	249	163	0.608232	15.3233	TRUE	FALSE	FALSE
2810007J24Rik	MGLibA_00990	5	74	-3.64386	8.81378	TRUE	TRUE	TRUE
2810007J24Rik	MGLibA_00991	1	11	-2.58496	4.58496	TRUE	TRUE	FALSE
2810007J24Rik	MGLibA_00992	39	166	-2.06178	12.7056	TRUE	FALSE	FALSE
2810021J22Rik	MGLibA_00993	0	4	-2.32193	2.32193	FALSE	FALSE	FALSE
2810021J22Rik	MGLibA_00994	12	151	-3.54749	10.9484	TRUE	TRUE	TRUE
2810021J22Rik	MGLibA_00995	41	207	-2.30812	13.0928	TRUE	FALSE	FALSE
2810403A07Rik	MGLibA_00996	0	44	-5.49185	5.49185	TRUE	TRUE	TRUE
2810403A07Rik	MGLibA_00997	34	234	-2.74723	13.0058	TRUE	TRUE	FALSE
2810403A07Rik	MGLibA_00998	0	14	-3.90689	3.90689	TRUE	TRUE	TRUE
2810408A11Rik	MGLibA_00999	14	76	-2.3599	10.1737	TRUE	TRUE	FALSE
2810408A11Rik	MGLibA_01000	24	165	-2.73118	12.0189	TRUE	TRUE	FALSE
2810408A11Rik	MGLibA_01001	316	283	0.158592	16.4581	TRUE	FALSE	FALSE
2810408M09Rik	MGLibA_01002	137	75	0.860597	13.3565	TRUE	FALSE	FALSE
2810408M09Rik	MGLibA_01003	32	233	-2.82597	12.9148	TRUE	TRUE	FALSE
2810408M09Rik	MGLibA_01004	742	397	0.900594	18.1738	TRUE	FALSE	FALSE
2810417H13Rik	MGLibA_01005	11	24	-1.05889	8.22882	TRUE	FALSE	FALSE
2810417H13Rik	MGLibA_01006	266	362	-0.44313	16.5645	TRUE	FALSE	FALSE
2810417H13Rik	MGLibA_01007	2764	305	3.17568	19.6905	TRUE	FALSE	FALSE
2810428I15Rik	MGLibA_01008	0	170	-7.41785	7.41785	TRUE	TRUE	TRUE
2810428I15Rik	MGLibA_01009	13	50	-1.86507	9.47978	TRUE	FALSE	FALSE
2810428I15Rik	MGLibA_01010	0	48	-5.61471	5.61471	TRUE	TRUE	TRUE
2810459M11Rik	MGLibA_01011	22	204	-3.15592	12.203	TRUE	TRUE	FALSE
2810459M11Rik	MGLibA_01012	117	43	1.42321	12.3421	TRUE	FALSE	FALSE
2810459M11Rik	MGLibA_01013	0	16	-4.08746	4.08746	TRUE	TRUE	TRUE
2810474O19Rik	MGLibA_01014	0	52	-5.72792	5.72792	TRUE	TRUE	TRUE
2810474O19Rik	MGLibA_01015	27	144	-2.37255	11.9873	TRUE	TRUE	FALSE
2810474O19Rik	MGLibA_01016	178	171	0.057551	14.9101	TRUE	FALSE	FALSE
2900011O08Rik	MGLibA_01017	6	156	-4.48727	10.102	TRUE	TRUE	TRUE
2900011O08Rik	MGLibA_01018	3	30	-2.9542	6.9542	TRUE	TRUE	FALSE
2900011O08Rik	MGLibA_01019	323	23	3.75489	12.9248	TRUE	FALSE	FALSE
2900026A02Rik	MGLibA_01020	58	227	-1.95025	13.7155	TRUE	FALSE	FALSE
2900026A02Rik	MGLibA_01021	39	288	-2.853	13.4969	TRUE	TRUE	FALSE
2900026A02Rik	MGLibA_01022	31	207	-2.70044	12.7004	TRUE	TRUE	FALSE
2900092C05Rik	MGLibA_01023	0	66	-6.06609	6.06609	TRUE	TRUE	TRUE
2900092C05Rik	MGLibA_01024	490	176	1.47197	16.4072	TRUE	FALSE	FALSE
2900092C05Rik	MGLibA_01025	114	188	-0.716752	14.4077	TRUE	FALSE	FALSE
March3	MGLibA_01026	12	140	-3.43911	10.84	TRUE	TRUE	TRUE
March3	MGLibA_01027	0	8	-3.16993	3.16993	FALSE	TRUE	FALSE
March3	MGLibA_01028	20	135	-2.69515	11.4798	TRUE	TRUE	FALSE
37865	MGLibA_01029	90	177	-0.967939	13.9835	TRUE	FALSE	FALSE
37865	MGLibA_01030	0	7	-3	3	FALSE	TRUE	FALSE
37865	MGLibA_01031	36	184	-2.32193	12.7408	TRUE	FALSE	FALSE
3010026O09Rik	MGLibA_01032	27	491	-4.13516	13.7499	TRUE	TRUE	TRUE
3010026O09Rik	MGLibA_01033	475	224	1.08104	16.7086	TRUE	FALSE	FALSE
3010026O09Rik	MGLibA_01034	28	277	-3.26096	12.9769	TRUE	TRUE	FALSE
3110001I22Rik	MGLibA_01035	339	349	-0.0418202	16.8606	TRUE	FALSE	FALSE
3110001I22Rik	MGLibA_01036	1	53	-4.75489	6.75489	TRUE	TRUE	TRUE
3110001I22Rik	MGLibA_01037	48	132	-1.44057	12.67	TRUE	FALSE	FALSE
3110002H16Rik	MGLibA_01038	23	146	-2.61471	11.7846	TRUE	TRUE	FALSE
3110002H16Rik	MGLibA_01039	0	25	-4.70044	4.70044	TRUE	TRUE	TRUE
3110002H16Rik	MGLibA_01040	82	131	-0.669355	13.4194	TRUE	FALSE	FALSE
3110007F17Rik	MGLibA_01041	539	49	3.43296	14.7207	TRUE	FALSE	FALSE
3110007F17Rik	MGLibA_01042	0	34	-5.12928	5.12928	TRUE	TRUE	TRUE
3110007F17Rik	MGLibA_01043	116	188	-0.691878	14.4326	TRUE	FALSE	FALSE
3110009E18Rik	MGLibA_01044	0	63	-6	6	TRUE	TRUE	TRUE
3110009E18Rik	MGLibA_01045	1	190	-6.57743	8.57743	TRUE	TRUE	TRUE
3110009E18Rik	MGLibA_01046	8	72	-3.0199	9.35975	TRUE	TRUE	FALSE
3110021N24Rik	MGLibA_01047	103	138	-0.418501	13.8194	TRUE	FALSE	FALSE
3110021N24Rik	MGLibA_01048	1268	114	3.46399	17.155	TRUE	FALSE	FALSE
3110021N24Rik	MGLibA_01049	208	208	0	15.4147	TRUE	FALSE	FALSE
3110035E14Rik	MGLibA_01050	92	340	-1.87447	14.9528	TRUE	FALSE	FALSE
3110035E14Rik	MGLibA_01051	227	111	1.02554	14.6402	TRUE	FALSE	FALSE
3110035E14Rik	MGLibA_01052	152	295	-0.952066	15.4668	TRUE	FALSE	FALSE
3110040N11Rik	MGLibA_01053	234	208	0.169158	15.5839	TRUE	FALSE	FALSE
3110040N11Rik	MGLibA_01054	400	410	-0.0355362	17.3305	TRUE	FALSE	FALSE
3110040N11Rik	MGLibA_01055	454	145	1.6399	16.0195	TRUE	FALSE	FALSE
3110043O21Rik	MGLibA_01056	139	158	-0.1836	14.4422	TRUE	FALSE	FALSE
3110043O21Rik	MGLibA_01057	0	39	-5.32193	5.32193	TRUE	TRUE	TRUE
3110043O21Rik	MGLibA_01058	100	141	-0.491536	13.808	TRUE	FALSE	FALSE
3110047P20Rik	MGLibA_01059	0	41	-5.39232	5.39232	TRUE	TRUE	TRUE
3110047P20Rik	MGLibA_01060	0	118	-6.89482	6.89482	TRUE	TRUE	TRUE
3110047P20Rik	MGLibA_01061	0	16	-4.08746	4.08746	TRUE	TRUE	TRUE
3110052M02Rik	MGLibA_01062	352	208	0.756165	16.1709	TRUE	FALSE	FALSE
3110052M02Rik	MGLibA_01063	262	232	0.174733	15.9031	TRUE	FALSE	FALSE
3110052M02Rik	MGLibA_01064	1	295	-7.20945	9.20945	TRUE	TRUE	TRUE
3110057O12Rik	MGLibA_01065	866	224	1.94611	17.5737	TRUE	FALSE	FALSE
3110057O12Rik	MGLibA_01066	737	392	0.909092	18.1459	TRUE	FALSE	FALSE
3110057O12Rik	MGLibA_01067	141	175	-0.309684	14.6092	TRUE	FALSE	FALSE
3110062M04Rik	MGLibA_01068	20	222	-3.40858	12.1932	TRUE	TRUE	TRUE
3110062M04Rik	MGLibA_01069	1	26	-3.75489	5.75489	TRUE	TRUE	TRUE
3110062M04Rik	MGLibA_01070	507	458	0.146334	17.831	TRUE	FALSE	FALSE
3110079O15Rik	MGLibA_01071	0	38	-5.2854	5.2854	TRUE	TRUE	TRUE
3110079O15Rik	MGLibA_01072	0	147	-7.20945	7.20945	TRUE	TRUE	TRUE
3110079O15Rik	MGLibA_01073	205	423	-1.04142	16.4144	TRUE	FALSE	FALSE
3110082I17Rik	MGLibA_01074	283	395	-0.47961	16.7791	TRUE	FALSE	FALSE
3110082I17Rik	MGLibA_01075	1	22	-3.52356	5.52356	TRUE	TRUE	TRUE
3110082I17Rik	MGLibA_01076	234	321	-0.4544	16.2074	TRUE	FALSE	FALSE
3110082J24Rik	MGLibA_01077	355	80	2.13588	14.8156	TRUE	FALSE	FALSE
3110082J24Rik	MGLibA_01078	0	51	-5.70044	5.70044	TRUE	TRUE	TRUE
3110082J24Rik	MGLibA_01079	0	44	-5.49185	5.49185	TRUE	TRUE	TRUE
3300002I08Rik	MGLibA_01080	0	15	-4	4	TRUE	TRUE	TRUE
3300002I08Rik	MGLibA_01081	0	9	-3.32193	3.32193	FALSE	TRUE	FALSE
3300002I08Rik	MGLibA_01082	0	317	-8.31288	8.31288	TRUE	TRUE	TRUE
3425401B19Rik	MGLibA_01083	7	101	-3.67243	9.67243	TRUE	TRUE	TRUE
3425401B19Rik	MGLibA_01084	574	370	0.632143	17.7027	TRUE	FALSE	FALSE
3425401B19Rik	MGLibA_01085	8	8	0	6.33985	TRUE	FALSE	FALSE
3632451O06Rik	MGLibA_01086	5	408	-6.09099	11.2609	TRUE	TRUE	TRUE
3632451O06Rik	MGLibA_01087	41	130	-1.64111	12.4257	TRUE	FALSE	FALSE
3632451O06Rik	MGLibA_01088	513	182	1.48992	16.5213	TRUE	FALSE	FALSE
3830403N18Rik	MGLibA_01089	0	135	-7.08746	7.08746	TRUE	TRUE	TRUE
3830403N18Rik	MGLibA_01090	26	104	-1.95936	11.4691	TRUE	FALSE	FALSE
3830403N18Rik	MGLibA_01091	0	93	-6.55459	6.55459	TRUE	TRUE	TRUE
3830406C13Rik	MGLibA_01092	0	109	-6.78136	6.78136	TRUE	TRUE	TRUE
3830406C13Rik	MGLibA_01093	51	126	-1.28824	12.6891	TRUE	FALSE	FALSE
3830406C13Rik	MGLibA_01094	0	165	-7.37504	7.37504	TRUE	TRUE	TRUE
3830417A13Rik	MGLibA_01095	190	410	-1.10557	16.2604	TRUE	FALSE	FALSE
3830417A13Rik	MGLibA_01096	0	102	-6.6865	6.6865	TRUE	TRUE	TRUE
3830417A13Rik	MGLibA_01097	6668	392	4.08487	21.3216	TRUE	FALSE	FALSE
March4	MGLibA_01098	124	154	-0.31034	14.2419	TRUE	FALSE	FALSE
March4	MGLibA_01099	5	44	-2.90689	8.07682	TRUE	TRUE	FALSE
March4	MGLibA_01100	231	308	-0.413482	16.1294	TRUE	FALSE	FALSE
38231	MGLibA_01101	69	136	-0.968749	13.2273	TRUE	FALSE	FALSE
38231	MGLibA_01102	22	193	-3.07635	12.1235	TRUE	TRUE	FALSE
38231	MGLibA_01103	125	127	-0.0227201	13.9773	TRUE	FALSE	FALSE
4430402I18Rik	MGLibA_01104	14	135	-3.18057	10.9944	TRUE	TRUE	FALSE
4430402I18Rik	MGLibA_01105	3	230	-5.85175	9.85175	TRUE	TRUE	TRUE
4430402I18Rik	MGLibA_01106	131	244	-0.892244	14.981	TRUE	FALSE	FALSE
4632428N05Rik	MGLibA_01107	0	28	-4.85798	4.85798	TRUE	TRUE	TRUE
4632428N05Rik	MGLibA_01108	491	80	2.60266	15.2824	TRUE	FALSE	FALSE
4632428N05Rik	MGLibA_01109	330	115	1.51271	15.2287	TRUE	FALSE	FALSE
4632434I11Rik	MGLibA_01110	609	234	1.37615	17.1292	TRUE	FALSE	FALSE
4632434I11Rik	MGLibA_01111	0	5	-2.58496	2.58496	FALSE	TRUE	FALSE
4632434I11Rik	MGLibA_01112	3	114	-4.84549	8.84549	TRUE	TRUE	TRUE
4732456N10Rik	MGLibA_01113	0	63	-6	6	TRUE	TRUE	TRUE
4732456N10Rik	MGLibA_01114	226	109	1.04519	14.6079	TRUE	FALSE	FALSE
4732456N10Rik	MGLibA_01115	15	77	-2.2854	10.2854	TRUE	FALSE	FALSE
4833403I15Rik	MGLibA_01116	1	15	-3	5	TRUE	TRUE	FALSE
4833403I15Rik	MGLibA_01117	1484	298	2.31225	18.7602	TRUE	FALSE	FALSE
4833403I15Rik	MGLibA_01118	472	285	0.725825	17.0456	TRUE	FALSE	FALSE
4833420G17Rik	MGLibA_01119	39	267	-2.74416	13.388	TRUE	TRUE	FALSE
4833420G17Rik	MGLibA_01120	3	213	-5.74147	9.74147	TRUE	TRUE	TRUE
4833420G17Rik	MGLibA_01121	0	50	-5.67243	5.67243	TRUE	TRUE	TRUE
4833423E24Rik	MGLibA_01122	182	146	0.316027	14.7154	TRUE	FALSE	FALSE
4833423E24Rik	MGLibA_01123	2	78	-4.71882	7.88874	TRUE	TRUE	TRUE
4833423E24Rik	MGLibA_01124	1744	279	2.63973	18.8983	TRUE	FALSE	FALSE
4833424O15Rik	MGLibA_01125	142	25	2.45943	11.8603	TRUE	FALSE	FALSE
4833424O15Rik	MGLibA_01126	37	225	-2.57225	13.0681	TRUE	TRUE	FALSE
4833424O15Rik	MGLibA_01127	136	204	-0.581448	14.7775	TRUE	FALSE	FALSE
4833427G06Rik	MGLibA_01128	74	157	-1.07496	13.5326	TRUE	FALSE	FALSE
4833427G06Rik	MGLibA_01129	5	91	-3.9386	9.10852	TRUE	TRUE	TRUE
4833427G06Rik	MGLibA_01130	20	51	-1.30812	10.0928	TRUE	FALSE	FALSE
4833439L19Rik	MGLibA_01131	9	94	-3.24793	9.89178	TRUE	TRUE	FALSE
4833439L19Rik	MGLibA_01132	7	92	-3.53916	9.53916	TRUE	TRUE	TRUE
4833439L19Rik	MGLibA_01133	136	170	-0.31982	14.5159	TRUE	FALSE	FALSE
4921501E09Rik	MGLibA_01134	181	63	1.50779	13.5078	TRUE	FALSE	FALSE
4921501E09Rik	MGLibA_01135	0	71	-6.16993	6.16993	TRUE	TRUE	TRUE
4921501E09Rik	MGLibA_01136	1	146	-6.19967	8.19967	TRUE	TRUE	TRUE
4921504E06Rik	MGLibA_01137	206	156	0.398866	14.9881	TRUE	FALSE	FALSE
4921504E06Rik	MGLibA_01138	38	138	-1.83354	12.4043	TRUE	FALSE	FALSE
4921504E06Rik	MGLibA_01139	17	23	-0.415037	8.75489	TRUE	FALSE	FALSE
4921506M07Rik	MGLibA_01140	107	133	-0.311202	13.821	TRUE	FALSE	FALSE
4921506M07Rik	MGLibA_01141	72	156	-1.1048	13.4844	TRUE	FALSE	FALSE
4921506M07Rik	MGLibA_01142	52	187	-1.82667	13.2825	TRUE	FALSE	FALSE
4921507P07Rik	MGLibA_01143	0	24	-4.64386	4.64386	TRUE	TRUE	TRUE
4921507P07Rik	MGLibA_01144	102	344	-1.74395	15.117	TRUE	FALSE	FALSE
4921507P07Rik	MGLibA_01145	289	364	-0.331844	16.6917	TRUE	FALSE	FALSE
4921509C19Rik	MGLibA_01146	374	342	0.128682	16.9728	TRUE	FALSE	FALSE
4921509C19Rik	MGLibA_01147	54	197	-1.848	13.4107	TRUE	FALSE	FALSE
4921509C19Rik	MGLibA_01148	0	74	-6.22882	6.22882	TRUE	TRUE	TRUE
4921511H03Rik	MGLibA_01149	254	321	-0.336563	16.3253	TRUE	FALSE	FALSE
4921511H03Rik	MGLibA_01150	26	188	-2.80735	12.3171	TRUE	TRUE	FALSE
4921511H03Rik	MGLibA_01151	0	74	-6.22882	6.22882	TRUE	TRUE	TRUE
4921511M17Rik	MGLibA_01152	90	114	-0.337695	13.3533	TRUE	FALSE	FALSE
4921511M17Rik	MGLibA_01153	66	82	-0.30895	12.4411	TRUE	FALSE	FALSE
4921511M17Rik	MGLibA_01154	92	136	-0.558873	13.6372	TRUE	FALSE	FALSE
4921517D22Rik	MGLibA_01155	33	69	-1.04182	11.2167	TRUE	FALSE	FALSE
4921517D22Rik	MGLibA_01156	51	181	-1.80735	13.2082	TRUE	FALSE	FALSE
4921517D22Rik	MGLibA_01157	0	110	-6.79442	6.79442	TRUE	TRUE	TRUE
4921524J17Rik	MGLibA_01158	245	191	0.357552	15.5275	TRUE	FALSE	FALSE
4921524J17Rik	MGLibA_01159	5	92	-3.9542	9.12412	TRUE	TRUE	TRUE
4921524J17Rik	MGLibA_01160	8	38	-2.11548	8.45533	TRUE	FALSE	FALSE
4921524L21Rik	MGLibA_01161	1487	350	2.08383	18.9945	TRUE	FALSE	FALSE
4921524L21Rik	MGLibA_01162	17	237	-3.72489	12.0647	TRUE	TRUE	TRUE
4921524L21Rik	MGLibA_01163	82	238	-1.52583	14.2759	TRUE	FALSE	FALSE
4921530D09Rik	MGLibA_01164	30	66	-1.11189	11.0203	TRUE	FALSE	FALSE
4921530D09Rik	MGLibA_01165	1	60	-4.93074	6.93074	TRUE	TRUE	TRUE
4921530D09Rik	MGLibA_01166	76	124	-0.698998	13.2326	TRUE	FALSE	FALSE
4921530L21Rik	MGLibA_01167	390	274	0.507737	16.7143	TRUE	FALSE	FALSE
4921530L21Rik	MGLibA_01168	85	229	-1.41923	14.2718	TRUE	FALSE	FALSE
4921530L21Rik	MGLibA_01169	101	221	-1.12199	14.4668	TRUE	FALSE	FALSE
4921536K21Rik	MGLibA_01170	62	223	-1.83007	13.7846	TRUE	FALSE	FALSE
4921536K21Rik	MGLibA_01171	37	506	-3.73791	14.2338	TRUE	TRUE	TRUE
4921536K21Rik	MGLibA_01172	169	481	-1.5035	16.3223	TRUE	FALSE	FALSE
4921539E11Rik	MGLibA_01173	3	107	-4.75489	8.75489	TRUE	TRUE	TRUE
4921539E11Rik	MGLibA_01174	255	78	1.69622	14.3038	TRUE	FALSE	FALSE
4921539E11Rik	MGLibA_01175	0	15	-4	4	TRUE	TRUE	TRUE
4922501C03Rik	MGLibA_01176	1	188	-6.56224	8.56224	TRUE	TRUE	TRUE
4922501C03Rik	MGLibA_01177	2	148	-5.63421	8.80413	TRUE	TRUE	TRUE
4922501C03Rik	MGLibA_01178	356	133	1.41369	15.5459	TRUE	FALSE	FALSE
4922501L14Rik	MGLibA_01179	0	120	-6.91886	6.91886	TRUE	TRUE	TRUE
4922501L14Rik	MGLibA_01180	490	316	0.63124	17.2479	TRUE	FALSE	FALSE
4922501L14Rik	MGLibA_01181	20	111	-2.41504	11.1997	TRUE	TRUE	FALSE
4922502D21Rik	MGLibA_01182	0	47	-5.58496	5.58496	TRUE	TRUE	TRUE
4922502D21Rik	MGLibA_01183	169	128	0.398164	14.4206	TRUE	FALSE	FALSE
4922502D21Rik	MGLibA_01184	15	212	-3.73471	11.7347	TRUE	TRUE	TRUE
4922505E12Rik	MGLibA_01185	252	173	0.54005	15.4259	TRUE	FALSE	FALSE
4922505E12Rik	MGLibA_01186	20	86	-2.05063	10.8353	TRUE	FALSE	FALSE
4922505E12Rik	MGLibA_01187	265	167	0.662965	15.4476	TRUE	FALSE	FALSE
4930402F06Rik	MGLibA_01188	78	208	-1.40358	14.0111	TRUE	FALSE	FALSE
4930402F06Rik	MGLibA_01189	12	239	-4.20645	11.6073	TRUE	TRUE	TRUE
4930402F06Rik	MGLibA_01190	138	99	0.475085	13.7628	TRUE	FALSE	FALSE
4930402H24Rik	MGLibA_01191	0	22	-4.52356	4.52356	TRUE	TRUE	TRUE
4930402H24Rik	MGLibA_01192	22	206	-3.16993	12.217	TRUE	TRUE	FALSE
4930402H24Rik	MGLibA_01193	1838	497	1.8847	19.8047	TRUE	FALSE	FALSE
4930402K13Rik	MGLibA_01194	1	302	-7.24317	9.24317	TRUE	TRUE	TRUE
4930402K13Rik	MGLibA_01195	379	386	-0.0263341	17.166	TRUE	FALSE	FALSE
4930402K13Rik	MGLibA_01196	33	113	-1.74543	11.9204	TRUE	FALSE	FALSE
4930404A10Rik	MGLibA_01197	42	209	-2.28798	13.1405	TRUE	FALSE	FALSE
4930404A10Rik	MGLibA_01198	79	220	-1.46597	14.1098	TRUE	FALSE	FALSE
4930404A10Rik	MGLibA_01199	526	264	0.991811	17.0915	TRUE	FALSE	FALSE
4930404N11Rik	MGLibA_01200	46	462	-3.30028	14.4095	TRUE	TRUE	FALSE
4930404N11Rik	MGLibA_01201	218	150	0.536382	15.0132	TRUE	FALSE	FALSE
4930404N11Rik	MGLibA_01202	136	398	-1.54221	15.7383	TRUE	FALSE	FALSE
4930407I10Rik	MGLibA_01203	1	64	-5.02237	7.02237	TRUE	TRUE	TRUE
4930407I10Rik	MGLibA_01204	182	14	3.60881	11.4226	TRUE	FALSE	FALSE
4930407I10Rik	MGLibA_01205	1	71	-5.16993	7.16993	TRUE	TRUE	TRUE
4930412D23Rik	MGLibA_01206	58	249	-2.08314	13.8484	TRUE	FALSE	FALSE
4930412D23Rik	MGLibA_01207	82	29	1.46815	11.2819	TRUE	FALSE	FALSE
4930412D23Rik	MGLibA_01208	55	397	-2.82927	14.444	TRUE	TRUE	FALSE
4930415F15Rik	MGLibA_01209	124	477	-1.93508	15.8667	TRUE	FALSE	FALSE
4930415F15Rik	MGLibA_01210	106	343	-1.6848	15.1677	TRUE	FALSE	FALSE
4930415F15Rik	MGLibA_01211	563	49	3.4957	14.7834	TRUE	FALSE	FALSE
4930415L06Rik	MGLibA_01212	375	306	0.292494	16.8167	TRUE	FALSE	FALSE
4930415L06Rik	MGLibA_01213	330	234	0.49417	16.2472	TRUE	FALSE	FALSE
4930415L06Rik	MGLibA_01214	236	239	-0.0181473	15.7956	TRUE	FALSE	FALSE
4930415O20Rik	MGLibA_01215	5	128	-4.42626	9.59619	TRUE	TRUE	TRUE
4930415O20Rik	MGLibA_01216	194	138	0.488389	14.7263	TRUE	FALSE	FALSE
4930415O20Rik	MGLibA_01217	592	296	0.997569	17.4262	TRUE	FALSE	FALSE
4930422G04Rik	MGLibA_01218	0	145	-7.18982	7.18982	TRUE	TRUE	TRUE
4930422G04Rik	MGLibA_01219	0	24	-4.64386	4.64386	TRUE	TRUE	TRUE
4930422G04Rik	MGLibA_01220	94	81	0.212304	12.9274	TRUE	FALSE	FALSE
4930426D05Rik	MGLibA_01221	7	39	-2.32193	8.32193	TRUE	FALSE	FALSE
4930426D05Rik	MGLibA_01222	0	55	-5.80735	5.80735	TRUE	TRUE	TRUE
4930426D05Rik	MGLibA_01223	0	5	-2.58496	2.58496	FALSE	TRUE	FALSE
4930427A07Rik	MGLibA_01224	0	35	-5.16993	5.16993	TRUE	TRUE	TRUE
4930427A07Rik	MGLibA_01225	64	428	-2.72247	14.7672	TRUE	TRUE	FALSE
4930427A07Rik	MGLibA_01226	14	327	-4.45066	12.2644	TRUE	TRUE	TRUE
4930428D18Rik	MGLibA_01227	188	134	0.485427	14.6391	TRUE	FALSE	FALSE
4930428D18Rik	MGLibA_01228	1	98	-5.62936	7.62936	TRUE	TRUE	TRUE
4930428D18Rik	MGLibA_01229	9	168	-4.07895	10.7228	TRUE	TRUE	TRUE
4930430A15Rik	MGLibA_01230	91	79	0.201634	12.8455	TRUE	FALSE	FALSE
4930430A15Rik	MGLibA_01231	18	37	-1	9.49586	TRUE	FALSE	FALSE
4930430A15Rik	MGLibA_01232	1	354	-7.47168	9.47168	TRUE	TRUE	TRUE
4930430D24Rik	MGLibA_01233	221	229	-0.0510742	15.6399	TRUE	FALSE	FALSE
4930430D24Rik	MGLibA_01234	11	232	-4.27922	11.4491	TRUE	TRUE	TRUE
4930430D24Rik	MGLibA_01235	291	154	0.9137	15.4659	TRUE	FALSE	FALSE
4930430F08Rik	MGLibA_01236	39	37	0.0740006	10.5699	TRUE	FALSE	FALSE
4930430F08Rik	MGLibA_01237	1	80	-5.33985	7.33985	TRUE	TRUE	TRUE
4930430F08Rik	MGLibA_01238	888	280	1.66161	17.9305	TRUE	FALSE	FALSE
4930432K09Rik	MGLibA_01239	5	48	-3.02975	8.19967	TRUE	TRUE	FALSE
4930432K09Rik	MGLibA_01240	0	146	-7.19967	7.19967	TRUE	TRUE	TRUE
4930432K09Rik	MGLibA_01241	0	118	-6.89482	6.89482	TRUE	TRUE	TRUE
4930432K21Rik	MGLibA_01242	0	23	-4.58496	4.58496	TRUE	TRUE	TRUE
4930432K21Rik	MGLibA_01243	6	78	-3.49643	9.11114	TRUE	TRUE	TRUE
4930432K21Rik	MGLibA_01244	2	52	-4.14296	7.31288	TRUE	TRUE	TRUE
4930432M17Rik	MGLibA_01245	0	218	-7.77479	7.77479	TRUE	TRUE	TRUE
4930432M17Rik	MGLibA_01246	88	101	-0.196692	13.1482	TRUE	FALSE	FALSE
4930432M17Rik	MGLibA_01247	0	13	-3.80735	3.80735	TRUE	TRUE	TRUE
4930433I11Rik	MGLibA_01248	1051	326	1.68577	18.3921	TRUE	FALSE	FALSE
4930433I11Rik	MGLibA_01249	19	106	-2.41954	11.0634	TRUE	TRUE	FALSE
4930433I11Rik	MGLibA_01250	0	15	-4	4	TRUE	TRUE	TRUE
4930435E12Rik	MGLibA_01251	0	13	-3.80735	3.80735	TRUE	TRUE	TRUE
4930435E12Rik	MGLibA_01252	2	163	-5.77259	8.94251	TRUE	TRUE	TRUE
4930435E12Rik	MGLibA_01253	133	88	0.590356	13.5418	TRUE	FALSE	FALSE
4930444G20Rik	MGLibA_01254	230	155	0.566347	15.1372	TRUE	FALSE	FALSE
4930444G20Rik	MGLibA_01255	5	146	-4.61471	9.78463	TRUE	TRUE	TRUE
4930444G20Rik	MGLibA_01256	2	126	-5.40372	8.57365	TRUE	TRUE	TRUE
4930444P10Rik	MGLibA_01257	753	197	1.92906	17.1878	TRUE	FALSE	FALSE
4930444P10Rik	MGLibA_01258	481	184	1.38151	16.4443	TRUE	FALSE	FALSE
4930444P10Rik	MGLibA_01259	0	21	-4.45943	4.45943	TRUE	TRUE	TRUE
4930447A16Rik	MGLibA_01260	187	354	-0.917086	16.0263	TRUE	FALSE	FALSE
4930447A16Rik	MGLibA_01261	0	65	-6.04439	6.04439	TRUE	TRUE	TRUE
4930447A16Rik	MGLibA_01262	137	73	0.899071	13.318	TRUE	FALSE	FALSE
4930447C04Rik	MGLibA_01263	1	219	-6.78136	8.78136	TRUE	TRUE	TRUE
4930447C04Rik	MGLibA_01264	10	30	-1.49476	8.41363	TRUE	FALSE	FALSE
4930447C04Rik	MGLibA_01265	664	151	2.12928	16.6251	TRUE	FALSE	FALSE
4930449I24Rik	MGLibA_01266	0	91	-6.52356	6.52356	TRUE	TRUE	TRUE
4930449I24Rik	MGLibA_01267	1	165	-6.37504	8.37504	TRUE	TRUE	TRUE
4930449I24Rik	MGLibA_01268	136	279	-1.03125	15.2273	TRUE	FALSE	FALSE
4930451C15Rik	MGLibA_01269	0	10	-3.45943	3.45943	FALSE	TRUE	TRUE
4930451C15Rik	MGLibA_01270	1	62	-4.97728	6.97728	TRUE	TRUE	TRUE
4930451C15Rik	MGLibA_01271	677	86	2.9622	15.8481	TRUE	FALSE	FALSE
4930451G09Rik	MGLibA_01272	33	191	-2.4975	12.6724	TRUE	TRUE	FALSE
4930451G09Rik	MGLibA_01273	0	73	-6.20945	6.20945	TRUE	TRUE	TRUE
4930451G09Rik	MGLibA_01274	3	277	-6.11894	10.1189	TRUE	TRUE	TRUE
4930451I11Rik	MGLibA_01275	99	87	0.184425	13.1033	TRUE	FALSE	FALSE
4930451I11Rik	MGLibA_01276	315	85	1.87752	14.73	TRUE	FALSE	FALSE
4930451I11Rik	MGLibA_01277	66	49	0.422233	11.7099	TRUE	FALSE	FALSE
4930452B06Rik	MGLibA_01278	179	381	-1.08558	16.0693	TRUE	FALSE	FALSE
4930452B06Rik	MGLibA_01279	369	222	0.730482	16.3323	TRUE	FALSE	FALSE
4930452B06Rik	MGLibA_01280	0	112	-6.82018	6.82018	TRUE	TRUE	TRUE
4930453H23Rik	MGLibA_01281	0	15	-4	4	TRUE	TRUE	TRUE
4930453H23Rik	MGLibA_01282	0	41	-5.39232	5.39232	TRUE	TRUE	TRUE
4930453H23Rik	MGLibA_01283	160	198	-0.305708	14.9675	TRUE	FALSE	FALSE
4930453N24Rik	MGLibA_01284	31	73	-1.20945	11.2095	TRUE	FALSE	FALSE
4930453N24Rik	MGLibA_01285	338	121	1.4744	15.3359	TRUE	FALSE	FALSE
4930453N24Rik	MGLibA_01286	0	22	-4.52356	4.52356	TRUE	TRUE	TRUE
4930467E23Rik	MGLibA_01287	0	148	-7.21917	7.21917	TRUE	TRUE	TRUE
4930467E23Rik	MGLibA_01288	6	98	-3.822	9.43671	TRUE	TRUE	TRUE
4930467E23Rik	MGLibA_01289	141	323	-1.1901	15.4896	TRUE	FALSE	FALSE
4930468A15Rik	MGLibA_01290	46	446	-3.24954	14.3587	TRUE	TRUE	FALSE
4930468A15Rik	MGLibA_01291	165	268	-0.696423	15.4465	TRUE	FALSE	FALSE
4930468A15Rik	MGLibA_01292	1082	249	2.11503	18.0466	TRUE	FALSE	FALSE
4930469G21Rik	MGLibA_01293	497	119	2.05311	15.8669	TRUE	FALSE	FALSE
4930469G21Rik	MGLibA_01294	50	136	-1.42561	12.7705	TRUE	FALSE	FALSE
4930469G21Rik	MGLibA_01295	55	137	-1.30117	12.9159	TRUE	FALSE	FALSE
4930474N05Rik	MGLibA_01296	60	207	-1.7697	13.6312	TRUE	FALSE	FALSE
4930474N05Rik	MGLibA_01297	527	618	-0.229401	18.3182	TRUE	FALSE	FALSE
4930474N05Rik	MGLibA_01298	114	63	0.84549	12.8455	TRUE	FALSE	FALSE
4930480E11Rik	MGLibA_01299	4	221	-5.47249	10.1163	TRUE	TRUE	TRUE
4930480E11Rik	MGLibA_01300	360	144	1.31595	15.6758	TRUE	FALSE	FALSE
4930480E11Rik	MGLibA_01301	0	240	-7.91289	7.91289	TRUE	TRUE	TRUE
4930486L24Rik	MGLibA_01302	0	6	-2.80735	2.80735	FALSE	TRUE	FALSE
4930486L24Rik	MGLibA_01303	251	235	0.0946369	15.8599	TRUE	FALSE	FALSE
4930486L24Rik	MGLibA_01304	0	43	-5.45943	5.45943	TRUE	TRUE	TRUE
4930502E18Rik	MGLibA_01305	0	6	-2.80735	2.80735	FALSE	TRUE	FALSE
4930502E18Rik	MGLibA_01306	95	205	-1.10154	14.2715	TRUE	FALSE	FALSE
4930502E18Rik	MGLibA_01307	1	153	-6.26679	8.26679	TRUE	TRUE	TRUE
4930503B20Rik	MGLibA_01308	126	188	-0.573558	14.5509	TRUE	FALSE	FALSE
4930503B20Rik	MGLibA_01309	136	117	0.215389	13.9807	TRUE	FALSE	FALSE
4930503E14Rik	MGLibA_01311	0	6	-2.80735	2.80735	FALSE	TRUE	FALSE
4930503E14Rik	MGLibA_01312	0	18	-4.24793	4.24793	TRUE	TRUE	TRUE
4930503E14Rik	MGLibA_01313	96	169	-0.809478	14.0093	TRUE	FALSE	FALSE
4930503L19Rik	MGLibA_01314	197	115	0.771376	14.4873	TRUE	FALSE	FALSE
4930503L19Rik	MGLibA_01315	2	73	-4.62449	7.79442	TRUE	TRUE	TRUE
4930503L19Rik	MGLibA_01316	99	108	-0.124328	13.412	TRUE	FALSE	FALSE
4930504O13Rik	MGLibA_01317	14	115	-2.95109	10.7649	TRUE	TRUE	FALSE
4930504O13Rik	MGLibA_01318	14	236	-3.98185	11.7956	TRUE	TRUE	TRUE
4930504O13Rik	MGLibA_01319	90	278	-1.61633	14.6319	TRUE	FALSE	FALSE
4930505A04Rik	MGLibA_01320	0	82	-6.37504	6.37504	TRUE	TRUE	TRUE
4930505A04Rik	MGLibA_01321	4	196	-5.30012	9.94398	TRUE	TRUE	TRUE
4930505A04Rik	MGLibA_01322	6	71	-3.36257	8.97728	TRUE	TRUE	TRUE
4930506M07Rik	MGLibA_01323	252	139	0.853711	15.1123	TRUE	FALSE	FALSE
4930506M07Rik	MGLibA_01324	0	71	-6.16993	6.16993	TRUE	TRUE	TRUE
4930506M07Rik	MGLibA_01325	153	139	0.137504	14.3961	TRUE	FALSE	FALSE
4930513O06Rik	MGLibA_01326	301	171	0.81214	15.6647	TRUE	FALSE	FALSE
4930513O06Rik	MGLibA_01327	462	290	0.669993	17.0397	TRUE	FALSE	FALSE
4930513O06Rik	MGLibA_01328	0	32	-5.04439	5.04439	TRUE	TRUE	TRUE
4930519F16Rik	MGLibA_01329	6	142	-4.35252	9.96723	TRUE	TRUE	TRUE
4930519F16Rik	MGLibA_01330	20	218	-3.38247	12.1671	TRUE	TRUE	TRUE
4930519F16Rik	MGLibA_01331	142	265	-0.895411	15.2152	TRUE	FALSE	FALSE
4930519G04Rik	MGLibA_01332	0	21	-4.45943	4.45943	TRUE	TRUE	TRUE
4930519G04Rik	MGLibA_01333	46	91	-0.968973	12.0782	TRUE	FALSE	FALSE
4930519G04Rik	MGLibA_01334	0	4	-2.32193	2.32193	FALSE	FALSE	FALSE
4930522H14Rik	MGLibA_01335	130	185	-0.505736	14.5726	TRUE	FALSE	FALSE
4930522H14Rik	MGLibA_01336	0	106	-6.74147	6.74147	TRUE	TRUE	TRUE
4930522H14Rik	MGLibA_01337	0	29	-4.90689	4.90689	TRUE	TRUE	TRUE
4930523C07Rik	MGLibA_01338	5	63	-3.41504	8.58496	TRUE	TRUE	TRUE
4930523C07Rik	MGLibA_01339	903	192	2.22772	17.4126	TRUE	FALSE	FALSE
4930523C07Rik	MGLibA_01340	7	196	-4.62205	10.6221	TRUE	TRUE	TRUE
4930524B15Rik	MGLibA_01341	223	106	1.06589	14.5488	TRUE	FALSE	FALSE
4930524B15Rik	MGLibA_01342	17	138	-2.94902	11.2889	TRUE	TRUE	FALSE
4930524B15Rik	MGLibA_01343	0	18	-4.24793	4.24793	TRUE	TRUE	TRUE
4930524N10Rik	MGLibA_01344	1	18	-3.24793	5.24793	TRUE	TRUE	FALSE
4930524N10Rik	MGLibA_01345	372	289	0.363123	16.7229	TRUE	FALSE	FALSE
4930524N10Rik	MGLibA_01346	8	95	-3.41504	9.75489	TRUE	TRUE	TRUE
4930525M21Rik	MGLibA_01347	33	185	-2.4517	12.6266	TRUE	TRUE	FALSE
4930525M21Rik	MGLibA_01348	0	48	-5.61471	5.61471	TRUE	TRUE	TRUE
4930525M21Rik	MGLibA_01349	430	190	1.17412	16.329	TRUE	FALSE	FALSE
4930526D03Rik	MGLibA_01350	195	225	-0.205469	15.4349	TRUE	FALSE	FALSE
4930526D03Rik	MGLibA_01351	4	222	-5.47897	10.1228	TRUE	TRUE	TRUE
4930526D03Rik	MGLibA_01352	0	12	-3.70044	3.70044	TRUE	TRUE	TRUE
4930529M08Rik	MGLibA_01353	2	92	-4.9542	8.12412	TRUE	TRUE	TRUE
4930529M08Rik	MGLibA_01354	14	54	-1.87447	9.68825	TRUE	FALSE	FALSE
4930529M08Rik	MGLibA_01355	0	94	-6.56986	6.56986	TRUE	TRUE	TRUE
4930538K18Rik	MGLibA_01356	128	308	-1.26024	15.2827	TRUE	FALSE	FALSE
4930538K18Rik	MGLibA_01357	45	112	-1.29662	12.3437	TRUE	FALSE	FALSE
4930538K18Rik	MGLibA_01358	11	50	-2.08746	9.25739	TRUE	FALSE	FALSE
4930539E08Rik	MGLibA_01360	15	30	-0.954196	8.9542	TRUE	FALSE	FALSE
4930539E08Rik	MGLibA_01361	16	244	-3.84918	12.0241	TRUE	TRUE	TRUE
4930544D05Rik	MGLibA_01362	97	300	-1.61891	14.8483	TRUE	FALSE	FALSE
4930544D05Rik	MGLibA_01363	142	80	0.820021	13.4997	TRUE	FALSE	FALSE
4930544D05Rik	MGLibA_01364	0	3	-2	2	FALSE	FALSE	FALSE
4930544G11Rik	MGLibA_01365	0	15	-4	4	TRUE	TRUE	TRUE
4930544G11Rik	MGLibA_01366	54	110	-1.01306	12.5758	TRUE	FALSE	FALSE
4930544G11Rik	MGLibA_01367	1	224	-6.81378	8.81378	TRUE	TRUE	TRUE
4930547C10Rik	MGLibA_01368	0	37	-5.24793	5.24793	TRUE	TRUE	TRUE
4930547C10Rik	MGLibA_01369	355	169	1.06634	15.8851	TRUE	FALSE	FALSE
4930547C10Rik	MGLibA_01370	45	120	-1.3953	12.4424	TRUE	FALSE	FALSE
4930548H24Rik	MGLibA_01371	134	227	-0.756074	14.9097	TRUE	FALSE	FALSE
4930548H24Rik	MGLibA_01372	71	128	-0.841302	13.1812	TRUE	FALSE	FALSE
4930548H24Rik	MGLibA_01373	123	25	2.25376	11.6546	TRUE	FALSE	FALSE
4930549C01Rik	MGLibA_01374	0	18	-4.24793	4.24793	TRUE	TRUE	TRUE
4930549C01Rik	MGLibA_01375	653	179	1.86129	16.845	TRUE	FALSE	FALSE
4930549C01Rik	MGLibA_01376	190	137	0.468904	14.686	TRUE	FALSE	FALSE
4930550C14Rik	MGLibA_01377	251	411	-0.709221	16.6638	TRUE	FALSE	FALSE
4930550C14Rik	MGLibA_01378	1	118	-5.89482	7.89482	TRUE	TRUE	TRUE
4930550C14Rik	MGLibA_01379	222	147	0.591447	15.0104	TRUE	FALSE	FALSE
4930550L24Rik	MGLibA_01380	181	92	0.968636	14.047	TRUE	FALSE	FALSE
4930550L24Rik	MGLibA_01381	358	137	1.37932	15.5964	TRUE	FALSE	FALSE
4930550L24Rik	MGLibA_01382	0	19	-4.32193	4.32193	TRUE	TRUE	TRUE
4930555G01Rik	MGLibA_01383	81	108	-0.410632	13.1257	TRUE	FALSE	FALSE
4930555G01Rik	MGLibA_01384	0	96	-6.59991	6.59991	TRUE	TRUE	TRUE
4930555G01Rik	MGLibA_01385	17	161	-3.16993	11.5098	TRUE	TRUE	FALSE
4930557A04Rik	MGLibA_01386	29	145	-2.28293	12.0967	TRUE	FALSE	FALSE
4930557A04Rik	MGLibA_01387	129	21	2.56294	11.4818	TRUE	FALSE	FALSE
4930557A04Rik	MGLibA_01388	756	244	1.62751	17.5008	TRUE	FALSE	FALSE
4930558K02Rik	MGLibA_01389	1113	116	3.25117	16.9919	TRUE	FALSE	FALSE
4930558K02Rik	MGLibA_01390	1	34	-4.12928	6.12928	TRUE	TRUE	TRUE
4930558K02Rik	MGLibA_01391	10	122	-3.48308	10.4019	TRUE	TRUE	TRUE
4930562C15Rik	MGLibA_01392	27	106	-1.93411	11.5488	TRUE	FALSE	FALSE
4930562C15Rik	MGLibA_01393	28	244	-3.07866	12.7946	TRUE	TRUE	FALSE
4930562C15Rik	MGLibA_01394	175	304	-0.793234	15.7121	TRUE	FALSE	FALSE
4930563D23Rik	MGLibA_01395	373	164	1.18057	15.9132	TRUE	FALSE	FALSE
4930563D23Rik	MGLibA_01396	0	89	-6.49185	6.49185	TRUE	TRUE	TRUE
4930563D23Rik	MGLibA_01397	60	89	-0.561116	12.4226	TRUE	FALSE	FALSE
4930563E22Rik	MGLibA_01398	43	46	-0.0951572	11.014	TRUE	FALSE	FALSE
4930563E22Rik	MGLibA_01399	24	348	-3.80323	13.0909	TRUE	TRUE	TRUE
4930563E22Rik	MGLibA_01400	3	111	-4.80735	8.80735	TRUE	TRUE	TRUE
4930564B18Rik	MGLibA_01401	0	87	-6.45943	6.45943	TRUE	TRUE	TRUE
4930564B18Rik	MGLibA_01402	205	340	-0.727127	16.1001	TRUE	FALSE	FALSE
4930564B18Rik	MGLibA_01403	383	475	-0.309855	17.4798	TRUE	FALSE	FALSE
4930564C03Rik	MGLibA_01404	49	261	-2.38957	13.6773	TRUE	TRUE	FALSE
4930564C03Rik	MGLibA_01405	38	260	-2.7425	13.3133	TRUE	TRUE	FALSE
4930564C03Rik	MGLibA_01406	139	41	1.73697	12.5216	TRUE	FALSE	FALSE
4930564D02Rik	MGLibA_01407	154	146	0.0764521	14.4758	TRUE	FALSE	FALSE
4930564D02Rik	MGLibA_01408	65	97	-0.570316	12.6591	TRUE	FALSE	FALSE
4930564D02Rik	MGLibA_01409	600	101	2.5588	15.9036	TRUE	FALSE	FALSE
4930567H17Rik	MGLibA_01410	521	319	0.705978	17.3498	TRUE	FALSE	FALSE
4930567H17Rik	MGLibA_01411	209	25	3.01381	12.4147	TRUE	FALSE	FALSE
4930567H17Rik	MGLibA_01412	0	82	-6.37504	6.37504	TRUE	TRUE	TRUE
4930568D16Rik	MGLibA_01413	9	140	-3.81762	10.4615	TRUE	TRUE	TRUE
4930568D16Rik	MGLibA_01414	0	40	-5.35755	5.35755	TRUE	TRUE	TRUE
4930568D16Rik	MGLibA_01415	3	91	-4.52356	8.52356	TRUE	TRUE	TRUE
4930571K23Rik	MGLibA_01416	1	153	-6.26679	8.26679	TRUE	TRUE	TRUE
4930571K23Rik	MGLibA_01417	0	54	-5.78136	5.78136	TRUE	TRUE	TRUE
4930571K23Rik	MGLibA_01418	181	27	2.70044	12.3151	TRUE	FALSE	FALSE
4930578C19Rik	MGLibA_01419	262	202	0.373583	15.7043	TRUE	FALSE	FALSE
4930578C19Rik	MGLibA_01420	329	153	1.09954	15.6331	TRUE	FALSE	FALSE
4930578C19Rik	MGLibA_01421	0	8	-3.16993	3.16993	FALSE	TRUE	FALSE
4930578I06Rik	MGLibA_01422	519	514	0.0139392	18.0308	TRUE	FALSE	FALSE
4930578I06Rik	MGLibA_01424	5	262	-5.45396	10.6239	TRUE	TRUE	TRUE
4930579F01Rik	MGLibA_01425	2739	476	2.52211	20.3178	TRUE	FALSE	FALSE
4930579F01Rik	MGLibA_01426	46	113	-1.2783	12.3875	TRUE	FALSE	FALSE
4930579F01Rik	MGLibA_01427	12	357	-4.78338	12.1843	TRUE	TRUE	TRUE
4930579G24Rik	MGLibA_01428	2	154	-5.69116	8.86109	TRUE	TRUE	TRUE
4930579G24Rik	MGLibA_01429	0	92	-6.53916	6.53916	TRUE	TRUE	TRUE
4930579G24Rik	MGLibA_01430	244	300	-0.296982	16.1703	TRUE	FALSE	FALSE
4930590J08Rik	MGLibA_01431	443	336	0.397811	17.191	TRUE	FALSE	FALSE
4930590J08Rik	MGLibA_01432	1	88	-5.47573	7.47573	TRUE	TRUE	TRUE
4930590J08Rik	MGLibA_01433	70	180	-1.3501	13.6496	TRUE	FALSE	FALSE
4930591A17Rik	MGLibA_01434	112	365	-1.69552	15.3359	TRUE	FALSE	FALSE
4930591A17Rik	MGLibA_01435	390	414	-0.0859427	17.308	TRUE	FALSE	FALSE
4930591A17Rik	MGLibA_01436	353	177	0.991872	15.9433	TRUE	FALSE	FALSE
4930595M18Rik	MGLibA_01437	1209	263	2.1964	18.2852	TRUE	FALSE	FALSE
4930595M18Rik	MGLibA_01438	13	41	-1.58496	9.19967	TRUE	FALSE	FALSE
4930595M18Rik	MGLibA_01439	58	104	-0.831602	12.5969	TRUE	FALSE	FALSE
4930596D02Rik	MGLibA_01440	96	144	-0.579996	13.7798	TRUE	FALSE	FALSE
4930596D02Rik	MGLibA_01441	0	11	-3.58496	3.58496	TRUE	TRUE	TRUE
4930596D02Rik	MGLibA_01442	610	134	2.17821	16.3318	TRUE	FALSE	FALSE
4931406B18Rik	MGLibA_01443	273	98	1.46868	14.7274	TRUE	FALSE	FALSE
4931406B18Rik	MGLibA_01444	47	230	-2.26679	13.4367	TRUE	FALSE	FALSE
4931406B18Rik	MGLibA_01445	688	290	1.24348	17.6132	TRUE	FALSE	FALSE
4931406C07Rik	MGLibA_01446	0	84	-6.40939	6.40939	TRUE	TRUE	TRUE
4931406C07Rik	MGLibA_01447	1	153	-6.26679	8.26679	TRUE	TRUE	TRUE
4931406C07Rik	MGLibA_01448	129	47	1.43741	12.6073	TRUE	FALSE	FALSE
4931406P16Rik	MGLibA_01449	99	232	-1.22033	14.508	TRUE	FALSE	FALSE
4931406P16Rik	MGLibA_01450	0	11	-3.58496	3.58496	TRUE	TRUE	TRUE
4931406P16Rik	MGLibA_01451	0	64	-6.02237	6.02237	TRUE	TRUE	TRUE
4931408C20Rik	MGLibA_01452	0	18	-4.24793	4.24793	TRUE	TRUE	TRUE
4931408C20Rik	MGLibA_01453	275	316	-0.199815	16.4169	TRUE	FALSE	FALSE
4931408C20Rik	MGLibA_01454	110	229	-1.05107	14.6399	TRUE	FALSE	FALSE
4931409K22Rik	MGLibA_01455	121	62	0.953457	12.908	TRUE	FALSE	FALSE
4931409K22Rik	MGLibA_01456	26	135	-2.33258	11.8424	TRUE	TRUE	FALSE
4931409K22Rik	MGLibA_01457	626	251	1.31504	17.2696	TRUE	FALSE	FALSE
4931414P19Rik	MGLibA_01458	92	159	-0.782769	13.8611	TRUE	FALSE	FALSE
4931414P19Rik	MGLibA_01459	0	50	-5.67243	5.67243	TRUE	TRUE	TRUE
4931414P19Rik	MGLibA_01460	33	103	-1.61298	11.7879	TRUE	FALSE	FALSE
4931417E11Rik	MGLibA_01461	139	299	-1.09954	15.3581	TRUE	FALSE	FALSE
4931417E11Rik	MGLibA_01462	20	105	-2.3356	11.1202	TRUE	TRUE	FALSE
4931417E11Rik	MGLibA_01463	148	231	-0.638812	15.0771	TRUE	FALSE	FALSE
4931423N10Rik	MGLibA_01464	76	306	-1.99531	14.5289	TRUE	FALSE	FALSE
4931423N10Rik	MGLibA_01465	458	214	1.09416	16.5905	TRUE	FALSE	FALSE
4931423N10Rik	MGLibA_01466	2	44	-3.90689	7.07682	TRUE	TRUE	TRUE
4931428F04Rik	MGLibA_01467	41	181	-2.11548	12.9001	TRUE	FALSE	FALSE
4931428F04Rik	MGLibA_01468	16	31	-0.912537	9.08746	TRUE	FALSE	FALSE
4931428F04Rik	MGLibA_01469	303	217	0.479743	16.0161	TRUE	FALSE	FALSE
4931429I11Rik	MGLibA_01470	24	293	-3.55582	12.8435	TRUE	TRUE	TRUE
4931429I11Rik	MGLibA_01471	4	132	-4.73335	9.37721	TRUE	TRUE	TRUE
4931429I11Rik	MGLibA_01472	27	90	-1.70044	11.3151	TRUE	FALSE	FALSE
4931429L15Rik	MGLibA_01473	58	212	-1.85207	13.6174	TRUE	FALSE	FALSE
4931429L15Rik	MGLibA_01474	909	251	1.85244	17.807	TRUE	FALSE	FALSE
4931429L15Rik	MGLibA_01475	20	142	-2.76755	11.5522	TRUE	TRUE	FALSE
4931431F19Rik	MGLibA_01476	157	57	1.4458	13.1618	TRUE	FALSE	FALSE
4931431F19Rik	MGLibA_01477	324	327	-0.0132561	16.7018	TRUE	FALSE	FALSE
4931431F19Rik	MGLibA_01478	349	222	0.650311	16.2521	TRUE	FALSE	FALSE
4931440F15Rik	MGLibA_01479	572	113	2.3295	15.9953	TRUE	FALSE	FALSE
4931440F15Rik	MGLibA_01480	132	107	0.300395	13.8102	TRUE	FALSE	FALSE
4931440F15Rik	MGLibA_01481	503	251	1	16.9546	TRUE	FALSE	FALSE
4931440L10Rik	MGLibA_01482	0	36	-5.20945	5.20945	TRUE	TRUE	TRUE
4931440L10Rik	MGLibA_01483	1	203	-6.67243	8.67243	TRUE	TRUE	TRUE
4931440L10Rik	MGLibA_01484	19	162	-3.0268	11.6707	TRUE	TRUE	FALSE
4932411E22Rik	MGLibA_01485	150	213	-0.503062	14.9799	TRUE	FALSE	FALSE
4932411E22Rik	MGLibA_01486	108	64	0.745817	12.7906	TRUE	FALSE	FALSE
4932411E22Rik	MGLibA_01487	90	326	-1.84535	14.8609	TRUE	FALSE	FALSE
4932411N23Rik	MGLibA_01488	13	41	-1.58496	9.19967	TRUE	FALSE	FALSE
4932411N23Rik	MGLibA_01489	52	42	0.301656	11.1542	TRUE	FALSE	FALSE
4932411N23Rik	MGLibA_01490	56	386	-2.7633	14.4291	TRUE	TRUE	FALSE
4932414N04Rik	MGLibA_01491	164	156	0.0717015	14.6609	TRUE	FALSE	FALSE
4932414N04Rik	MGLibA_01492	7	205	-4.6865	10.6865	TRUE	TRUE	TRUE
4932414N04Rik	MGLibA_01493	0	97	-6.61471	6.61471	TRUE	TRUE	TRUE
4932416K20Rik	MGLibA_01494	1449	580	1.31944	19.6842	TRUE	FALSE	FALSE
4932416K20Rik	MGLibA_01495	88	92	-0.0634254	13.0149	TRUE	FALSE	FALSE
4932416K20Rik	MGLibA_01496	3	81	-4.35755	8.35755	TRUE	TRUE	TRUE
4932418E24Rik	MGLibA_01497	343	266	0.365569	16.487	TRUE	FALSE	FALSE
4932418E24Rik	MGLibA_01498	0	24	-4.64386	4.64386	TRUE	TRUE	TRUE
4932418E24Rik	MGLibA_01499	7	142	-4.15987	10.1599	TRUE	TRUE	TRUE
4932429P05Rik	MGLibA_01500	0	23	-4.58496	4.58496	TRUE	TRUE	TRUE
4932429P05Rik	MGLibA_01501	0	37	-5.24793	5.24793	TRUE	TRUE	TRUE
4932429P05Rik	MGLibA_01502	35	160	-2.16099	12.5008	TRUE	FALSE	FALSE
4932438A13Rik	MGLibA_01503	156	347	-1.14832	15.7376	TRUE	FALSE	FALSE
4932438A13Rik	MGLibA_01504	0	55	-5.80735	5.80735	TRUE	TRUE	TRUE
4932438A13Rik	MGLibA_01505	53	221	-2.03953	13.5493	TRUE	FALSE	FALSE
4932438H23Rik	MGLibA_01506	0	52	-5.72792	5.72792	TRUE	TRUE	TRUE
4932438H23Rik	MGLibA_01507	6	191	-4.77761	10.3923	TRUE	TRUE	TRUE
4932438H23Rik	MGLibA_01508	129	94	0.452512	13.5922	TRUE	FALSE	FALSE
4932443I19Rik	MGLibA_01509	24	132	-2.41143	11.6991	TRUE	TRUE	FALSE
4932443I19Rik	MGLibA_01510	0	18	-4.24793	4.24793	TRUE	TRUE	TRUE
4932443I19Rik	MGLibA_01511	147	47	1.62449	12.7944	TRUE	FALSE	FALSE
4933402D24Rik	MGLibA_01512	207	160	0.369523	15.0314	TRUE	FALSE	FALSE
4933402D24Rik	MGLibA_01513	104	261	-1.31918	14.7477	TRUE	FALSE	FALSE
4933402D24Rik	MGLibA_01514	354	163	1.11412	15.8292	TRUE	FALSE	FALSE
4933402E13Rik	MGLibA_01515	0	119	-6.90689	6.90689	TRUE	TRUE	TRUE
4933402E13Rik	MGLibA_01516	146	129	0.177305	14.222	TRUE	FALSE	FALSE
4933402E13Rik	MGLibA_01517	1990	777	1.35565	20.5629	TRUE	FALSE	FALSE
4933402J07Rik	MGLibA_01518	2	60	-4.34577	7.5157	TRUE	TRUE	TRUE
4933402J07Rik	MGLibA_01519	6	147	-4.4021	10.0168	TRUE	TRUE	TRUE
4933402J07Rik	MGLibA_01520	0	40	-5.35755	5.35755	TRUE	TRUE	TRUE
4933402N03Rik	MGLibA_01521	0	4	-2.32193	2.32193	FALSE	FALSE	FALSE
4933402N03Rik	MGLibA_01522	392	282	0.473727	16.763	TRUE	FALSE	FALSE
4933402N03Rik	MGLibA_01523	297	172	0.78454	15.6538	TRUE	FALSE	FALSE
4933402N22Rik	MGLibA_01524	50	190	-1.905	13.2499	TRUE	FALSE	FALSE
4933402N22Rik	MGLibA_01525	520	86	2.5822	15.4681	TRUE	FALSE	FALSE
4933402N22Rik	MGLibA_01526	141	239	-0.757143	15.0566	TRUE	FALSE	FALSE
4933402P03Rik	MGLibA_01527	0	1	-1	1	FALSE	FALSE	FALSE
4933402P03Rik	MGLibA_01528	0	9	-3.32193	3.32193	FALSE	TRUE	FALSE
4933402P03Rik	MGLibA_01529	53	103	-0.945552	12.4553	TRUE	FALSE	FALSE
4933403O08Rik	MGLibA_01530	1	68	-5.10852	7.10852	TRUE	TRUE	TRUE
4933403O08Rik	MGLibA_01531	1262	205	2.61614	17.9891	TRUE	FALSE	FALSE
4933403O08Rik	MGLibA_01532	0	49	-5.64386	5.64386	TRUE	TRUE	TRUE
4933405L10Rik	MGLibA_01533	68	264	-1.94132	14.1584	TRUE	FALSE	FALSE
4933405L10Rik	MGLibA_01534	0	35	-5.16993	5.16993	TRUE	TRUE	TRUE
4933405L10Rik	MGLibA_01535	5	23	-2	7.16993	TRUE	FALSE	FALSE
4933405O20Rik	MGLibA_01536	35	93	-1.38466	11.7245	TRUE	FALSE	FALSE
4933405O20Rik	MGLibA_01537	0	69	-6.12928	6.12928	TRUE	TRUE	TRUE
4933405O20Rik	MGLibA_01538	14	227	-3.926	11.7398	TRUE	TRUE	TRUE
4933406J08Rik	MGLibA_01539	415	124	1.73466	15.6662	TRUE	FALSE	FALSE
4933406J08Rik	MGLibA_01540	9	175	-4.1375	10.7814	TRUE	TRUE	TRUE
4933406J08Rik	MGLibA_01541	37	145	-1.9419	12.4378	TRUE	FALSE	FALSE
4933406M09Rik	MGLibA_01542	95	570	-2.57238	15.7423	TRUE	TRUE	FALSE
4933406M09Rik	MGLibA_01543	0	12	-3.70044	3.70044	TRUE	TRUE	TRUE
4933406M09Rik	MGLibA_01544	1	216	-6.76155	8.76155	TRUE	TRUE	TRUE
4933408B17Rik	MGLibA_01545	2	162	-5.76377	8.93369	TRUE	TRUE	TRUE
4933408B17Rik	MGLibA_01546	28	63	-1.14202	10.858	TRUE	FALSE	FALSE
4933408B17Rik	MGLibA_01547	81	133	-0.708537	13.4236	TRUE	FALSE	FALSE
4933409G03Rik	MGLibA_01548	0	105	-6.72792	6.72792	TRUE	TRUE	TRUE
4933409G03Rik	MGLibA_01549	139	176	-0.338323	14.5969	TRUE	FALSE	FALSE
4933409G03Rik	MGLibA_01550	0	5	-2.58496	2.58496	FALSE	TRUE	FALSE
4933411G11Rik	MGLibA_01551	0	29	-4.90689	4.90689	TRUE	TRUE	TRUE
4933411G11Rik	MGLibA_01552	348	456	-0.388967	17.2831	TRUE	FALSE	FALSE
4933411G11Rik	MGLibA_01553	155	67	1.19794	13.3729	TRUE	FALSE	FALSE
4933411K16Rik	MGLibA_01554	0	59	-5.90689	5.90689	TRUE	TRUE	TRUE
4933411K16Rik	MGLibA_01555	13	426	-4.93074	12.5454	TRUE	TRUE	TRUE
4933411K16Rik	MGLibA_01556	77	237	-1.60942	14.1802	TRUE	FALSE	FALSE
4933411K20Rik	MGLibA_01557	189	247	-0.384341	15.5241	TRUE	FALSE	FALSE
4933411K20Rik	MGLibA_01558	14	76	-2.3599	10.1737	TRUE	TRUE	FALSE
4933411K20Rik	MGLibA_01559	319	388	-0.281698	16.9256	TRUE	FALSE	FALSE
4933412E24Rik	MGLibA_01560	0	14	-3.90689	3.90689	TRUE	TRUE	TRUE
4933412E24Rik	MGLibA_01561	35	136	-1.92811	12.268	TRUE	FALSE	FALSE
4933412E24Rik	MGLibA_01562	299	166	0.845114	15.6125	TRUE	FALSE	FALSE
4933413G19Rik	MGLibA_01563	51	286	-2.46447	13.8653	TRUE	TRUE	FALSE
4933413G19Rik	MGLibA_01564	16	72	-2.10236	10.2773	TRUE	FALSE	FALSE
4933413G19Rik	MGLibA_01565	10	46	-2.09516	9.01402	TRUE	FALSE	FALSE
4933415F23Rik	MGLibA_01566	39	35	0.152003	10.4919	TRUE	FALSE	FALSE
4933415F23Rik	MGLibA_01567	274	176	0.635682	15.5709	TRUE	FALSE	FALSE
4933415F23Rik	MGLibA_01568	616	201	1.61092	16.9273	TRUE	FALSE	FALSE
4933416C03Rik	MGLibA_01569	487	265	0.875455	16.986	TRUE	FALSE	FALSE
4933416C03Rik	MGLibA_01570	83	102	-0.294183	13.0788	TRUE	FALSE	FALSE
4933416C03Rik	MGLibA_01571	25	158	-2.61244	12.0133	TRUE	TRUE	FALSE
4933416I08Rik	MGLibA_01572	192	151	0.34453	14.8404	TRUE	FALSE	FALSE
4933416I08Rik	MGLibA_01573	1	183	-6.52356	8.52356	TRUE	TRUE	TRUE
4933416I08Rik	MGLibA_01574	0	55	-5.80735	5.80735	TRUE	TRUE	TRUE
4933417A18Rik	MGLibA_01575	273	315	-0.205749	16.4018	TRUE	FALSE	FALSE
4933417A18Rik	MGLibA_01576	1148	534	1.10277	19.2296	TRUE	FALSE	FALSE
4933417A18Rik	MGLibA_01577	37	82	-1.12711	11.623	TRUE	FALSE	FALSE
4933421I07Rik	MGLibA_01578	236	236	0	15.7775	TRUE	FALSE	FALSE
4933421I07Rik	MGLibA_01579	22	147	-2.68589	11.733	TRUE	TRUE	FALSE
4933421I07Rik	MGLibA_01580	232	159	0.542258	15.1861	TRUE	FALSE	FALSE
4933422H20Rik	MGLibA_01581	96	157	-0.703868	13.9037	TRUE	FALSE	FALSE
4933422H20Rik	MGLibA_01582	6	171	-4.61891	10.2336	TRUE	TRUE	TRUE
4933422H20Rik	MGLibA_01583	5	133	-4.48113	9.65105	TRUE	TRUE	TRUE
4933425L06Rik	MGLibA_01584	8	95	-3.41504	9.75489	TRUE	TRUE	TRUE
4933425L06Rik	MGLibA_01585	602	299	1.0072	17.4648	TRUE	FALSE	FALSE
4933425L06Rik	MGLibA_01586	828	361	1.19538	18.1951	TRUE	FALSE	FALSE
4933426M11Rik	MGLibA_01587	9	80	-3.01792	9.66178	TRUE	TRUE	FALSE
4933426M11Rik	MGLibA_01588	171	158	0.113382	14.7391	TRUE	FALSE	FALSE
4933426M11Rik	MGLibA_01589	4	62	-3.65535	8.29921	TRUE	TRUE	TRUE
4933427D06Rik	MGLibA_01590	416	137	1.59538	15.8124	TRUE	FALSE	FALSE
4933427D06Rik	MGLibA_01591	54	260	-2.24655	13.8093	TRUE	FALSE	FALSE
4933427D06Rik	MGLibA_01592	0	69	-6.12928	6.12928	TRUE	TRUE	TRUE
4933427D14Rik	MGLibA_01593	1	102	-5.6865	7.6865	TRUE	TRUE	TRUE
4933427D14Rik	MGLibA_01594	107	98	0.125531	13.3842	TRUE	FALSE	FALSE
4933427D14Rik	MGLibA_01595	0	97	-6.61471	6.61471	TRUE	TRUE	TRUE
4933427G17Rik	MGLibA_01596	0	20	-4.39232	4.39232	TRUE	TRUE	TRUE
4933427G17Rik	MGLibA_01597	0	28	-4.85798	4.85798	TRUE	TRUE	TRUE
4933427G17Rik	MGLibA_01598	215	99	1.11103	14.3987	TRUE	FALSE	FALSE
4933428G20Rik	MGLibA_01599	356	528	-0.567344	17.5269	TRUE	FALSE	FALSE
4933428G20Rik	MGLibA_01600	0	12	-3.70044	3.70044	TRUE	TRUE	TRUE
4933428G20Rik	MGLibA_01601	210	297	-0.498069	15.9403	TRUE	FALSE	FALSE
4933430I17Rik	MGLibA_01602	655	145	2.16773	16.5474	TRUE	FALSE	FALSE
4933430I17Rik	MGLibA_01603	0	12	-3.70044	3.70044	TRUE	TRUE	TRUE
4933430I17Rik	MGLibA_01604	226	473	-1.06219	16.7153	TRUE	FALSE	FALSE
4933433C11Rik	MGLibA_01605	0	142	-7.15987	7.15987	TRUE	TRUE	TRUE
4933433C11Rik	MGLibA_01606	0	46	-5.55459	5.55459	TRUE	TRUE	TRUE
4933433C11Rik	MGLibA_01607	0	21	-4.45943	4.45943	TRUE	TRUE	TRUE
4933434E20Rik	MGLibA_01608	248	329	-0.40632	16.3263	TRUE	FALSE	FALSE
4933434E20Rik	MGLibA_01609	909	13	6.02237	13.6371	TRUE	FALSE	FALSE
4933434E20Rik	MGLibA_01610	47	309	-2.69116	13.8611	TRUE	TRUE	FALSE
4933434I20Rik	MGLibA_01611	24	222	-3.15704	12.4448	TRUE	TRUE	FALSE
4933434I20Rik	MGLibA_01612	304	245	0.310151	16.1952	TRUE	FALSE	FALSE
4933434I20Rik	MGLibA_01613	385	322	0.257067	16.9278	TRUE	FALSE	FALSE
4933436I01Rik	MGLibA_01614	659	212	1.63161	17.101	TRUE	FALSE	FALSE
4933436I01Rik	MGLibA_01615	44	52	-0.236067	11.2198	TRUE	FALSE	FALSE
4933436I01Rik	MGLibA_01616	0	9	-3.32193	3.32193	FALSE	TRUE	FALSE
March5	MGLibA_01617	0	101	-6.67243	6.67243	TRUE	TRUE	TRUE
March5	MGLibA_01618	2	83	-4.80735	7.97728	TRUE	TRUE	TRUE
March5	MGLibA_01619	0	141	-7.14975	7.14975	TRUE	TRUE	TRUE
38596	MGLibA_01620	32	137	-2.06413	12.1529	TRUE	FALSE	FALSE
38596	MGLibA_01621	290	335	-0.207442	16.5772	TRUE	FALSE	FALSE
38596	MGLibA_01622	181	76	1.24101	13.7746	TRUE	FALSE	FALSE
5031410I06Rik	MGLibA_01623	393	409	-0.0574283	17.3015	TRUE	FALSE	FALSE
5031410I06Rik	MGLibA_01624	42	165	-1.94877	12.8013	TRUE	FALSE	FALSE
5031410I06Rik	MGLibA_01625	1	152	-6.25739	8.25739	TRUE	TRUE	TRUE
5031414D18Rik	MGLibA_01626	10	212	-4.27528	11.1941	TRUE	TRUE	TRUE
5031414D18Rik	MGLibA_01627	44	34	0.36257	10.6211	TRUE	FALSE	FALSE
5031414D18Rik	MGLibA_01628	14	92	-2.63227	10.446	TRUE	TRUE	FALSE
5031439G07Rik	MGLibA_01629	180	158	0.186963	14.8127	TRUE	FALSE	FALSE
5031439G07Rik	MGLibA_01630	95	40	1.22741	11.9425	TRUE	FALSE	FALSE
5031439G07Rik	MGLibA_01631	32	116	-1.82597	11.9148	TRUE	FALSE	FALSE
5033411D12Rik	MGLibA_01632	723	230	1.6481	17.3516	TRUE	FALSE	FALSE
5033411D12Rik	MGLibA_01633	0	70	-6.14975	6.14975	TRUE	TRUE	TRUE
5033411D12Rik	MGLibA_01634	1	91	-5.52356	7.52356	TRUE	TRUE	TRUE
5330417C22Rik	MGLibA_01635	107	426	-1.9832	15.493	TRUE	FALSE	FALSE
5330417C22Rik	MGLibA_01636	112	92	0.28102	13.3593	TRUE	FALSE	FALSE
5330417C22Rik	MGLibA_01637	7	297	-5.21917	11.2192	TRUE	TRUE	TRUE
5430401F13Rik	MGLibA_01638	1	299	-7.22882	9.22882	TRUE	TRUE	TRUE
5430401F13Rik	MGLibA_01639	58	297	-2.33653	14.1018	TRUE	TRUE	FALSE
5430401F13Rik	MGLibA_01640	0	18	-4.24793	4.24793	TRUE	TRUE	TRUE
5430402E10Rik	MGLibA_01641	0	63	-6	6	TRUE	TRUE	TRUE
5430402E10Rik	MGLibA_01642	490	170	1.52173	16.3574	TRUE	FALSE	FALSE
5430402E10Rik	MGLibA_01643	91	104	-0.190684	13.2378	TRUE	FALSE	FALSE
5430419D17Rik	MGLibA_01644	115	340	-1.55565	15.2716	TRUE	FALSE	FALSE
5430419D17Rik	MGLibA_01645	0	3	-2	2	FALSE	FALSE	FALSE
5430419D17Rik	MGLibA_01646	0	10	-3.45943	3.45943	FALSE	TRUE	TRUE
5430421N21Rik	MGLibA_01647	1	97	-5.61471	7.61471	TRUE	TRUE	TRUE
5430421N21Rik	MGLibA_01648	35	72	-1.0199	11.3597	TRUE	FALSE	FALSE
5430421N21Rik	MGLibA_01649	15	124	-2.96578	10.9658	TRUE	TRUE	FALSE
5430427O19Rik	MGLibA_01650	227	229	-0.0126	15.6784	TRUE	FALSE	FALSE
5430427O19Rik	MGLibA_01651	267	198	0.429465	15.7027	TRUE	FALSE	FALSE
5430427O19Rik	MGLibA_01652	18	321	-4.08299	12.5788	TRUE	TRUE	TRUE
5430435G22Rik	MGLibA_01653	891	280	1.66647	17.9353	TRUE	FALSE	FALSE
5430435G22Rik	MGLibA_01654	94	130	-0.463567	13.6033	TRUE	FALSE	FALSE
5430435G22Rik	MGLibA_01655	26	136	-2.34314	11.8529	TRUE	TRUE	FALSE
5530400C23Rik	MGLibA_01656	0	94	-6.56986	6.56986	TRUE	TRUE	TRUE
5530400C23Rik	MGLibA_01657	6	195	-4.80735	10.4221	TRUE	TRUE	TRUE
5530400C23Rik	MGLibA_01658	1	37	-4.24793	6.24793	TRUE	TRUE	TRUE
5730409E04Rik	MGLibA_01659	0	33	-5.08746	5.08746	TRUE	TRUE	TRUE
5730409E04Rik	MGLibA_01660	329	232	0.502136	16.2305	TRUE	FALSE	FALSE
5730409E04Rik	MGLibA_01661	83	141	-0.75743	13.5421	TRUE	FALSE	FALSE
5730455P16Rik	MGLibA_01662	0	204	-7.67948	7.67948	TRUE	TRUE	TRUE
5730455P16Rik	MGLibA_01663	219	100	1.12315	14.4396	TRUE	FALSE	FALSE
5730455P16Rik	MGLibA_01664	72	196	-1.43223	13.8119	TRUE	FALSE	FALSE
5730507C01Rik	MGLibA_01665	4	59	-3.58496	8.22882	TRUE	TRUE	TRUE
5730507C01Rik	MGLibA_01666	0	26	-4.75489	4.75489	TRUE	TRUE	TRUE
5730507C01Rik	MGLibA_01667	12	63	-2.29956	9.70044	TRUE	FALSE	FALSE
5730508B09Rik	MGLibA_01668	45	69	-0.605721	11.6528	TRUE	FALSE	FALSE
5730508B09Rik	MGLibA_01669	188	241	-0.356621	15.4811	TRUE	FALSE	FALSE
5730508B09Rik	MGLibA_01670	0	10	-3.45943	3.45943	FALSE	TRUE	TRUE
5730559C18Rik	MGLibA_01671	194	314	-0.691878	15.9065	TRUE	FALSE	FALSE
5730559C18Rik	MGLibA_01672	0	19	-4.32193	4.32193	TRUE	TRUE	TRUE
5730559C18Rik	MGLibA_01673	16	119	-2.81943	10.9944	TRUE	TRUE	FALSE
5830403L16Rik	MGLibA_01674	6	120	-4.11151	9.72622	TRUE	TRUE	TRUE
5830403L16Rik	MGLibA_01675	524	195	1.42146	16.6509	TRUE	FALSE	FALSE
5830403L16Rik	MGLibA_01676	13	204	-3.87213	11.4868	TRUE	TRUE	TRUE
5830411N06Rik	MGLibA_01678	1214	246	2.29837	18.1951	TRUE	FALSE	FALSE
5830411N06Rik	MGLibA_01679	11	101	-3.08746	10.2574	TRUE	TRUE	FALSE
5830415F09Rik	MGLibA_01680	89	295	-1.7176	14.7013	TRUE	FALSE	FALSE
5830415F09Rik	MGLibA_01681	1	97	-5.61471	7.61471	TRUE	TRUE	TRUE
5830415F09Rik	MGLibA_01682	1	104	-5.71425	7.71425	TRUE	TRUE	TRUE
5830418K08Rik	MGLibA_01683	80	198	-1.29677	13.9765	TRUE	FALSE	FALSE
5830418K08Rik	MGLibA_01684	185	56	1.70627	13.372	TRUE	FALSE	FALSE
5830418K08Rik	MGLibA_01685	130	163	-0.324129	14.391	TRUE	FALSE	FALSE
5830473C10Rik	MGLibA_01686	1807	765	1.23898	20.4014	TRUE	FALSE	FALSE
5830473C10Rik	MGLibA_01687	1	133	-6.06609	8.06609	TRUE	TRUE	TRUE
5830473C10Rik	MGLibA_01688	0	15	-4	4	TRUE	TRUE	TRUE
March6	MGLibA_01689	59	120	-1.01197	12.8258	TRUE	FALSE	FALSE
March6	MGLibA_01690	23	64	-1.43741	10.6073	TRUE	FALSE	FALSE
March6	MGLibA_01691	40	238	-2.54331	13.2584	TRUE	TRUE	FALSE
38961	MGLibA_01692	48	103	-1.08573	12.3151	TRUE	FALSE	FALSE
38961	MGLibA_01693	84	213	-1.33208	14.1509	TRUE	FALSE	FALSE
38961	MGLibA_01694	151	273	-0.850105	15.346	TRUE	FALSE	FALSE
6030419C18Rik	MGLibA_01695	151	155	-0.0374747	14.5333	TRUE	FALSE	FALSE
6030419C18Rik	MGLibA_01696	192	306	-0.669638	15.8546	TRUE	FALSE	FALSE
6030419C18Rik	MGLibA_01697	0	171	-7.42626	7.42626	TRUE	TRUE	TRUE
6030458C11Rik	MGLibA_01698	32	78	-1.25939	11.3482	TRUE	FALSE	FALSE
6030458C11Rik	MGLibA_01699	179	181	-0.0159415	14.9996	TRUE	FALSE	FALSE
6030458C11Rik	MGLibA_01700	129	97	0.407658	13.6371	TRUE	FALSE	FALSE
6030468B19Rik	MGLibA_01701	22	258	-3.49325	12.5404	TRUE	TRUE	TRUE
6030468B19Rik	MGLibA_01702	21	226	-3.36712	12.286	TRUE	TRUE	TRUE
6030468B19Rik	MGLibA_01703	0	7	-3	3	FALSE	TRUE	FALSE
6030498E09Rik	MGLibA_01704	2	111	-5.22239	8.39232	TRUE	TRUE	TRUE
6030498E09Rik	MGLibA_01705	120	319	-1.40306	15.2408	TRUE	FALSE	FALSE
6030498E09Rik	MGLibA_01706	2	206	-6.10852	9.27845	TRUE	TRUE	TRUE
6330403A02Rik	MGLibA_01707	0	24	-4.64386	4.64386	TRUE	TRUE	TRUE
6330403A02Rik	MGLibA_01708	164	375	-1.18827	15.9209	TRUE	FALSE	FALSE
6330403A02Rik	MGLibA_01709	12	83	-2.69188	10.0928	TRUE	TRUE	FALSE
6330403K07Rik	MGLibA_01710	1	52	-4.72792	6.72792	TRUE	TRUE	TRUE
6330403K07Rik	MGLibA_01711	399	123	1.68966	15.5981	TRUE	FALSE	FALSE
6330403K07Rik	MGLibA_01712	0	66	-6.06609	6.06609	TRUE	TRUE	TRUE
6330408A02Rik	MGLibA_01713	149	85	0.802554	13.6551	TRUE	FALSE	FALSE
6330408A02Rik	MGLibA_01714	23	174	-2.86625	12.0362	TRUE	TRUE	FALSE
6330408A02Rik	MGLibA_01715	16	150	-3.15094	11.3259	TRUE	TRUE	FALSE
6330409D20Rik	MGLibA_01717	9	150	-3.91648	10.5603	TRUE	TRUE	TRUE
6330409D20Rik	MGLibA_01718	508	252	1.00853	16.9745	TRUE	FALSE	FALSE
6330416G13Rik	MGLibA_01719	0	49	-5.64386	5.64386	TRUE	TRUE	TRUE
6330416G13Rik	MGLibA_01720	34	95	-1.45568	11.7142	TRUE	FALSE	FALSE
6330416G13Rik	MGLibA_01721	0	8	-3.16993	3.16993	FALSE	TRUE	FALSE
6430531B16Rik	MGLibA_01723	0	118	-6.89482	6.89482	TRUE	TRUE	TRUE
6430531B16Rik	MGLibA_01724	101	153	-0.594361	13.9392	TRUE	FALSE	FALSE
6430548M08Rik	MGLibA_01725	28	92	-1.68118	11.3971	TRUE	FALSE	FALSE
6430548M08Rik	MGLibA_01726	0	82	-6.37504	6.37504	TRUE	TRUE	TRUE
6430548M08Rik	MGLibA_01727	58	302	-2.36053	14.1258	TRUE	TRUE	FALSE
6430550D23Rik	MGLibA_01728	31	39	-0.321928	10.3219	TRUE	FALSE	FALSE
6430550D23Rik	MGLibA_01729	157	156	0.00916	14.5984	TRUE	FALSE	FALSE
6430550D23Rik	MGLibA_01730	195	170	0.196857	15.0326	TRUE	FALSE	FALSE
6430571L13Rik	MGLibA_01731	1	40	-4.35755	6.35755	TRUE	TRUE	TRUE
6430571L13Rik	MGLibA_01732	88	217	-1.29245	14.2439	TRUE	FALSE	FALSE
6430571L13Rik	MGLibA_01733	0	4	-2.32193	2.32193	FALSE	FALSE	FALSE
6430573F11Rik	MGLibA_01734	82	85	-0.0512253	12.8013	TRUE	FALSE	FALSE
6430573F11Rik	MGLibA_01735	172	191	-0.150334	15.0196	TRUE	FALSE	FALSE
6430573F11Rik	MGLibA_01736	1168	192	2.5986	17.7835	TRUE	FALSE	FALSE
6720489N17Rik	MGLibA_01737	14	19	-0.415037	8.22882	TRUE	FALSE	FALSE
6720489N17Rik	MGLibA_01738	0	54	-5.78136	5.78136	TRUE	TRUE	TRUE
6720489N17Rik	MGLibA_01739	31	35	-0.169925	10.1699	TRUE	FALSE	FALSE
6820408C15Rik	MGLibA_01740	21	190	-3.118	12.0369	TRUE	TRUE	FALSE
6820408C15Rik	MGLibA_01741	160	124	0.365133	14.2967	TRUE	FALSE	FALSE
6820408C15Rik	MGLibA_01742	31	106	-1.74147	11.7415	TRUE	FALSE	FALSE
March7	MGLibA_01743	62	124	-0.988504	12.9431	TRUE	FALSE	FALSE
March7	MGLibA_01744	0	5	-2.58496	2.58496	FALSE	TRUE	FALSE
March7	MGLibA_01745	1154	491	1.23116	19.1162	TRUE	FALSE	FALSE
39326	MGLibA_01746	0	32	-5.04439	5.04439	TRUE	TRUE	TRUE
39326	MGLibA_01747	2	165	-5.79008	8.96	TRUE	TRUE	TRUE
39326	MGLibA_01748	74	256	-1.77681	14.2344	TRUE	FALSE	FALSE
7420426K07Rik	MGLibA_01749	1293	74	4.1088	16.5664	TRUE	FALSE	FALSE
7420426K07Rik	MGLibA_01750	272	168	0.691878	15.4936	TRUE	FALSE	FALSE
7420426K07Rik	MGLibA_01751	24	144	-2.53605	11.8238	TRUE	TRUE	FALSE
7420461P10Rik	MGLibA_01752	156	97	0.679911	13.9093	TRUE	FALSE	FALSE
7420461P10Rik	MGLibA_01753	0	29	-4.90689	4.90689	TRUE	TRUE	TRUE
7420461P10Rik	MGLibA_01754	85	134	-0.650551	13.5031	TRUE	FALSE	FALSE
7530416G11Rik	MGLibA_01755	87	93	-0.0951572	13.014	TRUE	FALSE	FALSE
7530416G11Rik	MGLibA_01756	0	10	-3.45943	3.45943	FALSE	TRUE	TRUE
7530416G11Rik	MGLibA_01757	45	258	-2.49325	13.5404	TRUE	TRUE	FALSE
March8	MGLibA_01758	504	219	1.19878	16.7615	TRUE	FALSE	FALSE
March8	MGLibA_01759	1	123	-5.9542	7.9542	TRUE	TRUE	TRUE
March8	MGLibA_01760	0	98	-6.62936	6.62936	TRUE	TRUE	TRUE
39692	MGLibA_01761	1329	261	2.34379	18.4106	TRUE	FALSE	FALSE
39692	MGLibA_01762	6	129	-4.21501	9.82972	TRUE	TRUE	TRUE
39692	MGLibA_01763	0	108	-6.76818	6.76818	TRUE	TRUE	TRUE
8030411F24Rik	MGLibA_01764	424	257	0.720092	16.7425	TRUE	FALSE	FALSE
8030411F24Rik	MGLibA_01765	1	90	-5.50779	7.50779	TRUE	TRUE	TRUE
8030411F24Rik	MGLibA_01766	20	225	-3.42786	12.2125	TRUE	TRUE	TRUE
8030423J24Rik	MGLibA_01767	889	370	1.26239	18.3329	TRUE	FALSE	FALSE
8030423J24Rik	MGLibA_01768	117	88	0.40691	13.3584	TRUE	FALSE	FALSE
8030423J24Rik	MGLibA_01769	430	172	1.31692	16.1862	TRUE	FALSE	FALSE
8030462N17Rik	MGLibA_01770	117	168	-0.518236	14.2835	TRUE	FALSE	FALSE
8030462N17Rik	MGLibA_01771	61	181	-1.5536	13.462	TRUE	FALSE	FALSE
8030462N17Rik	MGLibA_01772	129	161	-0.317482	14.3622	TRUE	FALSE	FALSE
8430408G22Rik	MGLibA_01773	67	343	-2.3388	14.5137	TRUE	TRUE	FALSE
8430408G22Rik	MGLibA_01774	8	9	-0.152003	6.49185	TRUE	FALSE	FALSE
8430408G22Rik	MGLibA_01775	759	110	2.77544	16.3643	TRUE	FALSE	FALSE
8430419L09Rik	MGLibA_01776	65	256	-1.96123	14.05	TRUE	FALSE	FALSE
8430419L09Rik	MGLibA_01777	126	187	-0.565904	14.5433	TRUE	FALSE	FALSE
8430419L09Rik	MGLibA_01778	25	180	-2.79941	12.2003	TRUE	TRUE	FALSE
8430427H17Rik	MGLibA_01779	6	200	-4.8437	10.4584	TRUE	TRUE	TRUE
8430427H17Rik	MGLibA_01780	27	83	-1.58496	11.1997	TRUE	FALSE	FALSE
8430427H17Rik	MGLibA_01781	40	64	-0.664816	11.3799	TRUE	FALSE	FALSE
March9	MGLibA_01782	318	162	0.968684	15.6661	TRUE	FALSE	FALSE
March9	MGLibA_01783	113	155	-0.452512	14.1183	TRUE	FALSE	FALSE
March9	MGLibA_01784	10	98	-3.16993	10.0888	TRUE	TRUE	FALSE
40057	MGLibA_01785	163	59	1.45066	13.2644	TRUE	FALSE	FALSE
40057	MGLibA_01786	0	12	-3.70044	3.70044	TRUE	TRUE	TRUE
40057	MGLibA_01787	2	179	-5.90689	9.07682	TRUE	TRUE	TRUE
9030025P20Rik	MGLibA_01788	116	162	-0.478363	14.2191	TRUE	FALSE	FALSE
9030025P20Rik	MGLibA_01789	1	154	-6.27612	8.27612	TRUE	TRUE	TRUE
9030025P20Rik	MGLibA_01790	287	84	1.76053	14.5793	TRUE	FALSE	FALSE
9030617O03Rik	MGLibA_01791	529	292	0.855092	17.2446	TRUE	FALSE	FALSE
9030617O03Rik	MGLibA_01792	737	97	2.91277	16.1422	TRUE	FALSE	FALSE
9030617O03Rik	MGLibA_01793	501	388	0.367917	17.5752	TRUE	FALSE	FALSE
9030624G23Rik	MGLibA_01794	66	463	-2.79189	14.9241	TRUE	TRUE	FALSE
9030624G23Rik	MGLibA_01795	17	191	-3.41504	11.7549	TRUE	TRUE	TRUE
9030624G23Rik	MGLibA_01796	28	271	-3.22948	12.9454	TRUE	TRUE	FALSE
9030624J02Rik	MGLibA_01797	30	244	-2.98244	12.8908	TRUE	TRUE	FALSE
9030624J02Rik	MGLibA_01798	48	212	-2.12	13.3494	TRUE	FALSE	FALSE
9030624J02Rik	MGLibA_01799	30	6	2.14684	7.76155	TRUE	FALSE	FALSE
9130008F23Rik	MGLibA_01800	13	62	-2.16993	9.78463	TRUE	FALSE	FALSE
9130008F23Rik	MGLibA_01801	149	124	0.263034	14.1946	TRUE	FALSE	FALSE
9130008F23Rik	MGLibA_01802	37	25	0.547488	9.94837	TRUE	FALSE	FALSE
9130011E15Rik	MGLibA_01803	1	81	-5.35755	7.35755	TRUE	TRUE	TRUE
9130011E15Rik	MGLibA_01804	148	213	-0.522298	14.9606	TRUE	FALSE	FALSE
9130011E15Rik	MGLibA_01805	4	87	-4.1375	8.78136	TRUE	TRUE	TRUE
9130019O22Rik	MGLibA_01806	225	145	0.630354	15.01	TRUE	FALSE	FALSE
9130019O22Rik	MGLibA_01807	27	211	-2.92057	12.5353	TRUE	TRUE	FALSE
9130019O22Rik	MGLibA_01808	1	96	-5.59991	7.59991	TRUE	TRUE	TRUE
9130023H24Rik	MGLibA_01809	31	124	-1.96578	11.9658	TRUE	FALSE	FALSE
9130023H24Rik	MGLibA_01810	378	152	1.30867	15.8234	TRUE	FALSE	FALSE
9130023H24Rik	MGLibA_01811	80	453	-2.4867	15.1664	TRUE	TRUE	FALSE
9130204L05Rik	MGLibA_01812	3	93	-4.55459	8.55459	TRUE	TRUE	TRUE
9130204L05Rik	MGLibA_01813	1223	224	2.44361	18.0712	TRUE	FALSE	FALSE
9130204L05Rik	MGLibA_01814	372	50	2.87061	14.2155	TRUE	FALSE	FALSE
9130401M01Rik	MGLibA_01815	39	142	-1.83794	12.4818	TRUE	FALSE	FALSE
9130401M01Rik	MGLibA_01816	186	201	-0.111317	15.2051	TRUE	FALSE	FALSE
9130401M01Rik	MGLibA_01817	927	465	0.993795	18.7222	TRUE	FALSE	FALSE
9130409I23Rik	MGLibA_01818	164	450	-1.45066	16.1833	TRUE	FALSE	FALSE
9130409I23Rik	MGLibA_01819	1	150	-6.2384	8.2384	TRUE	TRUE	TRUE
9130409I23Rik	MGLibA_01820	266	266	0	16.1214	TRUE	FALSE	FALSE
9230104L09Rik	MGLibA_01822	198	238	-0.264242	15.5375	TRUE	FALSE	FALSE
9230104L09Rik	MGLibA_01823	163	48	1.74284	12.9723	TRUE	FALSE	FALSE
9230110C19Rik	MGLibA_01824	0	59	-5.90689	5.90689	TRUE	TRUE	TRUE
9230110C19Rik	MGLibA_01825	95	288	-1.58996	14.7599	TRUE	FALSE	FALSE
9230110C19Rik	MGLibA_01826	411	449	-0.127281	17.5003	TRUE	FALSE	FALSE
9230110F15Rik	MGLibA_01827	550	82	2.73087	15.4809	TRUE	FALSE	FALSE
9230110F15Rik	MGLibA_01828	65	224	-1.76939	13.8582	TRUE	FALSE	FALSE
9230110F15Rik	MGLibA_01829	12	148	-3.51873	10.9196	TRUE	TRUE	TRUE
9230112D13Rik	MGLibA_01830	2	133	-5.48113	8.65105	TRUE	TRUE	TRUE
9230112D13Rik	MGLibA_01831	71	42	0.74366	11.5962	TRUE	FALSE	FALSE
9230112D13Rik	MGLibA_01832	358	82	2.1128	14.8629	TRUE	FALSE	FALSE
9330159F19Rik	MGLibA_01833	120	223	-0.888492	14.7262	TRUE	FALSE	FALSE
9330159F19Rik	MGLibA_01834	165	96	0.775127	13.975	TRUE	FALSE	FALSE
9330159F19Rik	MGLibA_01835	11	125	-3.39232	10.5622	TRUE	TRUE	TRUE
9330182L06Rik	MGLibA_01836	145	168	-0.211055	14.5907	TRUE	FALSE	FALSE
9330182L06Rik	MGLibA_01837	66	105	-0.661831	12.794	TRUE	FALSE	FALSE
9330182L06Rik	MGLibA_01838	0	39	-5.32193	5.32193	TRUE	TRUE	TRUE
9330182O14Rik	MGLibA_01839	112	378	-1.74588	15.3862	TRUE	FALSE	FALSE
9330182O14Rik	MGLibA_01840	13	154	-3.46877	11.0835	TRUE	TRUE	TRUE
9330182O14Rik	MGLibA_01841	0	50	-5.67243	5.67243	TRUE	TRUE	TRUE
9430007A20Rik	MGLibA_01842	92	256	-1.46647	14.5448	TRUE	FALSE	FALSE
9430007A20Rik	MGLibA_01843	16	126	-2.90122	11.0761	TRUE	TRUE	FALSE
9430007A20Rik	MGLibA_01844	111	174	-0.643856	14.2586	TRUE	FALSE	FALSE
9430015G10Rik	MGLibA_01845	0	26	-4.75489	4.75489	TRUE	TRUE	TRUE
9430015G10Rik	MGLibA_01846	844	119	2.81592	16.6297	TRUE	FALSE	FALSE
9430015G10Rik	MGLibA_01847	14	176	-3.56071	11.3745	TRUE	TRUE	TRUE
9430016H08Rik	MGLibA_01848	656	285	1.19988	17.5196	TRUE	FALSE	FALSE
9430016H08Rik	MGLibA_01849	0	49	-5.64386	5.64386	TRUE	TRUE	TRUE
9430016H08Rik	MGLibA_01850	1	97	-5.61471	7.61471	TRUE	TRUE	TRUE
9430020K01Rik	MGLibA_01851	90	182	-1.00791	14.0235	TRUE	FALSE	FALSE
9430020K01Rik	MGLibA_01852	921	406	1.17974	18.5175	TRUE	FALSE	FALSE
9430020K01Rik	MGLibA_01853	263	149	0.815575	15.2732	TRUE	FALSE	FALSE
9430023L20Rik	MGLibA_01854	4	73	-3.88753	8.53138	TRUE	TRUE	TRUE
9430023L20Rik	MGLibA_01855	13	120	-3.11151	10.7262	TRUE	TRUE	FALSE
9430023L20Rik	MGLibA_01856	1	48	-4.61471	6.61471	TRUE	TRUE	TRUE
9430038I01Rik	MGLibA_01857	1	61	-4.9542	6.9542	TRUE	TRUE	TRUE
9430038I01Rik	MGLibA_01858	11	131	-3.45943	10.6294	TRUE	TRUE	TRUE
9430038I01Rik	MGLibA_01859	138	290	-1.06593	15.3038	TRUE	FALSE	FALSE
9430069I07Rik	MGLibA_01860	104	110	-0.0801703	13.5087	TRUE	FALSE	FALSE
9430069I07Rik	MGLibA_01861	26	33	-0.332575	9.84235	TRUE	FALSE	FALSE
9430069I07Rik	MGLibA_01862	26	200	-2.89616	12.4059	TRUE	TRUE	FALSE
9530002B09Rik	MGLibA_01863	19	29	-0.584963	9.22882	TRUE	FALSE	FALSE
9530002B09Rik	MGLibA_01864	60	121	-1	12.8615	TRUE	FALSE	FALSE
9530002B09Rik	MGLibA_01865	191	46	2.03037	13.1396	TRUE	FALSE	FALSE
9530003J23Rik	MGLibA_01866	220	112	0.967724	14.6081	TRUE	FALSE	FALSE
9530003J23Rik	MGLibA_01867	46	135	-1.53287	12.6421	TRUE	FALSE	FALSE
9530003J23Rik	MGLibA_01868	0	3	-2	2	FALSE	FALSE	FALSE
9530053A07Rik	MGLibA_01869	0	31	-5	5	TRUE	TRUE	TRUE
9530053A07Rik	MGLibA_01870	3841	301	3.66924	20.146	TRUE	FALSE	FALSE
9530053A07Rik	MGLibA_01871	135	228	-0.751741	14.9267	TRUE	FALSE	FALSE
9530068E07Rik	MGLibA_01872	0	85	-6.42626	6.42626	TRUE	TRUE	TRUE
9530068E07Rik	MGLibA_01873	2	246	-6.3634	9.53333	TRUE	TRUE	TRUE
9530068E07Rik	MGLibA_01874	257	283	-0.13852	16.161	TRUE	FALSE	FALSE
9530077C05Rik	MGLibA_01875	29	255	-3.09311	12.9069	TRUE	TRUE	FALSE
9530077C05Rik	MGLibA_01876	73	106	-0.532014	12.9509	TRUE	FALSE	FALSE
9530077C05Rik	MGLibA_01877	787	208	1.91469	17.3294	TRUE	FALSE	FALSE
9630033F20Rik	MGLibA_01878	7	101	-3.67243	9.67243	TRUE	TRUE	TRUE
9630033F20Rik	MGLibA_01879	116	109	0.089005	13.6517	TRUE	FALSE	FALSE
9630033F20Rik	MGLibA_01880	57	21	1.39855	10.3174	TRUE	FALSE	FALSE
9830001H06Rik	MGLibA_01881	37	148	-1.97124	12.4671	TRUE	FALSE	FALSE
9830001H06Rik	MGLibA_01882	28	118	-2.03684	11.7528	TRUE	FALSE	FALSE
9830001H06Rik	MGLibA_01883	82	140	-0.764512	13.5146	TRUE	FALSE	FALSE
9830107B12Rik	MGLibA_01884	1436	357	2.00503	18.9727	TRUE	FALSE	FALSE
9830107B12Rik	MGLibA_01885	605	479	0.336283	18.1501	TRUE	FALSE	FALSE
9830107B12Rik	MGLibA_01886	85	186	-1.12063	13.9732	TRUE	FALSE	FALSE
9830147E19Rik	MGLibA_01887	345	211	0.706708	16.1625	TRUE	FALSE	FALSE
9830147E19Rik	MGLibA_01888	1	154	-6.27612	8.27612	TRUE	TRUE	TRUE
9830147E19Rik	MGLibA_01889	0	77	-6.2854	6.2854	TRUE	TRUE	TRUE
9930012K11Rik	MGLibA_01890	1	121	-5.93074	7.93074	TRUE	TRUE	TRUE
9930012K11Rik	MGLibA_01891	0	59	-5.90689	5.90689	TRUE	TRUE	TRUE
9930012K11Rik	MGLibA_01892	210	79	1.39917	14.043	TRUE	FALSE	FALSE
9930013L23Rik	MGLibA_01893	9	59	-2.58496	9.22882	TRUE	TRUE	FALSE
9930013L23Rik	MGLibA_01894	1150	628	0.871756	19.4656	TRUE	FALSE	FALSE
9930013L23Rik	MGLibA_01895	1	101	-5.67243	7.67243	TRUE	TRUE	TRUE
9930021J03Rik	MGLibA_01896	2	224	-6.22882	9.39874	TRUE	TRUE	TRUE
9930021J03Rik	MGLibA_01897	74	79	-0.0931094	12.5507	TRUE	FALSE	FALSE
9930021J03Rik	MGLibA_01898	8	43	-2.28951	8.62936	TRUE	FALSE	FALSE
9930104L06Rik	MGLibA_01899	1	186	-6.54689	8.54689	TRUE	TRUE	TRUE
9930104L06Rik	MGLibA_01900	3	178	-5.48382	9.48382	TRUE	TRUE	TRUE
9930104L06Rik	MGLibA_01901	177	237	-0.419084	15.3706	TRUE	FALSE	FALSE
9930111J21Rik1	MGLibA_01902	0	29	-4.90689	4.90689	TRUE	TRUE	TRUE
9930111J21Rik1	MGLibA_01903	4	58	-3.56071	8.20457	TRUE	TRUE	TRUE
9930111J21Rik1	MGLibA_01904	6	52	-2.92057	8.53528	TRUE	TRUE	FALSE
9930111J21Rik2	MGLibA_01905	7	46	-2.55459	8.55459	TRUE	TRUE	FALSE
9930111J21Rik2	MGLibA_01906	320	286	0.161523	16.4913	TRUE	FALSE	FALSE
9930111J21Rik2	MGLibA_01907	45	156	-1.77106	12.8182	TRUE	FALSE	FALSE
A130010J15Rik	MGLibA_01908	2	117	-5.29768	8.46761	TRUE	TRUE	TRUE
A130010J15Rik	MGLibA_01909	0	35	-5.16993	5.16993	TRUE	TRUE	TRUE
A130010J15Rik	MGLibA_01910	0	46	-5.55459	5.55459	TRUE	TRUE	TRUE
A1bg	MGLibA_01911	9	190	-4.2555	10.8994	TRUE	TRUE	TRUE
A1bg	MGLibA_01912	258	350	-0.438519	16.4721	TRUE	FALSE	FALSE
A1bg	MGLibA_01913	110	211	-0.933505	14.5223	TRUE	FALSE	FALSE
A1cf	MGLibA_01914	22	135	-2.5639	11.611	TRUE	TRUE	FALSE
A1cf	MGLibA_01915	447	55	3	14.6147	TRUE	FALSE	FALSE
A1cf	MGLibA_01916	0	147	-7.20945	7.20945	TRUE	TRUE	TRUE
A230046K03Rik	MGLibA_01917	0	106	-6.74147	6.74147	TRUE	TRUE	TRUE
A230046K03Rik	MGLibA_01918	35	241	-2.74894	13.0888	TRUE	TRUE	FALSE
A230046K03Rik	MGLibA_01919	4	188	-5.24031	9.88417	TRUE	TRUE	TRUE
A230050P20Rik	MGLibA_01920	1	161	-6.33985	8.33985	TRUE	TRUE	TRUE
A230050P20Rik	MGLibA_01921	4	126	-4.66676	9.31061	TRUE	TRUE	TRUE
A230050P20Rik	MGLibA_01922	326	442	-0.438016	17.1443	TRUE	FALSE	FALSE
A230065H16Rik	MGLibA_01924	134	166	-0.306889	14.4605	TRUE	FALSE	FALSE
A230065H16Rik	MGLibA_01925	27	152	-2.45003	12.0647	TRUE	TRUE	FALSE
A2m	MGLibA_01926	18	190	-3.3295	11.8254	TRUE	TRUE	TRUE
A2m	MGLibA_01927	132	231	-0.802699	14.9133	TRUE	FALSE	FALSE
A2m	MGLibA_01928	89	353	-1.97575	14.9595	TRUE	FALSE	FALSE
A330021E22Rik	MGLibA_01929	0	69	-6.12928	6.12928	TRUE	TRUE	TRUE
A330021E22Rik	MGLibA_01930	303	386	-0.348262	16.8441	TRUE	FALSE	FALSE
A330021E22Rik	MGLibA_01931	16	70	-2.06228	10.2372	TRUE	FALSE	FALSE
A330050F15Rik	MGLibA_01932	0	14	-3.90689	3.90689	TRUE	TRUE	TRUE
A330050F15Rik	MGLibA_01933	207	84	1.29105	14.1098	TRUE	FALSE	FALSE
A330050F15Rik	MGLibA_01934	0	34	-5.12928	5.12928	TRUE	TRUE	TRUE
A330070K13Rik	MGLibA_01935	50	94	-0.89743	12.2423	TRUE	FALSE	FALSE
A330070K13Rik	MGLibA_01936	57	183	-1.66558	13.3815	TRUE	FALSE	FALSE
A330070K13Rik	MGLibA_01937	109	135	-0.306103	13.8688	TRUE	FALSE	FALSE
A3galt2	MGLibA_01938	390	544	-0.479088	17.7011	TRUE	FALSE	FALSE
A3galt2	MGLibA_01939	354	324	0.127379	16.816	TRUE	FALSE	FALSE
A3galt2	MGLibA_01940	1	36	-4.20945	6.20945	TRUE	TRUE	TRUE
A430005L14Rik	MGLibA_01941	97	215	-1.14018	14.3696	TRUE	FALSE	FALSE
A430005L14Rik	MGLibA_01942	159	85	0.895663	13.7482	TRUE	FALSE	FALSE
A430005L14Rik	MGLibA_01943	107	223	-1.05247	14.5622	TRUE	FALSE	FALSE
A430033K04Rik	MGLibA_01944	0	7	-3	3	FALSE	TRUE	FALSE
A430033K04Rik	MGLibA_01945	113	124	-0.132894	13.7987	TRUE	FALSE	FALSE
A430033K04Rik	MGLibA_01946	21	134	-2.61738	11.5362	TRUE	TRUE	FALSE
A430078G23Rik	MGLibA_01947	30	145	-2.23563	12.144	TRUE	FALSE	FALSE
A430078G23Rik	MGLibA_01948	0	31	-5	5	TRUE	TRUE	TRUE
A430078G23Rik	MGLibA_01949	70	181	-1.35805	13.6575	TRUE	FALSE	FALSE
A430089I19Rik	MGLibA_01950	16	51	-1.61298	9.7879	TRUE	FALSE	FALSE
A430089I19Rik	MGLibA_01951	6	351	-5.65208	11.2668	TRUE	TRUE	TRUE
A430089I19Rik	MGLibA_01952	1	51	-4.70044	6.70044	TRUE	TRUE	TRUE
A430105I19Rik	MGLibA_01953	584	190	1.61486	16.7697	TRUE	FALSE	FALSE
A430105I19Rik	MGLibA_01954	0	93	-6.55459	6.55459	TRUE	TRUE	TRUE
A430105I19Rik	MGLibA_01955	0	163	-7.35755	7.35755	TRUE	TRUE	TRUE
A430107P09Rik	MGLibA_01956	183	113	0.690672	14.3565	TRUE	FALSE	FALSE
A430107P09Rik	MGLibA_01957	0	119	-6.90689	6.90689	TRUE	TRUE	TRUE
A430107P09Rik	MGLibA_01958	228	297	-0.379965	16.0584	TRUE	FALSE	FALSE
A4galt	MGLibA_01959	1733	251	2.78261	18.7372	TRUE	FALSE	FALSE
A4galt	MGLibA_01960	0	17	-4.16993	4.16993	TRUE	TRUE	TRUE
A4galt	MGLibA_01961	1568	283	2.46588	18.7654	TRUE	FALSE	FALSE
A4gnt	MGLibA_01962	1	117	-5.88264	7.88264	TRUE	TRUE	TRUE
A4gnt	MGLibA_01963	0	94	-6.56986	6.56986	TRUE	TRUE	TRUE
A4gnt	MGLibA_01964	24	248	-3.31615	12.6039	TRUE	TRUE	FALSE
A530016L24Rik	MGLibA_01965	20	348	-4.05477	12.8394	TRUE	TRUE	TRUE
A530016L24Rik	MGLibA_01966	0	53	-5.75489	5.75489	TRUE	TRUE	TRUE
A530016L24Rik	MGLibA_01967	36	166	-2.17425	12.5932	TRUE	FALSE	FALSE
A530032D15Rik	MGLibA_01968	38	126	-1.70328	12.2741	TRUE	FALSE	FALSE
A530032D15Rik	MGLibA_01969	0	166	-7.3837	7.3837	TRUE	TRUE	TRUE
A530032D15Rik	MGLibA_01970	1	150	-6.2384	8.2384	TRUE	TRUE	TRUE
A530054K11Rik	MGLibA_01971	66	230	-1.78566	13.9178	TRUE	FALSE	FALSE
A530054K11Rik	MGLibA_01972	18	204	-3.43155	11.9274	TRUE	TRUE	TRUE
A530054K11Rik	MGLibA_01973	146	122	0.257158	14.1422	TRUE	FALSE	FALSE
A530064D06Rik	MGLibA_01974	1	169	-6.40939	8.40939	TRUE	TRUE	TRUE
A530064D06Rik	MGLibA_01975	168	183	-0.122683	14.9244	TRUE	FALSE	FALSE
A530064D06Rik	MGLibA_01976	113	104	0.118644	13.5471	TRUE	FALSE	FALSE
A530099J19Rik	MGLibA_01977	546	246	1.14703	17.0438	TRUE	FALSE	FALSE
A530099J19Rik	MGLibA_01978	0	63	-6	6	TRUE	TRUE	TRUE
A530099J19Rik	MGLibA_01979	1	177	-6.47573	8.47573	TRUE	TRUE	TRUE
A630001G21Rik	MGLibA_01980	0	129	-7.02237	7.02237	TRUE	TRUE	TRUE
A630001G21Rik	MGLibA_01981	205	330	-0.684187	16.0572	TRUE	FALSE	FALSE
A630001G21Rik	MGLibA_01982	252	369	-0.548388	16.5144	TRUE	FALSE	FALSE
A630007B06Rik	MGLibA_01983	1	98	-5.62936	7.62936	TRUE	TRUE	TRUE
A630007B06Rik	MGLibA_01984	62	111	-0.830075	12.7846	TRUE	FALSE	FALSE
A630007B06Rik	MGLibA_01985	3	31	-3	7	TRUE	TRUE	FALSE
A630023A22Rik	MGLibA_01986	25	157	-2.60334	12.0042	TRUE	TRUE	FALSE
A630023A22Rik	MGLibA_01987	0	21	-4.45943	4.45943	TRUE	TRUE	TRUE
A630023A22Rik	MGLibA_01988	0	41	-5.39232	5.39232	TRUE	TRUE	TRUE
A630033H20Rik	MGLibA_01989	193	92	1.06075	14.1391	TRUE	FALSE	FALSE
A630033H20Rik	MGLibA_01990	19	18	0.0740006	8.56986	TRUE	FALSE	FALSE
A630033H20Rik	MGLibA_01991	0	236	-7.88874	7.88874	TRUE	TRUE	TRUE
A630073D07Rik	MGLibA_01992	38	83	-1.10692	11.6777	TRUE	FALSE	FALSE
A630073D07Rik	MGLibA_01993	0	103	-6.70044	6.70044	TRUE	TRUE	TRUE
A630073D07Rik	MGLibA_01994	372	263	0.498638	16.5874	TRUE	FALSE	FALSE
A630076J17Rik	MGLibA_01995	0	99	-6.64386	6.64386	TRUE	TRUE	TRUE
A630076J17Rik	MGLibA_01996	0	4	-2.32193	2.32193	FALSE	FALSE	FALSE
A630076J17Rik	MGLibA_01997	20	202	-3.27302	12.0577	TRUE	TRUE	FALSE
A630095E13Rik	MGLibA_01998	20	147	-2.81714	11.6018	TRUE	TRUE	FALSE
A630095E13Rik	MGLibA_01999	5	159	-4.73697	9.90689	TRUE	TRUE	TRUE
A630095E13Rik	MGLibA_02000	20	169	-3.01707	11.8017	TRUE	TRUE	FALSE
A630095N17Rik	MGLibA_02001	0	38	-5.2854	5.2854	TRUE	TRUE	TRUE
A630095N17Rik	MGLibA_02002	93	237	-1.34023	14.4494	TRUE	FALSE	FALSE
A630095N17Rik	MGLibA_02003	189	297	-0.649313	15.789	TRUE	FALSE	FALSE
A730008H23Rik	MGLibA_02004	1304	236	2.46109	18.2386	TRUE	FALSE	FALSE
A730008H23Rik	MGLibA_02005	4	90	-4.18587	8.82972	TRUE	TRUE	TRUE
A730008H23Rik	MGLibA_02006	0	48	-5.61471	5.61471	TRUE	TRUE	TRUE
A730017C20Rik	MGLibA_02007	137	305	-1.14886	15.3659	TRUE	FALSE	FALSE
A730017C20Rik	MGLibA_02008	378	171	1.13979	15.9923	TRUE	FALSE	FALSE
A730017C20Rik	MGLibA_02009	0	37	-5.24793	5.24793	TRUE	TRUE	TRUE
A830010M20Rik	MGLibA_02010	0	15	-4	4	TRUE	TRUE	TRUE
A830010M20Rik	MGLibA_02011	1651	629	1.39079	19.9892	TRUE	FALSE	FALSE
A830010M20Rik	MGLibA_02012	1	102	-5.6865	7.6865	TRUE	TRUE	TRUE
A830018L16Rik	MGLibA_02013	40	142	-1.80232	12.5174	TRUE	FALSE	FALSE
A830018L16Rik	MGLibA_02014	0	16	-4.08746	4.08746	TRUE	TRUE	TRUE
[truncated: 125,367 more rows]
