# Supplementary material for: The tumor suppressor MIR139 is silenced by POLR2M to promote AML oncogenesis
Source: Leukemia. 2021 Nov 5;36(3):687–700. doi: 10.1038/s41375-021-01461-5 (PMC8885418; doi:10.1038/s41375-021-01461-5)
Supplement: Supplementary file 12 — Supplementary Table 6 [file 41375_2021_1461_MOESM12_ESM.xlsx]

## Sheet: Per sgRNA
gene_id	probe_id	WT14d	KO14d	log2 fc	>10 counts WT14d+KO14d	over 5X	over 10X
0610007P14Rik	MGLibA_00001	1	49	-4.64386	TRUE	TRUE	TRUE
0610007P14Rik	MGLibA_00002	43	41	0.0671142	TRUE	FALSE	FALSE
0610007P14Rik	MGLibA_00003	0	42	-5.42626	TRUE	TRUE	TRUE
0610009B22Rik	MGLibA_00004	538	218	1.29935	TRUE	FALSE	FALSE
0610009B22Rik	MGLibA_00005	0	20	-4.39232	TRUE	TRUE	TRUE
0610009B22Rik	MGLibA_00006	393	1805	-2.19653	TRUE	FALSE	FALSE
0610009D07Rik	MGLibA_00007	174	85	1.02495	TRUE	FALSE	FALSE
0610009D07Rik	MGLibA_00008	1	0	1	FALSE	FALSE	FALSE
0610009D07Rik	MGLibA_00009	2	1	0.584963	FALSE	FALSE	FALSE
0610009O20Rik	MGLibA_00010	283	681	-1.26388	TRUE	FALSE	FALSE
0610009O20Rik	MGLibA_00011	56	7	2.83289	TRUE	FALSE	FALSE
0610009O20Rik	MGLibA_00012	30	1	3.9542	TRUE	FALSE	FALSE
0610010B08Rik	MGLibA_00013	36	353	-3.25815	TRUE	TRUE	FALSE
0610010B08Rik	MGLibA_00015	2	34	-3.54432	TRUE	TRUE	TRUE
0610010F05Rik	MGLibA_00016	65	193	-1.55552	TRUE	FALSE	FALSE
0610010F05Rik	MGLibA_00017	0	74	-6.22882	TRUE	TRUE	TRUE
0610010F05Rik	MGLibA_00018	0	0	0	FALSE	FALSE	FALSE
0610010K14Rik	MGLibA_00019	0	24	-4.64386	TRUE	TRUE	TRUE
0610010K14Rik	MGLibA_00020	7	48	-2.61471	TRUE	TRUE	FALSE
0610010K14Rik	MGLibA_00021	19	122	-2.62059	TRUE	TRUE	FALSE
0610011F06Rik	MGLibA_00022	1128	7	7.14083	TRUE	FALSE	FALSE
0610011F06Rik	MGLibA_00023	237	3	5.89482	TRUE	FALSE	FALSE
0610011F06Rik	MGLibA_00024	112	15	2.82018	TRUE	FALSE	FALSE
0610012H03Rik	MGLibA_00025	91	421	-2.19754	TRUE	FALSE	FALSE
0610012H03Rik	MGLibA_00026	63	8	2.83007	TRUE	FALSE	FALSE
0610012H03Rik	MGLibA_00027	1023	116	3.12964	TRUE	FALSE	FALSE
0610030E20Rik	MGLibA_00028	19	23	-0.263034	TRUE	FALSE	FALSE
0610030E20Rik	MGLibA_00029	0	0	0	FALSE	FALSE	FALSE
0610030E20Rik	MGLibA_00030	0	17	-4.16993	TRUE	TRUE	TRUE
0610031J06Rik	MGLibA_00031	109	177	-0.694374	TRUE	FALSE	FALSE
0610031J06Rik	MGLibA_00032	0	41	-5.39232	TRUE	TRUE	TRUE
0610031J06Rik	MGLibA_00033	0	7	-3	FALSE	TRUE	FALSE
0610037L13Rik	MGLibA_00034	1	109	-5.78136	TRUE	TRUE	TRUE
0610037L13Rik	MGLibA_00035	0	78	-6.30378	TRUE	TRUE	TRUE
0610037L13Rik	MGLibA_00036	378	60	2.63532	TRUE	FALSE	FALSE
0610040J01Rik	MGLibA_00037	42	1	4.42626	TRUE	FALSE	FALSE
0610040J01Rik	MGLibA_00038	28	150	-2.38042	TRUE	TRUE	FALSE
0610040J01Rik	MGLibA_00039	236	21	3.42931	TRUE	FALSE	FALSE
March1	MGLibA_00040	110	167	-0.597902	TRUE	FALSE	FALSE
March1	MGLibA_00041	114	361	-1.65436	TRUE	FALSE	FALSE
March1	MGLibA_00042	457	3	6.8392	TRUE	FALSE	FALSE
37135	MGLibA_00043	0	31	-5	TRUE	TRUE	TRUE
37135	MGLibA_00044	206	13	3.88613	TRUE	FALSE	FALSE
37135	MGLibA_00045	0	123	-6.9542	TRUE	TRUE	TRUE
March10	MGLibA_00046	21	506	-4.52641	TRUE	TRUE	TRUE
March10	MGLibA_00047	3	11	-1.58496	TRUE	FALSE	FALSE
March10	MGLibA_00048	558	9	5.80478	TRUE	FALSE	FALSE
40422	MGLibA_00049	1	40	-4.35755	TRUE	TRUE	TRUE
40422	MGLibA_00050	0	1	-1	FALSE	FALSE	FALSE
40422	MGLibA_00051	2	64	-4.43741	TRUE	TRUE	TRUE
March11	MGLibA_00052	35	133	-1.89616	TRUE	FALSE	FALSE
March11	MGLibA_00053	77	92	-0.253757	TRUE	FALSE	FALSE
March11	MGLibA_00054	0	0	0	FALSE	FALSE	FALSE
40787	MGLibA_00055	1	37	-4.24793	TRUE	TRUE	TRUE
40787	MGLibA_00056	219	4	5.45943	TRUE	FALSE	FALSE
40787	MGLibA_00057	0	10	-3.45943	FALSE	TRUE	TRUE
1100001G20Rik	MGLibA_00058	1	89	-5.49185	TRUE	TRUE	TRUE
1100001G20Rik	MGLibA_00059	0	259	-8.02237	TRUE	TRUE	TRUE
1100001G20Rik	MGLibA_00060	447	76	2.54057	TRUE	FALSE	FALSE
1110001A16Rik	MGLibA_00061	2	164	-5.78136	TRUE	TRUE	TRUE
1110001A16Rik	MGLibA_00062	1674	168	3.30907	TRUE	FALSE	FALSE
1110001A16Rik	MGLibA_00063	0	0	0	FALSE	FALSE	FALSE
1110001J03Rik	MGLibA_00064	191	36	2.37551	TRUE	FALSE	FALSE
1110001J03Rik	MGLibA_00065	213	134	0.664651	TRUE	FALSE	FALSE
1110001J03Rik	MGLibA_00066	53	10	2.29546	TRUE	FALSE	FALSE
1110004E09Rik	MGLibA_00067	1	0	1	FALSE	FALSE	FALSE
1110004E09Rik	MGLibA_00068	2	0	1.58496	FALSE	FALSE	FALSE
1110004E09Rik	MGLibA_00069	56	0	5.83289	TRUE	FALSE	FALSE
1110004F10Rik	MGLibA_00070	15	18	-0.247928	TRUE	FALSE	FALSE
1110004F10Rik	MGLibA_00071	40	77	-0.92785	TRUE	FALSE	FALSE
1110004F10Rik	MGLibA_00072	260	29	3.12102	TRUE	FALSE	FALSE
1110007C09Rik	MGLibA_00073	97	22	2.09115	TRUE	FALSE	FALSE
1110007C09Rik	MGLibA_00074	40	133	-1.70854	TRUE	FALSE	FALSE
1110007C09Rik	MGLibA_00075	0	82	-6.37504	TRUE	TRUE	TRUE
1110008F13Rik	MGLibA_00076	127	4	4.67807	TRUE	FALSE	FALSE
1110008F13Rik	MGLibA_00077	17	572	-4.99247	TRUE	TRUE	TRUE
1110008F13Rik	MGLibA_00078	41	64	-0.63005	TRUE	FALSE	FALSE
1110008J03Rik	MGLibA_00079	20	27	-0.415037	TRUE	FALSE	FALSE
1110008J03Rik	MGLibA_00080	18	289	-3.93198	TRUE	TRUE	TRUE
1110008J03Rik	MGLibA_00081	367	426	-0.21453	TRUE	FALSE	FALSE
1110008L16Rik	MGLibA_00082	0	7	-3	FALSE	TRUE	FALSE
1110008L16Rik	MGLibA_00083	1	0	1	FALSE	FALSE	FALSE
1110008L16Rik	MGLibA_00084	2	104	-5.12928	TRUE	TRUE	TRUE
1110008P14Rik	MGLibA_00085	76	0	6.26679	TRUE	FALSE	FALSE
1110008P14Rik	MGLibA_00086	102	452	-2.13687	TRUE	FALSE	FALSE
1110008P14Rik	MGLibA_00087	0	0	0	FALSE	FALSE	FALSE
1110012L19Rik	MGLibA_00088	16	438	-4.69061	TRUE	TRUE	TRUE
1110012L19Rik	MGLibA_00089	481	162	1.56416	TRUE	FALSE	FALSE
1110012L19Rik	MGLibA_00090	209	1	6.71425	TRUE	FALSE	FALSE
1110017D15Rik	MGLibA_00091	67	7	3.08746	TRUE	FALSE	FALSE
1110017D15Rik	MGLibA_00092	8	1266	-7.13728	TRUE	TRUE	TRUE
1110017D15Rik	MGLibA_00093	34	1732	-5.62977	TRUE	TRUE	TRUE
1110025L11Rik	MGLibA_00094	28	1	3.85798	TRUE	FALSE	FALSE
1110025L11Rik	MGLibA_00095	138	71	0.949016	TRUE	FALSE	FALSE
1110025L11Rik	MGLibA_00096	247	207	0.253757	TRUE	FALSE	FALSE
1110032A03Rik	MGLibA_00097	0	10	-3.45943	FALSE	TRUE	TRUE
1110032A03Rik	MGLibA_00098	92	294	-1.66541	TRUE	FALSE	FALSE
1110032A03Rik	MGLibA_00099	0	13	-3.80735	TRUE	TRUE	TRUE
1110032F04Rik	MGLibA_00100	9	435	-5.44626	TRUE	TRUE	TRUE
1110032F04Rik	MGLibA_00101	36	0	5.20945	TRUE	FALSE	FALSE
1110032F04Rik	MGLibA_00102	21	104	-2.25481	TRUE	FALSE	FALSE
1110034G24Rik	MGLibA_00103	8	1155	-7.005	TRUE	TRUE	TRUE
1110034G24Rik	MGLibA_00104	0	0	0	FALSE	FALSE	FALSE
1110034G24Rik	MGLibA_00105	0	0	0	FALSE	FALSE	FALSE
1110037F02Rik	MGLibA_00106	89	230	-1.3599	TRUE	FALSE	FALSE
1110037F02Rik	MGLibA_00107	226	125	0.849269	TRUE	FALSE	FALSE
1110037F02Rik	MGLibA_00108	0	1	-1	FALSE	FALSE	FALSE
1110038F14Rik	MGLibA_00109	238	328	-0.461077	TRUE	FALSE	FALSE
1110038F14Rik	MGLibA_00111	0	0	0	FALSE	FALSE	FALSE
1110051M20Rik	MGLibA_00112	6	510	-6.18982	TRUE	TRUE	TRUE
1110051M20Rik	MGLibA_00113	1	108	-5.76818	TRUE	TRUE	TRUE
1110051M20Rik	MGLibA_00114	570	234	1.28083	TRUE	FALSE	FALSE
1110057K04Rik	MGLibA_00115	13	121	-3.12338	TRUE	TRUE	FALSE
1110057K04Rik	MGLibA_00116	200	1188	-2.56448	TRUE	TRUE	FALSE
1110057K04Rik	MGLibA_00117	0	9	-3.32193	FALSE	TRUE	FALSE
1110058L19Rik	MGLibA_00118	131	374	-1.50635	TRUE	FALSE	FALSE
1110058L19Rik	MGLibA_00119	2635	366	2.8445	TRUE	FALSE	FALSE
1110058L19Rik	MGLibA_00120	548	787	-0.521389	TRUE	FALSE	FALSE
1110059E24Rik	MGLibA_00121	698	41	4.05683	TRUE	FALSE	FALSE
1110059E24Rik	MGLibA_00122	0	168	-7.40088	TRUE	TRUE	TRUE
1110059E24Rik	MGLibA_00123	462	111	2.04751	TRUE	FALSE	FALSE
1110059G10Rik	MGLibA_00124	980	217	2.16993	TRUE	FALSE	FALSE
1110059G10Rik	MGLibA_00125	0	11	-3.58496	TRUE	TRUE	TRUE
1110059G10Rik	MGLibA_00126	50	0	5.67243	TRUE	FALSE	FALSE
1110059M19Rik	MGLibA_00127	7	0	3	FALSE	FALSE	FALSE
1110059M19Rik	MGLibA_00128	350	144	1.27542	TRUE	FALSE	FALSE
1110059M19Rik	MGLibA_00129	0	0	0	FALSE	FALSE	FALSE
1110065P20Rik	MGLibA_00130	13	0	3.80735	TRUE	FALSE	FALSE
1110065P20Rik	MGLibA_00131	46	229	-2.2909	TRUE	FALSE	FALSE
1110065P20Rik	MGLibA_00132	8	113	-3.66297	TRUE	TRUE	TRUE
1190002N15Rik	MGLibA_00133	4	0	2.32193	FALSE	FALSE	FALSE
1190002N15Rik	MGLibA_00134	25	63	-1.29956	TRUE	FALSE	FALSE
1190002N15Rik	MGLibA_00135	11	16	-0.5025	TRUE	FALSE	FALSE
1190003K10Rik	MGLibA_00136	44	0	5.49185	TRUE	FALSE	FALSE
1190003K10Rik	MGLibA_00137	0	0	0	FALSE	FALSE	FALSE
1190003K10Rik	MGLibA_00138	96	1044	-3.42937	TRUE	TRUE	TRUE
1190005I06Rik	MGLibA_00139	52	0	5.72792	TRUE	FALSE	FALSE
1190005I06Rik	MGLibA_00140	5	1	1.58496	FALSE	FALSE	FALSE
1190005I06Rik	MGLibA_00141	0	0	0	FALSE	FALSE	FALSE
1190007I07Rik	MGLibA_00142	77	54	0.504043	TRUE	FALSE	FALSE
1190007I07Rik	MGLibA_00143	28	1	3.85798	TRUE	FALSE	FALSE
1190007I07Rik	MGLibA_00144	43	4	3.1375	TRUE	FALSE	FALSE
41153	MGLibA_00145	39	9	2	TRUE	FALSE	FALSE
41153	MGLibA_00146	51	128	-1.31079	TRUE	FALSE	FALSE
41153	MGLibA_00147	297	1679	-2.49508	TRUE	TRUE	FALSE
1200014J11Rik	MGLibA_00148	2	368	-6.94251	TRUE	TRUE	TRUE
1200014J11Rik	MGLibA_00149	54	18	1.53343	TRUE	FALSE	FALSE
1200014J11Rik	MGLibA_00150	2	1	0.584963	FALSE	FALSE	FALSE
1300002K09Rik	MGLibA_00151	1	288	-7.17493	TRUE	TRUE	TRUE
1300002K09Rik	MGLibA_00152	1	204	-6.67948	TRUE	TRUE	TRUE
1300002K09Rik	MGLibA_00153	8	291	-5.0199	TRUE	TRUE	TRUE
1300017J02Rik	MGLibA_00154	160	2	5.74595	TRUE	FALSE	FALSE
1300017J02Rik	MGLibA_00155	362	520	-0.521314	TRUE	FALSE	FALSE
1300017J02Rik	MGLibA_00156	72	0	6.18982	TRUE	FALSE	FALSE
41883	MGLibA_00157	555	331	0.743902	TRUE	FALSE	FALSE
41883	MGLibA_00158	640	148	2.10501	TRUE	FALSE	FALSE
41883	MGLibA_00159	31	150	-2.2384	TRUE	FALSE	FALSE
42248	MGLibA_00160	108	21	2.30875	TRUE	FALSE	FALSE
42248	MGLibA_00161	0	0	0	FALSE	FALSE	FALSE
42248	MGLibA_00162	379	271	0.482393	TRUE	FALSE	FALSE
1500009L16Rik	MGLibA_00163	96	1	5.59991	TRUE	FALSE	FALSE
1500009L16Rik	MGLibA_00164	226	20	3.43423	TRUE	FALSE	FALSE
1500012F01Rik	MGLibA_00165	1	11	-2.58496	TRUE	TRUE	FALSE
1500012F01Rik	MGLibA_00166	0	1	-1	FALSE	FALSE	FALSE
1500012F01Rik	MGLibA_00167	273	106	1.35657	TRUE	FALSE	FALSE
1500015O10Rik	MGLibA_00168	435	1490	-1.77388	TRUE	FALSE	FALSE
1500015O10Rik	MGLibA_00169	53	131	-1.28951	TRUE	FALSE	FALSE
1500015O10Rik	MGLibA_00170	12	1	2.70044	TRUE	FALSE	FALSE
1600002H07Rik	MGLibA_00171	6	0	2.80735	FALSE	FALSE	FALSE
1600002H07Rik	MGLibA_00172	14	0	3.90689	TRUE	FALSE	FALSE
1600002H07Rik	MGLibA_00173	34	540	-3.9502	TRUE	TRUE	TRUE
1600002K03Rik	MGLibA_00174	42	0	5.42626	TRUE	FALSE	FALSE
1600002K03Rik	MGLibA_00175	241	6	5.11151	TRUE	FALSE	FALSE
1600002K03Rik	MGLibA_00176	61	27	1.14684	TRUE	FALSE	FALSE
1600012H06Rik	MGLibA_00177	0	0	0	FALSE	FALSE	FALSE
1600012H06Rik	MGLibA_00178	7	4	0.678072	TRUE	FALSE	FALSE
1600012H06Rik	MGLibA_00179	38	24	0.641546	TRUE	FALSE	FALSE
1600014C10Rik	MGLibA_00180	1	0	1	FALSE	FALSE	FALSE
1600014C10Rik	MGLibA_00181	342	336	0.02546	TRUE	FALSE	FALSE
1600014C10Rik	MGLibA_00182	375	24	3.91073	TRUE	FALSE	FALSE
1600014C23Rik	MGLibA_00183	190	366	-0.942207	TRUE	FALSE	FALSE
1600014C23Rik	MGLibA_00184	48	114	-1.23078	TRUE	FALSE	FALSE
1600014C23Rik	MGLibA_00185	0	10	-3.45943	FALSE	TRUE	TRUE
1600014K23Rik	MGLibA_00186	9	0	3.32193	FALSE	FALSE	FALSE
1600014K23Rik	MGLibA_00187	0	0	0	FALSE	FALSE	FALSE
1600014K23Rik	MGLibA_00188	5384	43	6.9353	TRUE	FALSE	FALSE
1600015I10Rik	MGLibA_00189	92	5	3.9542	TRUE	FALSE	FALSE
1600015I10Rik	MGLibA_00190	19	197	-3.30743	TRUE	TRUE	FALSE
1600015I10Rik	MGLibA_00191	3	10	-1.45943	TRUE	FALSE	FALSE
1600016N20Rik	MGLibA_00192	103	107	-0.0544478	TRUE	FALSE	FALSE
1600016N20Rik	MGLibA_00193	250	271	-0.115919	TRUE	FALSE	FALSE
1600016N20Rik	MGLibA_00194	67	317	-2.22542	TRUE	FALSE	FALSE
1700001C02Rik	MGLibA_00195	0	0	0	FALSE	FALSE	FALSE
1700001C02Rik	MGLibA_00196	1	0	1	FALSE	FALSE	FALSE
1700001C19Rik	MGLibA_00198	20	51	-1.30812	TRUE	FALSE	FALSE
1700001C19Rik	MGLibA_00199	2	228	-6.25424	TRUE	TRUE	TRUE
1700001C19Rik	MGLibA_00200	55	25	1.10692	TRUE	FALSE	FALSE
1700001F09Rik	MGLibA_00201	326	3	6.35315	TRUE	FALSE	FALSE
1700001F09Rik	MGLibA_00202	43	40	0.10188	TRUE	FALSE	FALSE
1700001F09Rik	MGLibA_00203	25	9	1.37851	TRUE	FALSE	FALSE
1700001J03Rik	MGLibA_00204	508	94	2.42167	TRUE	FALSE	FALSE
1700001J03Rik	MGLibA_00205	0	0	0	FALSE	FALSE	FALSE
1700001J03Rik	MGLibA_00206	2	298	-6.63904	TRUE	TRUE	TRUE
1700001K19Rik	MGLibA_00207	54	13	1.974	TRUE	FALSE	FALSE
1700001K19Rik	MGLibA_00208	1	5	-1.58496	FALSE	FALSE	FALSE
1700001K19Rik	MGLibA_00209	84	8	3.23947	TRUE	FALSE	FALSE
1700001L19Rik	MGLibA_00210	86	31	1.44294	TRUE	FALSE	FALSE
1700001L19Rik	MGLibA_00211	576	158	1.85954	TRUE	FALSE	FALSE
1700001L19Rik	MGLibA_00212	497	233	1.08964	TRUE	FALSE	FALSE
1700001O22Rik	MGLibA_00213	168	32	2.35649	TRUE	FALSE	FALSE
1700001O22Rik	MGLibA_00214	41	411	-3.29418	TRUE	TRUE	FALSE
1700001O22Rik	MGLibA_00215	0	0	0	FALSE	FALSE	FALSE
1700001P01Rik	MGLibA_00216	0	0	0	FALSE	FALSE	FALSE
1700001P01Rik	MGLibA_00217	1	0	1	FALSE	FALSE	FALSE
1700001P01Rik	MGLibA_00218	1	41	-4.39232	TRUE	TRUE	TRUE
1700003E16Rik	MGLibA_00219	0	0	0	FALSE	FALSE	FALSE
1700003E16Rik	MGLibA_00220	1216	162	2.90039	TRUE	FALSE	FALSE
1700003E16Rik	MGLibA_00221	308	50	2.59904	TRUE	FALSE	FALSE
1700003F12Rik	MGLibA_00222	5	1160	-7.59619	TRUE	TRUE	TRUE
1700003F12Rik	MGLibA_00223	15	130	-3.03342	TRUE	TRUE	FALSE
1700003F12Rik	MGLibA_00224	137	356	-1.37126	TRUE	FALSE	FALSE
1700003M02Rik	MGLibA_00225	548	850	-0.632353	TRUE	FALSE	FALSE
1700003M02Rik	MGLibA_00226	2	114	-5.26053	TRUE	TRUE	TRUE
1700003M02Rik	MGLibA_00227	0	94	-6.56986	TRUE	TRUE	TRUE
1700006A11Rik	MGLibA_00228	401	102	1.96455	TRUE	FALSE	FALSE
1700006A11Rik	MGLibA_00229	12	0	3.70044	TRUE	FALSE	FALSE
1700006A11Rik	MGLibA_00230	69	6	3.32193	TRUE	FALSE	FALSE
1700006E09Rik	MGLibA_00231	0	0	0	FALSE	FALSE	FALSE
1700006E09Rik	MGLibA_00232	0	0	0	FALSE	FALSE	FALSE
1700006E09Rik	MGLibA_00233	247	105	1.22628	TRUE	FALSE	FALSE
1700007B14Rik	MGLibA_00234	0	0	0	FALSE	FALSE	FALSE
1700007B14Rik	MGLibA_00235	675	4	7.07895	TRUE	FALSE	FALSE
1700007B14Rik	MGLibA_00236	26	66	-1.3112	TRUE	FALSE	FALSE
1700007G11Rik	MGLibA_00237	10	0	3.45943	FALSE	FALSE	FALSE
1700007G11Rik	MGLibA_00238	317	1	7.31288	TRUE	FALSE	FALSE
1700007G11Rik	MGLibA_00239	217	505	-1.21481	TRUE	FALSE	FALSE
1700007K09Rik	MGLibA_00240	581	407	0.51245	TRUE	FALSE	FALSE
1700007K09Rik	MGLibA_00241	136	1	6.09803	TRUE	FALSE	FALSE
1700007K09Rik	MGLibA_00242	608	282	1.10564	TRUE	FALSE	FALSE
1700007K13Rik	MGLibA_00243	0	0	0	FALSE	FALSE	FALSE
1700007K13Rik	MGLibA_00244	0	0	0	FALSE	FALSE	FALSE
1700007K13Rik	MGLibA_00245	0	0	0	FALSE	FALSE	FALSE
1700008A04Rik	MGLibA_00246	242	203	0.252387	TRUE	FALSE	FALSE
1700008A04Rik	MGLibA_00247	765	191	1.99624	TRUE	FALSE	FALSE
1700008A04Rik	MGLibA_00248	10	5	0.874469	TRUE	FALSE	FALSE
1700008F21Rik	MGLibA_00249	670	249	1.42438	TRUE	FALSE	FALSE
1700008F21Rik	MGLibA_00250	37	97	-1.36678	TRUE	FALSE	FALSE
1700008F21Rik	MGLibA_00251	2	40	-3.77259	TRUE	TRUE	TRUE
1700008I05Rik	MGLibA_00252	28	318	-3.45943	TRUE	TRUE	TRUE
1700008I05Rik	MGLibA_00253	0	36	-5.20945	TRUE	TRUE	TRUE
1700008I05Rik	MGLibA_00254	210	0	7.7211	TRUE	FALSE	FALSE
1700008O03Rik	MGLibA_00255	118	110	0.100402	TRUE	FALSE	FALSE
1700008O03Rik	MGLibA_00256	156	21	2.83519	TRUE	FALSE	FALSE
1700008O03Rik	MGLibA_00257	35	1	4.16993	TRUE	FALSE	FALSE
1700008P02Rik	MGLibA_00258	3	16	-2.08746	TRUE	FALSE	FALSE
1700008P02Rik	MGLibA_00259	563	309	0.863427	TRUE	FALSE	FALSE
1700008P02Rik	MGLibA_00260	0	14	-3.90689	TRUE	TRUE	TRUE
1700009N14Rik	MGLibA_00261	129	104	0.308122	TRUE	FALSE	FALSE
1700009N14Rik	MGLibA_00262	2143	226	3.23954	TRUE	FALSE	FALSE
1700009N14Rik	MGLibA_00263	56	1447	-4.66696	TRUE	TRUE	TRUE
1700009P17Rik	MGLibA_00264	636	201	1.65694	TRUE	FALSE	FALSE
1700009P17Rik	MGLibA_00265	2	178	-5.89885	TRUE	TRUE	TRUE
1700009P17Rik	MGLibA_00266	1	64	-5.02237	TRUE	TRUE	TRUE
1700010B08Rik	MGLibA_00267	8	21	-1.28951	TRUE	FALSE	FALSE
1700010B08Rik	MGLibA_00268	576	3	7.17243	TRUE	FALSE	FALSE
1700010B08Rik	MGLibA_00269	182	0	7.5157	TRUE	FALSE	FALSE
1700010D01Rik	MGLibA_00270	0	0	0	FALSE	FALSE	FALSE
1700010D01Rik	MGLibA_00271	0	0	0	FALSE	FALSE	FALSE
1700010D01Rik	MGLibA_00272	102	88	0.210767	TRUE	FALSE	FALSE
1700010I14Rik	MGLibA_00273	764	23	4.99435	TRUE	FALSE	FALSE
1700010I14Rik	MGLibA_00274	2	305	-6.67243	TRUE	TRUE	TRUE
1700010I14Rik	MGLibA_00275	264	280	-0.0845778	TRUE	FALSE	FALSE
1700011A15Rik	MGLibA_00276	141	13	3.34239	TRUE	FALSE	FALSE
1700011A15Rik	MGLibA_00277	26	165	-2.62015	TRUE	TRUE	FALSE
1700011A15Rik	MGLibA_00278	357	260	0.45591	TRUE	FALSE	FALSE
1700011E24Rik	MGLibA_00279	0	126	-6.98868	TRUE	TRUE	TRUE
1700011E24Rik	MGLibA_00280	55	408	-2.8686	TRUE	TRUE	FALSE
1700011E24Rik	MGLibA_00281	0	4	-2.32193	FALSE	FALSE	FALSE
1700011H14Rik	MGLibA_00282	1246	210	2.56315	TRUE	FALSE	FALSE
1700011H14Rik	MGLibA_00283	98	14	2.72247	TRUE	FALSE	FALSE
1700011H14Rik	MGLibA_00284	0	0	0	FALSE	FALSE	FALSE
1700011I03Rik	MGLibA_00285	2	163	-5.77259	TRUE	TRUE	TRUE
1700011I03Rik	MGLibA_00286	0	0	0	FALSE	FALSE	FALSE
1700011I03Rik	MGLibA_00287	859	18	5.50027	TRUE	FALSE	FALSE
1700011L22Rik	MGLibA_00288	372	1	7.54303	TRUE	FALSE	FALSE
1700011L22Rik	MGLibA_00289	117	52	1.15472	TRUE	FALSE	FALSE
1700011L22Rik	MGLibA_00290	122	264	-1.10733	TRUE	FALSE	FALSE
1700012A03Rik	MGLibA_00291	11	131	-3.45943	TRUE	TRUE	TRUE
1700012A03Rik	MGLibA_00292	178	2	5.89885	TRUE	FALSE	FALSE
1700012A03Rik	MGLibA_00293	5	0	2.58496	FALSE	FALSE	FALSE
1700012B07Rik	MGLibA_00294	0	0	0	FALSE	FALSE	FALSE
1700012B07Rik	MGLibA_00295	163	6	4.5502	TRUE	FALSE	FALSE
1700012B07Rik	MGLibA_00296	709	450	0.654692	TRUE	FALSE	FALSE
1700012B09Rik	MGLibA_00297	2	72	-4.60486	TRUE	TRUE	TRUE
1700012B09Rik	MGLibA_00298	0	0	0	FALSE	FALSE	FALSE
1700012B09Rik	MGLibA_00299	110	9	3.47249	TRUE	FALSE	FALSE
1700012L04Rik	MGLibA_00300	0	12	-3.70044	TRUE	TRUE	TRUE
1700012L04Rik	MGLibA_00301	825	50	4.01757	TRUE	FALSE	FALSE
1700012L04Rik	MGLibA_00302	182	1	6.5157	TRUE	FALSE	FALSE
1700012P22Rik	MGLibA_00303	0	92	-6.53916	TRUE	TRUE	TRUE
1700012P22Rik	MGLibA_00304	124	153	-0.301002	TRUE	FALSE	FALSE
1700012P22Rik	MGLibA_00305	213	39	2.41954	TRUE	FALSE	FALSE
1700013D24Rik	MGLibA_00306	271	133	1.02137	TRUE	FALSE	FALSE
1700013D24Rik	MGLibA_00307	102	302	-1.55667	TRUE	FALSE	FALSE
1700013D24Rik	MGLibA_00308	73	5	3.62449	TRUE	FALSE	FALSE
1700013F07Rik	MGLibA_00309	5	936	-7.28694	TRUE	TRUE	TRUE
1700013F07Rik	MGLibA_00310	277	503	-0.858339	TRUE	FALSE	FALSE
1700013F07Rik	MGLibA_00311	2	345	-6.84967	TRUE	TRUE	TRUE
1700013G24Rik	MGLibA_00312	92	689	-2.89129	TRUE	TRUE	FALSE
1700013G24Rik	MGLibA_00313	715	154	2.20769	TRUE	FALSE	FALSE
1700013G24Rik	MGLibA_00314	884	394	1.16382	TRUE	FALSE	FALSE
1700013H16Rik	MGLibA_00315	51	1057	-4.34668	TRUE	TRUE	TRUE
1700013H16Rik	MGLibA_00316	4	17	-1.848	TRUE	FALSE	FALSE
1700013H16Rik	MGLibA_00317	58	79	-0.439285	TRUE	FALSE	FALSE
1700015E13Rik	MGLibA_00318	206	0	7.69349	TRUE	FALSE	FALSE
1700015E13Rik	MGLibA_00319	41	0	5.39232	TRUE	FALSE	FALSE
1700015E13Rik	MGLibA_00320	28	18	0.610053	TRUE	FALSE	FALSE
1700015F17Rik	MGLibA_00321	1273	394	1.68944	TRUE	FALSE	FALSE
1700015F17Rik	MGLibA_00322	42	61	-0.527932	TRUE	FALSE	FALSE
1700015F17Rik	MGLibA_00323	322	92	1.79623	TRUE	FALSE	FALSE
1700015G11Rik	MGLibA_00324	317	723	-1.18696	TRUE	FALSE	FALSE
1700015G11Rik	MGLibA_00325	533	115	2.20271	TRUE	FALSE	FALSE
1700015G11Rik	MGLibA_00326	162	294	-0.855843	TRUE	FALSE	FALSE
1700016C15Rik	MGLibA_00327	110	1017	-3.19711	TRUE	TRUE	FALSE
1700016C15Rik	MGLibA_00328	44	130	-1.54157	TRUE	FALSE	FALSE
1700016C15Rik	MGLibA_00329	1257	93	3.74233	TRUE	FALSE	FALSE
1700016D06Rik	MGLibA_00330	17	0	4.16993	TRUE	FALSE	FALSE
1700016D06Rik	MGLibA_00331	0	156	-7.29462	TRUE	TRUE	TRUE
1700016D06Rik	MGLibA_00332	0	0	0	FALSE	FALSE	FALSE
1700016H13Rik	MGLibA_00333	67	533	-2.97323	TRUE	TRUE	FALSE
1700016H13Rik	MGLibA_00334	255	940	-1.87805	TRUE	FALSE	FALSE
1700016H13Rik	MGLibA_00335	98	1	5.62936	TRUE	FALSE	FALSE
1700016K19Rik	MGLibA_00336	776	23	5.01681	TRUE	FALSE	FALSE
1700016K19Rik	MGLibA_00337	82	335	-2.01728	TRUE	FALSE	FALSE
1700016K19Rik	MGLibA_00338	191	117	0.702319	TRUE	FALSE	FALSE
1700017B05Rik	MGLibA_00339	17	250	-3.80162	TRUE	TRUE	TRUE
1700017B05Rik	MGLibA_00340	0	3	-2	FALSE	FALSE	FALSE
1700017B05Rik	MGLibA_00341	258	278	-0.107313	TRUE	FALSE	FALSE
1700017D01Rik	MGLibA_00342	173	162	0.0942153	TRUE	FALSE	FALSE
1700017D01Rik	MGLibA_00343	12	34	-1.42884	TRUE	FALSE	FALSE
1700017D01Rik	MGLibA_00344	133	297	-1.15308	TRUE	FALSE	FALSE
1700017N19Rik	MGLibA_00345	0	12	-3.70044	TRUE	TRUE	TRUE
1700017N19Rik	MGLibA_00346	0	40	-5.35755	TRUE	TRUE	TRUE
1700017N19Rik	MGLibA_00347	8	0	3.16993	FALSE	FALSE	FALSE
1700018B08Rik	MGLibA_00348	58	54	0.101283	TRUE	FALSE	FALSE
1700018B08Rik	MGLibA_00349	13	0	3.80735	TRUE	FALSE	FALSE
1700018B08Rik	MGLibA_00350	1	511	-8	TRUE	TRUE	TRUE
1700018C11Rik	MGLibA_00351	2	396	-7.04803	TRUE	TRUE	TRUE
1700018C11Rik	MGLibA_00352	0	0	0	FALSE	FALSE	FALSE
1700018C11Rik	MGLibA_00353	8	184	-4.36146	TRUE	TRUE	TRUE
1700018F24Rik	MGLibA_00354	198	669	-1.75139	TRUE	FALSE	FALSE
1700018F24Rik	MGLibA_00355	0	0	0	FALSE	FALSE	FALSE
1700018F24Rik	MGLibA_00356	0	0	0	FALSE	FALSE	FALSE
1700019A02Rik	MGLibA_00357	84	365	-2.10631	TRUE	FALSE	FALSE
1700019A02Rik	MGLibA_00358	0	99	-6.64386	TRUE	TRUE	TRUE
1700019A02Rik	MGLibA_00359	60	327	-2.42681	TRUE	TRUE	FALSE
1700019B03Rik	MGLibA_00360	43	0	5.45943	TRUE	FALSE	FALSE
1700019B03Rik	MGLibA_00361	70	170	-1.26811	TRUE	FALSE	FALSE
1700019B03Rik	MGLibA_00362	459	52	3.11757	TRUE	FALSE	FALSE
1700019D03Rik	MGLibA_00363	0	2	-1.58496	FALSE	FALSE	FALSE
1700019D03Rik	MGLibA_00364	1295	27	5.5325	TRUE	FALSE	FALSE
1700019D03Rik	MGLibA_00365	3	0	2	FALSE	FALSE	FALSE
1700019G17Rik	MGLibA_00366	0	23	-4.58496	TRUE	TRUE	TRUE
1700019G17Rik	MGLibA_00367	0	0	0	FALSE	FALSE	FALSE
1700019G17Rik	MGLibA_00368	2192	53	5.3438	TRUE	FALSE	FALSE
1700019L03Rik	MGLibA_00369	8	0	3.16993	FALSE	FALSE	FALSE
1700019L03Rik	MGLibA_00370	0	0	0	FALSE	FALSE	FALSE
1700019L03Rik	MGLibA_00371	251	89	1.48543	TRUE	FALSE	FALSE
1700019N19Rik	MGLibA_00372	335	9	5.07039	TRUE	FALSE	FALSE
1700019N19Rik	MGLibA_00373	95	48	0.970253	TRUE	FALSE	FALSE
1700019N19Rik	MGLibA_00374	34	3	3.12928	TRUE	FALSE	FALSE
1700019O17Rik	MGLibA_00375	26	796	-4.88355	TRUE	TRUE	TRUE
1700019O17Rik	MGLibA_00376	532	50	3.38557	TRUE	FALSE	FALSE
1700019O17Rik	MGLibA_00377	746	62	3.56768	TRUE	FALSE	FALSE
1700020A23Rik	MGLibA_00378	286	153	0.89812	TRUE	FALSE	FALSE
1700020A23Rik	MGLibA_00379	0	0	0	FALSE	FALSE	FALSE
1700020A23Rik	MGLibA_00380	0	83	-6.39232	TRUE	TRUE	TRUE
1700020D05Rik	MGLibA_00381	382	1	7.5812	TRUE	FALSE	FALSE
1700020D05Rik	MGLibA_00382	244	0	7.93664	TRUE	FALSE	FALSE
1700020D05Rik	MGLibA_00383	0	0	0	FALSE	FALSE	FALSE
1700020L24Rik	MGLibA_00384	0	0	0	FALSE	FALSE	FALSE
1700020L24Rik	MGLibA_00385	0	0	0	FALSE	FALSE	FALSE
1700020L24Rik	MGLibA_00386	267	353	-0.401516	TRUE	FALSE	FALSE
1700020N15Rik	MGLibA_00387	1	18	-3.24793	TRUE	TRUE	FALSE
1700020N15Rik	MGLibA_00388	143	2583	-4.16547	TRUE	TRUE	TRUE
1700020N15Rik	MGLibA_00389	129	530	-2.0302	TRUE	FALSE	FALSE
1700021F05Rik	MGLibA_00390	3826	45	6.37844	TRUE	FALSE	FALSE
1700021F05Rik	MGLibA_00391	125	92	0.438121	TRUE	FALSE	FALSE
1700021F05Rik	MGLibA_00392	0	54	-5.78136	TRUE	TRUE	TRUE
1700021F07Rik	MGLibA_00393	11	0	3.58496	TRUE	FALSE	FALSE
1700021F07Rik	MGLibA_00394	355	30	3.52154	TRUE	FALSE	FALSE
1700021F07Rik	MGLibA_00395	54	73	-0.428094	TRUE	FALSE	FALSE
1700021K19Rik	MGLibA_00396	0	50	-5.67243	TRUE	TRUE	TRUE
1700021K19Rik	MGLibA_00397	0	0	0	FALSE	FALSE	FALSE
1700021K19Rik	MGLibA_00398	0	0	0	FALSE	FALSE	FALSE
1700022I11Rik	MGLibA_00399	43	107	-1.29546	TRUE	FALSE	FALSE
1700022I11Rik	MGLibA_00400	312	3	6.29002	TRUE	FALSE	FALSE
1700022I11Rik	MGLibA_00401	0	0	0	FALSE	FALSE	FALSE
1700022P22Rik	MGLibA_00402	39	828	-4.3733	TRUE	TRUE	TRUE
1700022P22Rik	MGLibA_00403	385	10	5.13303	TRUE	FALSE	FALSE
1700022P22Rik	MGLibA_00404	50	132	-1.38286	TRUE	FALSE	FALSE
1700023E05Rik	MGLibA_00405	16	945	-5.79823	TRUE	TRUE	TRUE
1700023E05Rik	MGLibA_00406	3	444	-6.79766	TRUE	TRUE	TRUE
1700023E05Rik	MGLibA_00407	10	48	-2.15528	TRUE	FALSE	FALSE
1700023F06Rik	MGLibA_00408	1	3	-1	FALSE	FALSE	FALSE
1700023F06Rik	MGLibA_00409	0	29	-4.90689	TRUE	TRUE	TRUE
1700023F06Rik	MGLibA_00410	0	23	-4.58496	TRUE	TRUE	TRUE
1700024G13Rik	MGLibA_00411	10	0	3.45943	FALSE	FALSE	FALSE
1700024G13Rik	MGLibA_00413	4	699	-7.12928	TRUE	TRUE	TRUE
1700024P04Rik	MGLibA_00414	0	0	0	FALSE	FALSE	FALSE
1700024P04Rik	MGLibA_00415	64	491	-2.92015	TRUE	TRUE	FALSE
1700024P04Rik	MGLibA_00416	0	0	0	FALSE	FALSE	FALSE
1700024P16Rik	MGLibA_00417	5	23	-2	TRUE	FALSE	FALSE
1700024P16Rik	MGLibA_00418	6	39	-2.51457	TRUE	TRUE	FALSE
1700024P16Rik	MGLibA_00419	2	2	0	FALSE	FALSE	FALSE
1700025F22Rik	MGLibA_00420	0	0	0	FALSE	FALSE	FALSE
1700025F22Rik	MGLibA_00421	144	125	0.202629	TRUE	FALSE	FALSE
1700025F22Rik	MGLibA_00422	163	24	2.7137	TRUE	FALSE	FALSE
1700025G04Rik	MGLibA_00423	27	160	-2.52356	TRUE	TRUE	FALSE
1700025G04Rik	MGLibA_00424	14	0	3.90689	TRUE	FALSE	FALSE
1700025G04Rik	MGLibA_00425	39	93	-1.23266	TRUE	FALSE	FALSE
1700026D08Rik	MGLibA_00426	0	1	-1	FALSE	FALSE	FALSE
1700026D08Rik	MGLibA_00427	10	196	-4.16262	TRUE	TRUE	TRUE
1700026D08Rik	MGLibA_00428	391	2	7.02975	TRUE	FALSE	FALSE
1700026L06Rik	MGLibA_00429	1	8	-2.16993	FALSE	FALSE	FALSE
1700026L06Rik	MGLibA_00430	0	0	0	FALSE	FALSE	FALSE
1700026L06Rik	MGLibA_00431	43	0	5.45943	TRUE	FALSE	FALSE
1700028K03Rik	MGLibA_00432	27	0	4.80735	TRUE	FALSE	FALSE
1700028K03Rik	MGLibA_00433	278	0	8.12412	TRUE	FALSE	FALSE
1700028K03Rik	MGLibA_00434	136	142	-0.0618393	TRUE	FALSE	FALSE
1700028P14Rik	MGLibA_00435	40	0	5.35755	TRUE	FALSE	FALSE
1700028P14Rik	MGLibA_00436	165	90	0.867245	TRUE	FALSE	FALSE
1700028P14Rik	MGLibA_00437	0	0	0	FALSE	FALSE	FALSE
1700029F12Rik	MGLibA_00438	138	31	2.11894	TRUE	FALSE	FALSE
1700029F12Rik	MGLibA_00439	571	45	3.63631	TRUE	FALSE	FALSE
1700029F12Rik	MGLibA_00440	0	0	0	FALSE	FALSE	FALSE
1700029H14Rik	MGLibA_00441	1024	315	1.69763	TRUE	FALSE	FALSE
1700029H14Rik	MGLibA_00442	90	6	3.70044	TRUE	FALSE	FALSE
1700029H14Rik	MGLibA_00443	3	471	-6.88264	TRUE	TRUE	TRUE
1700029I15Rik	MGLibA_00444	0	1	-1	FALSE	FALSE	FALSE
1700029I15Rik	MGLibA_00445	625	124	2.32423	TRUE	FALSE	FALSE
1700029I15Rik	MGLibA_00446	10	14	-0.447459	TRUE	FALSE	FALSE
1700029J07Rik	MGLibA_00447	167	0	7.39232	TRUE	FALSE	FALSE
1700029J07Rik	MGLibA_00448	6	3	0.807355	FALSE	FALSE	FALSE
1700029J07Rik	MGLibA_00449	82	547	-2.72299	TRUE	TRUE	FALSE
1700029P11Rik	MGLibA_00450	33	0	5.08746	TRUE	FALSE	FALSE
1700029P11Rik	MGLibA_00451	27	144	-2.37255	TRUE	TRUE	FALSE
1700029P11Rik	MGLibA_00452	1	39	-4.32193	TRUE	TRUE	TRUE
1700030F18Rik	MGLibA_00453	1	44	-4.49185	TRUE	TRUE	TRUE
1700030F18Rik	MGLibA_00454	0	0	0	FALSE	FALSE	FALSE
1700030F18Rik	MGLibA_00455	0	5	-2.58496	FALSE	TRUE	FALSE
1700030J22Rik	MGLibA_00456	9	0	3.32193	FALSE	FALSE	FALSE
1700030J22Rik	MGLibA_00457	1	22	-3.52356	TRUE	TRUE	TRUE
1700030J22Rik	MGLibA_00458	0	52	-5.72792	TRUE	TRUE	TRUE
1700030K09Rik	MGLibA_00459	28	24	0.214125	TRUE	FALSE	FALSE
1700030K09Rik	MGLibA_00460	228	1146	-2.32445	TRUE	TRUE	FALSE
1700030K09Rik	MGLibA_00461	33	3394	-6.64173	TRUE	TRUE	TRUE
1700031F05Rik	MGLibA_00462	4	0	2.32193	FALSE	FALSE	FALSE
1700031F05Rik	MGLibA_00463	0	0	0	FALSE	FALSE	FALSE
1700031F05Rik	MGLibA_00464	263	43	2.58496	TRUE	FALSE	FALSE
1700034E13Rik	MGLibA_00465	0	0	0	FALSE	FALSE	FALSE
1700034E13Rik	MGLibA_00466	217	2	6.18322	TRUE	FALSE	FALSE
1700034E13Rik	MGLibA_00467	54	58	-0.101283	TRUE	FALSE	FALSE
1700034F02Rik	MGLibA_00468	18	76	-2.01886	TRUE	FALSE	FALSE
1700034F02Rik	MGLibA_00469	0	0	0	FALSE	FALSE	FALSE
1700034F02Rik	MGLibA_00470	1	160	-6.33092	TRUE	TRUE	TRUE
1700034J05Rik	MGLibA_00471	74	14	2.32193	TRUE	FALSE	FALSE
1700034J05Rik	MGLibA_00472	5	265	-5.47032	TRUE	TRUE	TRUE
1700034J05Rik	MGLibA_00473	242	303	-0.323115	TRUE	FALSE	FALSE
1700034O15Rik	MGLibA_00474	15	12	0.29956	TRUE	FALSE	FALSE
1700034O15Rik	MGLibA_00475	2	0	1.58496	FALSE	FALSE	FALSE
1700034O15Rik	MGLibA_00476	177	78	1.17195	TRUE	FALSE	FALSE
1700037C18Rik	MGLibA_00477	1122	1877	-0.741839	TRUE	FALSE	FALSE
1700037C18Rik	MGLibA_00478	12	42	-1.72583	TRUE	FALSE	FALSE
1700037C18Rik	MGLibA_00479	28	94	-1.71187	TRUE	FALSE	FALSE
1700037H04Rik	MGLibA_00480	398	146	1.44057	TRUE	FALSE	FALSE
1700037H04Rik	MGLibA_00481	17	92	-2.36923	TRUE	TRUE	FALSE
1700037H04Rik	MGLibA_00482	147	28	2.35147	TRUE	FALSE	FALSE
1700039E15Rik	MGLibA_00483	200	109	0.869692	TRUE	FALSE	FALSE
1700039E15Rik	MGLibA_00484	0	0	0	FALSE	FALSE	FALSE
1700039E15Rik	MGLibA_00485	178	45	1.96025	TRUE	FALSE	FALSE
1700040L02Rik	MGLibA_00486	424	410	0.0483244	TRUE	FALSE	FALSE
1700040L02Rik	MGLibA_00487	100	70	0.508464	TRUE	FALSE	FALSE
1700040L02Rik	MGLibA_00488	220	8	4.61798	TRUE	FALSE	FALSE
1700042B14Rik	MGLibA_00489	1	0	1	FALSE	FALSE	FALSE
1700042B14Rik	MGLibA_00490	0	0	0	FALSE	FALSE	FALSE
1700042B14Rik	MGLibA_00491	42	71	-0.74366	TRUE	FALSE	FALSE
1700042G07Rik	MGLibA_00492	0	179	-7.49185	TRUE	TRUE	TRUE
1700042G07Rik	MGLibA_00493	64	1	5.02237	TRUE	FALSE	FALSE
1700042G07Rik	MGLibA_00494	140	5	4.55459	TRUE	FALSE	FALSE
1700047I17Rik2	MGLibA_00495	421	42	3.29483	TRUE	FALSE	FALSE
1700047I17Rik2	MGLibA_00496	157	0	7.30378	TRUE	FALSE	FALSE
1700047I17Rik2	MGLibA_00497	64	42	0.596103	TRUE	FALSE	FALSE
1700049G17Rik	MGLibA_00498	17	268	-3.90154	TRUE	TRUE	TRUE
1700049G17Rik	MGLibA_00499	543	272	0.994706	TRUE	FALSE	FALSE
1700049G17Rik	MGLibA_00500	1	8	-2.16993	FALSE	FALSE	FALSE
1700052N19Rik	MGLibA_00501	195	214	-0.133483	TRUE	FALSE	FALSE
1700052N19Rik	MGLibA_00502	0	1	-1	FALSE	FALSE	FALSE
1700052N19Rik	MGLibA_00503	0	0	0	FALSE	FALSE	FALSE
1700054O13Rik	MGLibA_00504	45	294	-2.68101	TRUE	TRUE	FALSE
1700054O13Rik	MGLibA_00505	0	10	-3.45943	FALSE	TRUE	TRUE
1700054O13Rik	MGLibA_00506	144	2	5.59495	TRUE	FALSE	FALSE
1700055N04Rik	MGLibA_00507	203	491	-1.27009	TRUE	FALSE	FALSE
1700055N04Rik	MGLibA_00508	0	0	0	FALSE	FALSE	FALSE
1700055N04Rik	MGLibA_00509	8	0	3.16993	FALSE	FALSE	FALSE
1700056E22Rik	MGLibA_00510	652	0	9.35094	TRUE	FALSE	FALSE
1700056E22Rik	MGLibA_00511	0	0	0	FALSE	FALSE	FALSE
1700056E22Rik	MGLibA_00512	56	114	-1.0126	TRUE	FALSE	FALSE
1700057G04Rik	MGLibA_00513	41	23	0.807355	TRUE	FALSE	FALSE
1700057G04Rik	MGLibA_00514	392	4	6.29646	TRUE	FALSE	FALSE
1700057G04Rik	MGLibA_00515	11	0	3.58496	TRUE	FALSE	FALSE
1700061G19Rik	MGLibA_00516	0	104	-6.71425	TRUE	TRUE	TRUE
1700061G19Rik	MGLibA_00517	0	1	-1	FALSE	FALSE	FALSE
1700061G19Rik	MGLibA_00518	57	16	1.77052	TRUE	FALSE	FALSE
1700065D16Rik	MGLibA_00519	134	0	7.07682	TRUE	FALSE	FALSE
1700065D16Rik	MGLibA_00520	66	2	4.48113	TRUE	FALSE	FALSE
1700065D16Rik	MGLibA_00521	438	142	1.61821	TRUE	FALSE	FALSE
1700065I17Rik	MGLibA_00522	326	172	0.918519	TRUE	FALSE	FALSE
1700065I17Rik	MGLibA_00523	31	0	5	TRUE	FALSE	FALSE
1700065I17Rik	MGLibA_00524	54	723	-3.71849	TRUE	TRUE	TRUE
1700066B19Rik	MGLibA_00525	20	0	4.39232	TRUE	FALSE	FALSE
1700066B19Rik	MGLibA_00526	24	3	2.64386	TRUE	FALSE	FALSE
1700066B19Rik	MGLibA_00527	171	804	-2.22658	TRUE	FALSE	FALSE
1700066M21Rik	MGLibA_00528	926	364	1.34467	TRUE	FALSE	FALSE
1700066M21Rik	MGLibA_00529	186	348	-0.900189	TRUE	FALSE	FALSE
1700066M21Rik	MGLibA_00530	0	0	0	FALSE	FALSE	FALSE
1700067K01Rik	MGLibA_00531	1	5	-1.58496	FALSE	FALSE	FALSE
1700067K01Rik	MGLibA_00532	353	42	3.04134	TRUE	FALSE	FALSE
1700067K01Rik	MGLibA_00533	1	19	-3.32193	TRUE	TRUE	FALSE
1700067P10Rik	MGLibA_00534	0	43	-5.45943	TRUE	TRUE	TRUE
1700067P10Rik	MGLibA_00535	0	19	-4.32193	TRUE	TRUE	TRUE
1700067P10Rik	MGLibA_00536	50	8	2.5025	TRUE	FALSE	FALSE
1700071K01Rik	MGLibA_00537	500	1	7.96867	TRUE	FALSE	FALSE
1700071K01Rik	MGLibA_00538	121	84	0.521346	TRUE	FALSE	FALSE
1700071K01Rik	MGLibA_00539	122	2	5.35755	TRUE	FALSE	FALSE
1700074P13Rik	MGLibA_00540	0	0	0	FALSE	FALSE	FALSE
1700074P13Rik	MGLibA_00541	0	41	-5.39232	TRUE	TRUE	TRUE
1700074P13Rik	MGLibA_00542	132	998	-2.90906	TRUE	TRUE	FALSE
1700080E11Rik	MGLibA_00543	108	175	-0.691247	TRUE	FALSE	FALSE
1700080E11Rik	MGLibA_00544	0	0	0	FALSE	FALSE	FALSE
1700080E11Rik	MGLibA_00545	15	7	1	TRUE	FALSE	FALSE
1700080O16Rik	MGLibA_00546	0	124	-6.96578	TRUE	TRUE	TRUE
1700080O16Rik	MGLibA_00547	2673	10	7.92535	TRUE	FALSE	FALSE
1700080O16Rik	MGLibA_00548	0	1	-1	FALSE	FALSE	FALSE
1700084C01Rik	MGLibA_00549	88	306	-1.78636	TRUE	FALSE	FALSE
1700084C01Rik	MGLibA_00551	193	152	0.342525	TRUE	FALSE	FALSE
1700088E04Rik	MGLibA_00552	496	38	3.6717	TRUE	FALSE	FALSE
1700088E04Rik	MGLibA_00553	1	39	-4.32193	TRUE	TRUE	TRUE
1700088E04Rik	MGLibA_00554	0	0	0	FALSE	FALSE	FALSE
1700092M07Rik	MGLibA_00555	20	113	-2.44057	TRUE	TRUE	FALSE
1700092M07Rik	MGLibA_00556	16	6	1.28011	TRUE	FALSE	FALSE
1700092M07Rik	MGLibA_00557	1	49	-4.64386	TRUE	TRUE	TRUE
1700093K21Rik	MGLibA_00558	0	0	0	FALSE	FALSE	FALSE
1700093K21Rik	MGLibA_00559	266	30	3.1065	TRUE	FALSE	FALSE
1700093K21Rik	MGLibA_00560	1	22	-3.52356	TRUE	TRUE	TRUE
1700094D03Rik	MGLibA_00561	215	3	5.75489	TRUE	FALSE	FALSE
1700094D03Rik	MGLibA_00562	0	58	-5.88264	TRUE	TRUE	TRUE
1700094D03Rik	MGLibA_00563	0	168	-7.40088	TRUE	TRUE	TRUE
1700101E01Rik	MGLibA_00564	44	97	-1.12286	TRUE	FALSE	FALSE
1700101E01Rik	MGLibA_00565	876	11	6.19147	TRUE	FALSE	FALSE
1700101E01Rik	MGLibA_00566	0	0	0	FALSE	FALSE	FALSE
1700102P08Rik	MGLibA_00567	1	0	1	FALSE	FALSE	FALSE
1700102P08Rik	MGLibA_00568	1	1	0	FALSE	FALSE	FALSE
1700102P08Rik	MGLibA_00569	0	0	0	FALSE	FALSE	FALSE
1700106J16Rik	MGLibA_00570	1	153	-6.26679	TRUE	TRUE	TRUE
1700106J16Rik	MGLibA_00571	88	207	-1.22471	TRUE	FALSE	FALSE
1700106J16Rik	MGLibA_00572	41	341	-3.02554	TRUE	TRUE	FALSE
1700109H08Rik	MGLibA_00573	245	365	-0.573185	TRUE	FALSE	FALSE
1700109H08Rik	MGLibA_00574	940	131	2.83366	TRUE	FALSE	FALSE
1700109H08Rik	MGLibA_00575	278	163	0.766569	TRUE	FALSE	FALSE
1700110M21Rik	MGLibA_00576	297	99	1.57531	TRUE	FALSE	FALSE
1700110M21Rik	MGLibA_00577	111	1416	-3.66127	TRUE	TRUE	TRUE
1700110M21Rik	MGLibA_00578	1	125	-5.97728	TRUE	TRUE	TRUE
1700112E06Rik	MGLibA_00579	438	208	1.07072	TRUE	FALSE	FALSE
1700112E06Rik	MGLibA_00580	1	151	-6.24793	TRUE	TRUE	TRUE
1700112E06Rik	MGLibA_00581	51	1	4.70044	TRUE	FALSE	FALSE
1700113H08Rik	MGLibA_00582	21	19	0.137504	TRUE	FALSE	FALSE
1700113H08Rik	MGLibA_00583	330	703	-1.08874	TRUE	FALSE	FALSE
1700113H08Rik	MGLibA_00584	258	150	0.778404	TRUE	FALSE	FALSE
1700122O11Rik	MGLibA_00585	264	7	5.04985	TRUE	FALSE	FALSE
1700122O11Rik	MGLibA_00586	87	1	5.45943	TRUE	FALSE	FALSE
1700122O11Rik	MGLibA_00587	1046	66	3.96596	TRUE	FALSE	FALSE
1700123I01Rik	MGLibA_00588	0	0	0	FALSE	FALSE	FALSE
1700123I01Rik	MGLibA_00589	7	1	2	FALSE	FALSE	FALSE
1700123I01Rik	MGLibA_00590	155	2	5.70044	TRUE	FALSE	FALSE
1700123K08Rik	MGLibA_00591	4	0	2.32193	FALSE	FALSE	FALSE
1700123K08Rik	MGLibA_00592	209	67	1.62678	TRUE	FALSE	FALSE
1700123K08Rik	MGLibA_00593	374	510	-0.446433	TRUE	FALSE	FALSE
1700123O20Rik	MGLibA_00594	53	197	-1.87447	TRUE	FALSE	FALSE
1700123O20Rik	MGLibA_00595	1	222	-6.8009	TRUE	TRUE	TRUE
1700123O20Rik	MGLibA_00596	82	132	-0.680243	TRUE	FALSE	FALSE
1700125H20Rik	MGLibA_00597	28	55	-0.949374	TRUE	FALSE	FALSE
1700125H20Rik	MGLibA_00598	364	47	2.92679	TRUE	FALSE	FALSE
1700125H20Rik	MGLibA_00599	61	55	0.146841	TRUE	FALSE	FALSE
1700129C05Rik	MGLibA_00600	699	48	3.8365	TRUE	FALSE	FALSE
1700129C05Rik	MGLibA_00601	45	38	0.23816	TRUE	FALSE	FALSE
1700129C05Rik	MGLibA_00602	0	1	-1	FALSE	FALSE	FALSE
1810009A15Rik	MGLibA_00603	16	9	0.765535	TRUE	FALSE	FALSE
1810009A15Rik	MGLibA_00604	1	40	-4.35755	TRUE	TRUE	TRUE
1810009A15Rik	MGLibA_00605	0	0	0	FALSE	FALSE	FALSE
1810009J06Rik	MGLibA_00606	0	105	-6.72792	TRUE	TRUE	TRUE
1810009J06Rik	MGLibA_00607	7	85	-3.42626	TRUE	TRUE	TRUE
1810009J06Rik	MGLibA_00608	245	83	1.5502	TRUE	FALSE	FALSE
1810010H24Rik	MGLibA_00609	48	228	-2.22449	TRUE	FALSE	FALSE
1810010H24Rik	MGLibA_00610	539	1	8.07682	TRUE	FALSE	FALSE
1810010H24Rik	MGLibA_00611	56	978	-4.10228	TRUE	TRUE	TRUE
1810011H11Rik	MGLibA_00612	89	20	2.09954	TRUE	FALSE	FALSE
1810011H11Rik	MGLibA_00613	140	19	2.81762	TRUE	FALSE	FALSE
1810011H11Rik	MGLibA_00614	64	2	4.43741	TRUE	FALSE	FALSE
1810011O10Rik	MGLibA_00615	357	1	7.48382	TRUE	FALSE	FALSE
1810011O10Rik	MGLibA_00616	107	286	-1.41002	TRUE	FALSE	FALSE
1810011O10Rik	MGLibA_00617	33	174	-2.36375	TRUE	TRUE	FALSE
1810013L24Rik	MGLibA_00618	28	22	0.334419	TRUE	FALSE	FALSE
1810013L24Rik	MGLibA_00619	0	0	0	FALSE	FALSE	FALSE
1810013L24Rik	MGLibA_00620	1	0	1	FALSE	FALSE	FALSE
1810019J16Rik	MGLibA_00621	34	0	5.12928	TRUE	FALSE	FALSE
1810019J16Rik	MGLibA_00622	20	0	4.39232	TRUE	FALSE	FALSE
1810019J16Rik	MGLibA_00623	1	72	-5.18982	TRUE	TRUE	TRUE
1810022K09Rik	MGLibA_00624	1	91	-5.52356	TRUE	TRUE	TRUE
1810022K09Rik	MGLibA_00625	16	0	4.08746	TRUE	FALSE	FALSE
1810022K09Rik	MGLibA_00626	0	0	0	FALSE	FALSE	FALSE
1810024B03Rik	MGLibA_00627	34	94	-1.44057	TRUE	FALSE	FALSE
1810024B03Rik	MGLibA_00628	0	0	0	FALSE	FALSE	FALSE
1810024B03Rik	MGLibA_00629	17	4	1.848	TRUE	FALSE	FALSE
1810026J23Rik	MGLibA_00630	0	0	0	FALSE	FALSE	FALSE
1810026J23Rik	MGLibA_00631	0	1	-1	FALSE	FALSE	FALSE
1810026J23Rik	MGLibA_00632	39	2	3.73697	TRUE	FALSE	FALSE
1810030O07Rik	MGLibA_00633	949	508	0.900262	TRUE	FALSE	FALSE
1810030O07Rik	MGLibA_00634	26	0	4.75489	TRUE	FALSE	FALSE
1810030O07Rik	MGLibA_00635	3	43	-3.45943	TRUE	TRUE	TRUE
1810033B17Rik	MGLibA_00636	8	1009	-6.81021	TRUE	TRUE	TRUE
1810033B17Rik	MGLibA_00637	41	143	-1.77761	TRUE	FALSE	FALSE
1810033B17Rik	MGLibA_00638	0	0	0	FALSE	FALSE	FALSE
1810037I17Rik	MGLibA_00639	273	64	2.07566	TRUE	FALSE	FALSE
1810037I17Rik	MGLibA_00640	1	466	-7.86728	TRUE	TRUE	TRUE
1810037I17Rik	MGLibA_00641	38	164	-2.08092	TRUE	FALSE	FALSE
1810041L15Rik	MGLibA_00642	21	25	-0.241008	TRUE	FALSE	FALSE
1810041L15Rik	MGLibA_00643	3	50	-3.67243	TRUE	TRUE	TRUE
1810041L15Rik	MGLibA_00644	0	0	0	FALSE	FALSE	FALSE
1810043G02Rik	MGLibA_00645	21	0	4.45943	TRUE	FALSE	FALSE
1810043G02Rik	MGLibA_00646	3	15	-2	TRUE	FALSE	FALSE
1810043G02Rik	MGLibA_00647	86	301	-1.79546	TRUE	FALSE	FALSE
1810043H04Rik	MGLibA_00648	101	291	-1.5174	TRUE	FALSE	FALSE
1810043H04Rik	MGLibA_00649	1	0	1	FALSE	FALSE	FALSE
1810043H04Rik	MGLibA_00650	152	39	1.93546	TRUE	FALSE	FALSE
1810046K07Rik	MGLibA_00651	67	0	6.08746	TRUE	FALSE	FALSE
1810046K07Rik	MGLibA_00652	2318	732	1.66162	TRUE	FALSE	FALSE
1810046K07Rik	MGLibA_00653	191	375	-0.969626	TRUE	FALSE	FALSE
1810055G02Rik	MGLibA_00654	333	2	6.79874	TRUE	FALSE	FALSE
1810055G02Rik	MGLibA_00655	0	0	0	FALSE	FALSE	FALSE
1810055G02Rik	MGLibA_00656	1	27	-3.80735	TRUE	TRUE	TRUE
1810062G17Rik	MGLibA_00657	552	98	2.48178	TRUE	FALSE	FALSE
1810062G17Rik	MGLibA_00658	450	225	0.996805	TRUE	FALSE	FALSE
1810062G17Rik	MGLibA_00659	9	7	0.321928	TRUE	FALSE	FALSE
1810065E05Rik	MGLibA_00660	98	2	5.04439	TRUE	FALSE	FALSE
1810065E05Rik	MGLibA_00661	378	215	0.811167	TRUE	FALSE	FALSE
1810065E05Rik	MGLibA_00662	27	495	-4.14684	TRUE	TRUE	TRUE
Marc2	MGLibA_00663	10	0	3.45943	FALSE	FALSE	FALSE
Marc2	MGLibA_00664	300	39	2.91169	TRUE	FALSE	FALSE
Marc2	MGLibA_00665	0	0	0	FALSE	FALSE	FALSE
37500	MGLibA_00666	0	0	0	FALSE	FALSE	FALSE
37500	MGLibA_00667	9	705	-6.1416	TRUE	TRUE	TRUE
37500	MGLibA_00668	491	171	1.51625	TRUE	FALSE	FALSE
2010001E11Rik	MGLibA_00669	304	115	1.39468	TRUE	FALSE	FALSE
2010001E11Rik	MGLibA_00670	49	2	4.05889	TRUE	FALSE	FALSE
2010001E11Rik	MGLibA_00671	14	62	-2.07039	TRUE	FALSE	FALSE
2010002M12Rik	MGLibA_00672	168	66	1.33479	TRUE	FALSE	FALSE
2010002M12Rik	MGLibA_00673	215	543	-1.33258	TRUE	FALSE	FALSE
2010002M12Rik	MGLibA_00674	123	282	-1.19046	TRUE	FALSE	FALSE
2010003K11Rik	MGLibA_00675	1667	3	8.7039	TRUE	FALSE	FALSE
2010003K11Rik	MGLibA_00676	0	53	-5.75489	TRUE	TRUE	TRUE
2010003K11Rik	MGLibA_00677	75	1	5.24793	TRUE	FALSE	FALSE
2010005H15Rik	MGLibA_00678	392	418	-0.0924209	TRUE	FALSE	FALSE
2010005H15Rik	MGLibA_00679	0	0	0	FALSE	FALSE	FALSE
2010005H15Rik	MGLibA_00680	78	250	-1.66776	TRUE	FALSE	FALSE
2010012O05Rik	MGLibA_00681	161	28	2.48187	TRUE	FALSE	FALSE
2010012O05Rik	MGLibA_00682	2	305	-6.67243	TRUE	TRUE	TRUE
2010012O05Rik	MGLibA_00683	7	2	1.41504	FALSE	FALSE	FALSE
2010015L04Rik	MGLibA_00684	0	22	-4.52356	TRUE	TRUE	TRUE
2010015L04Rik	MGLibA_00685	0	0	0	FALSE	FALSE	FALSE
2010015L04Rik	MGLibA_00686	34	52	-0.598637	TRUE	FALSE	FALSE
2010106E10Rik	MGLibA_00687	611	597	0.0333862	TRUE	FALSE	FALSE
2010106E10Rik	MGLibA_00688	0	50	-5.67243	TRUE	TRUE	TRUE
2010106E10Rik	MGLibA_00689	684	117	2.53732	TRUE	FALSE	FALSE
2010107E04Rik	MGLibA_00690	0	0	0	FALSE	FALSE	FALSE
2010107E04Rik	MGLibA_00691	0	6	-2.80735	FALSE	TRUE	FALSE
2010107E04Rik	MGLibA_00692	158	428	-1.43195	TRUE	FALSE	FALSE
2010107G12Rik	MGLibA_00693	2	0	1.58496	FALSE	FALSE	FALSE
2010107G12Rik	MGLibA_00694	2	686	-7.8392	TRUE	TRUE	TRUE
2010107G12Rik	MGLibA_00695	0	0	0	FALSE	FALSE	FALSE
2010107G23Rik	MGLibA_00696	0	30	-4.9542	TRUE	TRUE	TRUE
2010107G23Rik	MGLibA_00697	31	3	3	TRUE	FALSE	FALSE
2010107G23Rik	MGLibA_00698	0	0	0	FALSE	FALSE	FALSE
2010109A12Rik	MGLibA_00699	0	0	0	FALSE	FALSE	FALSE
2010109A12Rik	MGLibA_00700	9	160	-4.00899	TRUE	TRUE	TRUE
2010109A12Rik	MGLibA_00701	0	6	-2.80735	FALSE	TRUE	FALSE
2010109I03Rik	MGLibA_00702	0	7	-3	FALSE	TRUE	FALSE
2010109I03Rik	MGLibA_00703	34	619	-4.14684	TRUE	TRUE	TRUE
2010109I03Rik	MGLibA_00704	239	255	-0.0931094	TRUE	FALSE	FALSE
2010111I01Rik	MGLibA_00705	123	124	-0.011588	TRUE	FALSE	FALSE
2010111I01Rik	MGLibA_00706	1	167	-6.39232	TRUE	TRUE	TRUE
2010111I01Rik	MGLibA_00707	0	0	0	FALSE	FALSE	FALSE
2010300C02Rik	MGLibA_00708	35	425	-3.56478	TRUE	TRUE	TRUE
2010300C02Rik	MGLibA_00709	243	124	0.964953	TRUE	FALSE	FALSE
2010300C02Rik	MGLibA_00710	0	0	0	FALSE	FALSE	FALSE
2010315B03Rik	MGLibA_00711	403	28	3.80023	TRUE	FALSE	FALSE
2010315B03Rik	MGLibA_00712	103	103	0	TRUE	FALSE	FALSE
2010315B03Rik	MGLibA_00713	245	449	-0.871267	TRUE	FALSE	FALSE
2200002D01Rik	MGLibA_00714	49	1	4.64386	TRUE	FALSE	FALSE
2200002D01Rik	MGLibA_00715	55	120	-1.11151	TRUE	FALSE	FALSE
2200002D01Rik	MGLibA_00716	196	0	7.62205	TRUE	FALSE	FALSE
2200002J24Rik	MGLibA_00717	129	0	7.02237	TRUE	FALSE	FALSE
2200002J24Rik	MGLibA_00718	196	149	0.393233	TRUE	FALSE	FALSE
2200002J24Rik	MGLibA_00719	57	48	0.243271	TRUE	FALSE	FALSE
2210010C04Rik	MGLibA_00720	0	2	-1.58496	FALSE	FALSE	FALSE
2210010C04Rik	MGLibA_00721	6	534	-6.25604	TRUE	TRUE	TRUE
2210010C04Rik	MGLibA_00722	3065	15	7.58214	TRUE	FALSE	FALSE
2210013O21Rik	MGLibA_00723	2	194	-6.02237	TRUE	TRUE	TRUE
2210013O21Rik	MGLibA_00724	7	0	3	FALSE	FALSE	FALSE
2210013O21Rik	MGLibA_00725	0	1	-1	FALSE	FALSE	FALSE
2210016F16Rik	MGLibA_00726	45	407	-3.14886	TRUE	TRUE	FALSE
2210016F16Rik	MGLibA_00727	1	24	-3.64386	TRUE	TRUE	TRUE
2210016F16Rik	MGLibA_00728	10	1	2.45943	TRUE	FALSE	FALSE
2210016L21Rik	MGLibA_00729	0	0	0	FALSE	FALSE	FALSE
2210016L21Rik	MGLibA_00730	33	183	-2.4361	TRUE	TRUE	FALSE
2210016L21Rik	MGLibA_00731	24	3	2.64386	TRUE	FALSE	FALSE
2210018M11Rik	MGLibA_00732	0	0	0	FALSE	FALSE	FALSE
2210018M11Rik	MGLibA_00733	10	38	-1.82597	TRUE	FALSE	FALSE
2210018M11Rik	MGLibA_00734	76	75	0.018859	TRUE	FALSE	FALSE
2210404O07Rik	MGLibA_00735	0	0	0	FALSE	FALSE	FALSE
2210404O07Rik	MGLibA_00736	12	33	-1.38702	TRUE	FALSE	FALSE
2210404O07Rik	MGLibA_00737	0	0	0	FALSE	FALSE	FALSE
2210404O09Rik	MGLibA_00738	224	120	0.894918	TRUE	FALSE	FALSE
2210404O09Rik	MGLibA_00739	339	126	1.42071	TRUE	FALSE	FALSE
2210404O09Rik	MGLibA_00740	125	0	6.97728	TRUE	FALSE	FALSE
2210407C18Rik	MGLibA_00741	0	15	-4	TRUE	TRUE	TRUE
2210407C18Rik	MGLibA_00742	21	0	4.45943	TRUE	FALSE	FALSE
2210407C18Rik	MGLibA_00743	2	310	-6.69581	TRUE	TRUE	TRUE
2210408I21Rik	MGLibA_00744	39	241	-2.59694	TRUE	TRUE	FALSE
2210408I21Rik	MGLibA_00745	27	14	0.900464	TRUE	FALSE	FALSE
2210408I21Rik	MGLibA_00746	0	72	-6.18982	TRUE	TRUE	TRUE
2300002M23Rik	MGLibA_00747	2	116	-5.2854	TRUE	TRUE	TRUE
2300002M23Rik	MGLibA_00748	0	0	0	FALSE	FALSE	FALSE
2300002M23Rik	MGLibA_00749	9	0	3.32193	FALSE	FALSE	FALSE
2300003K06Rik	MGLibA_00750	0	0	0	FALSE	FALSE	FALSE
2300003K06Rik	MGLibA_00751	53	21	1.29546	TRUE	FALSE	FALSE
2300003K06Rik	MGLibA_00752	125	132	-0.0780025	TRUE	FALSE	FALSE
2300005B03Rik	MGLibA_00753	2	70	-4.56478	TRUE	TRUE	TRUE
2300005B03Rik	MGLibA_00754	0	0	0	FALSE	FALSE	FALSE
2300005B03Rik	MGLibA_00755	19	572	-4.84046	TRUE	TRUE	TRUE
2300009A05Rik	MGLibA_00756	0	223	-7.80735	TRUE	TRUE	TRUE
2300009A05Rik	MGLibA_00757	221	71	1.62449	TRUE	FALSE	FALSE
2300009A05Rik	MGLibA_00758	110	0	6.79442	TRUE	FALSE	FALSE
2310002J15Rik	MGLibA_00759	8	0	3.16993	FALSE	FALSE	FALSE
2310002J15Rik	MGLibA_00760	281	293	-0.060121	TRUE	FALSE	FALSE
2310002J15Rik	MGLibA_00761	4	715	-7.16189	TRUE	TRUE	TRUE
2310002L09Rik	MGLibA_00762	0	186	-7.54689	TRUE	TRUE	TRUE
2310002L09Rik	MGLibA_00763	0	1	-1	FALSE	FALSE	FALSE
2310002L09Rik	MGLibA_00764	143	459	-1.67557	TRUE	FALSE	FALSE
2310003H01Rik	MGLibA_00765	0	0	0	FALSE	FALSE	FALSE
2310003H01Rik	MGLibA_00766	14	233	-3.96347	TRUE	TRUE	TRUE
2310003H01Rik	MGLibA_00767	0	0	0	FALSE	FALSE	FALSE
2310005G13Rik	MGLibA_00768	57	80	-0.481869	TRUE	FALSE	FALSE
2310005G13Rik	MGLibA_00769	1547	643	1.26527	TRUE	FALSE	FALSE
2310005G13Rik	MGLibA_00770	454	2	7.24476	TRUE	FALSE	FALSE
2310007B03Rik	MGLibA_00771	20	1	3.39232	TRUE	FALSE	FALSE
2310007B03Rik	MGLibA_00772	428	365	0.229134	TRUE	FALSE	FALSE
2310007B03Rik	MGLibA_00773	96	0	6.59991	TRUE	FALSE	FALSE
2310007L24Rik	MGLibA_00774	499	155	1.68038	TRUE	FALSE	FALSE
2310007L24Rik	MGLibA_00775	443	784	-0.822133	TRUE	FALSE	FALSE
2310007L24Rik	MGLibA_00776	104	0	6.71425	TRUE	FALSE	FALSE
2310009B15Rik	MGLibA_00777	3	31	-3	TRUE	TRUE	FALSE
2310009B15Rik	MGLibA_00778	835	331	1.33232	TRUE	FALSE	FALSE
2310009B15Rik	MGLibA_00779	1072	145	2.87761	TRUE	FALSE	FALSE
2310011J03Rik	MGLibA_00780	86	5	3.85798	TRUE	FALSE	FALSE
2310011J03Rik	MGLibA_00781	35	28	0.311944	TRUE	FALSE	FALSE
2310011J03Rik	MGLibA_00782	197	687	-1.79691	TRUE	FALSE	FALSE
2310014L17Rik	MGLibA_00783	33	1	4.08746	TRUE	FALSE	FALSE
2310014L17Rik	MGLibA_00784	0	1	-1	FALSE	FALSE	FALSE
2310014L17Rik	MGLibA_00785	36	101	-1.46297	TRUE	FALSE	FALSE
2310022A10Rik	MGLibA_00786	1	0	1	FALSE	FALSE	FALSE
2310022A10Rik	MGLibA_00787	0	0	0	FALSE	FALSE	FALSE
2310022A10Rik	MGLibA_00788	113	204	-0.84659	TRUE	FALSE	FALSE
2310022B05Rik	MGLibA_00789	0	199	-7.64386	TRUE	TRUE	TRUE
2310022B05Rik	MGLibA_00790	12	1	2.70044	TRUE	FALSE	FALSE
2310022B05Rik	MGLibA_00791	102	175	-0.772931	TRUE	FALSE	FALSE
2310030G06Rik	MGLibA_00792	59	340	-2.50674	TRUE	TRUE	FALSE
2310030G06Rik	MGLibA_00793	200	43	2.19162	TRUE	FALSE	FALSE
2310033P09Rik	MGLibA_00795	32	0	5.04439	TRUE	FALSE	FALSE
2310033P09Rik	MGLibA_00796	22	39	-0.798366	TRUE	FALSE	FALSE
2310033P09Rik	MGLibA_00797	0	0	0	FALSE	FALSE	FALSE
2310034C09Rik	MGLibA_00798	387	25	3.89947	TRUE	FALSE	FALSE
2310034C09Rik	MGLibA_00799	11	45	-1.9386	TRUE	FALSE	FALSE
2310034C09Rik	MGLibA_00800	290	1127	-1.95468	TRUE	FALSE	FALSE
2310035C23Rik	MGLibA_00801	100	13	2.85086	TRUE	FALSE	FALSE
2310035C23Rik	MGLibA_00802	112	7	3.82018	TRUE	FALSE	FALSE
2310035C23Rik	MGLibA_00803	7	0	3	FALSE	FALSE	FALSE
2310036O22Rik	MGLibA_00804	0	256	-8.00562	TRUE	TRUE	TRUE
2310036O22Rik	MGLibA_00805	4	0	2.32193	FALSE	FALSE	FALSE
2310036O22Rik	MGLibA_00806	0	0	0	FALSE	FALSE	FALSE
2310039H08Rik	MGLibA_00807	63	104	-0.714246	TRUE	FALSE	FALSE
2310039H08Rik	MGLibA_00808	8	1	2.16993	FALSE	FALSE	FALSE
2310039H08Rik	MGLibA_00809	0	12	-3.70044	TRUE	TRUE	TRUE
2310042D19Rik	MGLibA_00810	17	146	-3.02975	TRUE	TRUE	FALSE
2310042D19Rik	MGLibA_00811	70	28	1.29177	TRUE	FALSE	FALSE
2310042D19Rik	MGLibA_00812	84	690	-3.02315	TRUE	TRUE	FALSE
2310042E22Rik	MGLibA_00813	1	79	-5.32193	TRUE	TRUE	TRUE
2310042E22Rik	MGLibA_00814	11	28	-1.27302	TRUE	FALSE	FALSE
2310042E22Rik	MGLibA_00815	2	58	-4.29768	TRUE	TRUE	TRUE
2310044G17Rik	MGLibA_00816	0	78	-6.30378	TRUE	TRUE	TRUE
2310044G17Rik	MGLibA_00817	3	237	-5.89482	TRUE	TRUE	TRUE
2310044G17Rik	MGLibA_00818	29	29	0	TRUE	FALSE	FALSE
2310045N01Rik	MGLibA_00819	12	26	-1.05445	TRUE	FALSE	FALSE
2310045N01Rik	MGLibA_00820	686	514	0.415738	TRUE	FALSE	FALSE
2310045N01Rik	MGLibA_00821	1	404	-7.66178	TRUE	TRUE	TRUE
2310047M10Rik	MGLibA_00822	0	0	0	FALSE	FALSE	FALSE
2310047M10Rik	MGLibA_00823	18	7	1.24793	TRUE	FALSE	FALSE
2310047M10Rik	MGLibA_00824	57	22	1.33442	TRUE	FALSE	FALSE
2310050C09Rik	MGLibA_00825	0	0	0	FALSE	FALSE	FALSE
2310050C09Rik	MGLibA_00826	4	507	-6.66676	TRUE	TRUE	TRUE
2310050C09Rik	MGLibA_00827	23	16	0.4975	TRUE	FALSE	FALSE
2310057J18Rik	MGLibA_00828	143	1079	-2.90689	TRUE	TRUE	FALSE
2310057J18Rik	MGLibA_00829	0	0	0	FALSE	FALSE	FALSE
2310057M21Rik	MGLibA_00831	173	86	1	TRUE	FALSE	FALSE
2310057M21Rik	MGLibA_00832	44	0	5.49185	TRUE	FALSE	FALSE
2310057M21Rik	MGLibA_00833	321	5	5.74595	TRUE	FALSE	FALSE
2310057N15Rik	MGLibA_00834	20	0	4.39232	TRUE	FALSE	FALSE
2310057N15Rik	MGLibA_00835	6	7	-0.192645	TRUE	FALSE	FALSE
2310057N15Rik	MGLibA_00836	329	380	-0.207325	TRUE	FALSE	FALSE
2310061I04Rik	MGLibA_00837	910	36	4.62185	TRUE	FALSE	FALSE
2310061I04Rik	MGLibA_00838	0	0	0	FALSE	FALSE	FALSE
2310061I04Rik	MGLibA_00839	0	0	0	FALSE	FALSE	FALSE
2310061N02Rik	MGLibA_00840	0	0	0	FALSE	FALSE	FALSE
2310061N02Rik	MGLibA_00841	117	213	-0.858824	TRUE	FALSE	FALSE
2310061N02Rik	MGLibA_00842	253	268	-0.0827777	TRUE	FALSE	FALSE
2310067B10Rik	MGLibA_00843	164	1	6.36632	TRUE	FALSE	FALSE
2310067B10Rik	MGLibA_00844	184	56	1.69849	TRUE	FALSE	FALSE
2310067B10Rik	MGLibA_00845	25	24	0.0565835	TRUE	FALSE	FALSE
2310079G19Rik	MGLibA_00846	30	92	-1.58496	TRUE	FALSE	FALSE
2310079G19Rik	MGLibA_00847	260	671	-1.36441	TRUE	FALSE	FALSE
2310079G19Rik	MGLibA_00848	405	198	1.02871	TRUE	FALSE	FALSE
2410002F23Rik	MGLibA_00849	71	215	-1.58496	TRUE	FALSE	FALSE
2410002F23Rik	MGLibA_00850	0	0	0	FALSE	FALSE	FALSE
2410002F23Rik	MGLibA_00851	342	648	-0.92001	TRUE	FALSE	FALSE
2410004B18Rik	MGLibA_00852	42	81	-0.931287	TRUE	FALSE	FALSE
2410004B18Rik	MGLibA_00853	113	135	-0.254573	TRUE	FALSE	FALSE
2410004B18Rik	MGLibA_00854	0	0	0	FALSE	FALSE	FALSE
2410004P03Rik	MGLibA_00855	480	1397	-1.53926	TRUE	FALSE	FALSE
2410004P03Rik	MGLibA_00856	0	1	-1	FALSE	FALSE	FALSE
2410004P03Rik	MGLibA_00857	452	3	6.82337	TRUE	FALSE	FALSE
2410012M07Rik	MGLibA_00858	0	0	0	FALSE	FALSE	FALSE
2410012M07Rik	MGLibA_00859	357	182	0.968116	TRUE	FALSE	FALSE
2410012M07Rik	MGLibA_00860	94	58	0.687213	TRUE	FALSE	FALSE
2410015M20Rik	MGLibA_00861	229	2	6.26053	TRUE	FALSE	FALSE
2410015M20Rik	MGLibA_00862	0	0	0	FALSE	FALSE	FALSE
2410015M20Rik	MGLibA_00863	38	38	0	TRUE	FALSE	FALSE
2410016O06Rik	MGLibA_00864	103	0	6.70044	TRUE	FALSE	FALSE
2410016O06Rik	MGLibA_00865	76	190	-1.31064	TRUE	FALSE	FALSE
2410016O06Rik	MGLibA_00866	133	269	-1.01073	TRUE	FALSE	FALSE
2410018M08Rik	MGLibA_00867	147	41	1.81714	TRUE	FALSE	FALSE
2410018M08Rik	MGLibA_00868	2	86	-4.85798	TRUE	TRUE	TRUE
2410018M08Rik	MGLibA_00869	707	401	0.816554	TRUE	FALSE	FALSE
2410076I21Rik	MGLibA_00870	45	22	1	TRUE	FALSE	FALSE
2410076I21Rik	MGLibA_00871	126	304	-1.26398	TRUE	FALSE	FALSE
2410076I21Rik	MGLibA_00872	29	128	-2.10434	TRUE	FALSE	FALSE
2410089E03Rik	MGLibA_00873	0	0	0	FALSE	FALSE	FALSE
2410089E03Rik	MGLibA_00874	60	56	0.0978473	TRUE	FALSE	FALSE
2410089E03Rik	MGLibA_00875	1	295	-7.20945	TRUE	TRUE	TRUE
2410124H12Rik	MGLibA_00876	0	155	-7.2854	TRUE	TRUE	TRUE
2410124H12Rik	MGLibA_00877	13	91	-2.71621	TRUE	TRUE	FALSE
2410124H12Rik	MGLibA_00878	173	36	2.23349	TRUE	FALSE	FALSE
2410127L17Rik	MGLibA_00879	4	1	1.32193	FALSE	FALSE	FALSE
2410127L17Rik	MGLibA_00880	0	0	0	FALSE	FALSE	FALSE
2410127L17Rik	MGLibA_00881	170	2	5.83289	TRUE	FALSE	FALSE
2410131K14Rik	MGLibA_00882	123	329	-1.41213	TRUE	FALSE	FALSE
2410131K14Rik	MGLibA_00883	47	1	4.58496	TRUE	FALSE	FALSE
2410131K14Rik	MGLibA_00884	79	171	-1.10434	TRUE	FALSE	FALSE
2410137M14Rik	MGLibA_00885	81	217	-1.41063	TRUE	FALSE	FALSE
2410137M14Rik	MGLibA_00886	268	2	6.4865	TRUE	FALSE	FALSE
2410137M14Rik	MGLibA_00887	2301	151	3.92074	TRUE	FALSE	FALSE
2410141K09Rik	MGLibA_00888	459	2	7.26053	TRUE	FALSE	FALSE
2410141K09Rik	MGLibA_00889	0	0	0	FALSE	FALSE	FALSE
2410141K09Rik	MGLibA_00890	14	68	-2.20163	TRUE	FALSE	FALSE
2510002D24Rik	MGLibA_00891	7	1	2	FALSE	FALSE	FALSE
2510002D24Rik	MGLibA_00892	1463	127	3.5157	TRUE	FALSE	FALSE
2510002D24Rik	MGLibA_00893	299	4	5.90689	TRUE	FALSE	FALSE
2510003E04Rik	MGLibA_00894	0	0	0	FALSE	FALSE	FALSE
2510003E04Rik	MGLibA_00895	176	70	1.31786	TRUE	FALSE	FALSE
2510003E04Rik	MGLibA_00896	0	0	0	FALSE	FALSE	FALSE
2510009E07Rik	MGLibA_00897	0	0	0	FALSE	FALSE	FALSE
2510009E07Rik	MGLibA_00898	21	857	-5.2854	TRUE	TRUE	TRUE
2510009E07Rik	MGLibA_00899	14	0	3.90689	TRUE	FALSE	FALSE
2510039O18Rik	MGLibA_00900	89	1	5.49185	TRUE	FALSE	FALSE
2510039O18Rik	MGLibA_00901	0	18	-4.24793	TRUE	TRUE	TRUE
2510039O18Rik	MGLibA_00902	518	124	2.05381	TRUE	FALSE	FALSE
2510049J12Rik	MGLibA_00903	2	63	-4.41504	TRUE	TRUE	TRUE
2510049J12Rik	MGLibA_00904	6	475	-6.08746	TRUE	TRUE	TRUE
2510049J12Rik	MGLibA_00905	249	686	-1.45838	TRUE	FALSE	FALSE
2610002J02Rik	MGLibA_00906	4	30	-2.63227	TRUE	TRUE	FALSE
2610002J02Rik	MGLibA_00907	0	0	0	FALSE	FALSE	FALSE
2610002J02Rik	MGLibA_00908	75	0	6.24793	TRUE	FALSE	FALSE
2610002M06Rik	MGLibA_00909	111	29	1.90046	TRUE	FALSE	FALSE
2610002M06Rik	MGLibA_00910	13	19	-0.514573	TRUE	FALSE	FALSE
2610002M06Rik	MGLibA_00911	119	390	-1.70413	TRUE	FALSE	FALSE
2610008E11Rik	MGLibA_00912	11	45	-1.9386	TRUE	FALSE	FALSE
2610008E11Rik	MGLibA_00913	6	166	-4.57635	TRUE	TRUE	TRUE
2610008E11Rik	MGLibA_00914	80	1151	-3.83007	TRUE	TRUE	TRUE
2610015P09Rik	MGLibA_00915	166	41	1.99139	TRUE	FALSE	FALSE
2610015P09Rik	MGLibA_00916	237	0	7.89482	TRUE	FALSE	FALSE
2610015P09Rik	MGLibA_00917	280	8	4.9645	TRUE	FALSE	FALSE
2610018G03Rik	MGLibA_00918	8	142	-3.98995	TRUE	TRUE	TRUE
2610018G03Rik	MGLibA_00919	0	0	0	FALSE	FALSE	FALSE
2610018G03Rik	MGLibA_00920	7	0	3	FALSE	FALSE	FALSE
2610020H08Rik	MGLibA_00921	533	186	1.5138	TRUE	FALSE	FALSE
2610020H08Rik	MGLibA_00922	85	63	0.426265	TRUE	FALSE	FALSE
2610020H08Rik	MGLibA_00923	1	1	0	FALSE	FALSE	FALSE
2610028H24Rik	MGLibA_00924	1	440	-7.78463	TRUE	TRUE	TRUE
2610028H24Rik	MGLibA_00925	763	3	7.57743	TRUE	FALSE	FALSE
2610028H24Rik	MGLibA_00926	0	3	-2	FALSE	FALSE	FALSE
2610034B18Rik	MGLibA_00927	126	63	0.988685	TRUE	FALSE	FALSE
2610034B18Rik	MGLibA_00928	0	0	0	FALSE	FALSE	FALSE
2610034B18Rik	MGLibA_00929	99	0	6.64386	TRUE	FALSE	FALSE
2610034M16Rik	MGLibA_00930	279	37	2.88136	TRUE	FALSE	FALSE
2610034M16Rik	MGLibA_00931	0	61	-5.9542	TRUE	TRUE	TRUE
2610034M16Rik	MGLibA_00932	13	6	1	TRUE	FALSE	FALSE
2610044O15Rik8	MGLibA_00933	6	70	-3.34239	TRUE	TRUE	TRUE
2610044O15Rik8	MGLibA_00934	3	33	-3.08746	TRUE	TRUE	FALSE
2610044O15Rik8	MGLibA_00935	178	0	7.48382	TRUE	FALSE	FALSE
2610301B20Rik	MGLibA_00936	196	717	-1.86579	TRUE	FALSE	FALSE
2610301B20Rik	MGLibA_00937	0	44	-5.49185	TRUE	TRUE	TRUE
2610301B20Rik	MGLibA_00938	893	24	5.16027	TRUE	FALSE	FALSE
2610305D13Rik	MGLibA_00939	0	1	-1	FALSE	FALSE	FALSE
2610305D13Rik	MGLibA_00940	0	65	-6.04439	TRUE	TRUE	TRUE
2610305D13Rik	MGLibA_00941	26	12	1.05445	TRUE	FALSE	FALSE
2610318N02Rik	MGLibA_00942	0	0	0	FALSE	FALSE	FALSE
2610318N02Rik	MGLibA_00943	0	25	-4.70044	TRUE	TRUE	TRUE
2610318N02Rik	MGLibA_00944	452	61	2.86917	TRUE	FALSE	FALSE
2610507B11Rik	MGLibA_00945	58	1	4.88264	TRUE	FALSE	FALSE
2610507B11Rik	MGLibA_00946	0	0	0	FALSE	FALSE	FALSE
2610507B11Rik	MGLibA_00947	0	0	0	FALSE	FALSE	FALSE
2610524H06Rik	MGLibA_00948	1473	120	3.60666	TRUE	FALSE	FALSE
2610524H06Rik	MGLibA_00949	0	0	0	FALSE	FALSE	FALSE
2610524H06Rik	MGLibA_00950	202	88	1.1896	TRUE	FALSE	FALSE
2610528A11Rik	MGLibA_00951	211	2	6.14296	TRUE	FALSE	FALSE
2610528A11Rik	MGLibA_00952	0	0	0	FALSE	FALSE	FALSE
2610528A11Rik	MGLibA_00953	29	0	4.90689	TRUE	FALSE	FALSE
2610528J11Rik	MGLibA_00954	2	0	1.58496	FALSE	FALSE	FALSE
2610528J11Rik	MGLibA_00955	471	110	2.08823	TRUE	FALSE	FALSE
2610528J11Rik	MGLibA_00956	137	0	7.10852	TRUE	FALSE	FALSE
2700029M09Rik	MGLibA_00957	0	0	0	FALSE	FALSE	FALSE
2700029M09Rik	MGLibA_00958	288	8359	-4.85436	TRUE	TRUE	TRUE
2700029M09Rik	MGLibA_00959	0	7	-3	FALSE	TRUE	FALSE
2700049A03Rik	MGLibA_00960	131	46	1.48981	TRUE	FALSE	FALSE
2700049A03Rik	MGLibA_00961	0	1	-1	FALSE	FALSE	FALSE
2700049A03Rik	MGLibA_00962	36	5176	-7.12845	TRUE	TRUE	TRUE
2700050L05Rik	MGLibA_00963	0	66	-6.06609	TRUE	TRUE	TRUE
2700050L05Rik	MGLibA_00964	238	45	2.3773	TRUE	FALSE	FALSE
2700050L05Rik	MGLibA_00965	17	569	-4.98489	TRUE	TRUE	TRUE
2700060E02Rik	MGLibA_00966	143	1	6.16993	TRUE	FALSE	FALSE
2700060E02Rik	MGLibA_00967	137	1	6.10852	TRUE	FALSE	FALSE
2700060E02Rik	MGLibA_00968	140	0	7.13955	TRUE	FALSE	FALSE
2700062C07Rik	MGLibA_00969	385	3	6.59246	TRUE	FALSE	FALSE
2700062C07Rik	MGLibA_00970	1	1	0	FALSE	FALSE	FALSE
2700062C07Rik	MGLibA_00971	172	152	0.17724	TRUE	FALSE	FALSE
2700081O15Rik	MGLibA_00972	472	386	0.289507	TRUE	FALSE	FALSE
2700081O15Rik	MGLibA_00973	3	27	-2.80735	TRUE	TRUE	FALSE
2700081O15Rik	MGLibA_00974	1	227	-6.83289	TRUE	TRUE	TRUE
2700089E24Rik	MGLibA_00975	18	235	-3.63472	TRUE	TRUE	TRUE
2700089E24Rik	MGLibA_00976	0	22	-4.52356	TRUE	TRUE	TRUE
2700089E24Rik	MGLibA_00977	1	186	-6.54689	TRUE	TRUE	TRUE
2700094K13Rik	MGLibA_00978	167	9	4.07039	TRUE	FALSE	FALSE
2700094K13Rik	MGLibA_00979	139	8	3.95936	TRUE	FALSE	FALSE
2700094K13Rik	MGLibA_00980	0	0	0	FALSE	FALSE	FALSE
2700097O09Rik	MGLibA_00981	31	281	-3.13955	TRUE	TRUE	FALSE
2700097O09Rik	MGLibA_00982	180	1249	-2.78787	TRUE	TRUE	FALSE
2700097O09Rik	MGLibA_00983	303	7	5.24793	TRUE	FALSE	FALSE
2810004N23Rik	MGLibA_00984	218	1	6.77479	TRUE	FALSE	FALSE
2810004N23Rik	MGLibA_00985	21	1	3.45943	TRUE	FALSE	FALSE
2810004N23Rik	MGLibA_00986	164	108	0.598138	TRUE	FALSE	FALSE
2810006K23Rik	MGLibA_00987	1	1	0	FALSE	FALSE	FALSE
2810006K23Rik	MGLibA_00988	130	1	6.03342	TRUE	FALSE	FALSE
2810006K23Rik	MGLibA_00989	249	123	1.01159	TRUE	FALSE	FALSE
2810007J24Rik	MGLibA_00990	5	55	-3.22239	TRUE	TRUE	FALSE
2810007J24Rik	MGLibA_00991	1	0	1	FALSE	FALSE	FALSE
2810007J24Rik	MGLibA_00992	39	473	-3.56682	TRUE	TRUE	TRUE
2810021J22Rik	MGLibA_00993	0	0	0	FALSE	FALSE	FALSE
2810021J22Rik	MGLibA_00994	12	2	2.11548	TRUE	FALSE	FALSE
2810021J22Rik	MGLibA_00995	41	98	-1.23704	TRUE	FALSE	FALSE
2810403A07Rik	MGLibA_00996	0	2	-1.58496	FALSE	FALSE	FALSE
2810403A07Rik	MGLibA_00997	34	230	-2.72247	TRUE	TRUE	FALSE
2810403A07Rik	MGLibA_00998	0	1	-1	FALSE	FALSE	FALSE
2810408A11Rik	MGLibA_00999	14	4	1.58496	TRUE	FALSE	FALSE
2810408A11Rik	MGLibA_01000	24	39	-0.678072	TRUE	FALSE	FALSE
2810408A11Rik	MGLibA_01001	316	90	1.80054	TRUE	FALSE	FALSE
2810408M09Rik	MGLibA_01002	137	0	7.10852	TRUE	FALSE	FALSE
2810408M09Rik	MGLibA_01003	32	170	-2.37346	TRUE	TRUE	FALSE
2810408M09Rik	MGLibA_01004	742	557	0.413097	TRUE	FALSE	FALSE
2810417H13Rik	MGLibA_01005	11	1	2.58496	TRUE	FALSE	FALSE
2810417H13Rik	MGLibA_01006	266	1096	-2.03865	TRUE	FALSE	FALSE
2810417H13Rik	MGLibA_01007	2764	3044	-0.139163	TRUE	FALSE	FALSE
2810428I15Rik	MGLibA_01008	0	54	-5.78136	TRUE	TRUE	TRUE
2810428I15Rik	MGLibA_01009	13	9	0.485427	TRUE	FALSE	FALSE
2810428I15Rik	MGLibA_01010	0	22	-4.52356	TRUE	TRUE	TRUE
2810459M11Rik	MGLibA_01011	22	217	-3.24462	TRUE	TRUE	FALSE
2810459M11Rik	MGLibA_01012	117	1	5.88264	TRUE	FALSE	FALSE
2810459M11Rik	MGLibA_01013	0	0	0	FALSE	FALSE	FALSE
2810474O19Rik	MGLibA_01014	0	0	0	FALSE	FALSE	FALSE
2810474O19Rik	MGLibA_01015	27	765	-4.77385	TRUE	TRUE	TRUE
2810474O19Rik	MGLibA_01016	178	152	0.226428	TRUE	FALSE	FALSE
2900011O08Rik	MGLibA_01017	6	498	-6.15554	TRUE	TRUE	TRUE
2900011O08Rik	MGLibA_01018	3	1	1	FALSE	FALSE	FALSE
2900011O08Rik	MGLibA_01019	323	2	6.75489	TRUE	FALSE	FALSE
2900026A02Rik	MGLibA_01020	58	86	-0.5603	TRUE	FALSE	FALSE
2900026A02Rik	MGLibA_01021	39	46	-0.232661	TRUE	FALSE	FALSE
2900026A02Rik	MGLibA_01022	31	26	0.245112	TRUE	FALSE	FALSE
2900092C05Rik	MGLibA_01023	0	4	-2.32193	FALSE	FALSE	FALSE
2900092C05Rik	MGLibA_01024	490	9	5.61765	TRUE	FALSE	FALSE
2900092C05Rik	MGLibA_01025	114	75	0.597563	TRUE	FALSE	FALSE
March3	MGLibA_01026	12	211	-4.02748	TRUE	TRUE	TRUE
March3	MGLibA_01027	0	0	0	FALSE	FALSE	FALSE
March3	MGLibA_01028	20	91	-2.13124	TRUE	FALSE	FALSE
37865	MGLibA_01029	90	70	0.358048	TRUE	FALSE	FALSE
37865	MGLibA_01030	0	45	-5.52356	TRUE	TRUE	TRUE
37865	MGLibA_01031	36	18	0.961526	TRUE	FALSE	FALSE
3010026O09Rik	MGLibA_01032	27	585	-4.3874	TRUE	TRUE	TRUE
3010026O09Rik	MGLibA_01033	475	127	1.89482	TRUE	FALSE	FALSE
3010026O09Rik	MGLibA_01034	28	157	-2.4458	TRUE	TRUE	FALSE
3110001I22Rik	MGLibA_01035	339	91	1.88583	TRUE	FALSE	FALSE
3110001I22Rik	MGLibA_01036	1	1	0	FALSE	FALSE	FALSE
3110001I22Rik	MGLibA_01037	48	9	2.29278	TRUE	FALSE	FALSE
3110002H16Rik	MGLibA_01038	23	80	-1.75489	TRUE	FALSE	FALSE
3110002H16Rik	MGLibA_01039	0	0	0	FALSE	FALSE	FALSE
3110002H16Rik	MGLibA_01040	82	0	6.37504	TRUE	FALSE	FALSE
3110007F17Rik	MGLibA_01041	539	112	2.25664	TRUE	FALSE	FALSE
3110007F17Rik	MGLibA_01042	0	60	-5.93074	TRUE	TRUE	TRUE
3110007F17Rik	MGLibA_01043	116	27	2.06301	TRUE	FALSE	FALSE
3110009E18Rik	MGLibA_01044	0	11	-3.58496	TRUE	TRUE	TRUE
3110009E18Rik	MGLibA_01045	1	104	-5.71425	TRUE	TRUE	TRUE
3110009E18Rik	MGLibA_01046	8	0	3.16993	FALSE	FALSE	FALSE
3110021N24Rik	MGLibA_01047	103	1	5.70044	TRUE	FALSE	FALSE
3110021N24Rik	MGLibA_01048	1268	280	2.17505	TRUE	FALSE	FALSE
3110021N24Rik	MGLibA_01049	208	15	3.70736	TRUE	FALSE	FALSE
3110035E14Rik	MGLibA_01050	92	62	0.561879	TRUE	FALSE	FALSE
3110035E14Rik	MGLibA_01051	227	2	6.24793	TRUE	FALSE	FALSE
3110035E14Rik	MGLibA_01052	152	30	2.30319	TRUE	FALSE	FALSE
3110040N11Rik	MGLibA_01053	234	1873	-2.99539	TRUE	TRUE	FALSE
3110040N11Rik	MGLibA_01054	400	944	-1.23671	TRUE	FALSE	FALSE
3110040N11Rik	MGLibA_01055	454	102	2.14322	TRUE	FALSE	FALSE
3110043O21Rik	MGLibA_01056	139	8	3.95936	TRUE	FALSE	FALSE
3110043O21Rik	MGLibA_01057	0	0	0	FALSE	FALSE	FALSE
3110043O21Rik	MGLibA_01058	100	101	-0.0142139	TRUE	FALSE	FALSE
3110047P20Rik	MGLibA_01059	0	32	-5.04439	TRUE	TRUE	TRUE
3110047P20Rik	MGLibA_01060	0	26	-4.75489	TRUE	TRUE	TRUE
3110047P20Rik	MGLibA_01061	0	0	0	FALSE	FALSE	FALSE
3110052M02Rik	MGLibA_01062	352	41	3.07121	TRUE	FALSE	FALSE
3110052M02Rik	MGLibA_01063	262	84	1.62953	TRUE	FALSE	FALSE
3110052M02Rik	MGLibA_01064	1	65	-5.04439	TRUE	TRUE	TRUE
3110057O12Rik	MGLibA_01065	866	86	3.31694	TRUE	FALSE	FALSE
3110057O12Rik	MGLibA_01066	737	293	1.3278	TRUE	FALSE	FALSE
3110057O12Rik	MGLibA_01067	141	39	1.82782	TRUE	FALSE	FALSE
3110062M04Rik	MGLibA_01068	20	17	0.222392	TRUE	FALSE	FALSE
3110062M04Rik	MGLibA_01069	1	331	-7.37504	TRUE	TRUE	TRUE
3110062M04Rik	MGLibA_01070	507	929	-0.872402	TRUE	FALSE	FALSE
3110079O15Rik	MGLibA_01071	0	13	-3.80735	TRUE	TRUE	TRUE
3110079O15Rik	MGLibA_01072	0	1	-1	FALSE	FALSE	FALSE
3110079O15Rik	MGLibA_01073	205	382	-0.8947	TRUE	FALSE	FALSE
3110082I17Rik	MGLibA_01074	283	104	1.4355	TRUE	FALSE	FALSE
3110082I17Rik	MGLibA_01075	1	0	1	FALSE	FALSE	FALSE
3110082I17Rik	MGLibA_01076	234	106	1.13505	TRUE	FALSE	FALSE
3110082J24Rik	MGLibA_01077	355	7	5.47573	TRUE	FALSE	FALSE
3110082J24Rik	MGLibA_01078	0	1	-1	FALSE	FALSE	FALSE
3110082J24Rik	MGLibA_01079	0	11	-3.58496	TRUE	TRUE	TRUE
3300002I08Rik	MGLibA_01080	0	65	-6.04439	TRUE	TRUE	TRUE
3300002I08Rik	MGLibA_01081	0	0	0	FALSE	FALSE	FALSE
3300002I08Rik	MGLibA_01082	0	50	-5.67243	TRUE	TRUE	TRUE
3425401B19Rik	MGLibA_01083	7	25	-1.70044	TRUE	FALSE	FALSE
3425401B19Rik	MGLibA_01084	574	164	1.8011	TRUE	FALSE	FALSE
3425401B19Rik	MGLibA_01085	8	0	3.16993	FALSE	FALSE	FALSE
3632451O06Rik	MGLibA_01086	5	2	1	FALSE	FALSE	FALSE
3632451O06Rik	MGLibA_01087	41	13	1.58496	TRUE	FALSE	FALSE
3632451O06Rik	MGLibA_01088	513	1	8.00562	TRUE	FALSE	FALSE
3830403N18Rik	MGLibA_01089	0	28	-4.85798	TRUE	TRUE	TRUE
3830403N18Rik	MGLibA_01090	26	3	2.75489	TRUE	FALSE	FALSE
3830403N18Rik	MGLibA_01091	0	1	-1	FALSE	FALSE	FALSE
3830406C13Rik	MGLibA_01092	0	6	-2.80735	FALSE	TRUE	FALSE
3830406C13Rik	MGLibA_01093	51	16	1.61298	TRUE	FALSE	FALSE
3830406C13Rik	MGLibA_01094	0	12	-3.70044	TRUE	TRUE	TRUE
3830417A13Rik	MGLibA_01095	190	313	-0.717192	TRUE	FALSE	FALSE
3830417A13Rik	MGLibA_01096	0	14	-3.90689	TRUE	TRUE	TRUE
3830417A13Rik	MGLibA_01097	6668	178	5.21944	TRUE	FALSE	FALSE
March4	MGLibA_01098	124	12	3.26534	TRUE	FALSE	FALSE
March4	MGLibA_01099	5	15	-1.41504	TRUE	FALSE	FALSE
March4	MGLibA_01100	231	158	0.545098	TRUE	FALSE	FALSE
38231	MGLibA_01101	69	93	-0.425306	TRUE	FALSE	FALSE
38231	MGLibA_01102	22	28	-0.334419	TRUE	FALSE	FALSE
38231	MGLibA_01103	125	50	1.30485	TRUE	FALSE	FALSE
4430402I18Rik	MGLibA_01104	14	0	3.90689	TRUE	FALSE	FALSE
4430402I18Rik	MGLibA_01105	3	461	-6.85175	TRUE	TRUE	TRUE
4430402I18Rik	MGLibA_01106	131	128	0.0331669	TRUE	FALSE	FALSE
4632428N05Rik	MGLibA_01107	0	140	-7.13955	TRUE	TRUE	TRUE
4632428N05Rik	MGLibA_01108	491	510	-0.054665	TRUE	FALSE	FALSE
4632428N05Rik	MGLibA_01109	330	75	2.12276	TRUE	FALSE	FALSE
4632434I11Rik	MGLibA_01110	609	7	6.25267	TRUE	FALSE	FALSE
4632434I11Rik	MGLibA_01111	0	0	0	FALSE	FALSE	FALSE
4632434I11Rik	MGLibA_01112	3	0	2	FALSE	FALSE	FALSE
4732456N10Rik	MGLibA_01113	0	0	0	FALSE	FALSE	FALSE
4732456N10Rik	MGLibA_01114	226	52	2.09863	TRUE	FALSE	FALSE
4732456N10Rik	MGLibA_01115	15	0	4	TRUE	FALSE	FALSE
4833403I15Rik	MGLibA_01116	1	52	-4.72792	TRUE	TRUE	TRUE
4833403I15Rik	MGLibA_01117	1484	2269	-0.612229	TRUE	FALSE	FALSE
4833403I15Rik	MGLibA_01118	472	166	1.50199	TRUE	FALSE	FALSE
4833420G17Rik	MGLibA_01119	39	95	-1.26303	TRUE	FALSE	FALSE
4833420G17Rik	MGLibA_01120	3	54	-3.78136	TRUE	TRUE	TRUE
4833420G17Rik	MGLibA_01121	0	0	0	FALSE	FALSE	FALSE
4833423E24Rik	MGLibA_01122	182	12	3.81526	TRUE	FALSE	FALSE
4833423E24Rik	MGLibA_01123	2	26	-3.16993	TRUE	TRUE	FALSE
4833423E24Rik	MGLibA_01124	1744	205	3.08251	TRUE	FALSE	FALSE
4833424O15Rik	MGLibA_01125	142	0	7.15987	TRUE	FALSE	FALSE
4833424O15Rik	MGLibA_01126	37	66	-0.818162	TRUE	FALSE	FALSE
4833424O15Rik	MGLibA_01127	136	23	2.51307	TRUE	FALSE	FALSE
4833427G06Rik	MGLibA_01128	74	87	-0.230613	TRUE	FALSE	FALSE
4833427G06Rik	MGLibA_01129	5	0	2.58496	FALSE	FALSE	FALSE
4833427G06Rik	MGLibA_01130	20	0	4.39232	TRUE	FALSE	FALSE
4833439L19Rik	MGLibA_01131	9	70	-2.82782	TRUE	TRUE	FALSE
4833439L19Rik	MGLibA_01132	7	73	-3.20945	TRUE	TRUE	FALSE
4833439L19Rik	MGLibA_01133	136	9	3.7761	TRUE	FALSE	FALSE
4921501E09Rik	MGLibA_01134	181	182	-0.0079052	TRUE	FALSE	FALSE
4921501E09Rik	MGLibA_01135	0	5	-2.58496	FALSE	TRUE	FALSE
4921501E09Rik	MGLibA_01136	1	22	-3.52356	TRUE	TRUE	TRUE
4921504E06Rik	MGLibA_01137	206	72	1.50366	TRUE	FALSE	FALSE
4921504E06Rik	MGLibA_01138	38	250	-2.68614	TRUE	TRUE	FALSE
4921504E06Rik	MGLibA_01139	17	1	3.16993	TRUE	FALSE	FALSE
4921506M07Rik	MGLibA_01140	107	0	6.75489	TRUE	FALSE	FALSE
4921506M07Rik	MGLibA_01141	72	416	-2.51408	TRUE	TRUE	FALSE
4921506M07Rik	MGLibA_01142	52	33	0.640458	TRUE	FALSE	FALSE
4921507P07Rik	MGLibA_01143	0	102	-6.6865	TRUE	TRUE	TRUE
4921507P07Rik	MGLibA_01144	102	585	-2.50826	TRUE	TRUE	FALSE
4921507P07Rik	MGLibA_01145	289	662	-1.19296	TRUE	FALSE	FALSE
4921509C19Rik	MGLibA_01146	374	18	4.30282	TRUE	FALSE	FALSE
4921509C19Rik	MGLibA_01147	54	80	-0.55849	TRUE	FALSE	FALSE
4921509C19Rik	MGLibA_01148	0	0	0	FALSE	FALSE	FALSE
4921511H03Rik	MGLibA_01149	254	838	-1.71817	TRUE	FALSE	FALSE
4921511H03Rik	MGLibA_01150	26	292	-3.43987	TRUE	TRUE	TRUE
4921511H03Rik	MGLibA_01151	0	0	0	FALSE	FALSE	FALSE
4921511M17Rik	MGLibA_01152	90	64	0.485427	TRUE	FALSE	FALSE
4921511M17Rik	MGLibA_01153	66	1	5.06609	TRUE	FALSE	FALSE
4921511M17Rik	MGLibA_01154	92	5	3.9542	TRUE	FALSE	FALSE
4921517D22Rik	MGLibA_01155	33	340	-3.32617	TRUE	TRUE	TRUE
4921517D22Rik	MGLibA_01156	51	330	-2.67025	TRUE	TRUE	FALSE
4921517D22Rik	MGLibA_01157	0	0	0	FALSE	FALSE	FALSE
4921524J17Rik	MGLibA_01158	245	548	-1.15815	TRUE	FALSE	FALSE
4921524J17Rik	MGLibA_01159	5	51	-3.11548	TRUE	TRUE	FALSE
4921524J17Rik	MGLibA_01160	8	0	3.16993	FALSE	FALSE	FALSE
4921524L21Rik	MGLibA_01161	1487	137	3.43063	TRUE	FALSE	FALSE
4921524L21Rik	MGLibA_01162	17	1528	-6.40845	TRUE	TRUE	TRUE
4921524L21Rik	MGLibA_01163	82	57	0.517058	TRUE	FALSE	FALSE
4921530D09Rik	MGLibA_01164	30	0	4.9542	TRUE	FALSE	FALSE
4921530D09Rik	MGLibA_01165	1	1	0	FALSE	FALSE	FALSE
4921530D09Rik	MGLibA_01166	76	93	-0.287802	TRUE	FALSE	FALSE
4921530L21Rik	MGLibA_01167	390	49	2.96717	TRUE	FALSE	FALSE
4921530L21Rik	MGLibA_01168	85	132	-0.629018	TRUE	FALSE	FALSE
4921530L21Rik	MGLibA_01169	101	181	-0.835369	TRUE	FALSE	FALSE
4921536K21Rik	MGLibA_01170	62	175	-1.48215	TRUE	FALSE	FALSE
4921536K21Rik	MGLibA_01171	37	434	-3.51694	TRUE	TRUE	TRUE
4921536K21Rik	MGLibA_01172	169	652	-1.94155	TRUE	FALSE	FALSE
4921539E11Rik	MGLibA_01173	3	1131	-8.14466	TRUE	TRUE	TRUE
4921539E11Rik	MGLibA_01174	255	3	6	TRUE	FALSE	FALSE
4921539E11Rik	MGLibA_01175	0	0	0	FALSE	FALSE	FALSE
4922501C03Rik	MGLibA_01176	1	78	-5.30378	TRUE	TRUE	TRUE
4922501C03Rik	MGLibA_01177	2	36	-3.62449	TRUE	TRUE	TRUE
4922501C03Rik	MGLibA_01178	356	96	1.87987	TRUE	FALSE	FALSE
4922501L14Rik	MGLibA_01179	0	0	0	FALSE	FALSE	FALSE
4922501L14Rik	MGLibA_01180	490	43	3.48015	TRUE	FALSE	FALSE
4922501L14Rik	MGLibA_01181	20	0	4.39232	TRUE	FALSE	FALSE
4922502D21Rik	MGLibA_01182	0	34	-5.12928	TRUE	TRUE	TRUE
4922502D21Rik	MGLibA_01183	169	2	5.82443	TRUE	FALSE	FALSE
4922502D21Rik	MGLibA_01184	15	337	-4.40088	TRUE	TRUE	TRUE
4922505E12Rik	MGLibA_01185	252	188	0.420751	TRUE	FALSE	FALSE
4922505E12Rik	MGLibA_01186	20	15	0.392317	TRUE	FALSE	FALSE
4922505E12Rik	MGLibA_01187	265	19	3.73335	TRUE	FALSE	FALSE
4930402F06Rik	MGLibA_01188	78	434	-2.46109	TRUE	TRUE	FALSE
4930402F06Rik	MGLibA_01189	12	416	-5.00346	TRUE	TRUE	TRUE
4930402F06Rik	MGLibA_01190	138	1	6.11894	TRUE	FALSE	FALSE
4930402H24Rik	MGLibA_01191	0	29	-4.90689	TRUE	TRUE	TRUE
4930402H24Rik	MGLibA_01192	22	5	1.9386	TRUE	FALSE	FALSE
4930402H24Rik	MGLibA_01193	1838	178	3.36089	TRUE	FALSE	FALSE
4930402K13Rik	MGLibA_01194	1	53	-4.75489	TRUE	TRUE	TRUE
4930402K13Rik	MGLibA_01195	379	148	1.35069	TRUE	FALSE	FALSE
4930402K13Rik	MGLibA_01196	33	1026	-4.91676	TRUE	TRUE	TRUE
4930404A10Rik	MGLibA_01197	42	14	1.51937	TRUE	FALSE	FALSE
4930404A10Rik	MGLibA_01198	79	51	0.621488	TRUE	FALSE	FALSE
4930404A10Rik	MGLibA_01199	526	78	2.73788	TRUE	FALSE	FALSE
4930404N11Rik	MGLibA_01200	46	54	-0.226771	TRUE	FALSE	FALSE
4930404N11Rik	MGLibA_01201	218	95	1.18982	TRUE	FALSE	FALSE
4930404N11Rik	MGLibA_01202	136	776	-2.50374	TRUE	TRUE	FALSE
4930407I10Rik	MGLibA_01203	1	28	-3.85798	TRUE	TRUE	TRUE
4930407I10Rik	MGLibA_01204	182	0	7.5157	TRUE	FALSE	FALSE
4930407I10Rik	MGLibA_01205	1	0	1	FALSE	FALSE	FALSE
4930412D23Rik	MGLibA_01206	58	310	-2.39813	TRUE	TRUE	FALSE
4930412D23Rik	MGLibA_01207	82	0	6.37504	TRUE	FALSE	FALSE
4930412D23Rik	MGLibA_01208	55	735	-3.71621	TRUE	TRUE	TRUE
4930415F15Rik	MGLibA_01209	124	297	-1.25338	TRUE	FALSE	FALSE
4930415F15Rik	MGLibA_01210	106	215	-1.01342	TRUE	FALSE	FALSE
4930415F15Rik	MGLibA_01211	563	1	8.13955	TRUE	FALSE	FALSE
4930415L06Rik	MGLibA_01212	375	12	4.85415	TRUE	FALSE	FALSE
4930415L06Rik	MGLibA_01213	330	397	-0.265937	TRUE	FALSE	FALSE
4930415L06Rik	MGLibA_01214	236	300	-0.344876	TRUE	FALSE	FALSE
4930415O20Rik	MGLibA_01215	5	337	-5.81592	TRUE	TRUE	TRUE
4930415O20Rik	MGLibA_01216	194	149	0.378512	TRUE	FALSE	FALSE
4930415O20Rik	MGLibA_01217	592	34	4.08261	TRUE	FALSE	FALSE
4930422G04Rik	MGLibA_01218	0	81	-6.35755	TRUE	TRUE	TRUE
4930422G04Rik	MGLibA_01219	0	52	-5.72792	TRUE	TRUE	TRUE
4930422G04Rik	MGLibA_01220	94	0	6.56986	TRUE	FALSE	FALSE
4930426D05Rik	MGLibA_01221	7	0	3	FALSE	FALSE	FALSE
4930426D05Rik	MGLibA_01222	0	0	0	FALSE	FALSE	FALSE
4930426D05Rik	MGLibA_01223	0	0	0	FALSE	FALSE	FALSE
4930427A07Rik	MGLibA_01224	0	0	0	FALSE	FALSE	FALSE
4930427A07Rik	MGLibA_01225	64	85	-0.403897	TRUE	FALSE	FALSE
4930427A07Rik	MGLibA_01226	14	192	-3.68557	TRUE	TRUE	TRUE
4930428D18Rik	MGLibA_01227	188	26	2.80735	TRUE	FALSE	FALSE
4930428D18Rik	MGLibA_01228	1	235	-6.88264	TRUE	TRUE	TRUE
4930428D18Rik	MGLibA_01229	9	75	-2.926	TRUE	TRUE	FALSE
4930430A15Rik	MGLibA_01230	91	2	4.9386	TRUE	FALSE	FALSE
4930430A15Rik	MGLibA_01231	18	14	0.341037	TRUE	FALSE	FALSE
4930430A15Rik	MGLibA_01232	1	266	-7.0607	TRUE	TRUE	TRUE
4930430D24Rik	MGLibA_01233	221	194	0.187086	TRUE	FALSE	FALSE
4930430D24Rik	MGLibA_01234	11	5	1	TRUE	FALSE	FALSE
4930430D24Rik	MGLibA_01235	291	84	1.78043	TRUE	FALSE	FALSE
4930430F08Rik	MGLibA_01236	39	0	5.32193	TRUE	FALSE	FALSE
4930430F08Rik	MGLibA_01237	1	0	1	FALSE	FALSE	FALSE
4930430F08Rik	MGLibA_01238	888	109	3.01468	TRUE	FALSE	FALSE
4930432K09Rik	MGLibA_01239	5	338	-5.82018	TRUE	TRUE	TRUE
4930432K09Rik	MGLibA_01240	0	1	-1	FALSE	FALSE	FALSE
4930432K09Rik	MGLibA_01241	0	17	-4.16993	TRUE	TRUE	TRUE
4930432K21Rik	MGLibA_01242	0	0	0	FALSE	FALSE	FALSE
4930432K21Rik	MGLibA_01243	6	4	0.485427	FALSE	FALSE	FALSE
4930432K21Rik	MGLibA_01244	2	242	-6.33985	TRUE	TRUE	TRUE
4930432M17Rik	MGLibA_01245	0	40	-5.35755	TRUE	TRUE	TRUE
4930432M17Rik	MGLibA_01246	88	0	6.47573	TRUE	FALSE	FALSE
4930432M17Rik	MGLibA_01247	0	135	-7.08746	TRUE	TRUE	TRUE
4930433I11Rik	MGLibA_01248	1051	15	6.03892	TRUE	FALSE	FALSE
4930433I11Rik	MGLibA_01249	19	171	-3.10434	TRUE	TRUE	FALSE
4930433I11Rik	MGLibA_01250	0	0	0	FALSE	FALSE	FALSE
4930435E12Rik	MGLibA_01251	0	0	0	FALSE	FALSE	FALSE
4930435E12Rik	MGLibA_01252	2	50	-4.08746	TRUE	TRUE	TRUE
4930435E12Rik	MGLibA_01253	133	0	7.06609	TRUE	FALSE	FALSE
4930444G20Rik	MGLibA_01254	230	66	1.78566	TRUE	FALSE	FALSE
4930444G20Rik	MGLibA_01255	5	399	-6.05889	TRUE	TRUE	TRUE
4930444G20Rik	MGLibA_01256	2	240	-6.32793	TRUE	TRUE	TRUE
4930444P10Rik	MGLibA_01257	753	235	1.67578	TRUE	FALSE	FALSE
4930444P10Rik	MGLibA_01258	481	0	8.91289	TRUE	FALSE	FALSE
4930444P10Rik	MGLibA_01259	0	4	-2.32193	FALSE	FALSE	FALSE
4930447A16Rik	MGLibA_01260	187	8	4.38466	TRUE	FALSE	FALSE
4930447A16Rik	MGLibA_01261	0	0	0	FALSE	FALSE	FALSE
4930447A16Rik	MGLibA_01262	137	6	4.30117	TRUE	FALSE	FALSE
4930447C04Rik	MGLibA_01263	1	45	-4.52356	TRUE	TRUE	TRUE
4930447C04Rik	MGLibA_01264	10	0	3.45943	FALSE	FALSE	FALSE
4930447C04Rik	MGLibA_01265	664	6	6.56986	TRUE	FALSE	FALSE
4930449I24Rik	MGLibA_01266	0	46	-5.55459	TRUE	TRUE	TRUE
4930449I24Rik	MGLibA_01267	1	11	-2.58496	TRUE	TRUE	FALSE
4930449I24Rik	MGLibA_01268	136	49	1.45418	TRUE	FALSE	FALSE
4930451C15Rik	MGLibA_01269	0	0	0	FALSE	FALSE	FALSE
4930451C15Rik	MGLibA_01270	1	241	-6.91886	TRUE	TRUE	TRUE
4930451C15Rik	MGLibA_01271	677	204	1.72566	TRUE	FALSE	FALSE
4930451G09Rik	MGLibA_01272	33	427	-3.654	TRUE	TRUE	TRUE
4930451G09Rik	MGLibA_01273	0	117	-6.88264	TRUE	TRUE	TRUE
4930451G09Rik	MGLibA_01274	3	147	-5.20945	TRUE	TRUE	TRUE
4930451I11Rik	MGLibA_01275	99	0	6.64386	TRUE	FALSE	FALSE
4930451I11Rik	MGLibA_01276	315	159	0.981853	TRUE	FALSE	FALSE
4930451I11Rik	MGLibA_01277	66	0	6.06609	TRUE	FALSE	FALSE
4930452B06Rik	MGLibA_01278	179	394	-1.13386	TRUE	FALSE	FALSE
4930452B06Rik	MGLibA_01279	369	0	8.53138	TRUE	FALSE	FALSE
4930452B06Rik	MGLibA_01280	0	27	-4.80735	TRUE	TRUE	TRUE
4930453H23Rik	MGLibA_01281	0	0	0	FALSE	FALSE	FALSE
4930453H23Rik	MGLibA_01282	0	0	0	FALSE	FALSE	FALSE
4930453H23Rik	MGLibA_01283	160	615	-1.93587	TRUE	FALSE	FALSE
4930453N24Rik	MGLibA_01284	31	0	5	TRUE	FALSE	FALSE
4930453N24Rik	MGLibA_01285	338	17	4.23522	TRUE	FALSE	FALSE
4930453N24Rik	MGLibA_01286	0	111	-6.80735	TRUE	TRUE	TRUE
4930467E23Rik	MGLibA_01287	0	19	-4.32193	TRUE	TRUE	TRUE
4930467E23Rik	MGLibA_01288	6	182	-4.70834	TRUE	TRUE	TRUE
4930467E23Rik	MGLibA_01289	141	90	0.641952	TRUE	FALSE	FALSE
4930468A15Rik	MGLibA_01290	46	143	-1.61534	TRUE	FALSE	FALSE
4930468A15Rik	MGLibA_01291	165	1	6.37504	TRUE	FALSE	FALSE
4930468A15Rik	MGLibA_01292	1082	70	3.93107	TRUE	FALSE	FALSE
4930469G21Rik	MGLibA_01293	497	3	6.96	TRUE	FALSE	FALSE
4930469G21Rik	MGLibA_01294	50	119	-1.23447	TRUE	FALSE	FALSE
4930469G21Rik	MGLibA_01295	55	0	5.80735	TRUE	FALSE	FALSE
4930474N05Rik	MGLibA_01296	60	13	2.12338	TRUE	FALSE	FALSE
4930474N05Rik	MGLibA_01297	527	479	0.137504	TRUE	FALSE	FALSE
4930474N05Rik	MGLibA_01298	114	1	5.84549	TRUE	FALSE	FALSE
4930480E11Rik	MGLibA_01299	4	2	0.736966	FALSE	FALSE	FALSE
4930480E11Rik	MGLibA_01300	360	1	7.49586	TRUE	FALSE	FALSE
4930480E11Rik	MGLibA_01301	0	107	-6.75489	TRUE	TRUE	TRUE
4930486L24Rik	MGLibA_01302	0	0	0	FALSE	FALSE	FALSE
4930486L24Rik	MGLibA_01303	251	205	0.290779	TRUE	FALSE	FALSE
4930486L24Rik	MGLibA_01304	0	0	0	FALSE	FALSE	FALSE
4930502E18Rik	MGLibA_01305	0	0	0	FALSE	FALSE	FALSE
4930502E18Rik	MGLibA_01306	95	88	0.109229	TRUE	FALSE	FALSE
4930502E18Rik	MGLibA_01307	1	0	1	FALSE	FALSE	FALSE
4930503B20Rik	MGLibA_01308	126	173	-0.454259	TRUE	FALSE	FALSE
4930503B20Rik	MGLibA_01309	136	78	0.794251	TRUE	FALSE	FALSE
4930503E14Rik	MGLibA_01311	0	0	0	FALSE	FALSE	FALSE
4930503E14Rik	MGLibA_01312	0	0	0	FALSE	FALSE	FALSE
4930503E14Rik	MGLibA_01313	96	2	5.01495	TRUE	FALSE	FALSE
4930503L19Rik	MGLibA_01314	197	109	0.847997	TRUE	FALSE	FALSE
4930503L19Rik	MGLibA_01315	2	208	-6.1224	TRUE	TRUE	TRUE
4930503L19Rik	MGLibA_01316	99	139	-0.485427	TRUE	FALSE	FALSE
4930504O13Rik	MGLibA_01317	14	1059	-6.14296	TRUE	TRUE	TRUE
4930504O13Rik	MGLibA_01318	14	412	-4.78311	TRUE	TRUE	TRUE
4930504O13Rik	MGLibA_01319	90	32	1.4634	TRUE	FALSE	FALSE
4930505A04Rik	MGLibA_01320	0	152	-7.25739	TRUE	TRUE	TRUE
4930505A04Rik	MGLibA_01321	4	1126	-7.81634	TRUE	TRUE	TRUE
4930505A04Rik	MGLibA_01322	6	42	-2.61891	TRUE	TRUE	FALSE
4930506M07Rik	MGLibA_01323	252	89	1.49114	TRUE	FALSE	FALSE
4930506M07Rik	MGLibA_01324	0	1	-1	FALSE	FALSE	FALSE
4930506M07Rik	MGLibA_01325	153	146	0.0671142	TRUE	FALSE	FALSE
4930513O06Rik	MGLibA_01326	301	196	0.616353	TRUE	FALSE	FALSE
4930513O06Rik	MGLibA_01327	462	277	0.735927	TRUE	FALSE	FALSE
4930513O06Rik	MGLibA_01328	0	28	-4.85798	TRUE	TRUE	TRUE
4930519F16Rik	MGLibA_01329	6	3	0.807355	FALSE	FALSE	FALSE
4930519F16Rik	MGLibA_01330	20	33	-0.695145	TRUE	FALSE	FALSE
4930519F16Rik	MGLibA_01331	142	1117	-2.96683	TRUE	TRUE	FALSE
4930519G04Rik	MGLibA_01332	0	208	-7.70736	TRUE	TRUE	TRUE
4930519G04Rik	MGLibA_01333	46	0	5.55459	TRUE	FALSE	FALSE
4930519G04Rik	MGLibA_01334	0	0	0	FALSE	FALSE	FALSE
4930522H14Rik	MGLibA_01335	130	35	1.8635	TRUE	FALSE	FALSE
4930522H14Rik	MGLibA_01336	0	17	-4.16993	TRUE	TRUE	TRUE
4930522H14Rik	MGLibA_01337	0	0	0	FALSE	FALSE	FALSE
4930523C07Rik	MGLibA_01338	5	5	0	FALSE	FALSE	FALSE
4930523C07Rik	MGLibA_01339	903	6	7.01282	TRUE	FALSE	FALSE
4930523C07Rik	MGLibA_01340	7	0	3	FALSE	FALSE	FALSE
4930524B15Rik	MGLibA_01341	223	127	0.807355	TRUE	FALSE	FALSE
4930524B15Rik	MGLibA_01342	17	236	-3.71882	TRUE	TRUE	TRUE
4930524B15Rik	MGLibA_01343	0	0	0	FALSE	FALSE	FALSE
4930524N10Rik	MGLibA_01344	1	0	1	FALSE	FALSE	FALSE
4930524N10Rik	MGLibA_01345	372	6	5.73568	TRUE	FALSE	FALSE
4930524N10Rik	MGLibA_01346	8	1	2.16993	FALSE	FALSE	FALSE
4930525M21Rik	MGLibA_01347	33	23	0.5025	TRUE	FALSE	FALSE
4930525M21Rik	MGLibA_01348	0	6	-2.80735	FALSE	TRUE	FALSE
4930525M21Rik	MGLibA_01349	430	6	5.94419	TRUE	FALSE	FALSE
4930526D03Rik	MGLibA_01350	195	13	3.80735	TRUE	FALSE	FALSE
4930526D03Rik	MGLibA_01351	4	146	-4.87774	TRUE	TRUE	TRUE
4930526D03Rik	MGLibA_01352	0	0	0	FALSE	FALSE	FALSE
4930529M08Rik	MGLibA_01353	2	536	-7.48382	TRUE	TRUE	TRUE
4930529M08Rik	MGLibA_01354	14	127	-3.09311	TRUE	TRUE	FALSE
4930529M08Rik	MGLibA_01355	0	0	0	FALSE	FALSE	FALSE
4930538K18Rik	MGLibA_01356	128	67	0.923764	TRUE	FALSE	FALSE
4930538K18Rik	MGLibA_01357	45	682	-3.89218	TRUE	TRUE	TRUE
4930538K18Rik	MGLibA_01358	11	74	-2.64386	TRUE	TRUE	FALSE
4930539E08Rik	MGLibA_01360	15	0	4	TRUE	FALSE	FALSE
4930539E08Rik	MGLibA_01361	16	8	0.917538	TRUE	FALSE	FALSE
4930544D05Rik	MGLibA_01362	97	26	1.85982	TRUE	FALSE	FALSE
4930544D05Rik	MGLibA_01363	142	55	1.35252	TRUE	FALSE	FALSE
4930544D05Rik	MGLibA_01364	0	36	-5.20945	TRUE	TRUE	TRUE
4930544G11Rik	MGLibA_01365	0	0	0	FALSE	FALSE	FALSE
4930544G11Rik	MGLibA_01366	54	350	-2.67397	TRUE	TRUE	FALSE
4930544G11Rik	MGLibA_01367	1	0	1	FALSE	FALSE	FALSE
4930547C10Rik	MGLibA_01368	0	0	0	FALSE	FALSE	FALSE
4930547C10Rik	MGLibA_01369	355	1	7.47573	TRUE	FALSE	FALSE
4930547C10Rik	MGLibA_01370	45	65	-0.520832	TRUE	FALSE	FALSE
4930548H24Rik	MGLibA_01371	134	270	-1.00533	TRUE	FALSE	FALSE
4930548H24Rik	MGLibA_01372	71	16	2.08246	TRUE	FALSE	FALSE
4930548H24Rik	MGLibA_01373	123	7	3.9542	TRUE	FALSE	FALSE
4930549C01Rik	MGLibA_01374	0	0	0	FALSE	FALSE	FALSE
4930549C01Rik	MGLibA_01375	653	42	3.92688	TRUE	FALSE	FALSE
4930549C01Rik	MGLibA_01376	190	66	1.51134	TRUE	FALSE	FALSE
4930550C14Rik	MGLibA_01377	251	319	-0.344648	TRUE	FALSE	FALSE
4930550C14Rik	MGLibA_01378	1	0	1	FALSE	FALSE	FALSE
4930550C14Rik	MGLibA_01379	222	0	7.8009	TRUE	FALSE	FALSE
4930550L24Rik	MGLibA_01380	181	65	1.4634	TRUE	FALSE	FALSE
4930550L24Rik	MGLibA_01381	358	19	4.16591	TRUE	FALSE	FALSE
4930550L24Rik	MGLibA_01382	0	0	0	FALSE	FALSE	FALSE
4930555G01Rik	MGLibA_01383	81	116	-0.512813	TRUE	FALSE	FALSE
4930555G01Rik	MGLibA_01384	0	44	-5.49185	TRUE	TRUE	TRUE
4930555G01Rik	MGLibA_01385	17	2	2.58496	TRUE	FALSE	FALSE
4930557A04Rik	MGLibA_01386	29	242	-3.01792	TRUE	TRUE	FALSE
4930557A04Rik	MGLibA_01387	129	0	7.02237	TRUE	FALSE	FALSE
4930557A04Rik	MGLibA_01388	756	82	3.18911	TRUE	FALSE	FALSE
4930558K02Rik	MGLibA_01389	1113	5	7.53657	TRUE	FALSE	FALSE
4930558K02Rik	MGLibA_01390	1	0	1	FALSE	FALSE	FALSE
4930558K02Rik	MGLibA_01391	10	172	-3.9752	TRUE	TRUE	TRUE
4930562C15Rik	MGLibA_01392	27	386	-3.78883	TRUE	TRUE	TRUE
4930562C15Rik	MGLibA_01393	28	10	1.39855	TRUE	FALSE	FALSE
4930562C15Rik	MGLibA_01394	175	96	0.859519	TRUE	FALSE	FALSE
4930563D23Rik	MGLibA_01395	373	355	0.071161	TRUE	FALSE	FALSE
4930563D23Rik	MGLibA_01396	0	0	0	FALSE	FALSE	FALSE
4930563D23Rik	MGLibA_01397	60	127	-1.06926	TRUE	FALSE	FALSE
4930563E22Rik	MGLibA_01398	43	25	0.758992	TRUE	FALSE	FALSE
4930563E22Rik	MGLibA_01399	24	42	-0.782409	TRUE	FALSE	FALSE
4930563E22Rik	MGLibA_01400	3	0	2	FALSE	FALSE	FALSE
4930564B18Rik	MGLibA_01401	0	326	-8.35315	TRUE	TRUE	TRUE
4930564B18Rik	MGLibA_01402	205	2	6.10154	TRUE	FALSE	FALSE
4930564B18Rik	MGLibA_01403	383	368	0.0574855	TRUE	FALSE	FALSE
4930564C03Rik	MGLibA_01404	49	23	1.05889	TRUE	FALSE	FALSE
4930564C03Rik	MGLibA_01405	38	1	4.2854	TRUE	FALSE	FALSE
4930564C03Rik	MGLibA_01406	139	0	7.12928	TRUE	FALSE	FALSE
4930564D02Rik	MGLibA_01407	154	92	0.736966	TRUE	FALSE	FALSE
4930564D02Rik	MGLibA_01408	65	390	-2.56663	TRUE	TRUE	FALSE
4930564D02Rik	MGLibA_01409	600	4	6.90929	TRUE	FALSE	FALSE
4930567H17Rik	MGLibA_01410	521	258	1.0111	TRUE	FALSE	FALSE
4930567H17Rik	MGLibA_01411	209	1	6.71425	TRUE	FALSE	FALSE
4930567H17Rik	MGLibA_01412	0	53	-5.75489	TRUE	TRUE	TRUE
4930568D16Rik	MGLibA_01413	9	2	1.73697	TRUE	FALSE	FALSE
4930568D16Rik	MGLibA_01414	0	0	0	FALSE	FALSE	FALSE
4930568D16Rik	MGLibA_01415	3	0	2	FALSE	FALSE	FALSE
4930571K23Rik	MGLibA_01416	1	0	1	FALSE	FALSE	FALSE
4930571K23Rik	MGLibA_01417	0	0	0	FALSE	FALSE	FALSE
4930571K23Rik	MGLibA_01418	181	65	1.4634	TRUE	FALSE	FALSE
4930578C19Rik	MGLibA_01419	262	2	6.45396	TRUE	FALSE	FALSE
4930578C19Rik	MGLibA_01420	329	1	7.36632	TRUE	FALSE	FALSE
4930578C19Rik	MGLibA_01421	0	220	-7.7879	TRUE	TRUE	TRUE
4930578I06Rik	MGLibA_01422	519	517	0.00555953	TRUE	FALSE	FALSE
4930578I06Rik	MGLibA_01424	5	254	-5.40939	TRUE	TRUE	TRUE
4930579F01Rik	MGLibA_01425	2739	15	7.41996	TRUE	FALSE	FALSE
4930579F01Rik	MGLibA_01426	46	36	0.345135	TRUE	FALSE	FALSE
4930579F01Rik	MGLibA_01427	12	1096	-6.39891	TRUE	TRUE	TRUE
4930579G24Rik	MGLibA_01428	2	94	-4.98489	TRUE	TRUE	TRUE
4930579G24Rik	MGLibA_01429	0	0	0	FALSE	FALSE	FALSE
4930579G24Rik	MGLibA_01430	244	39	2.61471	TRUE	FALSE	FALSE
4930590J08Rik	MGLibA_01431	443	94	2.22456	TRUE	FALSE	FALSE
4930590J08Rik	MGLibA_01432	1	14	-2.90689	TRUE	TRUE	FALSE
4930590J08Rik	MGLibA_01433	70	465	-2.71444	TRUE	TRUE	FALSE
4930591A17Rik	MGLibA_01434	112	280	-1.31425	TRUE	FALSE	FALSE
4930591A17Rik	MGLibA_01435	390	534	-0.45237	TRUE	FALSE	FALSE
4930591A17Rik	MGLibA_01436	353	159	1.14568	TRUE	FALSE	FALSE
4930595M18Rik	MGLibA_01437	1209	12	6.54035	TRUE	FALSE	FALSE
4930595M18Rik	MGLibA_01438	13	0	3.80735	TRUE	FALSE	FALSE
4930595M18Rik	MGLibA_01439	58	1	4.88264	TRUE	FALSE	FALSE
4930596D02Rik	MGLibA_01440	96	74	0.371094	TRUE	FALSE	FALSE
4930596D02Rik	MGLibA_01441	0	0	0	FALSE	FALSE	FALSE
4930596D02Rik	MGLibA_01442	610	4	6.9331	TRUE	FALSE	FALSE
4931406B18Rik	MGLibA_01443	273	9	4.7761	TRUE	FALSE	FALSE
4931406B18Rik	MGLibA_01444	47	59	-0.321928	TRUE	FALSE	FALSE
4931406B18Rik	MGLibA_01445	688	221	1.63394	TRUE	FALSE	FALSE
4931406C07Rik	MGLibA_01446	0	0	0	FALSE	FALSE	FALSE
4931406C07Rik	MGLibA_01447	1	161	-6.33985	TRUE	TRUE	TRUE
4931406C07Rik	MGLibA_01448	129	0	7.02237	TRUE	FALSE	FALSE
4931406P16Rik	MGLibA_01449	99	133	-0.422233	TRUE	FALSE	FALSE
4931406P16Rik	MGLibA_01450	0	0	0	FALSE	FALSE	FALSE
4931406P16Rik	MGLibA_01451	0	62	-5.97728	TRUE	TRUE	TRUE
4931408C20Rik	MGLibA_01452	0	0	0	FALSE	FALSE	FALSE
4931408C20Rik	MGLibA_01453	275	1254	-2.18495	TRUE	FALSE	FALSE
4931408C20Rik	MGLibA_01454	110	215	-0.960472	TRUE	FALSE	FALSE
4931409K22Rik	MGLibA_01455	121	6	4.12338	TRUE	FALSE	FALSE
4931409K22Rik	MGLibA_01456	26	942	-5.12623	TRUE	TRUE	TRUE
4931409K22Rik	MGLibA_01457	626	86	2.84938	TRUE	FALSE	FALSE
4931414P19Rik	MGLibA_01458	92	96	-0.060754	TRUE	FALSE	FALSE
4931414P19Rik	MGLibA_01459	0	1	-1	FALSE	FALSE	FALSE
4931414P19Rik	MGLibA_01460	33	203	-2.58496	TRUE	TRUE	FALSE
4931417E11Rik	MGLibA_01461	139	1292	-3.20722	TRUE	TRUE	FALSE
4931417E11Rik	MGLibA_01462	20	1	3.39232	TRUE	FALSE	FALSE
4931417E11Rik	MGLibA_01463	148	63	1.21917	TRUE	FALSE	FALSE
4931423N10Rik	MGLibA_01464	76	23	1.68182	TRUE	FALSE	FALSE
4931423N10Rik	MGLibA_01465	458	889	-0.955311	TRUE	FALSE	FALSE
4931423N10Rik	MGLibA_01466	2	0	1.58496	FALSE	FALSE	FALSE
4931428F04Rik	MGLibA_01467	41	712	-4.08544	TRUE	TRUE	TRUE
4931428F04Rik	MGLibA_01468	16	142	-3.07241	TRUE	TRUE	FALSE
4931428F04Rik	MGLibA_01469	303	448	-0.562644	TRUE	FALSE	FALSE
4931429I11Rik	MGLibA_01470	24	317	-3.66903	TRUE	TRUE	TRUE
4931429I11Rik	MGLibA_01471	4	0	2.32193	FALSE	FALSE	FALSE
4931429I11Rik	MGLibA_01472	27	37	-0.440573	TRUE	FALSE	FALSE
4931429L15Rik	MGLibA_01473	58	151	-1.36528	TRUE	FALSE	FALSE
4931429L15Rik	MGLibA_01474	909	108	3.06154	TRUE	FALSE	FALSE
4931429L15Rik	MGLibA_01475	20	20	0	TRUE	FALSE	FALSE
4931431F19Rik	MGLibA_01476	157	5	4.71882	TRUE	FALSE	FALSE
4931431F19Rik	MGLibA_01477	324	805	-1.31034	TRUE	FALSE	FALSE
4931431F19Rik	MGLibA_01478	349	640	-0.872969	TRUE	FALSE	FALSE
4931440F15Rik	MGLibA_01479	572	41	3.77007	TRUE	FALSE	FALSE
4931440F15Rik	MGLibA_01480	132	5	4.47032	TRUE	FALSE	FALSE
4931440F15Rik	MGLibA_01481	503	255	0.97728	TRUE	FALSE	FALSE
4931440L10Rik	MGLibA_01482	0	0	0	FALSE	FALSE	FALSE
4931440L10Rik	MGLibA_01483	1	0	1	FALSE	FALSE	FALSE
4931440L10Rik	MGLibA_01484	19	170	-3.09592	TRUE	TRUE	FALSE
4932411E22Rik	MGLibA_01485	150	2	5.65344	TRUE	FALSE	FALSE
4932411E22Rik	MGLibA_01486	108	0	6.76818	TRUE	FALSE	FALSE
4932411E22Rik	MGLibA_01487	90	69	0.378512	TRUE	FALSE	FALSE
4932411N23Rik	MGLibA_01488	13	0	3.80735	TRUE	FALSE	FALSE
4932411N23Rik	MGLibA_01489	52	2	4.14296	TRUE	FALSE	FALSE
4932411N23Rik	MGLibA_01490	56	325	-2.51584	TRUE	TRUE	FALSE
4932414N04Rik	MGLibA_01491	164	1	6.36632	TRUE	FALSE	FALSE
4932414N04Rik	MGLibA_01492	7	166	-4.3837	TRUE	TRUE	TRUE
4932414N04Rik	MGLibA_01493	0	1	-1	FALSE	FALSE	FALSE
4932416K20Rik	MGLibA_01494	1449	726	0.996026	TRUE	FALSE	FALSE
4932416K20Rik	MGLibA_01495	88	28	1.61775	TRUE	FALSE	FALSE
4932416K20Rik	MGLibA_01496	3	0	2	FALSE	FALSE	FALSE
4932418E24Rik	MGLibA_01497	343	150	1.18786	TRUE	FALSE	FALSE
4932418E24Rik	MGLibA_01498	0	0	0	FALSE	FALSE	FALSE
4932418E24Rik	MGLibA_01499	7	64	-3.02237	TRUE	TRUE	FALSE
4932429P05Rik	MGLibA_01500	0	0	0	FALSE	FALSE	FALSE
4932429P05Rik	MGLibA_01501	0	0	0	FALSE	FALSE	FALSE
4932429P05Rik	MGLibA_01502	35	10	1.71049	TRUE	FALSE	FALSE
4932438A13Rik	MGLibA_01503	156	132	0.239338	TRUE	FALSE	FALSE
4932438A13Rik	MGLibA_01504	0	53	-5.75489	TRUE	TRUE	TRUE
4932438A13Rik	MGLibA_01505	53	147	-1.45457	TRUE	FALSE	FALSE
4932438H23Rik	MGLibA_01506	0	0	0	FALSE	FALSE	FALSE
4932438H23Rik	MGLibA_01507	6	32	-2.23704	TRUE	FALSE	FALSE
4932438H23Rik	MGLibA_01508	129	35	1.85244	TRUE	FALSE	FALSE
4932443I19Rik	MGLibA_01509	24	247	-3.31034	TRUE	TRUE	FALSE
4932443I19Rik	MGLibA_01510	0	0	0	FALSE	FALSE	FALSE
4932443I19Rik	MGLibA_01511	147	24	2.5656	TRUE	FALSE	FALSE
4933402D24Rik	MGLibA_01512	207	392	-0.917946	TRUE	FALSE	FALSE
4933402D24Rik	MGLibA_01513	104	9	3.39232	TRUE	FALSE	FALSE
4933402D24Rik	MGLibA_01514	354	48	2.85697	TRUE	FALSE	FALSE
4933402E13Rik	MGLibA_01515	0	145	-7.18982	TRUE	TRUE	TRUE
4933402E13Rik	MGLibA_01516	146	12	3.49923	TRUE	FALSE	FALSE
4933402E13Rik	MGLibA_01517	1990	1432	0.474455	TRUE	FALSE	FALSE
4933402J07Rik	MGLibA_01518	2	281	-6.55459	TRUE	TRUE	TRUE
4933402J07Rik	MGLibA_01519	6	49	-2.8365	TRUE	TRUE	FALSE
4933402J07Rik	MGLibA_01520	0	0	0	FALSE	FALSE	FALSE
4933402N03Rik	MGLibA_01521	0	0	0	FALSE	FALSE	FALSE
4933402N03Rik	MGLibA_01522	392	150	1.37998	TRUE	FALSE	FALSE
4933402N03Rik	MGLibA_01523	297	97	1.60446	TRUE	FALSE	FALSE
4933402N22Rik	MGLibA_01524	50	24	1.02857	TRUE	FALSE	FALSE
4933402N22Rik	MGLibA_01525	520	1	8.02514	TRUE	FALSE	FALSE
4933402N22Rik	MGLibA_01526	141	349	-1.30146	TRUE	FALSE	FALSE
4933402P03Rik	MGLibA_01527	0	0	0	FALSE	FALSE	FALSE
4933402P03Rik	MGLibA_01528	0	0	0	FALSE	FALSE	FALSE
4933402P03Rik	MGLibA_01529	53	0	5.75489	TRUE	FALSE	FALSE
4933403O08Rik	MGLibA_01530	1	38	-4.2854	TRUE	TRUE	TRUE
4933403O08Rik	MGLibA_01531	1262	50	4.63021	TRUE	FALSE	FALSE
4933403O08Rik	MGLibA_01532	0	80	-6.33985	TRUE	TRUE	TRUE
4933405L10Rik	MGLibA_01533	68	316	-2.19981	TRUE	FALSE	FALSE
4933405L10Rik	MGLibA_01534	0	0	0	FALSE	FALSE	FALSE
4933405L10Rik	MGLibA_01535	5	0	2.58496	FALSE	FALSE	FALSE
4933405O20Rik	MGLibA_01536	35	80	-1.16993	TRUE	FALSE	FALSE
4933405O20Rik	MGLibA_01537	0	0	0	FALSE	FALSE	FALSE
4933405O20Rik	MGLibA_01538	14	14	0	TRUE	FALSE	FALSE
4933406J08Rik	MGLibA_01539	415	1	7.70044	TRUE	FALSE	FALSE
4933406J08Rik	MGLibA_01540	9	118	-3.57289	TRUE	TRUE	TRUE
4933406J08Rik	MGLibA_01541	37	0	5.24793	TRUE	FALSE	FALSE
4933406M09Rik	MGLibA_01542	95	354	-1.88671	TRUE	FALSE	FALSE
4933406M09Rik	MGLibA_01543	0	0	0	FALSE	FALSE	FALSE
4933406M09Rik	MGLibA_01544	1	105	-5.72792	TRUE	TRUE	TRUE
4933408B17Rik	MGLibA_01545	2	126	-5.40372	TRUE	TRUE	TRUE
4933408B17Rik	MGLibA_01546	28	337	-3.5429	TRUE	TRUE	TRUE
4933408B17Rik	MGLibA_01547	81	19	2.03562	TRUE	FALSE	FALSE
4933409G03Rik	MGLibA_01548	0	1	-1	FALSE	FALSE	FALSE
4933409G03Rik	MGLibA_01549	139	86	0.68634	TRUE	FALSE	FALSE
4933409G03Rik	MGLibA_01550	0	0	0	FALSE	FALSE	FALSE
4933411G11Rik	MGLibA_01551	0	0	0	FALSE	FALSE	FALSE
4933411G11Rik	MGLibA_01552	348	2046	-2.55221	TRUE	TRUE	FALSE
4933411G11Rik	MGLibA_01553	155	1	6.2854	TRUE	FALSE	FALSE
4933411K16Rik	MGLibA_01554	0	67	-6.08746	TRUE	TRUE	TRUE
4933411K16Rik	MGLibA_01555	13	92	-2.7318	TRUE	TRUE	FALSE
4933411K16Rik	MGLibA_01556	77	232	-1.57878	TRUE	FALSE	FALSE
4933411K20Rik	MGLibA_01557	189	449	-1.24393	TRUE	FALSE	FALSE
4933411K20Rik	MGLibA_01558	14	2	2.32193	TRUE	FALSE	FALSE
4933411K20Rik	MGLibA_01559	319	143	1.152	TRUE	FALSE	FALSE
4933412E24Rik	MGLibA_01560	0	0	0	FALSE	FALSE	FALSE
4933412E24Rik	MGLibA_01561	35	81	-1.18763	TRUE	FALSE	FALSE
4933412E24Rik	MGLibA_01562	299	73	2.01937	TRUE	FALSE	FALSE
4933413G19Rik	MGLibA_01563	51	76	-0.566347	TRUE	FALSE	FALSE
4933413G19Rik	MGLibA_01564	16	69	-2.04182	TRUE	FALSE	FALSE
4933413G19Rik	MGLibA_01565	10	27	-1.34792	TRUE	FALSE	FALSE
4933415F23Rik	MGLibA_01566	39	0	5.32193	TRUE	FALSE	FALSE
4933415F23Rik	MGLibA_01567	274	182	0.587588	TRUE	FALSE	FALSE
4933415F23Rik	MGLibA_01568	616	196	1.64707	TRUE	FALSE	FALSE
4933416C03Rik	MGLibA_01569	487	397	0.294113	TRUE	FALSE	FALSE
4933416C03Rik	MGLibA_01570	83	379	-2.17754	TRUE	FALSE	FALSE
4933416C03Rik	MGLibA_01571	25	161	-2.63941	TRUE	TRUE	FALSE
4933416I08Rik	MGLibA_01572	192	126	0.603772	TRUE	FALSE	FALSE
4933416I08Rik	MGLibA_01573	1	0	1	FALSE	FALSE	FALSE
4933416I08Rik	MGLibA_01574	0	16	-4.08746	TRUE	TRUE	TRUE
4933417A18Rik	MGLibA_01575	273	382	-0.483168	TRUE	FALSE	FALSE
4933417A18Rik	MGLibA_01576	1148	105	3.43824	TRUE	FALSE	FALSE
4933417A18Rik	MGLibA_01577	37	67	-0.839535	TRUE	FALSE	FALSE
4933421I07Rik	MGLibA_01578	236	26	3.13386	TRUE	FALSE	FALSE
4933421I07Rik	MGLibA_01579	22	67	-1.5639	TRUE	FALSE	FALSE
4933421I07Rik	MGLibA_01580	232	664	-1.51302	TRUE	FALSE	FALSE
4933422H20Rik	MGLibA_01581	96	3	4.59991	TRUE	FALSE	FALSE
4933422H20Rik	MGLibA_01582	6	247	-5.14684	TRUE	TRUE	TRUE
4933422H20Rik	MGLibA_01583	5	3	0.584963	FALSE	FALSE	FALSE
4933425L06Rik	MGLibA_01584	8	2	1.58496	FALSE	FALSE	FALSE
4933425L06Rik	MGLibA_01585	602	58	3.35337	TRUE	FALSE	FALSE
4933425L06Rik	MGLibA_01586	828	2830	-1.77187	TRUE	FALSE	FALSE
4933426M11Rik	MGLibA_01587	9	44	-2.16993	TRUE	FALSE	FALSE
4933426M11Rik	MGLibA_01588	171	2	5.8413	TRUE	FALSE	FALSE
4933426M11Rik	MGLibA_01589	4	859	-7.42626	TRUE	TRUE	TRUE
4933427D06Rik	MGLibA_01590	416	121	1.77317	TRUE	FALSE	FALSE
4933427D06Rik	MGLibA_01591	54	786	-3.83886	TRUE	TRUE	TRUE
4933427D06Rik	MGLibA_01592	0	59	-5.90689	TRUE	TRUE	TRUE
4933427D14Rik	MGLibA_01593	1	0	1	FALSE	FALSE	FALSE
4933427D14Rik	MGLibA_01594	107	4	4.43296	TRUE	FALSE	FALSE
4933427D14Rik	MGLibA_01595	0	1	-1	FALSE	FALSE	FALSE
4933427G17Rik	MGLibA_01596	0	0	0	FALSE	FALSE	FALSE
4933427G17Rik	MGLibA_01597	0	0	0	FALSE	FALSE	FALSE
4933427G17Rik	MGLibA_01598	215	98	1.12553	TRUE	FALSE	FALSE
4933428G20Rik	MGLibA_01599	356	148	1.26061	TRUE	FALSE	FALSE
4933428G20Rik	MGLibA_01600	0	14	-3.90689	TRUE	TRUE	TRUE
4933428G20Rik	MGLibA_01601	210	295	-0.488354	TRUE	FALSE	FALSE
4933430I17Rik	MGLibA_01602	655	331	0.982513	TRUE	FALSE	FALSE
4933430I17Rik	MGLibA_01603	0	0	0	FALSE	FALSE	FALSE
4933430I17Rik	MGLibA_01604	226	449	-0.987233	TRUE	FALSE	FALSE
4933433C11Rik	MGLibA_01605	0	134	-7.07682	TRUE	TRUE	TRUE
4933433C11Rik	MGLibA_01606	0	0	0	FALSE	FALSE	FALSE
4933433C11Rik	MGLibA_01607	0	4	-2.32193	FALSE	FALSE	FALSE
4933434E20Rik	MGLibA_01608	248	1158	-2.21866	TRUE	FALSE	FALSE
4933434E20Rik	MGLibA_01609	909	6	7.02237	TRUE	FALSE	FALSE
4933434E20Rik	MGLibA_01610	47	10	2.12553	TRUE	FALSE	FALSE
4933434I20Rik	MGLibA_01611	24	174	-2.80735	TRUE	TRUE	FALSE
4933434I20Rik	MGLibA_01612	304	390	-0.358359	TRUE	FALSE	FALSE
4933434I20Rik	MGLibA_01613	385	924	-1.26085	TRUE	FALSE	FALSE
4933436I01Rik	MGLibA_01614	659	31	4.36632	TRUE	FALSE	FALSE
4933436I01Rik	MGLibA_01615	44	38	0.206451	TRUE	FALSE	FALSE
4933436I01Rik	MGLibA_01616	0	0	0	FALSE	FALSE	FALSE
March5	MGLibA_01617	0	51	-5.70044	TRUE	TRUE	TRUE
March5	MGLibA_01618	2	0	1.58496	FALSE	FALSE	FALSE
March5	MGLibA_01619	0	0	0	FALSE	FALSE	FALSE
38596	MGLibA_01620	32	115	-1.81359	TRUE	FALSE	FALSE
38596	MGLibA_01621	290	144	1.00497	TRUE	FALSE	FALSE
38596	MGLibA_01622	181	2	5.92283	TRUE	FALSE	FALSE
5031410I06Rik	MGLibA_01623	393	251	0.644772	TRUE	FALSE	FALSE
5031410I06Rik	MGLibA_01624	42	10	1.96683	TRUE	FALSE	FALSE
5031410I06Rik	MGLibA_01625	1	0	1	FALSE	FALSE	FALSE
5031414D18Rik	MGLibA_01626	10	76	-2.80735	TRUE	TRUE	FALSE
5031414D18Rik	MGLibA_01627	44	56	-0.341037	TRUE	FALSE	FALSE
5031414D18Rik	MGLibA_01628	14	1	2.90689	TRUE	FALSE	FALSE
5031439G07Rik	MGLibA_01629	180	159	0.177918	TRUE	FALSE	FALSE
5031439G07Rik	MGLibA_01630	95	1	5.58496	TRUE	FALSE	FALSE
5031439G07Rik	MGLibA_01631	32	1	4.04439	TRUE	FALSE	FALSE
5033411D12Rik	MGLibA_01632	723	7	6.49985	TRUE	FALSE	FALSE
5033411D12Rik	MGLibA_01633	0	6	-2.80735	FALSE	TRUE	FALSE
5033411D12Rik	MGLibA_01634	1	135	-6.08746	TRUE	TRUE	TRUE
5330417C22Rik	MGLibA_01635	107	108	-0.0132968	TRUE	FALSE	FALSE
5330417C22Rik	MGLibA_01636	112	167	-0.572138	TRUE	FALSE	FALSE
5330417C22Rik	MGLibA_01637	7	562	-6.13699	TRUE	TRUE	TRUE
5430401F13Rik	MGLibA_01638	1	20	-3.39232	TRUE	TRUE	TRUE
5430401F13Rik	MGLibA_01639	58	11	2.29768	TRUE	FALSE	FALSE
5430401F13Rik	MGLibA_01640	0	14	-3.90689	TRUE	TRUE	TRUE
5430402E10Rik	MGLibA_01641	0	55	-5.80735	TRUE	TRUE	TRUE
5430402E10Rik	MGLibA_01642	490	296	0.72526	TRUE	FALSE	FALSE
5430402E10Rik	MGLibA_01643	91	159	-0.798366	TRUE	FALSE	FALSE
5430419D17Rik	MGLibA_01644	115	797	-2.78226	TRUE	TRUE	FALSE
5430419D17Rik	MGLibA_01645	0	0	0	FALSE	FALSE	FALSE
5430419D17Rik	MGLibA_01646	0	0	0	FALSE	FALSE	FALSE
5430421N21Rik	MGLibA_01647	1	2	-0.584963	FALSE	FALSE	FALSE
5430421N21Rik	MGLibA_01648	35	10	1.71049	TRUE	FALSE	FALSE
5430421N21Rik	MGLibA_01649	15	9	0.678072	TRUE	FALSE	FALSE
5430427O19Rik	MGLibA_01650	227	39	2.51096	TRUE	FALSE	FALSE
5430427O19Rik	MGLibA_01651	267	436	-0.7054	TRUE	FALSE	FALSE
5430427O19Rik	MGLibA_01652	18	574	-4.91949	TRUE	TRUE	TRUE
5430435G22Rik	MGLibA_01653	891	716	0.315071	TRUE	FALSE	FALSE
5430435G22Rik	MGLibA_01654	94	292	-1.6249	TRUE	FALSE	FALSE
5430435G22Rik	MGLibA_01655	26	6	1.94753	TRUE	FALSE	FALSE
5530400C23Rik	MGLibA_01656	0	53	-5.75489	TRUE	TRUE	TRUE
5530400C23Rik	MGLibA_01657	6	1564	-7.80459	TRUE	TRUE	TRUE
5530400C23Rik	MGLibA_01658	1	219	-6.78136	TRUE	TRUE	TRUE
5730409E04Rik	MGLibA_01659	0	0	0	FALSE	FALSE	FALSE
5730409E04Rik	MGLibA_01660	329	55	2.55897	TRUE	FALSE	FALSE
5730409E04Rik	MGLibA_01661	83	364	-2.11944	TRUE	FALSE	FALSE
5730455P16Rik	MGLibA_01662	0	55	-5.80735	TRUE	TRUE	TRUE
5730455P16Rik	MGLibA_01663	219	111	0.974005	TRUE	FALSE	FALSE
5730455P16Rik	MGLibA_01664	72	27	1.38247	TRUE	FALSE	FALSE
5730507C01Rik	MGLibA_01665	4	3	0.321928	FALSE	FALSE	FALSE
5730507C01Rik	MGLibA_01666	0	0	0	FALSE	FALSE	FALSE
5730507C01Rik	MGLibA_01667	12	0	3.70044	TRUE	FALSE	FALSE
5730508B09Rik	MGLibA_01668	45	5	2.9386	TRUE	FALSE	FALSE
5730508B09Rik	MGLibA_01669	188	136	0.46421	TRUE	FALSE	FALSE
5730508B09Rik	MGLibA_01670	0	0	0	FALSE	FALSE	FALSE
5730559C18Rik	MGLibA_01671	194	754	-1.953	TRUE	FALSE	FALSE
5730559C18Rik	MGLibA_01672	0	0	0	FALSE	FALSE	FALSE
5730559C18Rik	MGLibA_01673	16	17	-0.0824622	TRUE	FALSE	FALSE
5830403L16Rik	MGLibA_01674	6	502	-6.16706	TRUE	TRUE	TRUE
5830403L16Rik	MGLibA_01675	524	12	5.33573	TRUE	FALSE	FALSE
5830403L16Rik	MGLibA_01676	13	29	-1.09954	TRUE	FALSE	FALSE
5830411N06Rik	MGLibA_01678	1214	176	2.77914	TRUE	FALSE	FALSE
5830411N06Rik	MGLibA_01679	11	16	-0.5025	TRUE	FALSE	FALSE
5830415F09Rik	MGLibA_01680	89	2	4.90689	TRUE	FALSE	FALSE
5830415F09Rik	MGLibA_01681	1	3	-1	FALSE	FALSE	FALSE
5830415F09Rik	MGLibA_01682	1	16	-3.08746	TRUE	TRUE	FALSE
5830418K08Rik	MGLibA_01683	80	3	4.33985	TRUE	FALSE	FALSE
5830418K08Rik	MGLibA_01684	185	0	7.53916	TRUE	FALSE	FALSE
5830418K08Rik	MGLibA_01685	130	3	5.03342	TRUE	FALSE	FALSE
5830473C10Rik	MGLibA_01686	1807	294	2.61561	TRUE	FALSE	FALSE
5830473C10Rik	MGLibA_01687	1	27	-3.80735	TRUE	TRUE	TRUE
5830473C10Rik	MGLibA_01688	0	0	0	FALSE	FALSE	FALSE
March6	MGLibA_01689	59	330	-2.4638	TRUE	TRUE	FALSE
March6	MGLibA_01690	23	117	-2.29768	TRUE	FALSE	FALSE
March6	MGLibA_01691	40	47	-0.22741	TRUE	FALSE	FALSE
38961	MGLibA_01692	48	2	4.02975	TRUE	FALSE	FALSE
38961	MGLibA_01693	84	26	1.6545	TRUE	FALSE	FALSE
38961	MGLibA_01694	151	228	-0.591276	TRUE	FALSE	FALSE
6030419C18Rik	MGLibA_01695	151	86	0.804984	TRUE	FALSE	FALSE
6030419C18Rik	MGLibA_01696	192	362	-0.911369	TRUE	FALSE	FALSE
6030419C18Rik	MGLibA_01697	0	51	-5.70044	TRUE	TRUE	TRUE
6030458C11Rik	MGLibA_01698	32	0	5.04439	TRUE	FALSE	FALSE
6030458C11Rik	MGLibA_01699	179	200	-0.159199	TRUE	FALSE	FALSE
6030458C11Rik	MGLibA_01700	129	1	6.02237	TRUE	FALSE	FALSE
6030468B19Rik	MGLibA_01701	22	870	-5.24297	TRUE	TRUE	TRUE
6030468B19Rik	MGLibA_01702	21	17	0.289507	TRUE	FALSE	FALSE
6030468B19Rik	MGLibA_01703	0	0	0	FALSE	FALSE	FALSE
6030498E09Rik	MGLibA_01704	2	108	-5.18322	TRUE	TRUE	TRUE
6030498E09Rik	MGLibA_01705	120	12	3.21842	TRUE	FALSE	FALSE
6030498E09Rik	MGLibA_01706	2	165	-5.79008	TRUE	TRUE	TRUE
6330403A02Rik	MGLibA_01707	0	0	0	FALSE	FALSE	FALSE
6330403A02Rik	MGLibA_01708	164	980	-2.57179	TRUE	TRUE	FALSE
6330403A02Rik	MGLibA_01709	12	33	-1.38702	TRUE	FALSE	FALSE
6330403K07Rik	MGLibA_01710	1	17	-3.16993	TRUE	TRUE	FALSE
6330403K07Rik	MGLibA_01711	399	107	1.88897	TRUE	FALSE	FALSE
6330403K07Rik	MGLibA_01712	0	309	-8.27612	TRUE	TRUE	TRUE
6330408A02Rik	MGLibA_01713	149	0	7.22882	TRUE	FALSE	FALSE
6330408A02Rik	MGLibA_01714	23	95	-2	TRUE	FALSE	FALSE
6330408A02Rik	MGLibA_01715	16	0	4.08746	TRUE	FALSE	FALSE
6330409D20Rik	MGLibA_01717	9	22	-1.20163	TRUE	FALSE	FALSE
6330409D20Rik	MGLibA_01718	508	28	4.13354	TRUE	FALSE	FALSE
6330416G13Rik	MGLibA_01719	0	12	-3.70044	TRUE	TRUE	TRUE
6330416G13Rik	MGLibA_01720	34	0	5.12928	TRUE	FALSE	FALSE
6330416G13Rik	MGLibA_01721	0	0	0	FALSE	FALSE	FALSE
6430531B16Rik	MGLibA_01723	0	0	0	FALSE	FALSE	FALSE
6430531B16Rik	MGLibA_01724	101	138	-0.446516	TRUE	FALSE	FALSE
6430548M08Rik	MGLibA_01725	28	6	2.05063	TRUE	FALSE	FALSE
6430548M08Rik	MGLibA_01726	0	0	0	FALSE	FALSE	FALSE
6430548M08Rik	MGLibA_01727	58	1	4.88264	TRUE	FALSE	FALSE
6430550D23Rik	MGLibA_01728	31	25	0.29956	TRUE	FALSE	FALSE
6430550D23Rik	MGLibA_01729	157	68	1.19526	TRUE	FALSE	FALSE
6430550D23Rik	MGLibA_01730	195	677	-1.79043	TRUE	FALSE	FALSE
6430571L13Rik	MGLibA_01731	1	10	-2.45943	TRUE	TRUE	FALSE
6430571L13Rik	MGLibA_01732	88	76	0.208947	TRUE	FALSE	FALSE
6430571L13Rik	MGLibA_01733	0	0	0	FALSE	FALSE	FALSE
6430573F11Rik	MGLibA_01734	82	1	5.37504	TRUE	FALSE	FALSE
6430573F11Rik	MGLibA_01735	172	1	6.43463	TRUE	FALSE	FALSE
6430573F11Rik	MGLibA_01736	1168	279	2.06178	TRUE	FALSE	FALSE
6720489N17Rik	MGLibA_01737	14	0	3.90689	TRUE	FALSE	FALSE
6720489N17Rik	MGLibA_01738	0	0	0	FALSE	FALSE	FALSE
6720489N17Rik	MGLibA_01739	31	0	5	TRUE	FALSE	FALSE
6820408C15Rik	MGLibA_01740	21	12	0.758992	TRUE	FALSE	FALSE
6820408C15Rik	MGLibA_01741	160	1503	-3.22367	TRUE	TRUE	FALSE
6820408C15Rik	MGLibA_01742	31	48	-0.61471	TRUE	FALSE	FALSE
March7	MGLibA_01743	62	104	-0.736966	TRUE	FALSE	FALSE
March7	MGLibA_01744	0	0	0	FALSE	FALSE	FALSE
March7	MGLibA_01745	1154	494	1.22239	TRUE	FALSE	FALSE
39326	MGLibA_01746	0	0	0	FALSE	FALSE	FALSE
39326	MGLibA_01747	2	419	-7.12928	TRUE	TRUE	TRUE
39326	MGLibA_01748	74	39	0.906891	TRUE	FALSE	FALSE
7420426K07Rik	MGLibA_01749	1293	5	7.75266	TRUE	FALSE	FALSE
7420426K07Rik	MGLibA_01750	272	419	-0.621488	TRUE	FALSE	FALSE
7420426K07Rik	MGLibA_01751	24	92	-1.8953	TRUE	FALSE	FALSE
7420461P10Rik	MGLibA_01752	156	1	6.29462	TRUE	FALSE	FALSE
7420461P10Rik	MGLibA_01753	0	20	-4.39232	TRUE	TRUE	TRUE
7420461P10Rik	MGLibA_01754	85	0	6.42626	TRUE	FALSE	FALSE
7530416G11Rik	MGLibA_01755	87	173	-0.983512	TRUE	FALSE	FALSE
7530416G11Rik	MGLibA_01756	0	0	0	FALSE	FALSE	FALSE
7530416G11Rik	MGLibA_01757	45	705	-3.93996	TRUE	TRUE	TRUE
March8	MGLibA_01758	504	451	0.159961	TRUE	FALSE	FALSE
March8	MGLibA_01759	1	0	1	FALSE	FALSE	FALSE
March8	MGLibA_01760	0	0	0	FALSE	FALSE	FALSE
39692	MGLibA_01761	1329	969	0.45537	TRUE	FALSE	FALSE
39692	MGLibA_01762	6	531	-6.24793	TRUE	TRUE	TRUE
39692	MGLibA_01763	0	3	-2	FALSE	FALSE	FALSE
8030411F24Rik	MGLibA_01764	424	579	-0.44859	TRUE	FALSE	FALSE
8030411F24Rik	MGLibA_01765	1	1	0	FALSE	FALSE	FALSE
8030411F24Rik	MGLibA_01766	20	68	-1.71621	TRUE	FALSE	FALSE
8030423J24Rik	MGLibA_01767	889	594	0.580916	TRUE	FALSE	FALSE
8030423J24Rik	MGLibA_01768	117	155	-0.402759	TRUE	FALSE	FALSE
8030423J24Rik	MGLibA_01769	430	58	2.8689	TRUE	FALSE	FALSE
8030462N17Rik	MGLibA_01770	117	109	0.101283	TRUE	FALSE	FALSE
8030462N17Rik	MGLibA_01771	61	44	0.462343	TRUE	FALSE	FALSE
8030462N17Rik	MGLibA_01772	129	193	-0.577545	TRUE	FALSE	FALSE
8430408G22Rik	MGLibA_01773	67	142	-1.07241	TRUE	FALSE	FALSE
8430408G22Rik	MGLibA_01774	8	0	3.16993	FALSE	FALSE	FALSE
8430408G22Rik	MGLibA_01775	759	42	4.14359	TRUE	FALSE	FALSE
8430419L09Rik	MGLibA_01776	65	800	-3.60126	TRUE	TRUE	TRUE
8430419L09Rik	MGLibA_01777	126	36	1.77923	TRUE	FALSE	FALSE
8430419L09Rik	MGLibA_01778	25	1	3.70044	TRUE	FALSE	FALSE
8430427H17Rik	MGLibA_01779	6	75	-3.44057	TRUE	TRUE	TRUE
8430427H17Rik	MGLibA_01780	27	530	-4.24521	TRUE	TRUE	TRUE
8430427H17Rik	MGLibA_01781	40	260	-2.67035	TRUE	TRUE	FALSE
March9	MGLibA_01782	318	60	2.38668	TRUE	FALSE	FALSE
March9	MGLibA_01783	113	12	3.13245	TRUE	FALSE	FALSE
March9	MGLibA_01784	10	85	-2.96683	TRUE	TRUE	FALSE
40057	MGLibA_01785	163	0	7.35755	TRUE	FALSE	FALSE
40057	MGLibA_01786	0	0	0	FALSE	FALSE	FALSE
40057	MGLibA_01787	2	10	-1.87447	TRUE	FALSE	FALSE
9030025P20Rik	MGLibA_01788	116	0	6.87036	TRUE	FALSE	FALSE
9030025P20Rik	MGLibA_01789	1	313	-7.29462	TRUE	TRUE	TRUE
9030025P20Rik	MGLibA_01790	287	78	1.86614	TRUE	FALSE	FALSE
9030617O03Rik	MGLibA_01791	529	143	1.87992	TRUE	FALSE	FALSE
9030617O03Rik	MGLibA_01792	737	39	4.20555	TRUE	FALSE	FALSE
9030617O03Rik	MGLibA_01793	501	29	4.06465	TRUE	FALSE	FALSE
9030624G23Rik	MGLibA_01794	66	133	-1	TRUE	FALSE	FALSE
9030624G23Rik	MGLibA_01795	17	14	0.263034	TRUE	FALSE	FALSE
9030624G23Rik	MGLibA_01796	28	2	3.27302	TRUE	FALSE	FALSE
9030624J02Rik	MGLibA_01797	30	83	-1.43812	TRUE	FALSE	FALSE
9030624J02Rik	MGLibA_01798	48	187	-1.93988	TRUE	FALSE	FALSE
9030624J02Rik	MGLibA_01799	30	357	-3.52962	TRUE	TRUE	TRUE
9130008F23Rik	MGLibA_01800	13	37	-1.44057	TRUE	FALSE	FALSE
9130008F23Rik	MGLibA_01801	149	278	-0.895303	TRUE	FALSE	FALSE
9130008F23Rik	MGLibA_01802	37	0	5.24793	TRUE	FALSE	FALSE
9130011E15Rik	MGLibA_01803	1	47	-4.58496	TRUE	TRUE	TRUE
9130011E15Rik	MGLibA_01804	148	61	1.26497	TRUE	FALSE	FALSE
9130011E15Rik	MGLibA_01805	4	87	-4.1375	TRUE	TRUE	TRUE
9130019O22Rik	MGLibA_01806	225	114	0.974689	TRUE	FALSE	FALSE
9130019O22Rik	MGLibA_01807	27	187	-2.74723	TRUE	TRUE	FALSE
9130019O22Rik	MGLibA_01808	1	0	1	FALSE	FALSE	FALSE
9130023H24Rik	MGLibA_01809	31	26	0.245112	TRUE	FALSE	FALSE
9130023H24Rik	MGLibA_01810	378	5	5.98109	TRUE	FALSE	FALSE
9130023H24Rik	MGLibA_01811	80	113	-0.49304	TRUE	FALSE	FALSE
9130204L05Rik	MGLibA_01812	3	10	-1.45943	TRUE	FALSE	FALSE
9130204L05Rik	MGLibA_01813	1223	375	1.7028	TRUE	FALSE	FALSE
9130204L05Rik	MGLibA_01814	372	12	4.84259	TRUE	FALSE	FALSE
9130401M01Rik	MGLibA_01815	39	519	-3.70044	TRUE	TRUE	TRUE
9130401M01Rik	MGLibA_01816	186	10	4.08746	TRUE	FALSE	FALSE
9130401M01Rik	MGLibA_01817	927	643	0.527064	TRUE	FALSE	FALSE
9130409I23Rik	MGLibA_01818	164	454	-1.4634	TRUE	FALSE	FALSE
9130409I23Rik	MGLibA_01819	1	42	-4.42626	TRUE	TRUE	TRUE
9130409I23Rik	MGLibA_01820	266	128	1.04947	TRUE	FALSE	FALSE
9230104L09Rik	MGLibA_01822	198	154	0.3605	TRUE	FALSE	FALSE
9230104L09Rik	MGLibA_01823	163	3	5.35755	TRUE	FALSE	FALSE
9230110C19Rik	MGLibA_01824	0	0	0	FALSE	FALSE	FALSE
9230110C19Rik	MGLibA_01825	95	1206	-3.65225	TRUE	TRUE	TRUE
9230110C19Rik	MGLibA_01826	411	322	0.35111	TRUE	FALSE	FALSE
9230110F15Rik	MGLibA_01827	550	6	6.29855	TRUE	FALSE	FALSE
9230110F15Rik	MGLibA_01828	65	0	6.04439	TRUE	FALSE	FALSE
9230110F15Rik	MGLibA_01829	12	195	-3.91427	TRUE	TRUE	TRUE
9230112D13Rik	MGLibA_01830	2	216	-6.17659	TRUE	TRUE	TRUE
9230112D13Rik	MGLibA_01831	71	57	0.311944	TRUE	FALSE	FALSE
9230112D13Rik	MGLibA_01832	358	76	2.22105	TRUE	FALSE	FALSE
9330159F19Rik	MGLibA_01833	120	11	3.3339	TRUE	FALSE	FALSE
9330159F19Rik	MGLibA_01834	165	0	7.37504	TRUE	FALSE	FALSE
9330159F19Rik	MGLibA_01835	11	72	-2.60486	TRUE	TRUE	FALSE
9330182L06Rik	MGLibA_01836	145	503	-1.78746	TRUE	FALSE	FALSE
9330182L06Rik	MGLibA_01837	66	1	5.06609	TRUE	FALSE	FALSE
9330182L06Rik	MGLibA_01838	0	0	0	FALSE	FALSE	FALSE
9330182O14Rik	MGLibA_01839	112	3788	-5.06742	TRUE	TRUE	TRUE
9330182O14Rik	MGLibA_01840	13	785	-5.81103	TRUE	TRUE	TRUE
9330182O14Rik	MGLibA_01841	0	14	-3.90689	TRUE	TRUE	TRUE
9430007A20Rik	MGLibA_01842	92	425	-2.19555	TRUE	FALSE	FALSE
9430007A20Rik	MGLibA_01843	16	0	4.08746	TRUE	FALSE	FALSE
9430007A20Rik	MGLibA_01844	111	98	0.177998	TRUE	FALSE	FALSE
9430015G10Rik	MGLibA_01845	0	76	-6.26679	TRUE	TRUE	TRUE
9430015G10Rik	MGLibA_01846	844	34	4.59352	TRUE	FALSE	FALSE
9430015G10Rik	MGLibA_01847	14	68	-2.20163	TRUE	FALSE	FALSE
9430016H08Rik	MGLibA_01848	656	426	0.621657	TRUE	FALSE	FALSE
9430016H08Rik	MGLibA_01849	0	0	0	FALSE	FALSE	FALSE
9430016H08Rik	MGLibA_01850	1	0	1	FALSE	FALSE	FALSE
9430020K01Rik	MGLibA_01851	90	24	1.86394	TRUE	FALSE	FALSE
9430020K01Rik	MGLibA_01852	921	448	1.03805	TRUE	FALSE	FALSE
9430020K01Rik	MGLibA_01853	263	492	-0.90105	TRUE	FALSE	FALSE
9430023L20Rik	MGLibA_01854	4	107	-4.43296	TRUE	TRUE	TRUE
9430023L20Rik	MGLibA_01855	13	126	-3.18133	TRUE	TRUE	FALSE
9430023L20Rik	MGLibA_01856	1	0	1	FALSE	FALSE	FALSE
9430038I01Rik	MGLibA_01857	1	46	-4.55459	TRUE	TRUE	TRUE
9430038I01Rik	MGLibA_01858	11	1	2.58496	TRUE	FALSE	FALSE
9430038I01Rik	MGLibA_01859	138	147	-0.0905123	TRUE	FALSE	FALSE
9430069I07Rik	MGLibA_01860	104	103	0.0138058	TRUE	FALSE	FALSE
9430069I07Rik	MGLibA_01861	26	11	1.16993	TRUE	FALSE	FALSE
9430069I07Rik	MGLibA_01862	26	64	-1.26748	TRUE	FALSE	FALSE
9530002B09Rik	MGLibA_01863	19	54	-1.45943	TRUE	FALSE	FALSE
9530002B09Rik	MGLibA_01864	60	91	-0.592825	TRUE	FALSE	FALSE
9530002B09Rik	MGLibA_01865	191	1	6.58496	TRUE	FALSE	FALSE
9530003J23Rik	MGLibA_01866	220	12	4.08746	TRUE	FALSE	FALSE
9530003J23Rik	MGLibA_01867	46	177	-1.92114	TRUE	FALSE	FALSE
9530003J23Rik	MGLibA_01868	0	0	0	FALSE	FALSE	FALSE
9530053A07Rik	MGLibA_01869	0	38	-5.2854	TRUE	TRUE	TRUE
9530053A07Rik	MGLibA_01870	3841	57	6.04966	TRUE	FALSE	FALSE
9530053A07Rik	MGLibA_01871	135	27	2.28011	TRUE	FALSE	FALSE
9530068E07Rik	MGLibA_01872	0	0	0	FALSE	FALSE	FALSE
9530068E07Rik	MGLibA_01873	2	303	-6.66297	TRUE	TRUE	TRUE
9530068E07Rik	MGLibA_01874	257	5966	-4.53156	TRUE	TRUE	TRUE
9530077C05Rik	MGLibA_01875	29	60	-1.02385	TRUE	FALSE	FALSE
9530077C05Rik	MGLibA_01876	73	0	6.20945	TRUE	FALSE	FALSE
9530077C05Rik	MGLibA_01877	787	328	1.26011	TRUE	FALSE	FALSE
9630033F20Rik	MGLibA_01878	7	0	3	FALSE	FALSE	FALSE
9630033F20Rik	MGLibA_01879	116	150	-0.36804	TRUE	FALSE	FALSE
9630033F20Rik	MGLibA_01880	57	57	0	TRUE	FALSE	FALSE
9830001H06Rik	MGLibA_01881	37	15	1.24793	TRUE	FALSE	FALSE
9830001H06Rik	MGLibA_01882	28	90	-1.64981	TRUE	FALSE	FALSE
9830001H06Rik	MGLibA_01883	82	427	-2.36643	TRUE	TRUE	FALSE
9830107B12Rik	MGLibA_01884	1436	488	1.55515	TRUE	FALSE	FALSE
9830107B12Rik	MGLibA_01885	605	175	1.78374	TRUE	FALSE	FALSE
9830107B12Rik	MGLibA_01886	85	69	0.296982	TRUE	FALSE	FALSE
9830147E19Rik	MGLibA_01887	345	1107	-1.67911	TRUE	FALSE	FALSE
9830147E19Rik	MGLibA_01888	1	615	-8.26679	TRUE	TRUE	TRUE
9830147E19Rik	MGLibA_01889	0	176	-7.46761	TRUE	TRUE	TRUE
9930012K11Rik	MGLibA_01890	1	0	1	FALSE	FALSE	FALSE
9930012K11Rik	MGLibA_01891	0	0	0	FALSE	FALSE	FALSE
9930012K11Rik	MGLibA_01892	210	207	0.0206595	TRUE	FALSE	FALSE
9930013L23Rik	MGLibA_01893	9	0	3.32193	FALSE	FALSE	FALSE
9930013L23Rik	MGLibA_01894	1150	1043	0.140766	TRUE	FALSE	FALSE
9930013L23Rik	MGLibA_01895	1	7	-2	FALSE	FALSE	FALSE
9930021J03Rik	MGLibA_01896	2	1	0.584963	FALSE	FALSE	FALSE
9930021J03Rik	MGLibA_01897	74	0	6.22882	TRUE	FALSE	FALSE
9930021J03Rik	MGLibA_01898	8	1	2.16993	FALSE	FALSE	FALSE
9930104L06Rik	MGLibA_01899	1	8	-2.16993	FALSE	FALSE	FALSE
9930104L06Rik	MGLibA_01900	3	159	-5.32193	TRUE	TRUE	TRUE
9930104L06Rik	MGLibA_01901	177	14	3.56884	TRUE	FALSE	FALSE
9930111J21Rik1	MGLibA_01902	0	1	-1	FALSE	FALSE	FALSE
9930111J21Rik1	MGLibA_01903	4	0	2.32193	FALSE	FALSE	FALSE
9930111J21Rik1	MGLibA_01904	6	0	2.80735	FALSE	FALSE	FALSE
9930111J21Rik2	MGLibA_01905	7	0	3	FALSE	FALSE	FALSE
9930111J21Rik2	MGLibA_01906	320	386	-0.26976	TRUE	FALSE	FALSE
9930111J21Rik2	MGLibA_01907	45	54	-0.257798	TRUE	FALSE	FALSE
A130010J15Rik	MGLibA_01908	2	11	-2	TRUE	FALSE	FALSE
A130010J15Rik	MGLibA_01909	0	0	0	FALSE	FALSE	FALSE
A130010J15Rik	MGLibA_01910	0	0	0	FALSE	FALSE	FALSE
A1bg	MGLibA_01911	9	77	-2.96347	TRUE	TRUE	FALSE
A1bg	MGLibA_01912	258	81	1.65926	TRUE	FALSE	FALSE
A1bg	MGLibA_01913	110	471	-2.08823	TRUE	FALSE	FALSE
A1cf	MGLibA_01914	22	10	1.06413	TRUE	FALSE	FALSE
A1cf	MGLibA_01915	447	55	3	TRUE	FALSE	FALSE
A1cf	MGLibA_01916	0	353	-8.46761	TRUE	TRUE	TRUE
A230046K03Rik	MGLibA_01917	0	0	0	FALSE	FALSE	FALSE
A230046K03Rik	MGLibA_01918	35	0	5.16993	TRUE	FALSE	FALSE
A230046K03Rik	MGLibA_01919	4	1	1.32193	FALSE	FALSE	FALSE
A230050P20Rik	MGLibA_01920	1	1	0	FALSE	FALSE	FALSE
A230050P20Rik	MGLibA_01921	4	101	-4.3505	TRUE	TRUE	TRUE
A230050P20Rik	MGLibA_01922	326	74	2.12433	TRUE	FALSE	FALSE
A230065H16Rik	MGLibA_01924	134	69	0.947533	TRUE	FALSE	FALSE
A230065H16Rik	MGLibA_01925	27	110	-1.98706	TRUE	FALSE	FALSE
A2m	MGLibA_01926	18	13	0.440573	TRUE	FALSE	FALSE
A2m	MGLibA_01927	132	159	-0.266646	TRUE	FALSE	FALSE
A2m	MGLibA_01928	89	3648	-5.34143	TRUE	TRUE	TRUE
A330021E22Rik	MGLibA_01929	0	1	-1	FALSE	FALSE	FALSE
A330021E22Rik	MGLibA_01930	303	351	-0.211504	TRUE	FALSE	FALSE
A330021E22Rik	MGLibA_01931	16	1	3.08746	TRUE	FALSE	FALSE
A330050F15Rik	MGLibA_01932	0	0	0	FALSE	FALSE	FALSE
A330050F15Rik	MGLibA_01933	207	368	-0.827037	TRUE	FALSE	FALSE
A330050F15Rik	MGLibA_01934	0	0	0	FALSE	FALSE	FALSE
A330070K13Rik	MGLibA_01935	50	0	5.67243	TRUE	FALSE	FALSE
A330070K13Rik	MGLibA_01936	57	142	-1.30189	TRUE	FALSE	FALSE
A330070K13Rik	MGLibA_01937	109	0	6.78136	TRUE	FALSE	FALSE
A3galt2	MGLibA_01938	390	3539	-3.17851	TRUE	TRUE	FALSE
A3galt2	MGLibA_01939	354	69	2.34239	TRUE	FALSE	FALSE
A3galt2	MGLibA_01940	1	0	1	FALSE	FALSE	FALSE
A430005L14Rik	MGLibA_01941	97	58	0.732067	TRUE	FALSE	FALSE
A430005L14Rik	MGLibA_01942	159	1	6.32193	TRUE	FALSE	FALSE
A430005L14Rik	MGLibA_01943	107	39	1.43296	TRUE	FALSE	FALSE
A430033K04Rik	MGLibA_01944	0	0	0	FALSE	FALSE	FALSE
A430033K04Rik	MGLibA_01945	113	117	-0.049753	TRUE	FALSE	FALSE
A430033K04Rik	MGLibA_01946	21	0	4.45943	TRUE	FALSE	FALSE
A430078G23Rik	MGLibA_01947	30	35	-0.215729	TRUE	FALSE	FALSE
A430078G23Rik	MGLibA_01948	0	15	-4	TRUE	TRUE	TRUE
A430078G23Rik	MGLibA_01949	70	136	-0.948285	TRUE	FALSE	FALSE
A430089I19Rik	MGLibA_01950	16	0	4.08746	TRUE	FALSE	FALSE
A430089I19Rik	MGLibA_01951	6	53	-2.94753	TRUE	TRUE	FALSE
A430089I19Rik	MGLibA_01952	1	0	1	FALSE	FALSE	FALSE
A430105I19Rik	MGLibA_01953	584	165	1.81725	TRUE	FALSE	FALSE
A430105I19Rik	MGLibA_01954	0	13	-3.80735	TRUE	TRUE	TRUE
A430105I19Rik	MGLibA_01955	0	92	-6.53916	TRUE	TRUE	TRUE
A430107P09Rik	MGLibA_01956	183	46	1.96897	TRUE	FALSE	FALSE
A430107P09Rik	MGLibA_01957	0	4	-2.32193	FALSE	FALSE	FALSE
A430107P09Rik	MGLibA_01958	228	57	1.98122	TRUE	FALSE	FALSE
A4galt	MGLibA_01959	1733	130	3.72647	TRUE	FALSE	FALSE
A4galt	MGLibA_01960	0	1	-1	FALSE	FALSE	FALSE
A4galt	MGLibA_01961	1568	36	5.40618	TRUE	FALSE	FALSE
A4gnt	MGLibA_01962	1	2	-0.584963	FALSE	FALSE	FALSE
A4gnt	MGLibA_01963	0	0	0	FALSE	FALSE	FALSE
A4gnt	MGLibA_01964	24	416	-4.06005	TRUE	TRUE	TRUE
A530016L24Rik	MGLibA_01965	20	633	-4.91602	TRUE	TRUE	TRUE
A530016L24Rik	MGLibA_01966	0	0	0	FALSE	FALSE	FALSE
A530016L24Rik	MGLibA_01967	36	287	-2.96047	TRUE	TRUE	FALSE
A530032D15Rik	MGLibA_01968	38	38	0	TRUE	FALSE	FALSE
A530032D15Rik	MGLibA_01969	0	1	-1	FALSE	FALSE	FALSE
A530032D15Rik	MGLibA_01970	1	0	1	FALSE	FALSE	FALSE
A530054K11Rik	MGLibA_01971	66	17	1.89616	TRUE	FALSE	FALSE
A530054K11Rik	MGLibA_01972	18	78	-2.05585	TRUE	FALSE	FALSE
A530054K11Rik	MGLibA_01973	146	177	-0.276061	TRUE	FALSE	FALSE
A530064D06Rik	MGLibA_01974	1	73	-5.20945	TRUE	TRUE	TRUE
A530064D06Rik	MGLibA_01975	168	187	-0.153709	TRUE	FALSE	FALSE
A530064D06Rik	MGLibA_01976	113	66	0.766801	TRUE	FALSE	FALSE
A530099J19Rik	MGLibA_01977	546	254	1.10104	TRUE	FALSE	FALSE
A530099J19Rik	MGLibA_01978	0	65	-6.04439	TRUE	TRUE	TRUE
A530099J19Rik	MGLibA_01979	1	217	-6.76818	TRUE	TRUE	TRUE
A630001G21Rik	MGLibA_01980	0	2	-1.58496	FALSE	FALSE	FALSE
A630001G21Rik	MGLibA_01981	205	280	-0.447926	TRUE	FALSE	FALSE
A630001G21Rik	MGLibA_01982	252	127	0.982994	TRUE	FALSE	FALSE
A630007B06Rik	MGLibA_01983	1	30	-3.9542	TRUE	TRUE	TRUE
A630007B06Rik	MGLibA_01984	62	881	-3.80735	TRUE	TRUE	TRUE
A630007B06Rik	MGLibA_01985	3	0	2	FALSE	FALSE	FALSE
A630023A22Rik	MGLibA_01986	25	0	4.70044	TRUE	FALSE	FALSE
A630023A22Rik	MGLibA_01987	0	0	0	FALSE	FALSE	FALSE
A630023A22Rik	MGLibA_01988	0	0	0	FALSE	FALSE	FALSE
A630033H20Rik	MGLibA_01989	193	0	7.59991	TRUE	FALSE	FALSE
A630033H20Rik	MGLibA_01990	19	0	4.32193	TRUE	FALSE	FALSE
A630033H20Rik	MGLibA_01991	0	66	-6.06609	TRUE	TRUE	TRUE
A630073D07Rik	MGLibA_01992	38	10	1.82597	TRUE	FALSE	FALSE
A630073D07Rik	MGLibA_01993	0	7	-3	FALSE	TRUE	FALSE
A630073D07Rik	MGLibA_01994	372	476	-0.354814	TRUE	FALSE	FALSE
A630076J17Rik	MGLibA_01995	0	0	0	FALSE	FALSE	FALSE
A630076J17Rik	MGLibA_01996	0	0	0	FALSE	FALSE	FALSE
A630076J17Rik	MGLibA_01997	20	41	-1	TRUE	FALSE	FALSE
A630095E13Rik	MGLibA_01998	20	188	-3.16993	TRUE	TRUE	FALSE
A630095E13Rik	MGLibA_01999	5	0	2.58496	FALSE	FALSE	FALSE
A630095E13Rik	MGLibA_02000	20	15	0.392317	TRUE	FALSE	FALSE
A630095N17Rik	MGLibA_02001	0	13	-3.80735	TRUE	TRUE	TRUE
A630095N17Rik	MGLibA_02002	93	478	-2.34929	TRUE	TRUE	FALSE
A630095N17Rik	MGLibA_02003	189	953	-2.32799	TRUE	TRUE	FALSE
A730008H23Rik	MGLibA_02004	1304	68	4.24131	TRUE	FALSE	FALSE
A730008H23Rik	MGLibA_02005	4	171	-5.10434	TRUE	TRUE	TRUE
A730008H23Rik	MGLibA_02006	0	14	-3.90689	TRUE	TRUE	TRUE
A730017C20Rik	MGLibA_02007	137	110	0.314109	TRUE	FALSE	FALSE
A730017C20Rik	MGLibA_02008	378	29	3.65916	TRUE	FALSE	FALSE
A730017C20Rik	MGLibA_02009	0	17	-4.16993	TRUE	TRUE	TRUE
A830010M20Rik	MGLibA_02010	0	0	0	FALSE	FALSE	FALSE
A830010M20Rik	MGLibA_02011	1651	592	1.47811	TRUE	FALSE	FALSE
A830010M20Rik	MGLibA_02012	1	44	-4.49185	TRUE	TRUE	TRUE
A830018L16Rik	MGLibA_02013	40	244	-2.57909	TRUE	TRUE	FALSE
A830018L16Rik	MGLibA_02014	0	0	0	FALSE	FALSE	FALSE
[truncated: 125,367 more rows]

## Sheet: Per Gene
gene_id	WT14d	KO14d	probes detected > 10 counts	probes over 10X	log2 fc	pos.fdr	neg.fdr	pvalue
9330182O14Rik	129	5089	6	6	-5.29108	0.999993	0.380121	0.00933541
Akr1c13	29	998	6	6	-5.05745	0.999993	0.377521	0.00875009
Ceacam19	311	1187	6	5	-1.92892	0.999993	0.374618	0.00693487
Cga	142	1505	6	5	-3.39663	0.999993	0.533561	0.0393495
Cwf19l1	73	915	6	5	-3.62975	0.999993	0.432782	0.0143513
Pilrb2	3	1392	5	5	-8.44398	0.999993	0.297783	0.00150404
Polr2m	31	1029	5	5	-5.00843	0.999993	0.457853	0.017804
Rbm43	179	3353	5	5	-4.21981	0.999993	0.481418	0.0229829
Rpl35	21	1268	5	5	-5.85004	0.999993	0.45461	0.0169593
Slc25a38	595	4505	6	5	-2.91846	0.999993	0.352111	0.00406016
Supt6	142	787	6	5	-2.46218	0.999993	0.380121	0.00903905
Tas2r117	16	789	5	5	-5.53825	0.999993	0.432782	0.0144254
Them6	18	1133	6	5	-5.89928	0.999993	0.366458	0.00488257
Ttc39d	300	2375	6	5	-2.9807	0.999993	0.457785	0.0177225
Uvssa	117	1802	5	5	-3.93354	0.999993	0.375881	0.00807587
Wdr27	11	989	5	5	-6.36632	0.999993	0.357865	0.00453434
1110059G10Rik	1037	556	6	4	0.898057	0.999993	0.464499	0.019797
1700021F05Rik	3958	832	6	4	2.24875	0.999993	0.374618	0.00694228
1700110M21Rik	485	1944	6	4	-2.00074	0.999993	0.45164	0.0162703
2210407C18Rik	38	556	5	4	-3.83613	0.999993	0.396954	0.0104097
2300005B03Rik	206	917	5	4	-2.14886	0.999993	0.463833	0.0184634
2310045N01Rik	704	1893	6	4	-1.42574	0.999993	0.352111	0.00406016
2700089E24Rik	22	491	5	4	-4.41895	0.999993	0.509909	0.0321405
3110052M02Rik	683	1104	6	4	-0.691978	0.999993	0.554282	0.045662
4930503L19Rik	312	1414	6	4	-2.17657	0.999993	0.405991	0.0112025
Abhd10	119	1178	5	4	-3.29646	0.999993	0.366458	0.00493443
Agmo	281	601	5	4	-1.09407	0.999993	0.405991	0.0114914
Agpat5	841	3540	6	4	-2.07226	0.999993	0.501908	0.0279025
Agtr2	590	2295	6	4	-1.95789	0.999993	0.541057	0.0405127
Akirin1	86	1609	5	4	-4.2099	0.999993	0.471645	0.0208269
Ap1m1	821	1348	6	4	-0.71468	0.999993	0.45461	0.0168704
Apol7c	463	1977	5	4	-2.09185	0.999993	0.506533	0.0292584
Atad2b	129	7577	5	4	-5.86523	0.999993	0.380121	0.00929095
Atg3	72	971	5	4	-3.73499	0.999993	0.375881	0.00784619
Atp10a	213	1256	6	4	-2.5543	0.999993	0.476394	0.0216048
Atp13a5	56	3811	5	4	-6.06344	0.999993	0.405991	0.0125287
Atp8b4	46	439	5	4	-3.22677	0.999993	0.352111	0.00406016
Bag2	706	1477	5	4	-1.06386	0.999993	0.432782	0.014255
Bak1	261	1860	6	4	-2.82844	0.999993	0.377521	0.00829073
Bambi	1031	2908	6	4	-1.49508	0.999993	0.521065	0.0358969
BC048644	1134	1866	6	4	-0.71803	0.999993	0.490705	0.0247685
Bin2	24	5536	4	4	-7.79103	0.999993	0.315645	0.00262281
Bin3	102	1034	6	4	-3.32891	0.999993	0.374618	0.00608283
Btnl6	514	2958	6	4	-2.52247	0.999993	0.491613	0.025502
Cables1	114	1317	5	4	-3.51864	0.999993	0.374618	0.00697933
Ccr8	856	601	6	4	0.509532	0.999993	0.48856	0.0242795
Ccrl2	266	1485	5	4	-2.47652	0.999993	0.514912	0.0345114
Csnk1g1	962	3075	6	4	-1.67545	0.999993	0.561526	0.0477588
Cspg4	75	501	6	4	-2.72362	0.999993	0.509909	0.0320664
Cyp2a22	406	458	6	4	-0.173465	0.999993	0.396954	0.0103356
Cyp2d34	161	1444	5	4	-3.157	0.999993	0.509909	0.0333852
Ddx27	395	370	5	4	0.0940812	0.999993	0.456044	0.0174557
Dmrt2	312	1039	5	4	-1.73235	0.999993	0.541379	0.0410462
Dnajb4	720	1007	5	4	-0.483424	0.999993	0.380121	0.00949841
E030018B13Rik	1167	835	5	4	0.482465	0.999993	0.340709	0.00348966
E430018J23Rik	285	1804	5	4	-2.65791	0.999993	0.375881	0.0080981
Ehd2	155	1053	5	4	-2.75626	0.999993	0.569256	0.0509447
Epb4.2	916	1175	6	4	-0.358894	0.999993	0.509909	0.0297548
Fabp3	40	1332	5	4	-5.02291	0.999993	0.443008	0.0152552
Fam162a	830	2560	6	4	-1.62379	0.999993	0.463833	0.0192043
Fcrl6	68	1771	5	4	-4.68264	0.999993	0.374618	0.00574202
Fgd6	569	2176	6	4	-1.93331	0.999993	0.554407	0.0457139
Fut9	107	875	5	4	-3.0199	0.999993	0.521065	0.0359487
Gcsam	131	1658	6	4	-3.6517	0.999993	0.525376	0.0371268
Gm10697	504	1144	6	4	-1.18099	0.999993	0.328418	0.00298585
Gm1110	427	1113	6	4	-1.38007	0.999993	0.405991	0.0110099
Gm15455	176	792	5	4	-2.16357	0.999993	0.312629	0.00241535
Gnl3l	58	783	5	4	-3.73207	0.999993	0.405991	0.0125287
Golga7b	187	1212	6	4	-2.68977	0.999993	0.432782	0.014381
Gpr135	173	728	5	4	-2.06683	0.999993	0.353152	0.00431948
H2-Aa	182	933	6	4	-2.35158	0.999993	0.476394	0.0213677
Hamp2	204	1436	6	4	-2.80936	0.999993	0.463833	0.0189375
Has2	2169	1742	6	4	0.316122	0.999993	0.374691	0.0071201
Hectd2	27	789	4	4	-4.81835	0.999993	0.377521	0.00854264
Hexim1	249	831	5	4	-1.73466	0.999993	0.491613	0.0254279
Hlcs	24	334	5	4	-3.74416	0.999993	0.418968	0.0131881
Hmgn3	368	3738	5	4	-3.34096	0.999993	0.380121	0.0092465
Hp1bp3	36	992	5	4	-4.7462	0.999993	0.375881	0.00806846
Hpgds	61	1608	4	4	-4.69775	0.999993	0.352111	0.00403793
Hsd17b7	24	443	5	4	-4.15056	0.999993	0.377521	0.00855005
Hsd3b7	147	2222	5	4	-3.90884	0.999993	0.464134	0.019671
Hsf1	61	873	5	4	-3.81729	0.999993	0.506051	0.0290213
Jag1	21	869	4	4	-5.30544	0.999993	0.374691	0.00716456
Klk1b24	370	1095	6	4	-1.56276	0.999993	0.55254	0.0442395
Klra15	195	1130	6	4	-2.52867	0.999993	0.509909	0.0328221
Klra22	174	1149	6	4	-2.71621	0.999993	0.507424	0.0294584
Lars	15	583	4	4	-5.18982	0.999993	0.352111	0.00410462
Lrit3	295	852	6	4	-1.52695	0.999993	0.405991	0.0109802
Mblac2	189	2127	5	4	-3.48543	0.999993	0.55254	0.0450545
Miip	137	2298	5	4	-4.05827	0.999993	0.380121	0.00906868
mmu-mir-142b	6	362	4	4	-5.69647	0.999993	0.405991	0.0124768
mmu-mir-7068	5	437	4	4	-6.18982	0.999993	0.427625	0.0137438
Mrgprb3	165	1364	6	4	-3.03965	0.999993	0.506533	0.0293324
Nme2	276	763	6	4	-1.46369	0.999993	0.374691	0.00716456
Olfr131	62	648	6	4	-3.36479	0.999993	0.357865	0.0045047
Olfr1361	690	807	6	4	-0.22567	0.999993	0.501908	0.0277691
Olfr1497	320	1584	6	4	-2.30384	0.999993	0.297783	0.00150404
Olfr191	21	471	4	4	-4.42321	0.999993	0.404351	0.0106394
Olfr211	623	1564	6	4	-1.32654	0.999993	0.484383	0.023583
Olfr3	479	7260	5	4	-3.91906	0.999993	0.357865	0.00453434
Olfr366	389	1232	6	4	-1.66063	0.999993	0.481418	0.0230273
Olfr384	91	1025	6	4	-3.47925	0.999993	0.456044	0.0173742
Olfr612	121	868	5	4	-2.83248	0.999993	0.509909	0.0318367
Olfr749	452	3087	5	4	-2.76909	0.999993	0.374618	0.00697933
Osbpl11	19	521	4	4	-4.70598	0.999993	0.465171	0.0200563
Parva	71	1169	5	4	-4.02237	0.999993	0.377521	0.00836482
Pcbd1	169	1687	6	4	-3.31171	0.999993	0.455294	0.0172112
Pla2g6	92	2054	6	4	-4.46576	0.999993	0.443008	0.0151737
Plk5	717	3302	6	4	-2.20172	0.999993	0.54135	0.0408535
Ppfibp1	242	343	5	4	-0.501452	0.999993	0.315645	0.00255612
Ptger4	303	1590	6	4	-2.38779	0.999993	0.478873	0.0220345
Rab5a	348	2891	5	4	-3.05077	0.999993	0.525726	0.0375787
Raly	101	847	5	4	-3.0555	0.999993	0.465171	0.0200489
Rfx7	77	576	5	4	-2.88703	0.999993	0.501908	0.0282433
Rnf111	186	2058	5	4	-3.46083	0.999993	0.418968	0.0131511
Rnf41	128	1803	5	4	-3.80576	0.999993	0.312091	0.00234867
Samd12	330	3242	5	4	-3.29243	0.999993	0.424218	0.0134845
Selenbp2	324	2106	6	4	-2.69668	0.999993	0.54135	0.0408535
Sh3bgrl	257	5015	5	4	-4.28109	0.999993	0.405991	0.0110543
Spon2	734	2113	6	4	-1.52416	0.999993	0.544222	0.0419056
Stam2	662	1085	6	4	-0.711943	0.999993	0.457785	0.0177447
Stard5	187	1318	5	4	-2.81064	0.999993	0.509909	0.0296881
Steap3	38	586	5	4	-3.91181	0.999993	0.509909	0.0321405
Stx17	180	561	5	4	-1.63458	0.999993	0.315645	0.00257094
Stx2	120	745	6	4	-2.62417	0.999993	0.380121	0.0092465
Svopl	1101	3585	6	4	-1.70225	0.999993	0.443008	0.0152404
Syt12	129	1115	5	4	-3.10175	0.999993	0.506533	0.0293843
Tdpoz5	542	1199	6	4	-1.14401	0.999993	0.328418	0.00301548
Tmem217	327	1674	6	4	-2.35239	0.999993	0.565509	0.0499074
Trip11	155	1151	6	4	-2.88452	0.999993	0.455294	0.0172112
Trp53inp2	513	750	6	4	-0.547045	0.999993	0.405991	0.0112321
Trpm7	1548	1331	6	4	0.217743	0.999993	0.509909	0.0317404
Tvp23b	1651	3601	6	4	-1.12458	0.999993	0.374618	0.00644588
Uspl1	34	1465	5	4	-5.38839	0.999993	0.471252	0.0207009
Utp14a	47	948	5	4	-4.3053	0.999993	0.357865	0.00452693
Vmn1r196	45	1040	5	4	-4.50019	0.999993	0.405991	0.0113359
Vmn1r30	317	4573	5	4	-3.84636	0.999993	0.405991	0.0125287
Vmn1r8	1559	1870	6	4	-0.262264	0.999993	0.524616	0.0364748
Vmn2r10	66	130	6	4	-0.967334	0.999993	0.48856	0.0245092
Vmn2r18	15	2083	4	4	-7.02514	0.999993	0.357865	0.00453434
Vmn2r24	366	3261	6	4	-3.1519	0.999993	0.481418	0.0231681
Vps54	46	204	5	4	-2.12489	0.999993	0.297783	0.00215603
Zbed6	762	4131	5	4	-2.43709	0.999993	0.377521	0.00875009
Zbtb8b	2661	732	6	4	1.86063	0.999993	0.471645	0.020775
Zfp248	373	4692	6	4	-3.6494	0.999993	0.432782	0.0143884
Zfp691	196	4291	5	4	-4.44538	0.999993	0.476394	0.0213825
Zfp748	610	1807	5	4	-1.56515	0.999993	0.464499	0.0198711
Zfp865	340	625	6	4	-0.876391	0.999993	0.495858	0.0260354
1110012L19Rik	1529	3776	6	3	-1.30371	0.999993	0.629585	0.0919834
1110065P20Rik	2616	2612	6	3	0.0022068	0.999993	0.595355	0.0680003
1300002K09Rik	395	832	6	3	-1.07282	0.999993	0.626782	0.0846188
1700001J03Rik	591	1705	5	3	-1.52695	0.999993	0.478731	0.0219308
1700003M02Rik	896	1518	6	3	-0.759942	0.999993	0.59388	0.0638216
1700009P17Rik	914	939	5	3	-0.038889	0.999993	0.432782	0.0143884
1700019A02Rik	873	1814	6	3	-1.05426	0.999993	0.570153	0.0515003
1700019O17Rik	1428	1165	6	3	0.293438	0.999993	0.652541	0.109847
1700023E05Rik	624	1843	5	3	-1.56091	0.999993	0.380121	0.00933541
1700023F06Rik	2	295	3	3	-6.62449	0.999993	0.352111	0.00394903
1700034J05Rik	325	914	5	3	-1.4889	0.999993	0.514912	0.034667
1700094D03Rik	619	1830	5	3	-1.56229	0.999993	0.541037	0.040283
1810009J06Rik	330	640	5	3	-0.953493	0.999993	0.564815	0.0484256
1810010H24Rik	777	1481	6	3	-0.929703	0.999993	0.586891	0.0620805
1810065E05Rik	542	1382	6	3	-1.34878	0.999993	0.583334	0.0581463
2010012O05Rik	699	1135	5	3	-0.698536	0.999993	0.315645	0.00263762
2410089E03Rik	94	925	5	3	-3.28501	0.999993	0.512394	0.0337334
2700050L05Rik	257	771	4	3	-1.58123	0.999993	0.446005	0.0157813
3110082J24Rik	490	138	5	3	1.82064	0.999993	0.405991	0.0125287
4833439L19Rik	295	2357	6	3	-2.99389	0.999993	0.564815	0.0490035
4930402K13Rik	667	1656	6	3	-1.31065	0.999993	0.586891	0.0617322
4930415O20Rik	903	2019	5	3	-1.15996	0.999993	0.55254	0.045299
4930432K09Rik	443	724	5	3	-0.707421	0.999993	0.445058	0.0154701
4930435E12Rik	813	176	5	3	2.20128	0.999993	0.492374	0.0256205
4930444G20Rik	466	2491	5	3	-2.41581	0.999993	0.543976	0.0417204
4930451C15Rik	1925	1396	5	3	0.463276	0.999993	0.405991	0.0114914
4930451G09Rik	472	1931	5	3	-2.03018	0.999993	0.55254	0.0441283
4930480E11Rik	460	1106	5	3	-1.26382	0.999993	0.393454	0.00988368
4930504O13Rik	1364	2491	5	3	-0.868403	0.999993	0.464499	0.0198192
4930505A04Rik	432	2278	6	3	-2.39596	0.999993	0.560431	0.0473809
4933422H20Rik	126	642	4	3	-2.33999	0.999993	0.517525	0.0351856
5430401F13Rik	234	95	6	3	1.29155	0.999993	0.868766	0.301452
5530400C23Rik	936	3492	5	3	-1.89835	0.999993	0.297783	0.00161517
6030498E09Rik	224	686	5	3	-1.61039	0.999993	0.405991	0.0118693
9130401M01Rik	1390	1262	6	3	0.139268	0.999993	0.722173	0.174454
9130409I23Rik	493	866	6	3	-0.811521	0.999993	0.629585	0.0920575
A430105I19Rik	923	663	6	3	0.47671	0.999993	0.629585	0.0909165
A4gnt	228	789	4	3	-1.78651	0.999993	0.484383	0.0236497
A530099J19Rik	736	1398	5	3	-0.924659	0.999993	0.297783	0.00165222
A630007B06Rik	63	972	3	3	-3.9263	0.999993	0.483652	0.0235089
A830080D01Rik	375	1048	6	3	-1.48021	0.999993	0.509909	0.0310439
Aadac	1006	873	5	3	0.204358	0.999993	0.509909	0.0302067
Aatk	407	1425	6	3	-1.80533	0.999993	0.720707	0.173357
Abca17	826	2638	5	3	-1.67403	0.999993	0.553859	0.0456027
Abca2	1232	1671	6	3	-0.439402	0.999993	0.629585	0.0874417
Abi3	859	386	5	3	1.152	0.999993	0.452978	0.0164185
Abr	1063	760	5	3	0.48353	0.999993	0.525726	0.0374528
Abtb2	599	2693	6	3	-2.16672	0.999993	0.525726	0.0373861
Acadsb	682	847	5	3	-0.312179	0.999993	0.312091	0.00235608
Acin1	80	287	5	3	-1.83007	0.999993	0.55254	0.0451211
Acot3	207	528	6	3	-1.34668	0.999993	0.495858	0.0259984
Acpl2	419	1685	6	3	-2.00514	0.999993	0.509909	0.0333852
Acpt	104	562	4	3	-2.42275	0.999993	0.465171	0.0200489
Acsbg2	560	1520	4	3	-1.43895	0.999993	0.476394	0.0215529
Acsl1	3735	701	6	3	2.41195	0.999993	0.569822	0.0512188
Actr2	26	271	4	3	-3.33258	0.999993	0.466438	0.0203453
Ada	125	585	5	3	-2.21748	0.999993	0.391783	0.00982441
Adad1	290	1299	5	3	-2.15942	0.999993	0.273388	0.000733496
Adam9	412	2217	5	3	-2.42505	0.999993	0.547471	0.0425872
Adarb2	1500	794	6	3	0.916897	0.999993	0.64459	0.102119
Adcy4	639	1086	6	3	-0.764208	0.999993	0.567451	0.0505297
Adig	102	290	4	3	-1.49837	0.999993	0.273388	0.000711269
Adnp2	193	1794	5	3	-3.20986	0.999993	0.509909	0.0319552
Ager	705	2197	6	3	-1.63845	0.999993	0.543411	0.0414018
Ago2	11	208	4	3	-4.1224	0.999993	0.366458	0.00486775
Agps	602	726	6	3	-0.269797	0.999993	0.681284	0.138312
AI118078	1229	1894	5	3	-0.62354	0.999993	0.506533	0.0293843
Akap11	1233	325	5	3	1.9204	0.999993	0.463833	0.0186708
Akr1d1	1320	2921	6	3	-1.14533	0.999993	0.61104	0.0751056
Akr1e1	124	1632	4	3	-3.70752	0.999993	0.432782	0.0144032
Aktip	420	1392	5	3	-1.7263	0.999993	0.396954	0.0103208
Aldh1l1	1946	2560	6	3	-0.395454	0.999993	0.618721	0.080655
Alkbh2	141	1145	4	3	-3.01264	0.999993	0.44732	0.0160036
Alkbh3	360	487	5	3	-0.434882	0.999993	0.416564	0.0128918
Alox15	26	490	4	3	-4.18469	0.999993	0.366458	0.00473439
Ankrd16	635	939	5	3	-0.563634	0.999993	0.509909	0.0303697
Ankrd23	236	2588	5	3	-3.44944	0.999993	0.463833	0.0192487
Anks1b	926	1022	6	3	-0.142165	0.999993	0.509909	0.0332296
Anxa9	268	689	6	3	-1.35899	0.999993	0.626298	0.0840557
Aox4	867	167	4	3	2.36923	0.999993	0.530513	0.0388753
Ap1b1	42	601	4	3	-3.80735	0.999993	0.374618	0.00697933
Ap1s1	393	1036	4	3	-1.39615	0.999993	0.45461	0.0169001
Apex2	34	618	4	3	-4.14451	0.999993	0.501908	0.0280581
Apod	474	447	5	3	0.0844288	0.999993	0.442202	0.0149737
Apoh	409	987	5	3	-1.26889	0.999993	0.509909	0.0316441
Aqp2	690	2636	6	3	-1.93214	0.999993	0.546045	0.0422464
Arf5	76	603	4	3	-2.97162	0.999993	0.375881	0.00789805
Arfgap1	167	475	5	3	-1.5025	0.999993	0.498847	0.0271986
Arfgef1	2049	164	6	3	3.63509	0.926603	0.999948	0.382611
Arhgap31	126	2631	5	3	-4.37326	0.999993	0.463833	0.0184263
Arl14ep	920	1278	4	3	-0.473743	0.999993	0.509909	0.0325776
Arl4d	524	1433	5	3	-1.44966	0.999993	0.521065	0.0357116
Armcx6	1369	1096	6	3	0.320612	0.999993	0.597676	0.0692376
Arntl	2561	2009	6	3	0.350075	0.999993	0.607421	0.0739868
Art4	77	857	6	3	-3.45943	0.999993	0.750667	0.194362
Arx	24	361	3	3	-3.85599	0.999993	0.44732	0.0160554
Atad5	615	891	6	3	-0.534113	0.999993	0.618721	0.0805957
Atf1	77	342	4	3	-2.13666	0.999993	0.405991	0.0113359
Atg10	322	682	4	3	-1.08035	0.999993	0.491613	0.0253686
Atp13a3	633	465	5	3	0.444153	0.999993	0.377521	0.00854264
Atp1a3	258	527	5	3	-1.02759	0.999993	0.498847	0.0270653
Atp2b4	420	1672	5	3	-1.99055	0.999993	0.570834	0.052382
AU018091	328	1432	5	3	-2.12288	0.999993	0.509909	0.0298659
AU019823	821	1493	6	3	-0.86197	0.999993	0.744843	0.189672
AW146154	195	2996	5	3	-3.93459	0.999993	0.509909	0.0329481
AW549877	170	288	5	3	-0.757073	0.999993	0.48856	0.0243684
AW551984	393	962	5	3	-1.28934	0.999993	0.465171	0.0202489
AY074887	437	329	6	3	0.408465	0.999993	0.635679	0.0957546
B230216G23Rik	166	1254	5	3	-2.90977	0.999993	0.454668	0.0169816
B3galt5	1182	1468	5	3	-0.312384	0.999993	0.509909	0.0314588
B3galt6	525	1511	6	3	-1.52332	0.999993	0.509909	0.0302141
B4galt7	60	809	4	3	-3.73104	0.999993	0.405991	0.0111062
Bbs10	976	2188	6	3	-1.16384	0.999993	0.629585	0.0896644
Bbs7	1019	538	6	3	0.920212	0.999993	0.645581	0.106061
BC005624	338	690	6	3	-1.0274	0.999993	0.59388	0.0655998
BC016579	674	1920	5	3	-1.5089	0.999993	0.55254	0.0452693
BC018242	778	662	5	3	0.232614	0.999993	0.380121	0.00938727
BC026585	451	5122	5	3	-3.50259	0.999993	0.524616	0.0367711
BC053393	164	728	5	3	-2.14345	0.999993	0.375881	0.0080981
BC061212	144	966	5	3	-2.73746	0.999993	0.405991	0.0123879
BC094916	247	161	4	3	0.614346	0.999993	0.456044	0.0173298
BC100451	20	308	3	3	-3.87915	0.999993	0.374618	0.00697933
Bcl2l10	454	1553	5	3	-1.77205	0.999993	0.570834	0.0521449
Bcl9l	44	414	5	3	-3.20511	0.999993	0.530513	0.0388531
Bcmo1	135	1777	4	3	-3.70858	0.999993	0.463833	0.0192339
Blk	290	589	5	3	-1.0197	0.999993	0.366458	0.00474179
Bloc1s5	750	613	6	3	0.290574	0.999993	0.610625	0.0750241
Bmp2k	144	519	5	3	-1.84246	0.999993	0.516771	0.0351115
Bpi	1344	634	5	3	1.08278	0.999993	0.55254	0.0439357
Bpifb1	3863	1777	6	3	1.11984	0.999993	0.620327	0.0812551
Bpifb5	364	1302	5	3	-1.83587	0.999993	0.554407	0.0457213
Bsg	1406	1695	5	3	-0.269514	0.999993	0.297783	0.00117804
Btbd9	322	541	5	3	-0.746759	0.999993	0.564815	0.0483663
Btk	154	484	5	3	-1.64572	0.999993	0.56069	0.0474328
Btnl1	120	334	4	3	-1.46915	0.999993	0.509909	0.0332
C1qbp	26	990	4	3	-5.19785	0.999993	0.396954	0.0102541
C1qtnf5	347	591	6	3	-0.76651	0.999993	0.525726	0.0373861
C330006A16Rik	1067	795	6	3	0.424071	0.999993	0.529757	0.0385197
C87414	226	417	6	3	-0.880811	0.999993	0.484383	0.0236052
C8g	1271	859	4	3	0.56469	0.999993	0.484854	0.0237386
C920025E04Rik	504	3154	6	3	-2.64328	0.999993	0.604371	0.0722605
Cacna1h	518	2134	6	3	-2.04043	0.999993	0.509909	0.0312218
Cacna2d3	2192	2170	6	3	0.0145461	0.999993	0.652541	0.109817
Cadm2	70	604	4	3	-3.09104	0.999993	0.514912	0.0346077
Cadps	840	1358	5	3	-0.692368	0.999993	0.374691	0.00717196
Calcoco1	593	1112	6	3	-0.905919	0.999993	0.605392	0.0735571
Calcr	714	1396	6	3	-0.966317	0.999993	0.702109	0.15742
Car15	175	288	5	3	-0.715494	0.999993	0.525726	0.0373861
Carf	154	1278	5	3	-3.04468	0.999993	0.564815	0.0495518
Carm1	5	312	3	3	-5.70506	0.999993	0.464134	0.019671
Casp9	1103	2858	5	3	-1.37277	0.999993	0.463833	0.0185893
Catsper3	525	1899	6	3	-1.85286	0.999993	0.595355	0.0678595
Catsperg1	35	280	5	3	-2.9645	0.999993	0.446005	0.0157813
Catsperg2	153	2549	5	3	-4.04949	0.999993	0.446005	0.0157813
Cbln3	413	1939	5	3	-2.22835	0.999993	0.491613	0.0253019
Cbr4	996	1585	6	3	-0.669727	0.999993	0.582719	0.0579092
Cbx2	373	657	5	3	-0.815049	0.999993	0.374691	0.00713492
Cc2d1b	263	10476	5	3	-5.31054	0.999993	0.297783	0.00215603
Ccbl2	1935	2930	6	3	-0.598314	0.999993	0.540042	0.0401497
Ccdc147	395	305	5	3	0.371969	0.999993	0.374618	0.00657183
Ccdc163	449	649	5	3	-0.530515	0.999993	0.543976	0.0417871
Ccdc27	86	707	5	3	-3.02466	0.999993	0.335645	0.00339335
Ccdc3	1286	1911	5	3	-0.57107	0.999993	0.463833	0.01833
Ccdc32	777	1385	6	3	-0.833085	0.999993	0.564815	0.0489072
Ccdc64	54	735	5	3	-3.7422	0.999993	0.375881	0.0080981
Ccdc70	436	3203	6	3	-2.87417	0.999993	0.59388	0.0647477
Ccdc8	265	1012	5	3	-1.92914	0.999993	0.512394	0.0337482
Ccr9	595	1371	5	3	-1.2029	0.999993	0.545711	0.0421131
Cct4	5	861	3	3	-7.16658	0.999993	0.312629	0.00241535
Ccz1	24	139	4	3	-2.48543	0.999993	0.498847	0.0266059
Cd109	733	1788	5	3	-1.2853	0.999993	0.541057	0.0405646
Cd276	180	896	6	3	-2.30912	0.999993	0.580585	0.0573313
Cd3d	1851	935	6	3	0.984504	0.999993	0.586453	0.0600282
Cd40	557	1045	6	3	-0.906546	0.999993	0.586891	0.0618656
Cd52	85	1096	5	3	-3.67308	0.999993	0.432782	0.0144106
Cd79a	315	1672	6	3	-2.40444	0.999993	0.566631	0.0501815
Cd9	224	1047	5	3	-2.21964	0.999993	0.509909	0.0334297
Cd93	247	552	5	3	-1.15694	0.999993	0.366458	0.00493443
Cdc42se1	212	662	6	3	-1.63816	0.999993	0.54135	0.0407572
Cdc45	25	913	3	3	-5.13561	0.999993	0.45461	0.0168852
Cdca7	451	1319	6	3	-1.54614	0.999993	0.634549	0.0953175
Cdh22	21	458	4	3	-4.38292	0.999993	0.491117	0.0250426
Cdk13	522	298	6	3	0.806665	0.999993	0.628793	0.0859524
Cep135	967	1269	5	3	-0.39175	0.999993	0.509909	0.0316811
Cercam	637	2123	5	3	-1.73516	0.999993	0.481418	0.0227458
Ces1f	343	1749	6	3	-2.34687	0.999993	0.501908	0.0276728
Ces1g	431	3155	5	3	-2.86899	0.999993	0.55254	0.0446914
Chad	365	344	4	3	0.0852473	0.999993	0.396954	0.0102467
Chadl	704	2296	6	3	-1.70406	0.999993	0.657671	0.113062
Chchd1	1089	1103	6	3	-0.018412	0.999993	0.64467	0.102623
Chchd10	151	1974	5	3	-3.69971	0.999993	0.506533	0.0292584
Chia1	225	2592	6	3	-3.52023	0.999993	0.618721	0.0804327
Chrna9	889	1650	6	3	-0.891463	0.999993	0.565509	0.0499074
Chrnb1	396	878	6	3	-1.14672	0.999993	0.551106	0.0431059
Cilp	313	806	5	3	-1.3618	0.999993	0.405991	0.0122916
Cir1	235	561	6	3	-1.25178	0.999993	0.851699	0.285271
Cks1b	108	526	4	3	-2.27347	0.999993	0.340709	0.00348966
Clcf1	147	387	5	3	-1.39046	0.999993	0.374618	0.00602356
Clcn4-2	353	3151	5	3	-3.15445	0.999993	0.506533	0.0293843
Clcn7	160	2980	6	3	-4.21066	0.999993	0.501908	0.0284063
Cldn20	190	1544	5	3	-3.01596	0.999993	0.432782	0.0140994
Cldn4	855	791	6	3	0.11211	0.999993	0.628877	0.0861377
Clhc1	109	2546	5	3	-4.53322	0.999993	0.380121	0.00944654
Clip1	0	874	3	3	-9.77314	0.999993	0.0839112	1.48181e-05
Clta	126	111	5	3	0.18133	0.999993	0.452978	0.0164185
Cmc2	244	1441	6	3	-2.55722	0.999993	0.509909	0.0328147
Cmss1	182	987	4	3	-2.43267	0.999993	0.374691	0.00724605
Cmtm2a	661	1780	6	3	-1.42778	0.999993	0.512394	0.0338297
Cnga1	531	1066	5	3	-1.00406	0.999993	0.570834	0.0528266
Col12a1	1738	816	6	3	1.08985	0.999993	0.605392	0.0728088
Colec10	349	633	6	3	-0.857128	0.999993	0.562244	0.047981
Coq3	492	5509	6	3	-3.48239	0.999993	0.580585	0.0573609
Cox7a2l	445	172	5	3	1.36627	0.999993	0.545735	0.0421872
Cphx1	401	861	5	3	-1.10049	0.999993	0.357865	0.00453434
Cphx2	381	917	5	3	-1.26492	0.999993	0.377521	0.00875009
Cpne7	624	3274	5	3	-2.38957	0.999993	0.405991	0.0114396
Cr2	787	1200	5	3	-0.607969	0.999993	0.405991	0.0114914
Crat	957	2809	6	3	-1.55247	0.999993	0.629784	0.0933985
Creld1	1194	2187	6	3	-0.872602	0.999993	0.695737	0.148855
Crybb2	59	253	4	3	-2.08179	0.999993	0.443008	0.0151293
Csnk2a2	191	564	5	3	-1.55714	0.999993	0.501908	0.0279321
Ctgf	4830	4086	5	3	0.24128	0.999993	0.396954	0.0104097
Cttnbp2	59	764	4	3	-3.67243	0.999993	0.48856	0.0244573
Cxadr	3552	3614	6	3	-0.024958	0.999993	0.622183	0.082196
Cxcl14	162	104	4	3	0.634483	0.999993	0.374618	0.00641624
Cxcr3	696	943	6	3	-0.437628	0.999993	0.595355	0.0675039
Cxcr6	430	675	6	3	-0.649335	0.999993	0.632098	0.0940431
Cyb5d1	147	1331	4	3	-3.16993	0.999993	0.514912	0.0346447
Cyp2d11	53	1061	4	3	-4.29768	0.999993	0.416564	0.0128769
Cyp2u1	1048	1218	5	3	-0.216683	0.999993	0.570834	0.0526413
Cyp4f18	289	768	6	3	-1.40693	0.999993	0.711726	0.163888
Cyp4f39	231	2966	5	3	-3.67681	0.999993	0.446005	0.015722
Cyp4v3	706	239	5	3	1.55868	0.999993	0.498847	0.0266059
D15Ertd621e	1306	2152	6	3	-0.720089	0.999993	0.524616	0.036697
D16Ertd472e	294	5136	6	3	-4.12214	0.999993	0.772559	0.21484
D430041D05Rik	1542	4447	6	3	-1.52742	0.999993	0.629585	0.0926799
Dapk3	245	714	6	3	-1.53928	0.999993	0.514912	0.0345632
Dars	6	526	4	3	-6.2343	0.999993	0.375881	0.00781655
Daxx	185	2962	5	3	-3.99368	0.999993	0.405991	0.0123287
Dazap1	801	1240	4	3	-0.629829	0.999993	0.488087	0.0239831
Dcaf12l2	610	678	6	3	-0.152239	0.999993	0.769001	0.210328
Ddhd1	111	1555	5	3	-3.79627	0.999993	0.377521	0.00875009
Ddx3y	287	727	5	3	-1.33787	0.999993	0.432782	0.0141142
Ddx49	66	1226	4	3	-4.19483	0.999993	0.478731	0.0219012
Deaf1	702	618	6	3	0.183585	0.999993	0.659011	0.113559
Def6	765	4785	5	3	-2.6434	0.999993	0.492203	0.0255761
Defb11	617	872	5	3	-0.498375	0.999993	0.557781	0.046477
Defb13	1251	2362	4	3	-0.916385	0.999993	0.348445	0.00361562
Defb2	356	555	6	3	-0.639161	0.999993	0.620796	0.081344
Defb21	365	280	5	3	0.381274	0.999993	0.374618	0.00697933
Defb23	332	1629	6	3	-2.29128	0.999993	0.629585	0.0886864
Defb3	1190	4848	5	3	-2.02551	0.999993	0.374618	0.00607542
Defb7	1133	533	5	3	1.08651	0.999993	0.375881	0.00784619
Derl1	1370	415	4	3	1.72057	0.999993	0.453906	0.0166333
Desi1	943	618	4	3	0.608847	0.999993	0.375881	0.00784619
Dffb	9948	4893	4	3	1.02354	0.999993	0.443008	0.0152182
Dgkk	632	3120	6	3	-2.30173	0.999993	0.521353	0.0360525
Dguok	677	1451	6	3	-1.09868	0.999993	0.667751	0.124383
Dhcr7	964	1137	5	3	-0.2379	0.999993	0.469363	0.0205898
Dhx15	8	278	3	3	-4.9542	0.999993	0.375881	0.00783878
Dhx40	455	210	6	3	1.11179	0.999993	0.742554	0.188131
Dhx9	59	644	4	3	-3.42626	0.999993	0.461134	0.0180781
Dlat	5620	7095	5	3	-0.336179	0.999993	0.405991	0.0109802
Dlk1	458	287	5	3	0.672425	0.999993	0.380121	0.00912795
Dmrt1	90	392	5	3	-2.11059	0.999993	0.541037	0.0404238
Dmrtc2	566	1126	6	3	-0.991067	0.999993	0.667751	0.123176
Dnaja3	202	409	5	3	-1.01414	0.999993	0.297783	0.0019634
Dnajb7	187	1431	5	3	-2.92923	0.999993	0.463833	0.0183522
Dnajc5	448	2838	4	3	-2.6606	0.999993	0.516771	0.0350967
Dok1	618	1235	6	3	-0.997667	0.999993	0.570153	0.051404
Dpm1	1235	494	6	3	1.32018	0.999993	0.742554	0.187708
Dpys	594	917	5	3	-0.625604	0.999993	0.405991	0.0122694
Drd1a	228	686	5	3	-1.58496	0.999993	0.564815	0.0484552
Dsg1b	110	409	5	3	-1.88506	0.999993	0.375881	0.0080981
Dsg4	869	3400	6	3	-1.96687	0.999993	0.616705	0.0786027
Dstyk	133	1597	5	3	-3.57596	0.999993	0.509909	0.032911
Dusp19	732	4815	5	3	-2.71595	0.999993	0.528277	0.0381789
Dusp4	284	472	5	3	-0.730878	0.999993	0.492819	0.0257094
Dusp8	795	376	4	3	1.0782	0.999993	0.491128	0.0250648
Dydc1	503	748	6	3	-0.571542	0.999993	0.667751	0.123672
Dync1h1	74	451	5	3	-2.59136	0.999993	0.501908	0.0284063
Dynlrb2	801	2163	6	3	-1.43203	0.999993	0.665054	0.11853
E130309D14Rik	237	973	6	3	-2.03296	0.999993	0.55349	0.0454768
E230008N13Rik	558	1596	5	3	-1.51444	0.999993	0.564815	0.0494258
E230025N22Rik	38	548	4	3	-3.81526	0.999993	0.457785	0.0177447
E2f3	95	449	4	3	-2.22882	0.999993	0.443008	0.0151886
Ebf1	1098	1119	6	3	-0.0273073	0.999993	0.705343	0.160258
Ecsit	113	742	5	3	-2.70433	0.999993	0.463833	0.018619
Edn2	1124	1413	6	3	-0.329857	0.999993	0.616878	0.079388
Edn3	681	687	5	3	-0.0126368	0.999993	0.490524	0.0246944
Efcab6	207	708	4	3	-1.7692	0.999993	0.481418	0.0229977
Efcab9	642	1016	6	3	-0.661429	0.999993	0.628341	0.0854708
Egfl7	293	1682	6	3	-2.51715	0.999993	0.570547	0.0516115
Egfr	340	1349	4	3	-1.98512	0.999993	0.374618	0.00568274
Eid2b	419	1045	5	3	-1.31642	0.999993	0.478731	0.0218345
Eif2s2	3	417	3	3	-6.70736	0.999993	0.352111	0.00411943
Eif4e1b	445	932	5	3	-1.06483	0.999993	0.509909	0.0333407
Elf3	40	614	4	3	-3.90689	0.999993	0.521065	0.0356894
Elovl6	812	3629	6	3	-2.15864	0.905641	0.999948	0.353404
Enthd1	800	1495	6	3	-0.901236	0.999993	0.679209	0.135986
Epb4.1	240	947	4	3	-1.97585	0.999993	0.432782	0.014381
Epha6	118	683	5	3	-2.52303	0.999993	0.374618	0.00574202
Erg	236	461	5	3	-0.963006	0.999993	0.377521	0.00875009
Esyt1	286	2319	6	3	-3.015	0.999993	0.55254	0.0444099
Etfa	823	1413	6	3	-0.779066	0.999993	0.614214	0.0771801
Etfb	61	650	4	3	-3.39232	0.999993	0.445058	0.0154257
Etnk1	125	203	5	3	-0.695145	0.999993	0.374618	0.00697933
Exosc4	26	232	4	3	-3.1093	0.999993	0.463833	0.0189894
Fam134b	316	1145	5	3	-1.85405	0.999993	0.574736	0.054664
Fam151b	1080	1198	6	3	-0.149465	0.999993	0.699474	0.153004
Fam154b	1604	610	6	3	1.39333	0.999993	0.629585	0.0889086
Fam171a1	58	6724	4	3	-6.83268	0.999993	0.43797	0.0147144
Fam180a	1225	1926	6	3	-0.652398	0.999993	0.501908	0.0284656
Fam189b	1698	5029	6	3	-1.56587	0.999993	0.699474	0.153434
Fam194a	147	594	4	3	-2.00729	0.999993	0.375881	0.00761651
Fam21	81	517	6	3	-2.65926	0.999993	0.980698	0.461102
Fam213a	915	801	4	3	0.191745	0.999993	0.405991	0.0114248
Fam219b	803	924	5	3	-0.202258	0.999993	0.481418	0.0227236
Fam3b	473	2279	5	3	-2.26607	0.999993	0.524616	0.0366822
Fam63a	45	241	4	3	-2.3953	0.999993	0.464134	0.0195969
Fam83b	2767	1903	6	3	0.53981	0.999993	0.670464	0.12625
Fancc	261	2359	5	3	-3.17115	0.999993	0.548087	0.0426836
Farsa	293	733	4	3	-1.31996	0.999993	0.521065	0.0359413
Fbrsl1	724	1587	6	3	-1.13116	0.999993	0.63717	0.0968512
Fbxl6	666	1141	5	3	-0.775804	0.999993	0.55254	0.0439653
Fbxo15	246	1107	5	3	-2.16537	0.999993	0.528569	0.0382233
Fbxo18	440	1783	6	3	-2.01627	0.999993	0.509909	0.0320738
Fbxo48	226	1000	6	3	-2.14068	0.999993	0.612097	0.0762243
Fbxo6	393	476	6	3	-0.275794	0.999993	0.512394	0.0339483
Fbxw17	464	956	5	3	-1.04129	0.999993	0.524616	0.0369415
Fbxw4	3	1169	3	3	-8.19229	0.999993	0.28891	0.000977995
Fbxw7	162	884	5	3	-2.44081	0.999993	0.374618	0.00603097
Fcho1	258	3916	6	3	-3.91873	0.999993	0.509909	0.0332222
Fchsd1	1351	2774	6	3	-1.03739	0.999993	0.64467	0.102956
Fgd1	1342	427	6	3	1.64978	0.999993	0.525726	0.0375046
Fgd3	216	1055	5	3	-2.28284	0.999993	0.55254	0.0449211
Fhit	235	1033	5	3	-2.13138	0.999993	0.570153	0.0514781
Fibin	194	426	5	3	-1.13076	0.999993	0.506533	0.0293843
Filip1l	67	1097	6	3	-4.0132	0.999993	0.684382	0.140942
Fkbp6	1357	1119	5	3	0.277985	0.999993	0.405991	0.0125287
Flot2	643	1802	5	3	-1.48527	0.999993	0.375881	0.0080981
Fndc3c1	310	436	6	3	-0.490719	0.999993	0.806996	0.241735
Folr2	533	1836	6	3	-1.78244	0.999993	0.521353	0.0360525
Foxl1	274	1206	5	3	-2.13392	0.999993	0.393993	0.0101059
Fpr1	970	279	6	3	1.79404	0.999993	0.552127	0.0434022
Frk	292	1968	5	3	-2.74849	0.999993	0.478873	0.0220716
Frmd8	403	2016	6	3	-2.31978	0.999993	0.621186	0.0814625
Fshr	211	344	5	3	-0.702532	0.999993	0.457853	0.0178484
Fstl3	1821	1440	5	3	0.338453	0.999993	0.509909	0.0315033
Ftsj2	1021	4203	6	3	-2.04037	0.999993	0.614961	0.0781507
Fundc2	401	2099	5	3	-2.38512	0.999993	0.574736	0.0542639
Fv1	2562	739	6	3	1.79224	0.999993	0.641862	0.099548
G6b	657	713	6	3	-0.117836	0.999993	0.660076	0.115433
Gad1	206	1714	5	3	-3.05051	0.999993	0.481418	0.0228347
Galp	68	1845	3	3	-4.74166	0.999993	0.476394	0.0216196
Gas2l2	249	1255	6	3	-2.32884	0.999993	0.59388	0.0652812
Gbas	640	2882	5	3	-2.16917	0.999993	0.564815	0.0483515
Gcsh	982	1221	5	3	-0.313981	0.999993	0.570834	0.0530933
Gdpd4	519	614	6	3	-0.242075	0.999993	0.673461	0.128636
Gfra4	465	1518	5	3	-1.70472	0.999993	0.521065	0.0359265
Gga3	234	4923	4	3	-4.3891	0.999993	0.404798	0.010669
Gimap5	336	1260	5	3	-1.90375	0.999993	0.509909	0.0320219
Gipc1	298	1532	6	3	-2.35814	0.999993	0.766336	0.208306
Gjc1	585	626	5	3	-0.0975648	0.999993	0.374618	0.00697933
Glg1	529	717	6	3	-0.437991	0.999993	0.667622	0.122731
Gm101	1019	617	6	3	0.72289	0.999993	0.645048	0.104171
Gm10267	594	1894	6	3	-1.67124	0.999993	0.599357	0.0703712
Gm10324	117	366	4	3	-1.63699	0.999993	0.374691	0.00724605
Gm1123	210	408	4	3	-0.954858	0.999993	0.463833	0.0185893
Gm11596	228	603	5	3	-1.3992	0.999993	0.425104	0.0136253
Gm12171	447	992	5	3	-1.14829	0.999993	0.514912	0.0345336
Gm13023	276	604	5	3	-1.12705	0.999993	0.464134	0.0195377
Gm13043	805	756	5	3	0.0904865	0.999993	0.55254	0.044484
Gm14322	32	206	4	3	-2.64909	0.999993	0.424533	0.0135734
Gm14378	813	7503	5	3	-3.20456	0.999993	0.509909	0.0330073
Gm15299	187	333	5	3	-0.829115	0.999993	0.405991	0.0114914
Gm17252	690	324	5	3	1.08825	0.999993	0.509909	0.0329481
Gm17677	702	1637	6	3	-1.22034	0.999993	0.525467	0.0371638
Gm2a	565	1553	4	3	-1.45711	0.999993	0.432782	0.0143439
Gm4952	971	7914	6	3	-3.02556	0.999993	0.564815	0.0486627
Gm5132	102	469	5	3	-2.19002	0.999993	0.374618	0.00600874
Gm5416	1239	1211	6	3	0.0329504	0.999993	0.616878	0.079714
Gm5464	697	359	5	3	0.95523	0.999993	0.478873	0.0220716
Gm5916	977	505	6	3	0.950697	0.999993	0.626959	0.0850115
Gm5938	409	719	6	3	-0.812373	0.999993	0.84804	0.279818
Gm6583	372	896	5	3	-1.26593	0.999993	0.418968	0.0130548
Gm6878	483	2902	6	3	-2.58447	0.999993	0.705343	0.160369
Gm7534	347	1163	6	3	-1.74193	0.999993	0.583334	0.0586649
Gm7978	160	981	5	3	-2.60866	0.999993	0.377521	0.00875009
Gnaq	1003	2226	6	3	-1.14934	0.999993	0.525726	0.0374305
Gnas	228	1024	6	3	-2.1622	0.999993	0.967909	0.4354
Gpatch4	553	4409	5	3	-2.99282	0.999993	0.509909	0.0325109
Gpc2	318	8262	5	3	-4.69504	0.999993	0.315645	0.00257094
Gpc4	228	2141	6	3	-3.22554	0.999993	0.524616	0.0367045
Gpr108	328	1400	4	3	-2.0903	0.999993	0.405991	0.0118989
Gpr125	1	318	3	3	-7.31741	0.999993	0.297783	0.00154108
Gpr151	1105	2774	6	3	-1.32714	0.999993	0.64467	0.102349
Gpr3	876	455	6	3	0.943543	0.999993	0.540042	0.0401348
Gps1	82	763	5	3	-3.20239	0.999993	0.463833	0.0184634
Grm8	640	616	5	3	0.0550539	0.999993	0.330305	0.00320812
Gsk3b	2301	499	5	3	2.20289	0.999993	0.518773	0.0354079
Gstp1	1346	689	5	3	0.965082	0.999993	0.393993	0.00993554
Gtf2h1	482	2075	5	3	-2.10371	0.999993	0.405991	0.0123879
Gtf2h4	150	146	4	3	0.0387324	0.999993	0.374618	0.00639401
Gtf2h5	1729	584	5	3	1.56426	0.999993	0.55254	0.0446025
Gtf2ird2	96	3547	4	3	-5.19288	0.999993	0.297783	0.0017189
Guca2b	215	646	5	3	-1.58273	0.999993	0.498847	0.0270134
Hbq1b	651	1009	6	3	-0.631411	0.999993	0.834503	0.266919
Hck	1730	1817	6	3	-0.0707465	0.999993	0.611468	0.0756094
Hdac4	228	698	4	3	-1.60994	0.999993	0.477936	0.0217752
Hdgfrp2	719	2669	6	3	-1.89077	0.999993	0.555519	0.045862
Hebp1	352	800	5	3	-1.18213	0.999993	0.405991	0.0113729
Hemk1	1429	3596	6	3	-1.33078	0.999993	0.616878	0.0792102
Herc1	485	544	6	3	-0.1653	0.999993	0.626959	0.0848188
Hes3	171	930	5	3	-2.43637	0.999993	0.352111	0.00379344
Hexa	123	1054	5	3	-3.08883	0.999993	0.498847	0.0270356
Hey1	1823	2463	6	3	-0.433897	0.999993	0.586453	0.0608506
Hgs	5	516	3	3	-6.42906	0.999993	0.352111	0.00404534
Hhip	752	884	5	3	-0.233028	0.999993	0.55254	0.0444914
Hiatl1	1002	877	6	3	0.192029	0.999993	0.714407	0.165237
Higd2a	4231	5850	5	3	-0.467344	0.999993	0.561526	0.0477365
Hint2	491	305	5	3	0.685127	0.999993	0.509909	0.0328592
Hist1h1c	732	1006	5	3	-0.458179	0.999993	0.405991	0.0114914
Hivep3	1696	1208	6	3	0.489172	0.999993	0.634111	0.0950137
Hn1	122	839	4	3	-2.77173	0.999993	0.509909	0.0299844
Hpgd	161	1279	4	3	-2.98208	0.999993	0.481418	0.0230125
Hpse2	783	3999	6	3	-2.35107	0.999993	0.604371	0.0724754
Hrasls	1065	2436	6	3	-1.1929	0.999993	0.529467	0.0384752
Hs1bp3	693	792	4	3	-0.192385	0.999993	0.463833	0.0188635
Hsf4	1645	7089	5	3	-2.10682	0.999993	0.374618	0.00559384
Hsp90b1	163	2333	3	3	-3.83104	0.999993	0.297783	0.00195599
Hspbap1	457	1744	5	3	-1.92981	0.999993	0.375881	0.00777951
Htr3b	842	2411	6	3	-1.51663	0.999993	0.644077	0.100822
Hunk	325	707	5	3	-1.11888	0.999993	0.509909	0.0307179
Iars2	424	484	4	3	-0.190522	0.999993	0.435014	0.0145736
Iba57	147	1487	4	3	-3.32971	0.999993	0.405991	0.0113359
Idnk	898	1923	6	3	-1.09772	0.999993	0.833633	0.266015
Iffo1	169	260	4	3	-0.618515	0.999993	0.374691	0.00714974
Ifi203	372	667	6	3	-0.840672	0.999993	0.595355	0.0676521
Ifnb1	342	1883	5	3	-2.45752	0.999993	0.478873	0.0219678
Ifnl2	13	561	4	3	-5.32707	0.999993	0.464134	0.0195525
Ifrd2	0	355	3	3	-8.47573	0.999993	0.134258	0.000118545
Ift81	425	1150	4	3	-1.43396	0.999993	0.405991	0.0112247
Igfl3	269	433	5	3	-0.684736	0.999993	0.380121	0.00949841
Ikbkg	141	1771	5	3	-3.64142	0.999993	0.543411	0.0413796
Ikzf3	373	2747	5	3	-2.87727	0.999993	0.405991	0.0125287
Il5	1283	1006	6	3	0.350582	0.999993	0.799777	0.235578
Inf2	257	700	6	3	-1.44204	0.999993	0.528277	0.0381789
Inmt	251	412	6	3	-0.712718	0.999993	0.715389	0.16677
Iqsec3	763	960	5	3	-0.330964	0.999993	0.544222	0.0419501
Ireb2	14	189	4	3	-3.66297	0.999993	0.375881	0.00773505
Isoc2b	346	1153	5	3	-1.73364	0.999993	0.525376	0.0371342
Itgb1	43	811	5	3	-4.2059	0.999993	0.297783	0.00154108
Itgb8	255	1489	6	3	-2.5411	0.999993	0.614961	0.0778025
Itpr1	318	870	6	3	-1.44912	0.999993	0.59388	0.064192
Itpr2	892	1588	6	3	-0.831387	0.999993	0.675603	0.131051
Itpripl2	308	6840	5	3	-4.46853	0.999993	0.463833	0.0187597
Jrk	820	501	6	3	0.709695	0.999993	0.64467	0.103504
Kcnh4	63	1465	5	3	-4.51767	0.999993	0.432782	0.0143513
Kctd15	192	848	5	3	-2.13716	0.999993	0.405991	0.0122323
Khdc3	1649	558	6	3	1.56155	0.999993	0.681	0.137645
Kif13b	385	1022	5	3	-1.40613	0.999993	0.490524	0.0246796
Kif20a	304	721	5	3	-1.24319	0.999993	0.520488	0.0355709
Kif26a	351	993	5	3	-1.49767	0.999993	0.418968	0.0130473
Kif26b	453	5104	5	3	-3.49115	0.999993	0.55254	0.0446766
Kif3b	165	2449	4	3	-3.88353	0.999993	0.315645	0.00265985
Klhdc2	621	2705	6	3	-2.12118	0.999993	0.604371	0.072016
Klhl26	374	399	6	3	-0.0931094	0.999993	0.73394	0.182403
Klra1	275	816	6	3	-1.56567	0.999993	0.595109	0.0669556
Klra4	635	1309	6	3	-1.04247	0.999993	0.570834	0.0521301
Klre1	368	1124	6	3	-1.60823	0.999993	0.54135	0.0407498
Klri2	133	1156	4	3	-3.11008	0.999993	0.44732	0.0160554
Krt222	159	1671	4	3	-3.38543	0.999993	0.446005	0.0158331
Krt4	155	2005	5	3	-3.6847	0.999993	0.509909	0.0308587
Krtap13	768	107	4	3	2.83195	0.999993	0.424533	0.0135438
Krtap4-6	1407	1069	5	3	0.396037	0.999993	0.561473	0.0476921
Ksr1	1032	747	6	3	0.46573	0.999993	0.630457	0.0935615
L3hypdh	486	1118	6	3	-1.20022	0.999993	0.645581	0.106238
Lalba	226	1146	5	3	-2.3371	0.999993	0.45461	0.0168852
Lama3	98	103	4	3	-0.0710831	0.999993	0.509909	0.031081
Ldhal6b	212	344	5	3	-0.695743	0.999993	0.501908	0.0285471
Ldlrad1	188	863	6	3	-2.19265	0.999993	0.54135	0.0408387
Lemd1	969	2489	5	3	-1.36009	0.999993	0.570776	0.0516856
Leng1	1029	2827	4	3	-1.45714	0.999993	0.297783	0.00142995
Lin28a	48	1444	3	3	-4.88214	0.999993	0.455294	0.0171371
Llgl1	649	3945	6	3	-2.60188	0.999993	0.593112	0.0632363
Lman2l	132	422	4	3	-1.66923	0.999993	0.374618	0.00693487
Lmbrd1	19	390	4	3	-4.2891	0.999993	0.464134	0.0195154
Lmbrd2	105	1339	5	3	-3.6601	0.999993	0.514912	0.0346596
Lmnb2	468	926	5	3	-0.982981	0.999993	0.366458	0.00493443
LOC102308570	105	874	5	3	-3.04522	0.999993	0.578743	0.0558791
Loxl3	1711	764	6	3	1.16215	0.999993	0.573499	0.0535749
Lphn2	242	1053	5	3	-2.11685	0.999993	0.562188	0.0479366
Lrcol1	1035	4382	5	3	-2.08089	0.999993	0.539387	0.0400533
Lrp8	403	1551	5	3	-1.9417	0.999993	0.352111	0.00410462
Lrrc4	74	613	4	3	-3.03328	0.999993	0.509909	0.0327258
Lsm12	173	545	5	3	-1.64981	0.999993	0.551106	0.0431133
Lsmd1	458	793	5	3	-0.790645	0.999993	0.463833	0.0190042
Ltbp3	487	1091	5	3	-1.16202	0.999993	0.481418	0.0224791
Lysmd1	3840	1123	6	3	1.77284	0.999993	0.570834	0.0531229
Mafa	263	276	5	3	-0.069348	0.999993	0.432782	0.0141735
Mag	309	378	5	3	-0.28993	0.999993	0.570153	0.0514781
Mageb18	248	2045	5	3	-3.03859	0.999993	0.541379	0.0411351
Mal2	324	2217	6	3	-2.77075	0.999993	0.594385	0.0660591
Mamstr	210	426	5	3	-1.01699	0.999993	0.464134	0.0195969
Map1b	673	2176	5	3	-1.69152	0.999993	0.374618	0.00609765
Map1lc3b	1546	398	6	3	1.95501	0.999993	0.64467	0.103482
Mapt	1	743	3	3	-8.53916	0.999993	0.218169	0.000281544
Mark3	217	1517	5	3	-2.79977	0.999993	0.527427	0.038001
Mars2	0	124	3	3	-6.96578	0.999993	0.297783	0.00208194
Mat1a	246	531	6	3	-1.10692	0.999993	0.63723	0.0971327
Mcts2	204	1358	5	3	-2.72885	0.999993	0.509909	0.0299178
Med13	101	236	5	3	-1.21632	0.999993	0.431446	0.0139809
Med15	11	431	3	3	-5.16993	0.999993	0.405991	0.0114914
Med27	10	255	3	3	-4.54057	0.999993	0.45461	0.0168852
Medag	823	1050	5	3	-0.351046	0.999993	0.463833	0.0187227
Meiob	273	434	5	3	-0.66684	0.999993	0.396954	0.0102912
Meox2	4642	1885	5	3	1.29973	0.999993	0.405991	0.0125287
Mepe	272	801	6	3	-1.5547	0.999993	0.569259	0.0510336
Mettl4	954	2291	6	3	-1.26303	0.999993	0.59866	0.0699267
Micu3	260	1177	5	3	-2.17422	0.999993	0.396954	0.0102171
Mlph	463	3293	5	3	-2.82764	0.999993	0.528932	0.0383196
Mmel1	84	376	4	3	-2.14903	0.999993	0.405991	0.0108246
Mmp10	174	892	6	3	-2.35131	0.999993	0.521065	0.0358746
Mmp19	162	1470	4	3	-3.17385	0.999993	0.509909	0.0310069
Mmp1b	499	2547	6	3	-2.34937	0.999993	0.621529	0.0817145
Mmp24	1642	2043	5	3	-0.315063	0.999993	0.463833	0.0192339
mmu-let-7b	265	603	4	3	-1.18312	0.999993	0.404351	0.0106246
mmu-mir-132	92	705	4	3	-2.92437	0.999993	0.48856	0.0241461
mmu-mir-142	7	354	4	3	-5.47168	0.999993	0.377521	0.00829073
mmu-mir-183	509	548	4	3	-0.106309	0.999993	0.366458	0.00487516
mmu-mir-184	11	695	3	3	-5.85798	0.999993	0.330305	0.00320812
mmu-mir-1843b	141	327	4	3	-1.2078	0.999993	0.481418	0.0230273
mmu-mir-1931	4	1075	3	3	-7.74953	0.999993	0.297783	0.00208194
mmu-mir-1947	38	610	4	3	-3.96963	0.999993	0.463833	0.0184485
mmu-mir-3088	4	850	3	3	-7.41109	0.999993	0.270571	0.000585315
mmu-mir-546	100	1258	4	3	-3.63985	0.999993	0.476394	0.0212492
mmu-mir-6370	3	157	3	3	-5.30378	0.999993	0.456044	0.0174557
mmu-mir-6372	212	13786	4	3	-6.01631	0.999993	0.297783	0.00169667
mmu-mir-6377	9	1180	3	3	-6.88387	0.999993	0.380121	0.00912795
mmu-mir-687	703	866	4	3	-0.300457	0.999993	0.374618	0.00591242
mmu-mir-6905	57	886	3	3	-3.93481	0.999993	0.323121	0.0028673
mmu-mir-6927	34	2553	4	3	-6.18926	0.999993	0.297783	0.00207454
mmu-mir-6964	189	2363	4	3	-3.63716	0.999993	0.374618	0.00562347
mmu-mir-7036	64	764	3	3	-3.55695	0.999993	0.498847	0.0267615
mmu-mir-7037	18	912	3	3	-5.58654	0.999993	0.323121	0.00283026
mmu-mir-7679	100	299	4	3	-1.57061	0.999993	0.495858	0.0259465
mmu-mir-8114	83	941	4	3	-3.48727	0.999993	0.377521	0.00871305
Mnat1	1239	1753	5	3	-0.500309	0.999993	0.533561	0.0393421
Mocs1	1027	522	5	3	0.974957	0.999993	0.514158	0.0342076
Morc2a	517	3272	5	3	-2.65959	0.999993	0.509909	0.0322961
Mpzl1	667	1518	6	3	-1.1852	0.999993	0.595574	0.0683337
Mrgprh	246	1412	4	3	-2.51618	0.999993	0.501908	0.0275987
Mroh1	1758	822	6	3	1.09579	0.999993	0.574736	0.0545158
Mrpl1	1907	1649	5	3	0.209595	0.999993	0.574736	0.0544862
Mrpl10	444	217	4	3	1.02948	0.999993	0.453906	0.0166333
Mrpl14	457	824	4	3	-0.849047	0.999993	0.374618	0.00568274
Mrpl38	50	687	4	3	-3.75384	0.999993	0.492374	0.0256501
Mrpl41	394	791	6	3	-1.00365	0.999993	0.521065	0.0358154
Mrpl51	2	638	3	3	-7.73471	0.999993	0.28891	0.000889086
Mrps17	214	891	5	3	-2.05271	0.999993	0.570834	0.0532341
Mrps18c	485	1744	6	3	-1.8442	0.999993	0.491766	0.0255316
Mrps23	427	352	5	3	0.277943	0.999993	0.498847	0.0271986
Mrps33	521	1759	5	3	-1.75345	0.999993	0.55254	0.0444321
Mrps34	1	412	3	3	-7.69	0.999993	0.366458	0.00493443
Mrps9	761	2217	4	3	-1.5414	0.999993	0.455294	0.0171742
Msh2	2462	1336	6	3	0.881417	0.999993	0.509909	0.0320219
Mto1	1610	7315	6	3	-2.1831	0.999993	0.659508	0.114048
Mtus1	380	655	5	3	-0.783905	0.999993	0.297783	0.00150404
Mum1	1107	1311	6	3	-0.24381	0.999993	0.618721	0.0803067
Mybph	299	662	5	3	-1.14405	0.999993	0.570834	0.0520708
Myg1	211	685	4	3	-1.69414	0.999993	0.445058	0.0154257
Myh10	481	773	6	3	-0.6833	0.999993	0.625027	0.0835815
Myh15	327	1692	5	3	-2.36781	0.999993	0.220267	0.000303771
Myh7	1064	4612	4	3	-2.11485	0.999993	0.463833	0.0187597
Myl2	1163	1327	5	3	-0.190164	0.999993	0.564815	0.049448
Myo1e	489	721	6	3	-0.559217	0.999993	0.618902	0.0808698
Myo5c	428	1053	6	3	-1.29683	0.999993	0.673461	0.127977
Myof	1007	1276	6	3	-0.341263	0.999993	0.629585	0.0885901
Myom2	300	1185	6	3	-1.97827	0.999993	0.673461	0.128162
N4bp1	504	553	5	3	-0.133603	0.999993	0.463833	0.0192487
Nab1	252	1174	5	3	-2.21545	0.999993	0.476394	0.0213603
Nap1l5	1049	2297	5	3	-1.12999	0.999993	0.55254	0.0445655
Narf	607	2133	6	3	-1.81142	0.999993	0.715681	0.169149
Narg2	1033	9299	5	3	-3.16899	0.999993	0.297783	0.00135586
Nat10	4	522	4	3	-6.70874	0.999993	0.374618	0.00645329
Nat8l	347	884	5	3	-1.34659	0.999993	0.501908	0.0286064
Nbr1	333	1009	5	3	-1.59644	0.999993	0.509909	0.0334297
Ncam2	780	1480	6	3	-0.923177	0.999993	0.586453	0.0597911
Ncdn	140	2091	5	3	-3.89112	0.999993	0.544222	0.0418834
Ncln	41	219	5	3	-2.38904	0.999993	0.509909	0.0298214
Ncoa4	533	1666	6	3	-1.64234	0.999993	0.509909	0.0331629
Ndn	1133	994	6	3	0.188652	0.999993	0.731355	0.180848
Ndnl2	50	201	4	3	-1.98579	0.999993	0.374691	0.00714974
Ndrg1	912	849	6	3	0.103152	0.999993	0.657671	0.113062
Ndufa1	743	1744	5	3	-1.22985	0.999993	0.578743	0.0560273
Ndufaf3	332	2984	5	3	-3.16414	0.999993	0.557781	0.0465511
Ndufaf6	486	7175	5	3	-3.88119	0.999993	0.463833	0.0190487
Ndufb9	239	1012	5	3	-2.07753	0.999993	0.377521	0.00831296
Ndufs3	76	2588	3	3	-5.07139	0.999993	0.455294	0.0172112
Nefm	3859	4003	6	3	-0.0528411	0.999993	0.673461	0.128206
Nelfcd	1	198	3	3	-6.63662	0.999993	0.350329	0.00371194
Nfe2l2	622	3316	6	3	-2.41257	0.999993	0.574736	0.0546344
Nfkb1	3506	1689	6	3	1.05321	0.999993	0.570834	0.0528414
Nfkbie	261	127	6	3	1.03342	0.999993	0.920625	0.362836
Ngfrap1	2265	906	6	3	1.32097	0.999993	0.594682	0.0665185
Ngrn	99	1808	6	3	-4.17712	0.999993	0.453906	0.0165148
Nhlrc2	151	187	6	3	-0.306661	0.999993	0.629585	0.0916204
Nicn1	782	1944	5	3	-1.31269	0.999993	0.405991	0.0124991
Nlrp3	510	430	6	3	0.245635	0.999993	0.642344	0.099963
Nlrp4c	1013	3167	6	3	-1.64351	0.999993	0.59388	0.0647625
Nlrp9c	670	877	5	3	-0.387908	0.999993	0.132491	0.000111136
Nmbr	468	1003	5	3	-1.0981	0.999993	0.471645	0.0208639
Nme6	98	1035	5	3	-3.38745	0.999993	0.517914	0.0353264
Nnat	538	2071	5	3	-1.94267	0.999993	0.570834	0.0517522
Npb	309	1784	5	3	-2.52558	0.999993	0.463833	0.0190265
Nr2f2	325	767	5	3	-1.23623	0.999993	0.509909	0.0312292
Nr5a2	19	428	4	3	-4.42291	0.999993	0.297783	0.00189672
Nrp	214	867	4	3	-2.01336	0.999993	0.374618	0.00594206
Nrros	568	1463	5	3	-1.36341	0.999993	0.501908	0.0280877
Nsmaf	610	1354	6	3	-1.14905	0.999993	0.578519	0.0553975
Nsmf	509	1868	5	3	-1.8737	0.999993	0.55254	0.0450693
Nsun6	518	639	5	3	-0.302337	0.999993	0.512394	0.0339409
Nubpl	108	977	5	3	-3.16551	0.999993	0.405991	0.0118545
Nudcd2	328	555	5	3	-0.756997	0.999993	0.374618	0.00514188
Nudt13	89	494	4	3	-2.45943	0.999993	0.443008	0.0151441
Nudt4	532	1177	5	3	-1.14413	0.999993	0.380121	0.00949841
Nudt8	185	468	6	3	-1.33429	0.999993	0.626424	0.0845151
Nvl	207	714	4	3	-1.78136	0.999993	0.501908	0.0274876
Nxnl2	1587	877	5	3	0.854918	0.999993	0.453906	0.0166778
Obox2	75	892	4	3	-3.55459	0.999993	0.357865	0.0045047
Obox3	69	494	5	3	-2.822	0.999993	0.315645	0.00257094
Obscn	398	1414	6	3	-1.82634	0.999993	0.641511	0.0994369
Odf3l1	92	337	5	3	-1.86172	0.999993	0.374691	0.00739424
Ogfod1	230	808	5	3	-1.80825	0.999993	0.380121	0.00912795
Ogfod3	521	636	6	3	-0.287244	0.999993	0.570153	0.0513966
Olfr1042	642	763	6	3	-0.248754	0.999993	0.687973	0.143158
Olfr1058	1401	409	6	3	1.77379	0.999993	0.64467	0.103453
Olfr110	225	1539	6	3	-2.76854	0.999993	0.59388	0.0655405
Olfr1151	56	1124	4	3	-4.30282	0.999993	0.440424	0.0148552
Olfr1167	48	197	5	3	-2.01465	0.999993	0.55254	0.0447507
Olfr1212	1121	803	5	3	0.480805	0.999993	0.463833	0.0187597
Olfr127	90	630	6	3	-2.7937	0.999993	0.481418	0.0232274
Olfr1297	157	819	4	3	-2.3757	0.999993	0.509909	0.0308587
Olfr1330	61	358	4	3	-2.53364	0.999993	0.529467	0.0384085
Olfr1344	370	692	6	3	-0.901436	0.999993	0.676681	0.131948
Olfr1377	152	468	5	3	-1.61606	0.999993	0.481418	0.0226198
Olfr138	1443	1188	6	3	0.280322	0.999993	0.640371	0.0989776
Olfr1436	192	1155	5	3	-2.58247	0.999993	0.456044	0.0174557
Olfr1443	62	563	4	3	-3.16227	0.999993	0.501908	0.0279914
Olfr1463	526	427	6	3	0.300192	0.999993	0.524616	0.0368008
Olfr1495	385	3343	4	3	-3.1149	0.999993	0.457053	0.0175817
Olfr203	1042	4090	5	3	-1.97171	0.999993	0.405991	0.0114396
Olfr204	529	425	5	3	0.315139	0.999993	0.509909	0.0321405
Olfr205	26	402	4	3	-3.89975	0.999993	0.481418	0.0232867
Olfr272	847	460	5	3	0.879298	0.999993	0.566359	0.0501074
Olfr288	123	713	5	3	-2.52558	0.999993	0.509909	0.030955
Olfr338	96	1333	4	3	-3.78163	0.999993	0.527809	0.0380751
Olfr362	1423	1877	6	3	-0.399248	0.999993	0.645383	0.104653
Olfr450	114	933	4	3	-3.02179	0.999993	0.405991	0.0112618
Olfr466	691	1662	6	3	-1.26494	0.999993	0.692408	0.146484
Olfr472	869	4167	5	3	-2.26027	0.999993	0.445058	0.0155812
Olfr473	986	365	5	3	1.43121	0.999993	0.431446	0.0139809
Olfr474	548	295	5	3	0.891209	0.999993	0.432782	0.014255
Olfr493	868	710	5	3	0.289507	0.999993	0.481418	0.0230273
Olfr506	275	1098	5	3	-1.99345	0.999993	0.297783	0.00174854
Olfr52	905	2535	6	3	-1.48497	0.999993	0.564815	0.0493888
Olfr521	231	1615	6	3	-2.80023	0.999993	0.564815	0.0483959
Olfr527	1534	1129	6	3	0.441916	0.999993	0.59388	0.0655405
Olfr554	1555	1928	5	3	-0.310011	0.999993	0.574736	0.0547233
Olfr63	1984	751	6	3	1.40033	0.999993	0.626959	0.0850633
Olfr64	156	1588	5	3	-3.33928	0.999993	0.544222	0.0418834
Olfr677	72	537	5	3	-2.88164	0.999993	0.547922	0.0426465
Olfr725	783	1202	4	3	-0.617711	0.999993	0.451576	0.0162481
Olfr732	215	681	5	3	-1.65874	0.999993	0.543411	0.041424
Olfr761	780	1152	5	3	-0.561998	0.999993	0.405991	0.0125287
Olfr763	192	1591	5	3	-3.04417	0.999993	0.509909	0.0307179
Olfr808	357	1781	5	3	-2.31547	0.999993	0.502948	0.0287101
Olfr923	1626	1739	5	3	-0.0968731	0.999993	0.443008	0.0151515
Olfr94	356	1813	5	3	-2.34518	0.999993	0.512394	0.0339927
Olfr970	23	202	4	3	-3.08037	0.999993	0.440424	0.0148477
Olr1	711	2414	6	3	-1.76207	0.999993	0.578743	0.0558494
Opn5	392	1005	6	3	-1.35603	0.999993	0.642344	0.0998889
Oprd1	514	1132	6	3	-1.1375	0.999993	0.59388	0.0653479
Orc6	45	231	5	3	-2.33442	0.999993	0.54135	0.0408313
Oxr1	193	1272	4	3	-2.7141	0.999993	0.560431	0.0473809
Pabpc5	214	2158	5	3	-3.32795	0.999993	0.57373	0.0537082
Pacsin3	139	634	5	3	-2.18133	0.999993	0.405991	0.0112099
Pah	1353	2817	5	3	-1.05744	0.999993	0.564815	0.0490109
Parvg	438	250	5	3	0.806534	0.999993	0.509909	0.0302067
Pcdh17	74	392	4	3	-2.38957	0.999993	0.330305	0.00312662
Pclo	86	927	4	3	-3.41504	0.999993	0.374618	0.00670519
Pcsk9	729	1337	6	3	-0.87411	0.999993	0.557823	0.0468919
Pdcd4	321	561	4	3	-0.803509	0.999993	0.463833	0.0192117
Pde1c	887	224	6	3	1.98063	0.999993	0.847484	0.279003
Pdgfd	570	738	5	3	-0.372084	0.999993	0.509909	0.0334297
Pdgfra	688	1079	6	3	-0.648455	0.999993	0.881511	0.317019
Pdha1	314	2315	4	3	-2.87821	0.999993	0.431446	0.013929
Pdhb	170	1482	4	3	-3.11645	0.999993	0.405991	0.0112099
Pdp1	1645	1637	6	3	0.00702898	0.999993	0.622183	0.0824257
Pdss2	1309	16234	4	3	-3.63147	0.999993	0.509909	0.0302512
Peg3	388	649	6	3	-0.74067	0.999993	0.574736	0.0541083
Peli3	131	2441	4	3	-4.20945	0.999993	0.374618	0.00694228
Penk	725	1064	6	3	-0.552812	0.999993	0.701812	0.156138
Pgap2	548	1887	6	3	-1.78198	0.999993	0.825752	0.259635
Pgk2	539	767	6	3	-0.508147	0.999993	0.55254	0.0451137
Pglyrp4	732	411	5	3	0.831169	0.999993	0.446005	0.0157813
Pi4k2b	1206	687	6	3	0.810945	0.999993	0.515509	0.0348818
Pid1	832	505	6	3	0.719179	0.999993	0.63723	0.097029
Pigk	971	3081	6	3	-1.66484	0.999993	0.557854	0.046966
Pign	2219	246	5	3	3.16798	0.999993	0.445058	0.0154257
Pip5k1b	58	465	4	3	-2.98154	0.999993	0.405991	0.0122472
Pkd2l1	319	2415	5	3	-2.91648	0.999993	0.521065	0.0358598
Pkdcc	121	514	6	3	-2.07769	0.999993	0.674553	0.130059
Pkhd1l1	219	2002	5	3	-3.18659	0.999993	0.446005	0.0157961
Pkib	441	711	5	3	-0.687831	0.999993	0.52291	0.0362673
Pkmyt1	52	1011	5	3	-4.25507	0.999993	0.405991	0.0122472
Pknox2	655	5603	6	3	-3.09469	0.999993	0.676918	0.13257
Pla2g15	1556	500	5	3	1.63589	0.999993	0.380121	0.00949841
Plbd2	2533	715	6	3	1.82339	0.999993	0.598611	0.0696896
Plch2	1027	2159	6	3	-1.07119	0.999993	0.629585	0.0924872
Pld6	75	1090	3	3	-3.84351	0.999993	0.515087	0.0347114
Plekho1	945	1378	6	3	-0.54371	0.999993	0.868714	0.301141
Plscr1	115	165	5	3	-0.517058	0.999993	0.497309	0.0263244
Plxna3	59	699	4	3	-3.54432	0.999993	0.441465	0.0149292
Pnkd	77	443	5	3	-2.50901	0.999993	0.562296	0.0480551
Pnldc1	120	933	4	3	-2.94842	0.999993	0.490705	0.0247536
Pnliprp1	163	924	5	3	-2.49576	0.999993	0.525726	0.0376232
Pnma2	760	1607	5	3	-1.0793	0.999993	0.446005	0.0158331
Pnrc1	664	103	5	3	2.67677	0.999993	0.465171	0.0202489
Pole	257	547	5	3	-1.0868	0.999993	0.525726	0.0373564
Polr2e	33	344	4	3	-3.34299	0.999993	0.377521	0.00871305
Polrmt	168	473	5	3	-1.48786	0.999993	0.475803	0.0211528
Pou3f4	128	220	4	3	-0.776675	0.999993	0.463833	0.0186338
Pou4f3	1670	4584	5	3	-1.45621	0.999993	0.502948	0.0286953
Ppp1r14c	163	3804	5	3	-4.53613	0.999993	0.541037	0.0403497
Ppp1r9a	1484	1376	6	3	0.108934	0.999993	0.55254	0.0445655
Pqlc3	26	561	3	3	-4.37954	0.999993	0.463833	0.0183522
Prc1	132	415	4	3	-1.64516	0.999993	0.443008	0.0152182
Prg4	1799	6876	6	3	-1.93378	0.999993	0.59388	0.0642661
Prkab2	235	2384	5	3	-3.33713	0.999993	0.557053	0.0461362
Prkca	343	1483	5	3	-2.10901	0.999993	0.564815	0.0494406
Prkcb	287	1121	4	3	-1.96193	0.999993	0.352111	0.00382307
Prkcd	77	959	6	3	-3.62149	0.999993	0.570834	0.0522709
Prkd3	238	1948	6	3	-3.02765	0.999993	0.64459	0.101771
Prlr	417	4594	6	3	-3.45849	0.999993	0.464134	0.0193673
Proca1	433	389	5	3	0.154221	0.999993	0.455294	0.0171371
Prpf6	451	1488	6	3	-1.71995	0.999993	0.481418	0.0230273
Prss55	579	1189	6	3	-1.03684	0.999993	0.839594	0.271068
Psg17	408	1351	5	3	-1.72492	0.999993	0.375881	0.0080981
Psmd6	2	103	3	3	-5.11548	0.999993	0.446005	0.0159295
Psme2	682	872	5	3	-0.354096	0.999993	0.463833	0.0192043
Pspc1	252	197	5	3	0.353637	0.999993	0.509909	0.0306661
Pten	305	4416	4	3	-3.85146	0.999993	0.546045	0.0422612
Ptgfr	596	866	6	3	-0.538301	0.999993	0.667286	0.122131
Ptplad1	86	381	4	3	-2.13449	0.999993	0.471645	0.0208046
Ptpn21	1139	879	5	3	0.373458	0.999993	0.374618	0.00532711
Ptpn22	337	3662	4	3	-3.43793	0.999993	0.393993	0.0100763
Ptpn7	622	4495	6	3	-2.85134	0.999993	0.618902	0.0807735
Ptprn	288	963	6	3	-1.73796	0.999993	0.629585	0.0873157
Ptx4	323	1649	6	3	-2.3484	0.999993	0.688285	0.143958
Purg	112	5562	4	3	-5.62147	0.999993	0.481418	0.0229681
Pus7	1113	1905	6	3	-0.774799	0.999993	0.6615	0.116641
Pwp1	82	214	4	3	-1.37315	0.999993	0.457053	0.0176039
Pygl	566	3714	6	3	-2.71194	0.999993	0.541379	0.0410017
Qsox2	495	3648	6	3	-2.87909	0.999993	0.624864	0.0833593
R3hcc1	917	2397	6	3	-1.38527	0.918907	0.999948	0.372038
R3hdm4	49	344	5	3	-2.7866	0.999993	0.509909	0.0334297
R3hdml	247	445	5	3	-0.846704	0.999993	0.509909	0.0334297
Rab1	196	769	5	3	-1.96666	0.999993	0.405991	0.0120175
Rab11fip3	309	2260	5	3	-2.86662	0.999993	0.509909	0.0331926
Rab6a	53	400	4	3	-2.89257	0.999993	0.380121	0.00900941
Rab6b	947	1925	6	3	-1.02265	0.999993	0.586891	0.0622953
Rab8b	40	951	4	3	-4.53727	0.999993	0.374618	0.00672742
Rabgef1	1091	3592	6	3	-1.71822	0.999993	0.545543	0.042076
Ramp1	446	1230	5	3	-1.46148	0.999993	0.509909	0.0334297
Rangrf	51	623	4	3	-3.58496	0.999993	0.297783	0.00117063
Rasl10a	248	1013	5	3	-2.02584	0.999993	0.509909	0.0318367
Rassf1	0	388	3	3	-8.60363	0.999993	0.218169	0.000281544
Rbck1	118	639	5	3	-2.42711	0.999993	0.405991	0.0125287
Rbm24	506	306	5	3	0.723747	0.999993	0.557781	0.0462992
Rbm39	157	4250	4	3	-4.74981	0.999993	0.297783	0.00192635
Rbm7	450	2165	5	3	-2.26383	0.999993	0.550902	0.0430244
Rchy1	525	1041	5	3	-0.986221	0.999993	0.532312	0.039105
Rdh1	166	322	6	3	-0.951686	0.999993	0.695737	0.149433
Rdh16	76	3316	4	3	-5.42888	0.999993	0.405991	0.0118397
Resp18	516	1658	5	3	-1.68208	0.999993	0.567277	0.0503816
Rfwd3	416	161	6	3	1.36405	0.999993	0.541379	0.0411573
Rfx1	152	383	5	3	-1.32757	0.999993	0.463833	0.0185078
Rfx8	403	813	5	3	-1.01067	0.999993	0.509909	0.032385
Rfxank	207	774	4	3	-1.89761	0.999993	0.457853	0.0178188
Rgs1	1159	3209	6	3	-1.46845	0.999993	0.930091	0.378343
Rhbdd3	1249	688	6	3	0.859352	0.999993	0.629585	0.0918945
Rilpl1	72	974	4	3	-3.73943	0.999993	0.375881	0.00804623
Rims2	978	566	5	3	0.78796	0.999993	0.491613	0.0253019
Rnd1	134	1877	4	3	-3.79817	0.999993	0.509909	0.0300659
Rnf11	223	1140	5	3	-2.34873	0.999993	0.374618	0.00680151
Rnf121	693	873	6	3	-0.332698	0.999993	0.662393	0.117493
Rnf122	833	1167	6	3	-0.485921	0.999993	0.564815	0.0496851
Rnf219	250	2233	5	3	-3.15387	0.999993	0.521065	0.0358895
Rnf38	170	1228	5	3	-2.84542	0.999993	0.374618	0.00633474
Ror1	494	473	6	3	0.0625415	0.999993	0.657682	0.113144
Rorc	17	361	3	3	-4.32992	0.999993	0.405991	0.0125287
Rpap3	141	1156	4	3	-3.02643	0.999993	0.509909	0.0304512
Rpl10	15	2815	3	3	-7.45943	0.999993	0.340709	0.00348966
Rpl13a	3	241	3	3	-5.91886	0.999993	0.352111	0.0038453
Rpl26	6	162	3	3	-4.54137	0.999993	0.509909	0.0319256
Rpl34-ps1	233	296	5	3	-0.343954	0.999993	0.528932	0.0382826
Rsl24d1	0	158	3	3	-7.31288	0.999993	0.297783	0.00165222
Rtkn	1038	1092	6	3	-0.0730977	0.999993	0.741346	0.186901
Rtp3	254	4106	5	3	-4.00952	0.999993	0.463833	0.0190042
Rufy2	222	1660	5	3	-2.89694	0.999993	0.501908	0.0280729
Rxrb	183	433	6	3	-1.23799	0.999993	0.63723	0.0970957
Saa4	228	550	6	3	-1.2667	0.999993	0.84404	0.275409
Samd10	531	2592	6	3	-2.28512	0.999993	0.702109	0.157079
Samhd1	1097	579	5	3	0.920753	0.999993	0.353152	0.00428984
Sbf1	603	1118	6	3	-0.88959	0.999993	0.660076	0.115263
Scaf8	33	739	4	3	-4.44392	0.999993	0.405991	0.0120249
Scamp2	921	954	6	3	-0.050734	0.999993	0.612392	0.0765355
Scd3	459	2018	6	3	-2.13394	0.999993	0.591275	0.0629621
Scg2	1793	3118	6	3	-0.797904	0.999993	0.570153	0.0513744
Scg3	1772	859	5	3	1.04378	0.999993	0.509909	0.0334297
Scgb1b20	230	196	5	3	0.229697	0.999993	0.484383	0.0236793
Scrt1	159	555	6	3	-1.79701	0.999993	0.564815	0.0490998
Scube2	1292	671	5	3	0.944189	0.999993	0.564815	0.0490035
Sdcbp	252	1972	5	3	-2.96318	0.999993	0.574736	0.0545158
Sdf2l1	181	1522	5	3	-3.06491	0.999993	0.570834	0.0527006
Sdpr	878	1272	6	3	-0.534297	0.999993	0.702109	0.157391
Sec1	457	303	5	3	0.591276	0.999993	0.452978	0.0164185
Selplg	340	1465	6	3	-2.10404	0.829609	0.999948	0.262332
Selt	497	386	5	3	0.363812	0.999993	0.476394	0.0213233
Senp2	363	1717	5	3	-2.23872	0.999993	0.509909	0.0329258
Serpina12	2932	2593	6	3	0.177199	0.999993	0.674061	0.129584
Serpina3m	716	846	5	3	-0.240389	0.999993	0.464134	0.0195377
Serpinb9f	223	817	5	3	-1.8686	0.999993	0.547471	0.0425724
Serpinf1	820	835	6	3	-0.0261207	0.999993	0.742667	0.18822
Sertad4	471	1194	6	3	-1.34015	0.999993	0.59388	0.0645995
Sez6l2	585	2746	6	3	-2.22888	0.999993	0.509909	0.0310069
Sgca	708	1958	6	3	-1.46626	0.999993	0.616878	0.0793584
Sh3rf2	1218	665	6	3	0.872104	0.999993	0.578743	0.0561088
Shroom3	1107	1123	5	3	-0.0206842	0.999993	0.574736	0.054464
Siae	834	3787	6	3	-2.18159	0.999993	0.699707	0.154768
Sirt4	97	2035	4	3	-4.37681	0.999993	0.446005	0.0158998
Skap1	806	4175	6	3	-2.37148	0.999993	0.57373	0.053686
Skiv2l	1	59	3	3	-4.90689	0.999993	0.396954	0.0104097
Slc10a4	200	2490	4	3	-3.63146	0.999993	0.512394	0.0338001
Slc14a1	30	1077	3	3	-5.11995	0.999993	0.393993	0.0100689
Slc16a4	742	1628	6	3	-1.13255	0.999993	0.586453	0.059265
Slc22a16	271	1211	6	3	-2.15571	0.999993	0.634111	0.0949989
Slc25a1	105	1344	4	3	-3.66547	0.999993	0.509909	0.0302438
Slc25a12	343	3025	6	3	-3.13693	0.999993	0.557854	0.0469586
Slc25a2	326	602	6	3	-0.882867	0.999993	0.59388	0.0651404
Slc25a25	881	2440	6	3	-1.46862	0.999993	0.685272	0.14158
Slc25a3	989	2086	5	3	-1.07593	0.999993	0.543976	0.0417426
Slc25a31	216	537	6	3	-1.30991	0.999993	0.509909	0.032748
Slc25a51	661	2171	6	3	-1.71412	0.999993	0.534909	0.0395792
Slc2a4	585	857	6	3	-0.550077	0.999993	0.695737	0.1487
Slc35c2	506	1753	5	3	-1.79059	0.999993	0.424218	0.0134845
Slc38a4	64	335	4	3	-2.36995	0.999993	0.501908	0.027658
Slc38a9	413	655	6	3	-0.664065	0.999993	0.509909	0.0317404
Slc3a2	49	386	4	3	-2.95233	0.999993	0.464134	0.0193228
Slc7a14	999	3762	6	3	-1.91188	0.999993	0.575192	0.0548937
Slc9a3	419	1373	5	3	-1.70992	0.999993	0.569722	0.0511595
Slco1a1	868	783	5	3	0.148503	0.999993	0.374618	0.00697933
Slco4a1	36	536	4	3	-3.85932	0.999993	0.405991	0.0117137
Slitrk1	413	1021	6	3	-1.30369	0.999993	0.682251	0.139172
Slitrk3	1778	1167	6	3	0.607026	0.999993	0.932775	0.381989
Smarcc1	163	427	5	3	-1.38391	0.999993	0.374618	0.00697933
Smarcd1	170	529	5	3	-1.632	0.999993	0.481418	0.0231755
Smim13	64	1197	4	3	-4.20404	0.999993	0.456044	0.0174409
Smpd5	429	1091	5	3	-1.34456	0.999993	0.497309	0.0263244
Smtnl1	5	720	3	3	-6.90889	0.999993	0.312091	0.00233385
Snap91	305	2900	5	3	-3.24495	0.999993	0.557823	0.0467882
Snrpb2	803	525	5	3	0.612133	0.999993	0.509909	0.032385
Sorcs3	989	1836	5	3	-0.891851	0.999993	0.432782	0.0141735
Sox3	133	115	4	3	0.208108	0.999993	0.481418	0.0228199
Sox4	16	360	5	3	-4.40839	0.999993	0.323121	0.0028673
Sp2	855	2745	5	3	-1.68165	0.999993	0.570153	0.0514929
Sparcl1	702	984	6	3	-0.486599	0.999993	0.599357	0.0704379
Spata18	238	1893	5	3	-2.98635	0.999993	0.375881	0.00799437
Spata6	121	1030	5	3	-3.07909	0.999993	0.471645	0.0208639
Sphk2	223	484	4	3	-1.11449	0.999993	0.525775	0.0377047
Spidr	789	400	6	3	0.97825	0.999993	0.777152	0.217456
Spink6	774	1321	5	3	-0.770454	0.999993	0.455294	0.0170408
Spock2	282	1589	6	3	-2.49015	0.999993	0.56069	0.0475143
Sprr2d	212	961	4	3	-2.17518	0.999993	0.453906	0.0166333
Spz1	286	9442	5	3	-5.04012	0.999993	0.501908	0.0285915
Srebf2	153	1776	6	3	-3.52844	0.932591	0.999948	0.390309
Srek1ip1	589	2077	5	3	-1.81641	0.999993	0.512394	0.0340224
Srgap2	436	1484	5	3	-1.76476	0.999993	0.508313	0.0295325
Srl	674	2087	6	3	-1.62916	0.999993	0.64467	0.102534
Srsf2	55	799	4	3	-3.8365	0.999993	0.509909	0.0299252
Ssbp2	405	2030	5	3	-2.32264	0.999993	0.463833	0.0185597
Sspn	197	1211	5	3	-2.61382	0.999993	0.453906	0.0166926
Sspo	782	1678	6	3	-1.10052	0.999993	0.583334	0.0587612
Sssca1	117	575	5	3	-2.28728	0.999993	0.509909	0.0319775
St6gal1	77	955	4	3	-3.61546	0.999993	0.374618	0.00552715
St6galnac4	447	568	5	3	-0.34493	0.999993	0.348445	0.00363044
Stk32c	191	947	5	3	-2.30378	0.999993	0.476394	0.0214863
Ston1	226	1607	5	3	-2.8245	0.999993	0.54135	0.0407424
Stox2	1141	552	4	3	1.04621	0.999993	0.463833	0.0191672
Strap	40	1190	5	3	-4.86041	0.999993	0.374618	0.00540861
Strn	977	655	6	3	0.576139	0.999993	0.704024	0.15951
Stx12	314	1529	4	3	-2.28011	0.999993	0.452978	0.0164185
Stx16	928	551	6	3	0.75101	0.999993	0.595355	0.0680225
Stxbp5	1331	1056	6	3	0.333619	0.999993	0.655296	0.111395
Stxbp6	557	1171	5	3	-1.07064	0.999993	0.497743	0.0264133
Suco	519	1915	6	3	-1.88151	0.999993	0.498847	0.0270505
Sulf1	581	1404	4	3	-1.27148	0.999993	0.465171	0.0201156
Sult3a1	196	1176	6	3	-2.57885	0.999993	0.629585	0.0889679
Sult4a1	1163	804	6	3	0.53203	0.999993	0.55254	0.0452767
Sult5a1	221	653	4	3	-1.55873	0.999993	0.481418	0.0228125
Sun5	624	331	6	3	0.912673	0.999993	0.538151	0.0398903
Svop	494	352	4	3	0.48776	0.999993	0.464134	0.0196562
Svs3b	91	2372	4	3	-4.68893	0.999993	0.481418	0.0228125
Synj2	1374	2148	5	3	-0.644234	0.999993	0.374618	0.00511225
Sys1	352	730	5	3	-1.0502	0.999993	0.497309	0.0263244
Taar7d	1376	851	5	3	0.692603	0.999993	0.570834	0.0525302
Taf1	8	507	3	3	-5.81876	0.999993	0.374691	0.00739424
Tal2	1454	434	6	3	1.74193	0.999993	0.618902	0.0807365
Tas2r102	197	1384	6	3	-2.80631	0.999993	0.578578	0.0555309
Tas2r125	964	1136	6	3	-0.236631	0.999993	0.541057	0.0404979
Tbc1d31	938	5187	6	3	-2.46598	0.999993	0.639285	0.0983922
Tbc1d4	1844	559	5	3	1.72012	0.999993	0.45461	0.0167963
Tcp11l1	580	1297	6	3	-1.15968	0.999993	0.625208	0.0836334
Tctex1d1	749	754	5	3	-0.00958605	0.999993	0.535772	0.0396903
Tctn3	841	1001	5	3	-0.25099	0.999993	0.491117	0.0250278
Tdh	174	721	6	3	-2.04464	0.999993	0.498847	0.0270801
Tdrd12	20	704	3	3	-5.06916	0.999993	0.374618	0.00657183
Tdrd5	5112	3607	6	3	0.502971	0.999993	0.667004	0.121027
Tekt2	1063	324	4	3	1.71099	0.999993	0.297783	0.00200785
Tekt4	566	1946	6	3	-1.77983	0.999993	0.578743	0.055968
Tekt5	852	4804	6	3	-2.49392	0.999993	0.526722	0.0379269
Tex29	474	1407	5	3	-1.56765	0.999993	0.564815	0.0496777
Tfap2d	196	2021	6	3	-3.35952	0.999993	0.567451	0.0505223
Tfb2m	33	520	4	3	-3.93768	0.999993	0.55254	0.0440913
Tfdp1	6	585	3	3	-6.3874	0.999993	0.476394	0.0215603
Tfpt	891	1667	6	3	-0.903004	0.999993	0.543976	0.0416463
Tgfb3	1188	187	5	3	2.66094	0.999993	0.457853	0.0178484
Tgm3	2692	830	6	3	1.69629	0.999993	0.897942	0.330859
Th	1755	1383	5	3	0.343449	0.999993	0.562296	0.0480848
Thtpa	478	864	5	3	-0.852674	0.999993	0.374618	0.00666074
Tlk2	65	1261	3	3	-4.2571	0.999993	0.509909	0.0334297
Tln1	536	617	5	3	-0.202685	0.999993	0.544222	0.0419501
Tmc3	1299	686	6	3	0.92013	0.999993	0.754721	0.197725
Tmc4	1136	2584	5	3	-1.18493	0.999993	0.48856	0.0241017
Tmem189	235	4413	5	3	-4.22523	0.999993	0.559291	0.0471364
Tmem194	5214	1574	6	3	1.72732	0.999993	0.626959	0.0850411
Tmem205	639	2147	5	3	-1.74685	0.999993	0.557053	0.0461065
Tmem251	605	1365	6	3	-1.17257	0.999993	0.586891	0.0614803
Tmem259	2507	1085	6	3	1.20751	0.999993	0.936927	0.387908
Tmem27	116	383	5	3	-1.7146	0.999993	0.534728	0.0395421
Tmem68	618	805	6	3	-0.38084	0.961555	0.999948	0.43014
Tmem79	675	1122	6	3	-0.732263	0.999993	0.583334	0.0586871
Tmem86a	266	2224	5	3	-3.05889	0.999993	0.570834	0.0522486
Tmtc3	459	820	6	3	-0.835748	0.999993	0.629585	0.0897903
Tmub2	799	1798	5	3	-1.16912	0.999993	0.432782	0.014255
Tnf	986	3398	6	3	-1.78399	0.999993	0.629585	0.0929021
Tnfaip6	68	1298	5	3	-4.23466	0.999993	0.478873	0.0220716
Tnfsf14	442	2311	5	3	-2.38376	0.999993	0.515087	0.0348077
Tnp1	189	872	4	3	-2.19998	0.999993	0.514912	0.0346447
Tnp2	563	1061	6	3	-0.913017	0.999993	0.667286	0.122146
Tnpo2	79	1035	4	3	-3.69488	0.999993	0.405991	0.0112469
Tnrc6c	211	475	5	3	-1.1669	0.999993	0.509909	0.0325183
Toe1	2	155	3	3	-5.70044	0.999993	0.380121	0.00949841
Tomm22	302	1047	4	3	-1.79025	0.999993	0.494105	0.0258057
Topbp1	22	1018	3	3	-5.46938	0.999993	0.469363	0.0205898
Tpr	101	394	5	3	-1.95328	0.999993	0.564815	0.0489887
Trim10	219	1137	5	3	-2.37093	0.999993	0.570834	0.0526636
Trim11	1066	36003	6	3	-5.07653	0.999993	0.594682	0.0666518
Trim25	444	1545	6	3	-1.79666	0.999993	0.604371	0.0714529
Trim39	1065	504	5	3	1.07785	0.999993	0.418968	0.013114
Trim40	608	1273	5	3	-1.06485	0.999993	0.469363	0.0205305
Trim60	184	1092	6	3	-2.5627	0.999993	0.611468	0.0758687
Trim63	755	1476	6	3	-0.966212	0.999993	0.702109	0.156568
Trp53bp2	23	631	3	3	-4.71882	0.999993	0.480502	0.0221679
Tsga8	204	2509	5	3	-3.61399	0.999993	0.562188	0.0479366
Tslp	568	411	6	3	0.465784	0.999993	0.557823	0.0468549
Tspo2	441	1685	5	3	-1.93149	0.999993	0.45461	0.0169593
Tssc4	271	1853	6	3	-2.76896	0.999993	0.681284	0.138312
Ttc21b	850	3223	6	3	-1.92162	0.999993	0.64459	0.101934
Ttll6	585	1024	6	3	-0.806651	0.999993	0.614214	0.0774987
Tub	1736	702	6	3	1.305	0.999993	0.55254	0.0441506
Tubg2	81	295	4	3	-1.8519	0.999993	0.424533	0.013566
Twist1	626	674	6	3	-0.106422	0.999993	0.708404	0.161784
Twsg1	329	1777	5	3	-2.42972	0.999993	0.374618	0.00540861
Txndc11	97	1398	5	3	-3.83547	0.999993	0.405991	0.0111136
Tyr	413	346	6	3	0.254695	0.814309	0.999948	0.247373
Tysnd1	82	480	5	3	-2.53485	0.999993	0.564815	0.0494258
Ubac1	2361	1380	6	3	0.774296	0.999993	0.490705	0.0247833
Ube2h	253	4381	4	3	-4.10869	0.999993	0.375881	0.00809069
Ube2o	1004	5373	5	3	-2.4188	0.999993	0.530513	0.038942
Ubn1	188	3946	5	3	-4.3843	0.999993	0.560431	0.0473068
Ubqln2	997	2605	5	3	-1.38473	0.999993	0.501908	0.0282433
Ubr3	218	2760	6	3	-3.65619	0.999993	0.451576	0.0162481
Ubtfl1	285	166	4	3	0.776167	0.999993	0.380121	0.00893532
Ubxn2a	316	693	6	3	-1.13045	0.999993	0.586453	0.0604282
Ugt2b1	399	927	4	3	-1.21412	0.999993	0.453906	0.0166852
Ugt2b37	60	840	4	3	-3.78522	0.999993	0.405991	0.0118915
Ulbp1	387	222	6	3	0.799013	0.999993	0.629784	0.0931763
Unc5c	640	746	6	3	-0.220784	0.999993	0.614961	0.0781137
Upf3b	555	685	6	3	-0.303124	0.999993	0.769837	0.210943
Uqcrq	3	179	3	3	-5.49185	0.999993	0.366458	0.00493443
Ust	842	390	5	3	1.10836	0.999993	0.377521	0.00864637
Utp11l	3	409	3	3	-6.67948	0.999993	0.374618	0.00614211
V1ra8	934	2061	4	3	-1.14101	0.999993	0.481418	0.0228199
Vgll1	241	594	5	3	-1.29788	0.999993	0.353152	0.00431948
Vipr1	823	7871	6	3	-3.25601	0.999993	0.8796	0.315166
Vma21	885	933	4	3	-0.0761159	0.999993	0.501908	0.0280655
Vmn1r15	65	1010	5	3	-3.93717	0.999993	0.405991	0.0125287
Vmn1r18	542	1493	4	3	-1.46016	0.999993	0.405991	0.0117359
Vmn1r185	1183	3159	5	3	-1.41626	0.999993	0.405524	0.0107061
Vmn1r200	2944	505	4	3	2.54106	0.999993	0.374618	0.00636438
Vmn1r53	535	1060	5	3	-0.98512	0.999993	0.491613	0.0253019
Vmn1r61	286	495	6	3	-0.789289	0.999993	0.604371	0.0720308
Vmn1r65	806	916	5	3	-0.184353	0.999993	0.465171	0.0200489
Vmn2r112	94	2270	4	3	-4.57926	0.999993	0.509909	0.0305994
Vmn2r99	256	1167	4	3	-2.1842	0.999993	0.374618	0.00693487
Vsig1	195	740	5	3	-1.91862	0.999993	0.375881	0.00757946
Vsig8	820	2579	4	3	-1.65192	0.999993	0.374618	0.00537156
Vstm2l	275	946	6	3	-1.7787	0.999993	0.629585	0.0903682
Wdr38	178	1181	6	3	-2.7232	0.999993	0.55254	0.0445729
Wdr61	146	741	5	3	-2.3356	0.999993	0.374618	0.00681633
Wdr72	799	1738	6	3	-1.12019	0.999993	0.509909	0.0320219
Wdr86	969	4990	6	3	-2.36327	0.999993	0.629585	0.0906572
Wdsub1	619	195	4	3	1.66141	0.999993	0.486232	0.0238275
Wee2	305	1510	6	3	-2.3039	0.999993	0.622183	0.082322
Wfdc2	259	1793	5	3	-2.7866	0.999993	0.461134	0.0180633
Wfikkn1	3002	3665	6	3	-0.287802	0.999993	0.65601	0.111625
Wipi1	208	1288	5	3	-2.62468	0.999993	0.552127	0.0432911
Wisp2	68	139	4	3	-1.02076	0.999993	0.453906	0.0166333
Wnk4	207	2144	6	3	-3.36632	0.999993	0.595355	0.0677558
Wnt9a	599	333	6	3	0.845114	0.999993	0.483652	0.0234793
Wwtr1	7	247	3	3	-4.9542	0.999993	0.377521	0.00843891
Xbp1	729	2621	6	3	-1.8447	0.999993	0.586891	0.0620953
Xkr4	968	793	6	3	0.287358	0.999993	0.699707	0.154471
Xpr1	156	218	5	3	-0.480166	0.999993	0.557781	0.0464548
Yipf3	25	200	4	3	-2.95061	0.999993	0.353152	0.0043343
Yipf4	1470	832	6	3	0.820409	0.999993	0.568308	0.0507817
Ythdf3	152	1272	6	3	-3.05663	0.999993	0.555643	0.0459213
Ywhag	370	1328	5	3	-1.84085	0.999993	0.506533	0.0293843
Zbp1	436	2629	6	3	-2.58936	0.999993	0.524616	0.0365192
Zc3h12d	47	1608	5	3	-5.06699	0.999993	0.463833	0.0188857
Zcchc11	142	157	5	3	-0.143909	0.999993	0.498847	0.0271986
Zdhhc2	2161	2923	6	3	-0.435577	0.999993	0.720707	0.17309
Zfp119a	316	2293	6	3	-2.85531	0.999993	0.525726	0.0374305
Zfp13	235	819	6	3	-1.79684	0.999993	0.570834	0.0532118
Zfp14	247	899	5	3	-1.85958	0.999993	0.557781	0.0463362
Zfp280c	251	1831	5	3	-2.86192	0.999993	0.374618	0.00645329
Zfp287	876	374	5	3	1.22569	0.999993	0.374618	0.00614211
Zfp319	106	339	5	3	-1.66792	0.999993	0.512394	0.0339409
Zfp334	384	2058	6	3	-2.41901	0.999993	0.48856	0.0243017
Zfp335	44	377	5	3	-3.07039	0.999993	0.509909	0.030466
Zfp354a	1124	921	5	3	0.287086	0.999993	0.483652	0.0234719
Zfp36	1002	483	6	3	1.05124	0.999993	0.674967	0.130414
Zfp397	560	1157	6	3	-1.04556	0.999993	0.795613	0.231733
Zfp449	221	1275	6	3	-2.523	0.999993	0.649972	0.10798
Zfp457	757	1632	6	3	-1.10726	0.999993	0.586891	0.0619693
Zfp459	356	972	6	3	-1.44652	0.999993	0.702732	0.158428
Zfp568	298	1865	6	3	-2.64173	0.999993	0.652541	0.110106
Zfp580	264	664	5	3	-1.32736	0.999993	0.377521	0.00853523
Zfp641	262	1163	4	3	-2.14596	0.999993	0.380121	0.00946877
Zfp651	573	2034	5	3	-1.82591	0.999993	0.446005	0.0158998
Zfp738	266	1382	4	3	-2.37289	0.999993	0.374691	0.00727569
Zfp788	1277	636	5	3	1.00452	0.999993	0.366458	0.00493443
Zfp866	1026	1228	5	3	-0.259049	0.999993	0.56069	0.0475439
Zfp87	1412	938	6	3	0.589564	0.999993	0.59388	0.064155
Zfp938	2051	1051	4	3	0.963896	0.999993	0.501908	0.0280655
Zfy2	743	1133	6	3	-0.608046	0.999993	0.616878	0.079388
Zg16	1340	2319	6	3	-0.790816	0.999993	0.629585	0.0918278
Zhx1	297	405	6	3	-0.446167	0.999993	0.645581	0.105727
Znrf2	910	8395	5	3	-3.20418	0.999993	0.374618	0.00657183
Zp2	101	539	5	3	-2.40439	0.999993	0.501908	0.0284063
Zrsr1	233	302	5	3	-0.372809	0.999993	0.509909	0.0321405
Zscan22	96	1364	5	3	-3.81477	0.999993	0.315645	0.00263021
37135	206	167	3	2	0.30117	0.999993	0.328418	0.0030303
40422	3	104	2	2	-4.71425	0.999993	0.463833	0.0189524
44080	241	1416	3	2	-2.54976	0.999993	0.297783	0.00117063
0610007P14Rik	173	224	5	2	-0.370838	0.999993	0.923256	0.368549
0610010F05Rik	330	1437	5	2	-2.11916	0.999993	0.629585	0.0923316
0610010K14Rik	999	700	5	2	0.512514	0.999993	0.622183	0.0824998
0610037L13Rik	2421	1584	6	2	0.611716	0.999993	0.724612	0.176098
1100001G20Rik	1074	494	5	2	1.11884	0.642904	0.999948	0.0982218
1110001A16Rik	1783	406	5	2	2.13201	0.999993	0.673461	0.128436
1110007C09Rik	266	813	5	2	-1.60819	0.999993	0.705343	0.160325
1110008L16Rik	47	169	3	2	-1.82443	0.999993	0.509909	0.0334297
1110017D15Rik	399	3033	5	2	-2.92315	0.999993	0.681284	0.137957
1110034G24Rik	17	1291	3	2	-6.16547	0.999993	0.374618	0.00594206
1110051M20Rik	857	1150	5	2	-0.423838	0.999993	0.84404	0.275409
1110059M19Rik	452	1047	4	2	-1.21006	0.999993	0.557823	0.0467511
11-Mar	328	715	3	2	-1.12187	0.999993	0.498847	0.0269023
1600015I10Rik	1665	262	6	2	2.66325	0.999993	0.634111	0.0951174
1700001P01Rik	74	131	3	2	-0.815575	0.999993	0.456044	0.0174557
1700003E16Rik	1538	635	4	2	1.27489	0.999993	0.818772	0.251656
1700008F21Rik	793	1012	6	2	-0.351423	0.999993	0.799058	0.234274
1700008I05Rik	288	486	4	2	-0.752852	0.999993	0.639308	0.0987701
1700009N14Rik	2384	2022	5	2	0.237493	0.999993	0.742554	0.188138
1700012B09Rik	917	856	4	2	0.0991989	0.999993	0.765323	0.207557
1700012P22Rik	1184	414	6	2	1.5137	0.923681	0.999948	0.380247
1700013F07Rik	758	2180	6	2	-1.52282	0.999993	0.667286	0.121523
1700017N19Rik	260	53	4	2	2.27302	0.910246	0.999948	0.359421
1700018C11Rik	1372	4304	4	2	-1.64868	0.999993	0.599357	0.0702526
1700019B03Rik	634	1855	6	2	-1.54737	0.985832	0.999948	0.474698
1700019G17Rik	2800	643	4	2	2.12081	0.999993	0.757794	0.200148
1700021F07Rik	452	376	6	2	0.264947	0.795626	0.999948	0.231518
1700021K19Rik	666	732	4	2	-0.136126	0.999993	0.605392	0.0734089
1700022P22Rik	937	1463	6	2	-0.642256	0.999993	0.920625	0.363444
1700024G13Rik	82	774	3	2	-3.22301	0.999993	0.374618	0.00697933
1700029F12Rik	799	990	5	2	-0.308885	0.671173	0.999948	0.128058
1700029P11Rik	455	360	5	2	0.337035	0.999993	0.64459	0.101608
1700030J22Rik	820	922	4	2	-0.168948	0.999993	0.586453	0.0605394
1700030K09Rik	331	4806	5	2	-3.85588	0.999993	0.645581	0.106387
1700042G07Rik	574	422	6	2	0.442904	0.879045	0.999948	0.317063
1700049G17Rik	849	625	4	2	0.4413	0.999993	0.74546	0.190316
1700061G19Rik	117	403	4	2	-1.77557	0.999993	0.45461	0.0169593
1700065D16Rik	793	1610	6	2	-1.02075	0.750539	0.999948	0.192591
1700067P10Rik	550	1811	6	2	-1.71746	0.999993	0.720167	0.17172
1700080O16Rik	2706	580	4	2	2.22008	0.999993	0.453906	0.0166852
1700088E04Rik	1101	468	4	2	1.23246	0.999993	0.946748	0.405801
1700123O20Rik	1331	1017	5	2	0.387857	0.999993	0.686897	0.142498
1700129C05Rik	1283	317	5	2	2.01355	0.975335	0.999948	0.45868
1810043G02Rik	924	2008	6	2	-1.11895	0.999993	0.674967	0.130548
1810043H04Rik	318	1168	5	2	-1.87365	0.999993	0.737276	0.184522
1810055G02Rik	1453	391	5	2	1.8911	0.892078	0.999948	0.334682
2010106E10Rik	1438	964	6	2	0.576466	0.999993	0.927056	0.372987
2010107G12Rik	1405	839	3	2	0.743135	0.999993	0.374618	0.00603097
2010107G23Rik	173	214	4	2	-0.305249	0.999993	0.695737	0.148959
2010111I01Rik	124	440	3	2	-1.81885	0.999993	0.315645	0.00266726
2010300C02Rik	339	688	4	2	-1.01897	0.999993	0.699474	0.152686
2210013O21Rik	4127	770	4	2	2.42064	0.999993	0.626959	0.0849818
2300002M23Rik	117	346	3	2	-1.55615	0.999993	0.405991	0.0125287
2310002J15Rik	578	1376	5	2	-1.24989	0.999993	0.892744	0.326576
2310002L09Rik	306	718	5	2	-1.22775	0.999993	0.714411	0.165548
2310003H01Rik	171	7667	4	2	-5.47837	0.999993	0.59661	0.0689264
2310007B03Rik	561	813	5	2	-0.534459	0.977981	0.999948	0.461725
2310033P09Rik	57	213	4	2	-1.88349	0.999993	0.629585	0.089657
2310039H08Rik	636	135	5	2	2.22769	0.999993	0.886443	0.321375
2310042E22Rik	441	694	6	2	-0.652967	0.999993	0.77879	0.219878
2310044G17Rik	878	2103	6	2	-1.2592	0.999993	0.638632	0.0980811
2310050C09Rik	1049	880	5	2	0.253175	0.974298	0.999948	0.455946
2510002D24Rik	1840	1125	5	2	0.709283	0.999993	0.663251	0.11796
2510049J12Rik	965	1678	6	2	-0.797507	0.999993	0.673461	0.127651
2610002J02Rik	83	935	4	2	-3.47805	0.999993	0.498847	0.0266726
2610008E11Rik	1097	1915	6	2	-0.80322	0.999993	0.702109	0.156561
2810004N23Rik	406	220	5	2	0.880982	0.922461	0.999948	0.37655
2810428I15Rik	32	215	5	2	-2.71049	0.999993	0.607216	0.0739349
3110009E18Rik	1006	419	5	2	1.2616	0.999993	0.763621	0.205564
3110040N11Rik	1424	4139	6	2	-1.53867	0.999993	0.667536	0.122442
3110047P20Rik	517	119	4	2	2.10992	0.999993	0.687973	0.14321
3110079O15Rik	969	1672	5	2	-0.786381	0.999993	0.854429	0.287249
3300002I08Rik	65	135	3	2	-1.04307	0.999993	0.297783	0.00128177
3830406C13Rik	565	461	5	2	0.292909	0.952042	0.999948	0.417159
4833403I15Rik	2164	2724	5	2	-0.331889	0.999993	0.909738	0.344239
4921501E09Rik	1396	1976	5	2	-0.500981	0.999993	0.758874	0.201222
4921507P07Rik	816	1928	6	2	-1.23945	0.999993	0.691526	0.14584
4921511H03Rik	1100	4465	5	2	-2.02017	0.999993	0.595574	0.0685486
4921536K21Rik	269	1536	4	2	-2.50909	0.999993	0.622183	0.0820553
4921539E11Rik	258	1152	3	2	-2.15437	0.999993	0.374618	0.00697933
4922501C03Rik	1083	519	5	2	1.05978	0.821102	0.999948	0.253679
4922502D21Rik	273	426	6	2	-0.64006	0.999993	0.93697	0.388753
4930407I10Rik	265	151	4	2	0.807355	0.999993	0.670464	0.126139
4930422G04Rik	231	343	6	2	-0.568284	0.999993	0.845535	0.276987
4930432M17Rik	925	1110	5	2	-0.262775	0.999993	0.85654	0.28902
4930453N24Rik	579	279	6	2	1.05063	0.809834	0.999948	0.243825
4930467E23Rik	164	321	4	2	-0.964595	0.999993	0.614214	0.0773209
4930519G04Rik	336	342	4	2	-0.02546	0.999993	0.611468	0.0757428
4930522H14Rik	143	371	3	2	-1.36923	0.999993	0.484383	0.0236867
4930524B15Rik	248	432	5	2	-0.798221	0.999993	0.567606	0.0506187
4930526D03Rik	614	298	4	2	1.04044	0.999993	0.91336	0.349433
4930558K02Rik	1442	260	5	2	2.46695	0.873833	0.999948	0.312506
4930562C15Rik	230	791	4	2	-1.77761	0.999993	0.74546	0.190428
4930564C03Rik	341	995	6	2	-1.54215	0.613998	0.999948	0.072794
4930579G24Rik	543	1049	4	2	-0.948711	0.999993	0.570834	0.0523301
4930590J08Rik	668	883	6	2	-0.40204	0.999993	0.59388	0.0649329
4930596D02Rik	983	522	5	2	0.911847	0.999993	0.976112	0.452063
4931406B18Rik	1171	5566	5	2	-2.24793	0.999993	0.947881	0.407491
4931406C07Rik	542	304	5	2	0.832143	0.999993	0.942816	0.400585
4931406P16Rik	489	299	5	2	0.707819	0.999993	0.905315	0.33729
4931409K22Rik	1169	1423	6	2	-0.283441	0.85046	0.999948	0.286516
4931428F04Rik	619	1909	6	2	-1.62323	0.999993	0.683148	0.139801
4931429I11Rik	1533	514	5	2	1.57465	0.999993	0.930687	0.379558
4931440L10Rik	23	1478	3	2	-5.94544	0.999993	0.292666	0.00105949
4933403O08Rik	1281	168	4	2	2.9233	0.999993	0.974895	0.450041
4933408B17Rik	353	533	6	2	-0.59309	0.942179	0.999948	0.40346
4933411K16Rik	370	660	6	2	-0.833231	0.999993	0.661185	0.116293
4933427D06Rik	802	2351	6	2	-1.55042	0.999993	0.909135	0.343024
4933427D14Rik	1586	1080	4	2	0.553936	0.999993	0.911691	0.346307
4933434I20Rik	775	1614	6	2	-1.05741	0.999993	0.673461	0.127695
5330417C22Rik	312	5961	5	2	-4.25156	0.999993	0.699474	0.153605
5430402E10Rik	915	1011	5	2	-0.14379	0.999993	0.872698	0.30509
5830415F09Rik	667	1369	5	2	-1.03626	0.999993	0.552127	0.0436319
5830473C10Rik	2019	635	5	2	1.66726	0.999993	0.695737	0.149307
6030468B19Rik	170	926	4	2	-2.43857	0.999993	0.64743	0.10735
7530416G11Rik	219	2590	3	2	-3.55793	0.999993	0.524616	0.0365044
8430419L09Rik	423	1448	5	2	-1.77292	0.999993	0.966079	0.432904
8430427H17Rik	420	955	6	2	-1.18319	0.999993	0.722433	0.17478
9030617O03Rik	1780	1167	5	2	0.608647	0.702567	0.999948	0.154723
9130011E15Rik	817	575	5	2	0.506032	0.895366	0.999948	0.338038
9230112D13Rik	725	1096	6	2	-0.595522	0.999993	0.938935	0.392798
9330182L06Rik	811	5275	5	2	-2.69989	0.999993	0.699474	0.153138
9430038I01Rik	292	406	6	2	-0.474128	0.999993	0.968923	0.438312
9530068E07Rik	709	6882	5	2	-3.27715	0.999993	0.836756	0.268349
9830147E19Rik	505	1957	5	2	-1.95217	0.999993	0.714411	0.165452
A1cf	644	537	5	2	0.261693	0.837705	0.999948	0.268978
A430078G23Rik	251	1215	6	2	-2.27065	0.999993	0.618721	0.0806179
A630033H20Rik	1044	893	6	2	0.225156	0.668062	0.999948	0.125487
A630095N17Rik	747	1751	6	2	-1.22789	0.999993	0.645581	0.105275
A730008H23Rik	1370	284	5	2	2.26619	0.999993	0.916112	0.354538
A730017C20Rik	1553	557	6	2	1.47765	0.850072	0.999948	0.286167
A830010M20Rik	1652	685	3	2	1.26881	0.999993	0.452978	0.0164185
AA414768	3717	1153	6	2	1.68788	0.999993	0.820314	0.254397
AA792892	169	744	4	2	-2.13171	0.938442	0.999948	0.397362
AA987161	1924	1978	6	2	-0.0399132	0.999993	0.971426	0.444091
Aadacl3	418	473	4	2	-0.177937	0.999993	0.74331	0.188723
Aagab	1402	240	5	2	2.54141	0.511134	0.999948	0.0226421
Aamdc	196	2274	4	2	-3.5296	0.999993	0.541057	0.0406164
Aar2	500	431	5	2	0.213779	0.999993	0.564815	0.0497963
Aard	914	1675	5	2	-0.873179	0.999993	0.990968	0.482278
Aasdh	1980	1301	5	2	0.605499	0.999993	0.81651	0.249959
Abca1	2002	1379	6	2	0.537494	0.999993	0.64467	0.103453
Abca12	696	4461	4	2	-2.67846	0.788634	0.999948	0.222479
Abca13	496	530	3	2	-0.095466	0.999993	0.330305	0.00320812
Abca14	852	1016	6	2	-0.253702	0.999993	0.81159	0.245988
Abca15	901	590	6	2	0.609969	0.838167	0.999948	0.269289
Abca7	262	983	5	2	-1.9036	0.999993	0.679209	0.134445
Abcb7	583	653	4	2	-0.163322	0.891025	0.999948	0.333607
Abcb8	936	1467	6	2	-0.647731	0.999993	0.755413	0.198133
Abcb9	470	3597	4	2	-2.9334	0.999993	0.873995	0.307579
Abcc6	305	245	4	2	0.314873	0.999993	0.59388	0.0655405
Abcd2	218	510	5	2	-1.22239	0.999993	0.679209	0.135927
Abce1	2	684	2	2	-7.835	0.999993	0.292666	0.00105949
Abcf3	1033	166	5	2	2.63032	0.593636	0.999948	0.0596058
Abcg3	360	660	6	2	-0.872651	0.975335	0.999948	0.458946
Abhd11	160	419	5	2	-1.38333	0.999993	0.868123	0.299756
Abhd16a	702	1957	6	2	-1.47778	0.999993	0.679755	0.13623
Abhd16b	1235	1043	6	2	0.243557	0.999993	0.770827	0.211966
Abhd17a	277	1003	4	2	-1.8526	0.999993	0.629585	0.090998
Abhd17b	763	786	4	2	-0.042791	0.999993	0.526277	0.0377788
Abhd17c	1482	5747	6	2	-1.95454	0.999993	0.667751	0.123798
Ablim3	1278	951	6	2	0.425983	0.999993	0.720707	0.173253
Acad11	604	1003	5	2	-0.730752	0.999993	0.929262	0.377432
Acad9	563	2457	5	2	-2.12372	0.999993	0.586453	0.0607024
Acadvl	317	703	4	2	-1.14655	0.999993	0.586453	0.0609987
Acan	922	969	5	2	-0.0716541	0.999993	0.630905	0.0937542
Acbd3	194	2367	4	2	-3.60212	0.999993	0.586453	0.0603912
Acbd6	1622	432	5	2	1.90622	0.611622	0.999948	0.0719123
Acd	178	464	5	2	-1.37727	0.999993	0.574736	0.054138
Acer1	117	921	5	2	-2.96598	0.999993	0.666086	0.118975
Acer3	1205	3477	5	2	-1.52803	0.999993	0.674061	0.129629
Ackr2	58	700	4	2	-3.57063	0.999993	0.59388	0.0647996
Acmsd	540	2585	5	2	-2.25702	0.958402	0.999948	0.425583
Acnat1	1051	483	5	2	1.12006	0.77535	0.999948	0.212262
Acot13	1483	862	5	2	0.782059	0.852361	0.999948	0.287857
Acox3	1061	379	5	2	1.48271	0.999993	0.947395	0.406868
Acsf3	821	1578	5	2	-0.941801	0.999993	0.941914	0.397696
Acsl4	656	398	4	2	0.719505	0.999993	0.595355	0.0678225
Acsl5	600	779	6	2	-0.376109	0.999993	0.872698	0.305335
Acsm1	386	316	6	2	0.287851	0.802733	0.999948	0.238364
Acsm3	1663	1502	6	2	0.14681	0.95096	0.999948	0.415878
Actb	259	57	4	2	2.16439	0.999993	0.998868	0.49345
Actbl2	192	540	6	2	-1.48703	0.538016	0.999948	0.0335704
Actl9	256	1035	6	2	-2.01118	0.999993	0.614961	0.0781952
Actn3	1100	1403	5	2	-0.350728	0.999993	0.667751	0.123768
Actr8	279	1098	5	2	-1.97269	0.999993	0.64459	0.101467
Actrt2	362	654	5	2	-0.851525	0.999993	0.85941	0.291428
Acvr2b	888	504	5	2	0.8159	0.999993	0.927826	0.374216
Acyp1	1783	8215	6	2	-2.20332	0.999993	0.681284	0.138238
Adad2	1098	2858	4	2	-1.37932	0.999993	0.650229	0.108654
Adam10	421	235	4	2	0.838456	0.999993	0.625027	0.0835371
Adam12	568	872	5	2	-0.617553	0.779174	0.999948	0.215648
Adam17	634	1576	6	2	-1.31235	0.999993	0.628341	0.0855227
Adam1b	1871	2454	4	2	-0.391143	0.999993	0.670464	0.126147
Adam2	830	893	3	2	-0.105426	0.999993	0.491085	0.0249759
Adam21	87	2873	4	2	-5.02941	0.999993	0.498847	0.0271764
Adam4	1263	3499	6	2	-1.46936	0.953643	0.999948	0.419508
Adam6b	954	3061	6	2	-1.6809	0.999993	0.720525	0.171964
Adamdec1	2568	822	4	2	1.64224	0.999993	0.838215	0.269845
Adamts18	1284	2510	4	2	-0.966494	0.999993	0.686179	0.142017
Adamts3	336	1010	6	2	-1.58496	0.999993	0.629585	0.0883159
Adamts7	419	376	6	2	0.155825	0.999993	0.8796	0.314863
Adamts8	72	271	4	2	-1.89764	0.999993	0.583334	0.0586649
Adarb1	86	279	4	2	-1.68634	0.999993	0.506533	0.0292584
Adat3	301	656	4	2	-1.12134	0.999993	0.629585	0.0887901
Adck4	353	1239	5	2	-1.80852	0.999993	0.629585	0.0922205
Adcyap1	891	1624	5	2	-0.865324	0.999993	0.660076	0.114685
Adcyap1r1	164	807	4	2	-2.29189	0.999993	0.715389	0.167978
Add1	1270	2045	5	2	-0.686842	0.974612	0.999948	0.457183
Adipor1	244	1430	4	2	-2.54617	0.999993	0.606134	0.0737497
Adk	132	520	4	2	-1.96986	0.999993	0.718103	0.170512
Adora2a	447	412	6	2	0.117357	0.999993	0.771107	0.213692
Aebp1	323	483	5	2	-0.579013	0.999993	0.583334	0.0582648
AF067063	167	3053	4	2	-4.18417	0.999993	0.59388	0.0633474
Aff2	73	1146	5	2	-3.9542	0.999993	0.612392	0.0766615
Agbl2	1937	2199	6	2	-0.182935	0.999993	0.628793	0.0859747
Agbl5	679	2484	5	2	-1.86964	0.999993	0.580167	0.0563236
Agfg1	611	477	6	2	0.356521	0.999993	0.920625	0.364007
Aggf1	1018	1121	5	2	-0.138919	0.995113	0.999948	0.494125
Agr3	170	1836	3	2	-3.42528	0.999993	0.578578	0.0555309
Agrn	748	936	5	2	-0.323083	0.999993	0.653929	0.110513
Agt	690	381	5	2	0.855113	0.999993	0.902508	0.334252
Agtr1b	1107	1691	5	2	-0.610772	0.999993	0.578743	0.0556198
Agtrap	948	576	5	2	0.717837	0.999993	0.771107	0.213529
Agxt2	923	1640	5	2	-0.82861	0.999993	0.8132	0.247373
Ahnak	263	643	4	2	-1.28652	0.999993	0.645581	0.10609
Ahr	714	1514	4	2	-1.0833	0.999993	0.666086	0.119515
AI182371	291	738	3	2	-1.33961	0.999993	0.55254	0.0445729
AI314180	178	245	6	2	-0.458699	0.999993	0.736961	0.184167
AI429214	491	1578	5	2	-1.68228	0.999993	0.594302	0.0658294
AI462493	7825	1489	4	2	2.39296	0.999993	0.668834	0.125087
AI467606	1174	1211	5	2	-0.0447289	0.855853	0.999948	0.291969
AI593442	467	1588	5	2	-1.76354	0.999993	0.667751	0.123176
AI661453	784	879	4	2	-0.164811	0.999993	0.580585	0.0574053
AI747448	830	318	5	2	1.38129	0.822428	0.999948	0.25516
Aifm2	1397	232	6	2	2.58496	0.705756	0.999948	0.156568
Aim1l	1050	2588	6	2	-1.30063	0.999993	0.753141	0.196281
Aip	994	1015	5	2	-0.030132	0.999993	0.851308	0.283863
AK129341	494	261	5	2	0.917862	0.999993	0.971804	0.444921
Ak2	615	457	4	2	0.427583	0.999993	0.501908	0.0275469
Ak8	115	829	4	2	-2.83899	0.999993	0.509909	0.0320886
Akp3	1248	350	4	2	1.83123	0.999993	0.639308	0.0985923
Akr1b10	1219	694	5	2	0.811796	0.654587	0.999948	0.115729
Akr1b7	2085	707	6	2	1.55892	0.963365	0.999948	0.434274
Akr1c12	1075	1953	6	2	-0.860752	0.999993	0.843686	0.27472
Akr1c18	304	2385	5	2	-2.96771	0.999993	0.64467	0.103697
Akr1c19	602	635	4	2	-0.0768688	0.999993	0.764242	0.20669
Akr1c20	66	534	5	2	-2.99731	0.999993	0.59388	0.0647996
Akr1c6	72	709	5	2	-3.28185	0.999993	0.570834	0.0521079
Akt1s1	735	1242	6	2	-0.756049	0.999993	0.659011	0.113559
Alad	363	1523	4	2	-2.06585	0.999993	0.435014	0.0145884
Alas1	1647	2450	4	2	-0.572654	0.999993	0.616878	0.0792176
Alas2	1036	2007	5	2	-0.953343	0.999993	0.722173	0.174468
Aldh1a3	2209	804	5	2	1.45699	0.999993	0.676681	0.132044
Aldh1b1	250	1645	6	2	-2.71321	0.654323	0.999948	0.115233
Aldh1l2	653	1078	6	2	-0.722332	0.999993	0.728179	0.178291
Aldh3a1	56	354	4	2	-2.63879	0.999993	0.598611	0.0696673
Aldh6a1	1675	1153	6	2	0.538379	0.962447	0.999948	0.431318
Aldh7a1	1454	654	5	2	1.15145	0.999993	0.768242	0.209943
Aldh8a1	1747	2099	5	2	-0.264684	0.999993	0.629585	0.0879677
Aldoa	3	519	2	2	-7.02237	0.999993	0.374618	0.00686078
Aldoc	867	439	6	2	0.980192	0.763306	0.999948	0.203956
Alg5	463	362	4	2	0.354155	0.999993	0.654713	0.110936
Alg8	81	1239	3	2	-3.91857	0.999993	0.335645	0.00331185
Alkbh1	629	164	4	2	1.93289	0.999993	0.699474	0.153101
Alox5	763	1462	6	2	-0.937285	0.999993	0.847484	0.278892
Aloxe3	597	1775	5	2	-1.57041	0.777595	0.999948	0.214559
Alpk2	133	895	4	2	-2.74127	0.999993	0.702109	0.157472
Alpl	460	895	5	2	-0.958732	0.999993	0.570834	0.0533007
Als2	478	1122	6	2	-1.22926	0.999993	0.771107	0.212958
Alx1	1167	494	4	2	1.23854	0.999993	0.795957	0.23217
Amelx	711	933	5	2	-0.391545	0.999993	0.594385	0.0661184
Amigo2	985	748	5	2	0.396622	0.999993	0.695737	0.14887
Amigo3	1158	1181	6	2	-0.0283495	0.999993	0.675895	0.131333
Ampd1	1622	907	6	2	0.837899	0.887429	0.999948	0.329873
Ampd3	368	2014	5	2	-2.44909	0.999993	0.785242	0.22485
Amz2	779	369	5	2	1.07595	0.999993	0.73283	0.181663
Anapc10	687	178	4	2	1.94245	0.790427	0.999948	0.225739
Anapc13	676	411	5	2	0.716511	0.91376	0.999948	0.363955
Anapc16	229	407	6	2	-0.826935	0.999993	0.726015	0.177017
Ang	779	482	5	2	0.691451	0.999993	0.645581	0.105661
Angptl1	1993	2432	6	2	-0.287071	0.999993	0.688563	0.144225
Ank	206	859	6	2	-2.05471	0.999993	0.818074	0.251204
Ank1	33	200	3	2	-2.56359	0.999993	0.374618	0.00640142
Ankfn1	1462	1442	5	2	0.0198585	0.999993	0.605392	0.073283
Ankfy1	824	1395	5	2	-0.758833	0.999993	0.595574	0.0686152
Ankhd1	142	903	4	2	-2.66031	0.98627	0.999948	0.475958
Ankrd10	849	915	5	2	-0.107885	0.999993	0.660076	0.114981
Ankrd11	89	233	3	2	-1.37851	0.999993	0.374691	0.00713492
Ankrd13d	747	462	5	2	0.692026	0.812255	0.999948	0.246032
Ankrd22	635	214	6	2	1.56469	0.951321	0.999948	0.416552
Ankrd33b	74	699	5	2	-3.22239	0.999993	0.580585	0.0568719
Ankrd34b	504	280	6	2	0.845713	0.53233	0.999948	0.0301919
Ankrd34c	330	905	4	2	-1.45268	0.999993	0.639285	0.0983256
Ankrd39	304	317	6	2	-0.0602175	0.999993	0.692644	0.146596
Ankrd54	676	1123	6	2	-0.731414	0.999993	0.662393	0.11733
Ankrd7	226	542	6	2	-1.25826	0.999993	0.722607	0.174854
Ankrd9	428	466	5	2	-0.122445	0.999993	0.85654	0.288657
Anks6	2203	519	6	2	2.08354	0.999993	0.907189	0.340372
Anln	1305	12791	5	2	-3.29202	0.913533	0.999948	0.363607
Ano1	396	2330	5	2	-2.55374	0.999993	0.64743	0.107357
Ano5	1134	739	5	2	0.617095	0.999993	0.984039	0.466496
Ano6	470	271	5	2	0.79212	0.999993	0.989163	0.476306
Anp32e	826	246	5	2	1.74338	0.808953	0.999948	0.243039
Anxa1	1661	6340	5	2	-1.93179	0.999993	0.850147	0.282492
Anxa3	1461	816	4	2	0.839535	0.999993	0.911743	0.346729
Anxa5	342	597	6	2	-0.801937	0.999993	0.901682	0.33323
Ap1s3	585	750	6	2	-0.357912	0.999993	0.92194	0.365503
Ap2m1	107	338	4	2	-1.65025	0.999993	0.645581	0.106246
Ap5z1	336	1605	4	2	-2.25265	0.999993	0.661185	0.1163
Apba2	912	721	5	2	0.338616	0.625364	0.999948	0.0810921
Apbb2	429	595	5	2	-0.470976	0.481614	0.999948	0.016374
Apc2	915	439	5	2	1.05784	0.999993	0.820314	0.253997
Apeh	1082	1735	4	2	-0.680734	0.999993	0.550549	0.0429725
Aph1c	492	1906	5	2	-1.95165	0.999993	0.679209	0.135008
Apmap	572	340	5	2	0.748763	0.664453	0.999948	0.121849
Apobec1	925	245	4	2	1.91235	0.999993	0.757659	0.199756
Apol11a	309	1251	6	2	-2.01389	0.999993	0.691526	0.145669
Apol7e	353	919	6	2	-1.37788	0.999993	0.727665	0.178062
Apol9b	326	1064	5	2	-1.70349	0.999993	0.851686	0.285011
Apold1	308	1067	5	2	-1.78923	0.999993	0.985245	0.468882
Aprt	960	1554	5	2	-0.694306	0.993496	0.999948	0.491665
Aqp1	2453	1168	5	2	1.06986	0.999993	0.96377	0.429377
Aqp12	611	507	5	2	0.268703	0.904136	0.999948	0.3513
Aqp4	941	619	4	2	0.603459	0.999993	0.844003	0.274913
Aqp7	697	348	6	2	1	0.928825	0.999948	0.384923
Arap3	19	74	4	2	-1.90689	0.999993	0.491613	0.0252797
Arf2	342	4815	6	2	-3.81155	0.999993	0.699474	0.152819
Arfip2	996	597	5	2	0.737448	0.854658	0.999948	0.29042
Arg2	647	691	3	2	-0.0947782	0.999993	0.304115	0.00221531
Arhgap10	960	902	5	2	0.0898104	0.999993	0.63821	0.0976217
Arhgap19	2229	2105	5	2	0.0825383	0.977574	0.999948	0.461036
Arhgap25	231	344	4	2	-0.572472	0.982918	0.999948	0.469697
Arhgap28	892	1499	6	2	-0.74823	0.999993	0.759509	0.201756
Arhgap30	106	456	4	2	-2.09458	0.999993	0.541037	0.040283
Arhgap32	271	584	4	2	-1.10483	0.999993	0.491085	0.0249759
Arhgap39	778	872	4	2	-0.164358	0.999993	0.628341	0.0855079
Arhgap5	1050	973	5	2	0.109769	0.968734	0.999948	0.444899
Arhgap6	662	737	6	2	-0.154612	0.999993	0.822483	0.255768
Arhgap9	54	1012	4	2	-4.20306	0.999993	0.509909	0.0326443
Arhgdia	941	807	5	2	0.221372	0.999993	0.580585	0.0573313
Arhgef1	686	83	4	2	3.03185	0.995986	0.999948	0.498014
Arhgef10	1550	1364	6	2	0.184298	0.979549	0.999948	0.463577
Arhgef17	1442	1010	4	2	0.513288	0.999993	0.958947	0.422257
Arhgef25	620	652	6	2	-0.0724897	0.865085	0.999948	0.300556
Arhgef26	210	1434	6	2	-2.76574	0.999993	0.666086	0.11993
Arhgef37	1446	517	5	2	1.48204	0.658441	0.999948	0.118389
Arid1b	321	2207	4	2	-2.77761	0.999993	0.64467	0.103504
Arih2	4976	10599	5	2	-1.09072	0.999993	0.645383	0.104564
Arl1	415	1502	5	2	-1.85319	0.999993	0.624373	0.0832185
Arl13b	1226	5904	5	2	-2.2668	0.999993	0.799777	0.2352
Arl14	229	805	3	2	-1.80915	0.999993	0.111882	4.44543e-05
Arl2	2	45	2	2	-3.9386	0.999993	0.471645	0.0207898
Arl4a	631	1162	5	2	-0.879855	0.999993	0.612097	0.0762318
Arl5c	462	835	5	2	-0.852491	0.999993	0.595514	0.068067
Arl8b	582	70	3	2	3.0376	0.999993	0.443008	0.0152552
Armc9	981	311	3	2	1.65418	0.999993	0.377521	0.00864637
Arpp19	210	685	4	2	-1.70097	0.999993	0.663251	0.1179
Arrb1	1408	2548	5	2	-0.85526	0.999993	0.628877	0.0862414
Arrb2	679	154	5	2	2.13327	0.552045	0.999948	0.0371786
Arrdc2	520	2052	6	2	-1.97838	0.999993	0.747064	0.191746
Arrdc4	1399	1110	6	2	0.333568	0.999993	0.976308	0.455109
Arsj	30	265	4	2	-3.10109	0.999993	0.501908	0.0274135
Art5	42	273	3	2	-2.67177	0.999993	0.509909	0.032911
Arv1	671	316	4	2	1.08398	0.999993	0.81159	0.245677
As3mt	777	3487	4	2	-2.16456	0.999993	0.755413	0.198066
Asah2	242	949	5	2	-1.96697	0.999993	0.605392	0.0734682
Asb10	2314	1321	5	2	0.80829	0.999993	0.586453	0.0605764
Asb3	269	3103	6	2	-3.5231	0.999993	0.740057	0.186101
Asb4	1570	1393	5	2	0.172453	0.918784	0.999948	0.370905
Asb6	2059	1043	4	2	0.980523	0.999993	0.909135	0.343098
Asb8	702	2352	6	2	-1.7429	0.999993	0.629585	0.0929095
Ascc1	231	293	5	2	-0.341691	0.999993	0.974895	0.4499
Ascc3	884	1256	6	2	-0.506235	0.990771	0.999948	0.486397
Ascl4	172	623	5	2	-1.85077	0.999993	0.578743	0.0560273
Ascl5	745	1841	3	2	-1.30403	0.999993	0.570834	0.0519745
Asic4	612	141	5	2	2.11	0.895366	0.999948	0.33792
Asns	187	446	5	2	-1.24954	0.999993	0.583334	0.0587686
Aspm	981	701	6	2	0.484252	0.999993	0.639308	0.0987256
Aspn	251	1350	5	2	-2.42253	0.999993	0.595574	0.0683485
Atf6	88	430	6	2	-2.27581	0.999993	0.569259	0.0510484
Atg12	329	561	5	2	-0.768104	0.999993	0.667286	0.12162
Atg2a	1	171	2	2	-6.42626	0.999993	0.297783	0.00208194
Atg9b	1423	1127	5	2	0.336182	0.999993	0.699474	0.15359
Atp1b2	676	704	5	2	-0.0584674	0.999993	0.911454	0.346136
Atp2b3	472	460	5	2	0.0370734	0.975249	0.999948	0.458154
Atp4a	661	781	6	2	-0.240337	0.999993	0.961235	0.425554
Atp5c1	1647	364	5	2	2.17475	0.648429	0.999948	0.109424
Atp5g3	446	3586	5	2	-3.00443	0.999993	0.614961	0.0776987
Atp5o	1080	373	6	2	1.53126	0.999993	0.699474	0.153664
Atp6v0a2	1725	528	6	2	1.70609	0.99016	0.999948	0.485315
Atp6v0b	183	455	3	2	-1.30933	0.999993	0.445058	0.0155812
Atp6v0e	368	4980	3	2	-3.75474	0.999993	0.55254	0.0440098
Atp6v0e2	1438	1277	6	2	0.171179	0.969327	0.999948	0.447603
Atp6v1c1	91	443	4	2	-2.27085	0.986965	0.999948	0.477862
Atp8b3	221	697	4	2	-1.65267	0.999993	0.595355	0.0675039
Atraid	530	1521	5	2	-1.51918	0.999993	0.639285	0.0984145
Atxn2	3029	806	6	2	1.90868	0.776469	0.999948	0.212877
AU022751	282	260	4	2	0.116752	0.999993	0.676918	0.132429
Aurkaip1	339	1162	5	2	-1.77424	0.999993	0.64467	0.102349
Aurkc	166	130	5	2	0.350281	0.52969	0.999948	0.0296584
Awat2	336	762	4	2	-1.17893	0.999993	0.645383	0.104542
AY761185	2832	993	6	2	1.51101	0.999993	0.864577	0.296058
Azin1	2776	1041	6	2	1.41417	0.999993	0.986701	0.472646
B020004J07Rik	693	854	5	2	-0.300989	0.999993	0.605392	0.0735349
B230118H07Rik	1330	3360	5	2	-1.33638	0.999993	0.832251	0.265096
B3galnt2	224	4061	4	2	-4.17419	0.999993	0.525376	0.0371342
B3gat2	1862	1244	6	2	0.581482	0.999993	0.667751	0.124354
B3gnt5	1830	694	6	2	1.39755	0.999993	0.98742	0.473853
B430306N03Rik	1171	1000	4	2	0.227531	0.999993	0.59866	0.0699785
B4galt3	716	1175	5	2	-0.713843	0.999993	0.629585	0.0918204
B4galt6	290	680	6	2	-1.22664	0.999993	0.688563	0.144188
B9d1	428	1176	5	2	-1.45606	0.999993	0.617216	0.080003
Bach1	406	916	6	2	-1.17189	0.999993	0.681284	0.138164
Bach2	1137	712	4	2	0.674527	0.999993	0.856619	0.289309
Bag5	2088	1199	6	2	0.799778	0.642904	0.999948	0.0998444
Banp	571	3108	3	2	-2.44236	0.999993	0.529428	0.0383789
Barx1	1045	436	4	2	1.25918	0.789788	0.999948	0.224339
Batf	2910	2123	6	2	0.454731	0.986682	0.999948	0.476839
Bax	10013	9436	5	2	0.0856182	0.999993	0.792372	0.229695
Baz1a	1320	965	5	2	0.451535	0.999993	0.583334	0.0585908
Baz2b	1472	684	5	2	1.10458	0.980358	0.999948	0.464622
Bbc3	856	8812	5	2	-3.36227	0.999993	0.586453	0.0595688
BC017158	130	393	5	2	-1.58863	0.999993	0.754352	0.197533
BC023829	499	1037	4	2	-1.05381	0.999993	0.629585	0.0894125
BC030867	421	786	5	2	-0.899121	0.999993	0.959408	0.422894
BC048502	725	1303	5	2	-0.844902	0.999993	0.890503	0.324176
BC048507	5292	1626	5	2	1.70187	0.999993	0.652541	0.109987
BC048671	326	1927	5	2	-2.55974	0.999993	0.728862	0.17878
BC048943	1688	958	6	2	0.816567	0.987804	0.999948	0.480018
BC051628	382	602	6	2	-0.654814	0.999993	0.997723	0.490991
BC051665	2668	3020	6	2	-0.178727	0.999993	0.824494	0.258257
BC053749	365	485	5	2	-0.409113	0.999993	0.628877	0.0863599
BC055324	731	663	5	2	0.14066	0.999993	0.752556	0.196021
BC089597	52	441	3	2	-3.05998	0.999993	0.55254	0.044847
BC100530	111	429	5	2	-1.94084	0.999993	0.586891	0.0621768
BC107364	184	1695	5	2	-3.19654	0.999993	0.578244	0.0553456
Bcap29	1296	2401	6	2	-0.889058	0.999993	0.699707	0.154745
Bcar1	618	1196	4	2	-0.951412	0.999993	0.645383	0.104342
Bcdin3d	1453	2295	4	2	-0.659095	0.999993	0.645581	0.106372
Bcl10	1879	1968	6	2	-0.0667304	0.999993	0.638413	0.0976884
Bcl11b	139	1207	5	2	-3.10912	0.999993	0.570834	0.052871
Bcl2a1c	274	102	5	2	1.41679	0.999993	0.937279	0.389212
Bcl2l12	328	2136	5	2	-2.69943	0.999993	0.586891	0.0623842
Bcl6	713	1720	5	2	-1.26925	0.999993	0.59388	0.0636808
Bcl9	1745	872	6	2	1	0.999993	0.990968	0.48001
Bco2	437	921	6	2	-1.07384	0.866496	0.999948	0.30246
Bdkrb2	306	704	4	2	-1.19938	0.999993	0.463833	0.0185671
Bend7	1348	343	6	2	1.97141	0.999993	0.842101	0.273476
Bex6	1819	2013	6	2	-0.146125	0.999993	0.681	0.137697
Bhlhe22	610	99	4	2	2.61117	0.999993	0.8796	0.314559
Bhlhe40	1114	3581	6	2	-1.68372	0.999993	0.867112	0.298259
Bhlhe41	600	236	6	2	1.34248	0.667202	0.999948	0.124539
Bhmt2	201	999	5	2	-2.30757	0.999993	0.59388	0.0645255
Bicd1	981	3903	6	2	-1.99116	0.999993	0.667751	0.124368
Bik	1744	451	5	2	1.94883	0.755557	0.999948	0.196503
Birc7	1046	1852	6	2	-0.823601	0.999993	0.889738	0.323316
Blmh	706	1732	6	2	-1.29349	0.999993	0.629585	0.0888864
Bloc1s2	2163	1751	6	2	0.304698	0.999993	0.751519	0.195073
Bmf	75	540	4	2	-2.83156	0.999993	0.509909	0.0318663
Bmp15	1049	1190	6	2	-0.181784	0.999993	0.94543	0.404497
Bmp5	1041	973	5	2	0.0973616	0.999993	0.557781	0.0465659
Bnip1	555	765	5	2	-0.46226	0.999993	0.746231	0.191079
Bnip2	285	641	4	2	-1.16656	0.999993	0.55254	0.0452767
Bnip3	291	693	5	2	-1.24897	0.999993	0.629585	0.0912351
Bnip3l	232	911	5	2	-1.9687	0.999993	0.629585	0.0925984
Bola2	1938	2002	6	2	-0.0468496	0.999993	0.740291	0.186315
Bpifa1	1045	3087	6	2	-1.56179	0.999993	0.990968	0.481692
Bpifa6	786	402	3	2	0.965584	0.999993	0.377521	0.00875009
Bpifb2	1003	2353	5	2	-1.22936	0.999993	0.894744	0.328414
Bpifc	830	562	5	2	0.561714	0.999993	0.928441	0.374891
Bpnt1	1662	690	5	2	1.26703	0.999993	0.825542	0.259169
Braf	232	158	4	2	0.551303	0.999993	0.626959	0.0848114
Brd7	726	755	6	2	-0.0564309	0.999993	0.790397	0.22828
Brdt	3023	1333	6	2	1.1807	0.90995	0.999948	0.359184
Brf2	164	554	4	2	-1.75002	0.999993	0.629585	0.0924131
Brix1	37	362	3	2	-3.2559	0.999993	0.352111	0.00403793
Brpf3	1009	2030	5	2	-1.00783	0.999993	0.713141	0.164688
Btbd8	1312	1630	5	2	-0.31289	0.999993	0.837384	0.269208
Btnl2	916	1135	5	2	-0.308969	0.999993	0.879757	0.315611
Btnl4	391	618	6	2	-0.659086	0.999993	0.930091	0.378343
Bub1	271	696	6	2	-1.35755	0.912388	0.999948	0.362155
Bud13	274	74	5	2	1.87447	0.999993	0.580585	0.0576202
Bzrap1	1972	875	6	2	1.17139	0.999993	0.990968	0.482196
C130074G19Rik	967	457	4	2	1.07966	0.999993	0.666086	0.120056
C130079G13Rik	1814	1416	5	2	0.35713	0.658532	0.999948	0.118545
C1qtnf1	115	1091	4	2	-3.23478	0.999993	0.681	0.137119
C1qtnf2	625	1035	4	2	-0.726789	0.999993	0.920625	0.363058
C1qtnf4	131	1947	5	2	-3.88338	0.999993	0.629585	0.0877158
C2cd2	1602	829	6	2	0.949591	0.999993	0.667286	0.122242
C2cd4b	2256	644	5	2	1.80704	0.985832	0.999948	0.474305
C330027C09Rik	28	259	4	2	-3.16439	0.999993	0.498847	0.0265466
C4bp	875	1008	6	2	-0.203923	0.999993	0.942893	0.400993
C8a	3218	1185	6	2	1.44051	0.642904	0.999948	0.0979921
Cab39l	147	990	6	2	-2.74329	0.999993	0.629748	0.0929984
Cabp4	1111	587	4	2	0.919269	0.999993	0.662393	0.1171
Cacna1b	928	404	5	2	1.19776	0.760013	0.999948	0.199541
Cacna1s	514	602	5	2	-0.227586	0.999993	0.974807	0.449381
Cacnb1	243	394	5	2	-0.694972	0.999993	0.893469	0.327236
Cacng3	348	536	6	2	-0.621695	0.999993	0.691526	0.145706
Calcb	1722	725	5	2	1.24688	0.887429	0.999948	0.329925
Calr	1226	316	5	2	1.95258	0.750613	0.999948	0.192732
Camk1	642	742	3	2	-0.208543	0.999993	0.475803	0.0211158
Camk1g	402	741	5	2	-0.880639	0.999993	0.826228	0.260369
Camk2d	986	636	5	2	0.631757	0.790923	0.999948	0.226302
Camk2g	992	3926	6	2	-1.98356	0.999993	0.629585	0.0915685
Camkk2	339	1186	4	2	-1.80371	0.999993	0.501908	0.0276061
Camsap1	218	293	5	2	-0.424885	0.999993	0.913117	0.3479
Canx	248	1182	5	2	-2.24823	0.999993	0.55254	0.0451582
Cap2	409	1041	6	2	-1.34566	0.999993	0.655245	0.111343
Capn6	2091	701	4	2	1.57534	0.999993	0.701812	0.156198
Capn9	544	1066	5	2	-0.969232	0.999993	0.619913	0.0811736
Caps2	207	475	4	2	-1.19438	0.999993	0.586891	0.0615766
Capsl	233	932	5	2	-1.99537	0.999993	0.950388	0.410432
Car2	1061	817	5	2	0.376611	0.999993	0.875581	0.309165
Car5b	1274	2201	6	2	-0.788317	0.999993	0.759509	0.201615
Car8	1748	2430	5	2	-0.47502	0.999993	0.941914	0.39794
Card11	592	1476	6	2	-1.31657	0.999993	0.683808	0.140431
Carhsp1	72	1781	4	2	-4.60946	0.999993	0.897942	0.330896
Casc3	316	914	5	2	-1.52929	0.999993	0.670464	0.125902
Casd1	2073	1610	5	2	0.364459	0.950425	0.999948	0.412714
Cask	99	337	5	2	-1.75702	0.999993	0.557823	0.0469141
Casp1	692	116	3	2	2.56635	0.999993	0.297783	0.00157813
Casp12	784	1282	5	2	-0.708757	0.999993	0.64459	0.101193
Casp8	149	382	4	2	-1.35238	0.999993	0.514912	0.0345929
Casq1	481	1200	4	2	-1.31713	0.999993	0.575192	0.0548715
Casr	3098	3176	6	2	-0.0358623	0.944021	0.999948	0.405431
Catsper1	621	1295	4	2	-1.05908	0.999993	0.697705	0.151271
Catsperb	1421	2217	5	2	-0.641338	0.999993	0.96235	0.42751
Cav3	1322	1481	5	2	-0.163732	0.999993	0.616878	0.0789879
Cbl	2052	2246	5	2	-0.130266	0.999993	0.678193	0.133207
Cblc	1105	1842	5	2	-0.736705	0.999993	0.84404	0.275409
Cbln4	125	265	5	2	-1.078	0.999993	0.586891	0.0624435
Cbs	1385	669	5	2	1.04869	0.937639	0.999948	0.396014
Cbx1	861	1676	5	2	-0.960123	0.999993	0.699767	0.155168
Cbx6	1307	761	6	2	0.7795	0.837285	0.999948	0.268134
Ccbl1	713	2964	5	2	-2.05404	0.999993	0.638421	0.0978291
Ccdc106	35	2833	3	2	-6.2987	0.999993	0.374618	0.00664592
Ccdc107	679	542	5	2	0.324583	0.999993	0.771107	0.212944
Ccdc113	1465	2785	5	2	-0.92631	0.999993	0.659027	0.11381
Ccdc116	2499	1191	6	2	1.06854	0.745608	0.999948	0.188575
Ccdc12	109	227	4	2	-1.05153	0.999993	0.909257	0.343691
Ccdc121	251	1259	5	2	-2.32193	0.842985	0.999948	0.27552
Ccdc124	227	138	4	2	0.713949	0.999993	0.643873	0.10057
Ccdc138	457	764	5	2	-0.740112	0.999993	0.838974	0.270371
Ccdc14	190	898	4	2	-2.23475	0.999993	0.564815	0.0497444
Ccdc152	153	459	5	2	-1.5787	0.999993	0.800058	0.236015
Ccdc157	266	197	4	2	0.431339	0.999993	0.617198	0.0799363
Ccdc166	767	370	6	2	1.04969	0.940664	0.999948	0.399407
Ccdc167	630	1656	4	2	-1.39286	0.999993	0.509909	0.0307105
Ccdc17	333	1062	4	2	-1.67022	0.999993	0.645581	0.106564
Ccdc173	354	415	5	2	-0.228765	0.999993	0.787873	0.226821
Ccdc175	339	1146	6	2	-1.75426	0.999993	0.695737	0.148307
Ccdc178	1241	933	5	2	0.411171	0.999993	0.935689	0.385619
Ccdc22	221	140	5	2	0.654865	0.999993	0.63723	0.0971697
Ccdc30	2192	807	5	2	1.44048	0.999993	0.629585	0.090346
Ccdc39	15	285	3	2	-4.15987	0.999993	0.380121	0.00949841
Ccdc42b	1658	1251	6	2	0.406079	0.999993	0.918831	0.358835
Ccdc43	319	699	4	2	-1.12928	0.999993	0.604371	0.0722753
Ccdc57	567	534	5	2	0.086352	0.999993	0.645581	0.106794
Ccdc58	521	582	4	2	-0.159446	0.999993	0.525726	0.0375935
Ccdc61	561	1047	6	2	-0.898997	0.999993	0.851635	0.284367
Ccdc67	480	590	6	2	-0.297121	0.98427	0.999948	0.471683
Ccdc68	404	714	6	2	-0.820021	0.999993	0.629585	0.0929318
Ccdc78	1017	1679	5	2	-0.722724	0.808953	0.999948	0.24315
Ccdc89	527	465	5	2	0.180208	0.945554	0.999948	0.407342
Ccdc90b	1351	2924	6	2	-1.11334	0.994747	0.999948	0.493391
Ccdc97	1417	2864	6	2	-1.01468	0.999993	0.923135	0.367193
Ccl17	1196	1585	6	2	-0.40597	0.999993	0.742554	0.187442
Ccl19	474	226	5	2	1.06524	0.72625	0.999948	0.171801
Ccl25	596	387	6	2	0.621674	0.969327	0.999948	0.447581
Ccl27a	480	646	6	2	-0.427729	0.999993	0.79637	0.232466
Ccl28	227	200	3	2	0.181838	0.999993	0.455294	0.0171742
Ccm2	2166	168	6	2	3.6806	0.687619	0.999948	0.141624
Ccna1	1130	2983	5	2	-1.39965	0.999993	0.666376	0.12056
Ccnb1	64	529	4	2	-3.02748	0.999993	0.586891	0.0612136
Ccnb1ip1	3166	2687	6	2	0.236584	0.999993	0.742554	0.187857
Ccndbp1	503	742	6	2	-0.559938	0.999993	0.674967	0.130459
Ccnyl1	645	514	5	2	0.326962	0.999993	0.695737	0.148418
Ccr1	2540	1142	5	2	1.15257	0.999993	0.960656	0.424294
Ccr5	227	921	3	2	-2.01573	0.999993	0.405991	0.0122842
Ccrn4l	1081	222	6	2	2.27858	0.871878	0.999948	0.310054
Ccs	756	432	4	2	0.805926	0.999993	0.616878	0.079062
Cct6b	702	949	5	2	-0.434403	0.999993	0.843686	0.274676
Cct7	10	235	3	2	-4.42321	0.999993	0.297783	0.00178558
Cct8l1	330	583	4	2	-0.819137	0.999993	0.586453	0.0606579
Cd14	447	452	5	2	-0.0160123	0.999993	0.683752	0.140216
Cd151	583	273	6	2	1.09179	0.999993	0.909257	0.343647
Cd160	710	1530	5	2	-1.10655	0.999993	0.684617	0.141209
Cd163l1	198	1120	5	2	-2.49395	0.999993	0.579014	0.0561606
Cd164l2	756	685	4	2	0.142085	0.999993	0.779611	0.220605
Cd177	431	1030	4	2	-1.25494	0.999993	0.55254	0.0452767
Cd1d2	658	1034	5	2	-0.65128	0.999993	0.877951	0.312432
Cd200r1	703	896	5	2	-0.349533	0.999993	0.699474	0.152812
Cd200r3	682	956	6	2	-0.486633	0.97012	0.999948	0.448433
Cd200r4	132	1037	3	2	-2.96431	0.999993	0.541379	0.0410165
Cd207	1183	2463	5	2	-1.05733	0.820759	0.999948	0.253464
Cd209a	413	279	4	2	0.564204	0.999993	0.628341	0.0854708
Cd209b	866	1102	6	2	-0.347329	0.999993	0.699707	0.154071
Cd209c	246	1636	5	2	-2.72847	0.999993	0.641455	0.0993999
Cd209e	392	907	5	2	-1.20816	0.999993	0.692644	0.146596
Cd22	962	2191	5	2	-1.18664	0.999993	0.580585	0.0576202
Cd27	733	307	5	2	1.25285	0.849528	0.999948	0.285226
Cd2ap	521	1292	4	2	-1.3086	0.999993	0.580585	0.057109
Cd2bp2	120	790	5	2	-2.70867	0.999993	0.798036	0.233622
Cd300ld	643	1069	6	2	-0.732478	0.999993	0.868562	0.300326
Cd33	34	291	3	2	-3.06054	0.999993	0.521065	0.0358672
Cd36	220	405	5	2	-0.877433	0.999993	0.85386	0.286982
Cd37	2395	443	5	2	2.432	0.570041	0.999948	0.047003
Cd44	156	390	6	2	-1.3164	0.999993	0.701727	0.155894
Cd5	449	684	5	2	-0.606179	0.985419	0.999948	0.473268
Cd59b	1281	627	4	2	1.02956	0.999993	0.87009	0.302578
Cd5l	575	299	3	2	0.941106	0.999993	0.374618	0.0063051
Cd63	332	390	4	2	-0.231646	0.999993	0.580585	0.0575461
Cd70	382	4681	4	2	-3.61171	0.999993	0.48856	0.024524
Cd72	868	820	6	2	0.081974	0.999993	0.702109	0.156798
Cd81	1362	1810	5	2	-0.410001	0.999993	0.629585	0.0928206
Cd86	847	752	5	2	0.171414	0.932591	0.999948	0.390235
Cdadc1	878	540	5	2	0.700235	0.952249	0.999948	0.417671
Cdc14a	746	273	5	2	1.44693	0.639507	0.999948	0.0923539
Cdc37l1	878	2096	5	2	-1.25439	0.999993	0.660076	0.115114
Cdc42bpa	706	653	4	2	0.11242	0.999993	0.625284	0.0837297
Cdc42bpb	498	1087	4	2	-1.12457	0.999993	0.632241	0.0942283
Cdc42ep1	1121	1048	6	2	0.097058	0.999993	0.763621	0.205949
Cdc42ep3	477	1461	5	2	-1.61286	0.999993	0.68219	0.138949
Cdc42ep4	2277	1349	6	2	0.754808	0.999993	0.920625	0.36394
Cdca2	535	3260	5	2	-2.60501	0.999993	0.756146	0.198585
Cdca3	587	336	5	2	0.803068	0.999993	0.694453	0.147566
Cdca5	139	268	4	2	-0.942179	0.999993	0.546283	0.0423502
Cdcp1	1022	217	5	2	2.23041	0.609481	0.999948	0.0694525
Cdh10	723	727	4	2	-0.00794875	0.999993	0.64459	0.101586
Cdh13	276	315	5	2	-0.190039	0.999993	0.699474	0.153219
Cdh17	1107	633	6	2	0.805403	0.964315	0.999948	0.435519
Cdh20	227	463	4	2	-1.02509	0.999993	0.757891	0.200393
Cdh26	2	356	2	2	-6.89482	0.999993	0.374618	0.00602356
Cdhr3	244	1523	4	2	-2.63701	0.999993	0.481418	0.0230718
Cdk11b	1145	3236	4	2	-1.49805	0.999993	0.564815	0.0489442
Cdk14	1436	1025	5	2	0.486029	0.999993	0.905219	0.337134
Cdk15	240	203	4	2	0.240464	0.999993	0.595355	0.0679114
Cdk17	97	266	4	2	-1.44599	0.999993	0.660076	0.115203
Cdk20	930	2767	6	2	-1.57199	0.999993	0.7512	0.19474
Cdk5rap2	278	264	5	2	0.0742728	0.999993	0.939452	0.393695
Cdk7	429	2025	5	2	-2.23623	0.999993	0.668754	0.125006
Cdk8	678	733	5	2	-0.112368	0.918642	0.999948	0.370149
Cdkn2a	1492	1531	5	2	-0.0372021	0.828252	0.999948	0.259747
Cdkn3	53	647	3	2	-3.58496	0.999993	0.564815	0.0490035
Cdx4	3427	1174	5	2	1.54471	0.999993	0.730034	0.17941
Ceacam12	341	1712	5	2	-2.32446	0.999993	0.61104	0.0752908
Ceacam13	400	813	5	2	-1.02143	0.623349	0.999948	0.0794621
Ceacam2	992	3253	4	2	-1.71235	0.999993	0.674061	0.129703
Ceacam20	944	2079	5	2	-1.1382	0.999993	0.586453	0.059428
Ceacam3	176	1274	4	2	-2.84868	0.999993	0.492374	0.0256501
Ceacam5	166	488	5	2	-1.54999	0.999993	0.645581	0.105549
Cecr2	541	3228	5	2	-2.57472	0.999993	0.658208	0.113329
Celf1	525	1408	6	2	-1.42154	0.974328	0.999948	0.456664
Celf3	454	222	5	2	1.02882	0.999993	0.595574	0.0683707
Celsr1	116	1533	4	2	-3.71272	0.999993	0.583334	0.0583759
Cenpe	7	1291	2	2	-7.33539	0.999993	0.374618	0.0054012
Cenpm	30	204	3	2	-2.72528	0.999993	0.524616	0.0365118
Cenpq	52	519	3	2	-3.29445	0.999993	0.521065	0.0359784
Cenpt	865	852	6	2	0.0218213	0.999993	0.826533	0.260791
Cep104	1622	2339	6	2	-0.527846	0.999993	0.73394	0.182315
Cep110	549	1759	5	2	-1.67807	0.999993	0.586453	0.059265
Cep152	658	351	6	2	0.904703	0.872519	0.999948	0.311291
Cep290	235	100	4	2	1.22443	0.999993	0.954288	0.415507
Cep44	995	659	6	2	0.59368	0.999993	0.974661	0.44884
Cep68	396	698	5	2	-0.816153	0.999993	0.583334	0.0581981
Cep72	398	777	4	2	-0.963381	0.999993	0.720707	0.172675
Cep78	788	1187	5	2	-0.590438	0.881058	0.999948	0.321686
Cers4	573	582	6	2	-0.0224451	0.985832	0.999948	0.474854
Ces1e	973	263	5	2	1.88338	0.743975	0.999948	0.186152
Ces3a	1245	757	4	2	0.717034	0.999993	0.667751	0.12402
Cetn3	1213	621	6	2	0.964782	0.754058	0.999948	0.19548
Cfb	777	1241	3	2	-0.674823	0.999993	0.375881	0.00784619
Cfdp1	104	162	4	2	-0.634483	0.999993	0.629585	0.0893606
Cfl1	464	1990	5	2	-2.09819	0.917334	0.999948	0.368341
Cftr	2814	1280	6	2	1.13586	0.923681	0.999948	0.38001
Cgrrf1	1431	3412	6	2	-1.25301	0.999993	0.720707	0.172824
Chac1	93	3805	3	2	-5.33947	0.999993	0.424218	0.0134771
Chaf1a	0	85	2	2	-6.42626	0.999993	0.297783	0.00201526
Champ1	262	491	4	2	-0.903596	0.999993	0.533844	0.0394532
Chchd3	1953	1436	5	2	0.44337	0.999993	0.583334	0.0587686
Chchd7	732	744	5	2	-0.0234272	0.926977	0.999948	0.38307
Cherp	70	674	4	2	-3.249	0.999993	0.595355	0.0679114
Chga	944	214	6	2	2.13598	0.711419	0.999948	0.161873
Chm	1934	542	6	2	1.83331	0.680225	0.999948	0.135245
Chn1	58	582	4	2	-3.30471	0.999993	0.509909	0.0315996
Chn2	1277	717	5	2	0.831832	0.999993	0.59866	0.0698229
Chrd	726	219	5	2	1.72445	0.996521	0.999948	0.499659
Chrna1	518	2962	6	2	-2.51325	0.999993	0.634111	0.0948137
Chrna2	172	821	6	2	-2.24837	0.999993	0.670464	0.126087
Chst11	922	768	5	2	0.263347	0.999993	0.851308	0.283945
Chst12	698	899	5	2	-0.364633	0.995113	0.999948	0.494421
Chst14	2207	262	4	2	3.06961	0.999993	0.717696	0.170275
Chst15	1329	424	6	2	1.64589	0.999993	0.976231	0.453745
Chst7	785	1114	4	2	-0.504442	0.999993	0.55254	0.0444321
Churc1	1099	129	4	2	3.08092	0.999993	0.481418	0.0228199
Ciao1	936	321	4	2	1.54099	0.999993	0.650079	0.108535
Cisd1	265	823	6	2	-1.63122	0.999993	0.695737	0.1491
Cit	413	913	6	2	-1.14256	0.999993	0.720167	0.171697
Ciz1	4981	1521	6	2	1.71076	0.818737	0.999948	0.25053
Ckap4	567	1503	5	2	-1.40484	0.999993	0.761301	0.202956
Ckm	412	676	4	2	-0.713014	0.999993	0.564815	0.0491591
Clasp2	147	824	3	2	-2.4788	0.999993	0.491117	0.0250426
Clcc1	344	1448	4	2	-2.07039	0.999993	0.622623	0.0826554
Clcn1	982	766	5	2	0.357965	0.999993	0.841533	0.272594
Cldn15	596	178	4	2	1.73777	0.816786	0.999948	0.249078
Cldn3	739	631	5	2	0.227601	0.999993	0.845244	0.276773
Clec16a	32	436	3	2	-3.7271	0.999993	0.405991	0.012425
Clec1a	654	266	6	2	1.29466	0.999993	0.990968	0.481611
Clec2i	632	1001	5	2	-0.662605	0.999993	0.727322	0.177862
Clec3a	366	337	6	2	0.118757	0.965755	0.999948	0.438349
Clec4b1	1244	1393	5	2	-0.163085	0.999993	0.837546	0.269408
Clint1	267	434	4	2	-0.698782	0.999993	0.676718	0.132081
Clmn	499	386	4	2	0.369595	0.916411	0.999948	0.366467
Cln5	757	1038	5	2	-0.454926	0.999993	0.605392	0.0732311
Clpsl2	736	1569	5	2	-1.09103	0.999993	0.652541	0.10998
Clrn3	175	742	4	2	-2.07779	0.999993	0.512394	0.0339409
Clstn1	1698	4450	5	2	-1.38944	0.820196	0.999948	0.253041
Clstn3	863	1097	5	2	-0.345775	0.881058	0.999948	0.32156
Cltb	544	643	5	2	-0.240804	0.999993	0.626424	0.0844484
Clu	2393	932	6	2	1.35947	0.930471	0.999948	0.387301
Cluh	741	8116	5	2	-3.45146	0.999993	0.673461	0.127925
Clvs1	406	601	6	2	-0.564735	0.644267	0.999948	0.105809
Clybl	503	327	4	2	0.619728	0.988418	0.999948	0.482885
Cma1	353	455	6	2	-0.365284	0.999993	0.951148	0.411595
Cmah	1242	375	4	2	1.72502	0.999993	0.726015	0.177017
Cmip	571	454	4	2	0.330149	0.999993	0.657671	0.112758
Cml1	2466	985	6	2	1.3231	0.845577	0.999948	0.279121
Cmtm2b	960	5151	4	2	-2.42252	0.999993	0.594682	0.0665926
Cnih1	759	726	6	2	0.0640441	0.901575	0.999948	0.348974
Cnih2	416	193	5	2	1.10399	0.538016	0.999948	0.0348448
Cnksr1	1325	816	4	2	0.698673	0.999993	0.771107	0.213366
Cnnm4	2034	391	5	2	2.3761	0.999993	0.843686	0.274587
Cnot4	1052	466	4	2	1.17301	0.999993	0.59388	0.06497
Cnot7	1015	1746	5	2	-0.781979	0.999993	0.818772	0.251649
Cnp	1715	764	6	2	1.16552	0.971887	0.999948	0.451337
Cnr2	378	1018	6	2	-1.42688	0.999993	0.711726	0.163896
Cntn3	630	566	5	2	0.154291	0.999993	0.917961	0.35782
Cntn4	630	655	5	2	-0.0560558	0.918642	0.999948	0.370245
Cntnap5b	2147	1833	6	2	0.228	0.999993	0.938935	0.392784
Coa4	141	1042	4	2	-2.87678	0.999993	0.678124	0.133074
Coa5	463	1544	3	2	-1.73541	0.999993	0.547044	0.0425057
Cobl	822	4045	6	2	-2.29753	0.999993	0.784457	0.224487
Cog1	21	131	3	2	-2.58496	0.999993	0.27368	0.000777951
Cog7	450	614	5	2	-0.447459	0.999993	0.909257	0.343499
Coil	809	905	4	2	-0.161589	0.999993	0.586453	0.0600356
Col1a1	589	1734	6	2	-1.55615	0.999993	0.996624	0.489753
Col23a1	114	476	3	2	-2.05236	0.999993	0.405991	0.0113729
Col25a1	777	888	4	2	-0.192413	0.999993	0.564815	0.0485589
Col26a1	587	943	6	2	-0.682971	0.838837	0.999948	0.27003
Col28a1	186	648	6	2	-1.79518	0.999993	0.775671	0.21627
Col3a1	794	405	5	2	0.969475	0.85248	0.999948	0.288175
Col4a3bp	465	427	4	2	0.122719	0.999993	0.64459	0.101445
Col5a3	255	324	5	2	-0.344296	0.999993	0.629585	0.0916204
Col6a5	1180	1649	5	2	-0.482457	0.999993	0.941914	0.3984
Col6a6	324	298	5	2	0.120294	0.999993	0.663251	0.117952
Commd10	665	384	5	2	0.790664	0.985832	0.999948	0.475572
Commd8	497	1960	5	2	-1.97737	0.999993	0.645581	0.105209
Copb1	338	676	6	2	-0.997871	0.999993	0.859394	0.291235
Copg2	874	430	5	2	1.0216	0.549821	0.999948	0.036823
Cops2	69	153	4	2	-1.1375	0.999993	0.509909	0.0307179
Coq10a	86	562	5	2	-2.69405	0.999993	0.574736	0.0547307
Coq2	675	17189	5	2	-4.6684	0.999993	0.586453	0.0607024
Coq5	1	180	3	2	-6.49985	0.999993	0.270571	0.000585315
Coq7	252	3415	5	2	-3.7551	0.999993	0.591378	0.0629992
Cort	1008	680	6	2	0.567199	0.904999	0.999948	0.352834
Cotl1	232	536	5	2	-1.20459	0.999993	0.820314	0.254449
Cox17	74	155	5	2	-1.05658	0.999993	0.580585	0.0576202
Cox18	2245	9582	6	2	-2.09312	0.999993	0.766086	0.207965
Cox19	197	752	4	2	-1.92715	0.999993	0.671958	0.126762
Cox6b1	381	3024	5	2	-2.98529	0.999993	0.580585	0.0570645
Cox6c	9	79	3	2	-3	0.999993	0.380121	0.00949841
[truncated: 20,652 more rows]
